# Supplementary material for: The Integration of Data from Different Long-Read Sequencing Platforms Enhances Proteoform Characterization in Arabidopsis
Source: Plants (Basel). 2023 Jan 22;12(3):511. doi: 10.3390/plants12030511 (PMC9920879; doi:10.3390/plants12030511)
Supplement: Supplementary file 1 [file plants-12-00511-s001.zip]

Archive with 21 entries (16 files):
- Supplemental Data/
- Supplemental Data/.DS_Store
- Supplemental Data/Supplemental Data 1_AtONT-DRS/
- Supplemental Data/Supplemental Data 1_AtONT-DRS/.DS_Store
- Supplemental Data/Supplemental Data 1_AtONT-DRS/AtONT-DRS_annotations.gtf
- Supplemental Data/Supplemental Data 1_AtONT-DRS/AtONT-DRS_transcripts.fa
- Supplemental Data/Supplemental Data 1_AtONT-DRS/AtONT-DRS_transfeat.csv
- Supplemental Data/Supplemental Data 1_AtONT-DRS/AtONT-DRS_transfeat_non-redundant_proteins.fasta
- Supplemental Data/Supplemental Data 1_AtONT-DRS/AtONT-DRS_transfeat_redundant_proteins.fasta
- Supplemental Data/Supplemental Data 2_AtRTD2/
- Supplemental Data/Supplemental Data 2_AtRTD2/AtRTD2_transfeat_non-redundant_proteins.fasta
- Supplemental Data/Supplemental Data 2_AtRTD2/AtRTD2_transfeat_redundant_proteins.fasta
- Supplemental Data/Supplemental Data 3_AtRTD3/
- Supplemental Data/Supplemental Data 3_AtRTD3/AtRTD3_transfeat_non-redundant_proteins.fasta
- Supplemental Data/Supplemental Data 3_AtRTD3/AtRTD3_transfeat_redundant_proteins.fasta
- Supplemental Data/Supplemental Data 4_AtRTD3_AtONT-DRS/
- Supplemental Data/Supplemental Data 4_AtRTD3_AtONT-DRS/AtRTD3_AtONT-DRS_non-redundant_transcripts.fa
- Supplemental Data/Supplemental Data 4_AtRTD3_AtONT-DRS/AtRTD3_AtONT-DRS_redundant_transcripts.fasta
- Supplemental Data/Supplemental Data 4_AtRTD3_AtONT-DRS/AtRTD3_AtONT-DRS_transfeat_non-redundant_proteins.fasta
- Supplemental Data/Supplemental Data 4_AtRTD3_AtONT-DRS/AtRTD3_AtONT-DRS_transfeat_redundant_proteins.fasta
- Supplemental Tables.xlsx
