# Supplementary material for: The Integration of Data from Different Long-Read Sequencing Platforms Enhances Proteoform Characterization in Arabidopsis
Source: Plants (Basel). 2023 Jan 22;12(3):511. doi: 10.3390/plants12030511 (PMC9920879; doi:10.3390/plants12030511)
Supplement: Supplementary file 1 [file plants-12-00511-s001.zip › Supplemental Data/Supplemental Data 1_AtONT-DRS/AtONT-DRS_annotations.gtf]

Chr1	FLAIR	transcript	45355	46818	.	-	.	gene_id "AT1G01080"; transcript_id "4e3706de-b76e-42a0-a489-584281b4ea4d";
Chr1	FLAIR	exon	45355	46818	.	-	.	gene_id "AT1G01080"; transcript_id "4e3706de-b76e-42a0-a489-584281b4ea4d"; exon_number "0";
Chr1	FLAIR	transcript	47529	49013	.	-	.	gene_id "AT1G01090"; transcript_id "41d22abb-c73f-4598-907c-61769777c10d";
Chr1	FLAIR	exon	47529	49013	.	-	.	gene_id "AT1G01090"; transcript_id "41d22abb-c73f-4598-907c-61769777c10d"; exon_number "0";
Chr1	FLAIR	transcript	50135	50959	.	-	.	gene_id "Chr1:50000"; transcript_id "6cb52813-ee25-42e5-a2af-3f96cec8ad2f";
Chr1	FLAIR	exon	50135	50959	.	-	.	gene_id "Chr1:50000"; transcript_id "6cb52813-ee25-42e5-a2af-3f96cec8ad2f"; exon_number "0";
Chr1	FLAIR	transcript	57283	59110	.	-	.	gene_id "AT1G01120"; transcript_id "fa929e46-50a2-4ebc-b92b-27f5d80c1a54";
Chr1	FLAIR	exon	57283	59110	.	-	.	gene_id "AT1G01120"; transcript_id "fa929e46-50a2-4ebc-b92b-27f5d80c1a54"; exon_number "0";
Chr1	FLAIR	transcript	63215	64016	.	-	.	gene_id "Chr1:63000"; transcript_id "d883554d-886e-4b50-a876-52691ed4f064";
Chr1	FLAIR	exon	63215	64016	.	-	.	gene_id "Chr1:63000"; transcript_id "d883554d-886e-4b50-a876-52691ed4f064"; exon_number "0";
Chr1	FLAIR	transcript	75485	76657	.	-	.	gene_id "AT1G01180"; transcript_id "19dc126c-1585-46bc-9efd-b6f13504f308";
Chr1	FLAIR	exon	75485	76657	.	-	.	gene_id "AT1G01180"; transcript_id "19dc126c-1585-46bc-9efd-b6f13504f308"; exon_number "0";
Chr1	FLAIR	transcript	75598	76827	.	+	.	gene_id "AT1G01180"; transcript_id "d810571d-516d-4095-acc0-b1f5c675de67";
Chr1	FLAIR	exon	75598	76827	.	+	.	gene_id "AT1G01180"; transcript_id "d810571d-516d-4095-acc0-b1f5c675de67"; exon_number "0";
Chr1	FLAIR	transcript	90023	90510	.	+	.	gene_id "Chr1:90000"; transcript_id "ec82e7f6-b895-4d87-ab01-69e2927c789d";
Chr1	FLAIR	exon	90023	90510	.	+	.	gene_id "Chr1:90000"; transcript_id "ec82e7f6-b895-4d87-ab01-69e2927c789d"; exon_number "0";
Chr1	FLAIR	transcript	99918	101835	.	+	.	gene_id "AT1G01240"; transcript_id "6e713c7b-5811-44bf-865c-0db5cfd8f396";
Chr1	FLAIR	exon	99918	101835	.	+	.	gene_id "AT1G01240"; transcript_id "6e713c7b-5811-44bf-865c-0db5cfd8f396"; exon_number "0";
Chr1	FLAIR	transcript	104503	105309	.	-	.	gene_id "AT1G01250"; transcript_id "ea7737c6-3e75-4fe0-b1e2-ff3e86a29d3a";
Chr1	FLAIR	exon	104503	105309	.	-	.	gene_id "AT1G01250"; transcript_id "ea7737c6-3e75-4fe0-b1e2-ff3e86a29d3a"; exon_number "0";
Chr1	FLAIR	transcript	109061	111555	.	+	.	gene_id "AT1G01260"; transcript_id "e48ae3ec-7ee0-488b-9472-a83f79de206f";
Chr1	FLAIR	exon	109061	111555	.	+	.	gene_id "AT1G01260"; transcript_id "e48ae3ec-7ee0-488b-9472-a83f79de206f"; exon_number "0";
Chr1	FLAIR	transcript	114615	116095	.	+	.	gene_id "Chr1:114000"; transcript_id "dbd99083-0e54-4330-b3d1-9eb28e1784ea";
Chr1	FLAIR	exon	114615	116095	.	+	.	gene_id "Chr1:114000"; transcript_id "dbd99083-0e54-4330-b3d1-9eb28e1784ea"; exon_number "0";
Chr1	FLAIR	transcript	117061	118629	.	-	.	gene_id "G43"; transcript_id "82043477-1f2b-4f5a-97ab-ef03df68edb2";
Chr1	FLAIR	exon	117061	118629	.	-	.	gene_id "G43"; transcript_id "82043477-1f2b-4f5a-97ab-ef03df68edb2"; exon_number "0";
Chr1	FLAIR	transcript	117061	118703	.	+	.	gene_id "G43"; transcript_id "31c2d659-0c3c-47eb-8a76-96fb4cc9bb73";
Chr1	FLAIR	exon	117061	118703	.	+	.	gene_id "G43"; transcript_id "31c2d659-0c3c-47eb-8a76-96fb4cc9bb73"; exon_number "0";
Chr1	FLAIR	transcript	148119	149796	.	-	.	gene_id "AT1G01390"; transcript_id "8160eee3-b820-4296-bf4e-7e2626ca9511";
Chr1	FLAIR	exon	148119	149796	.	-	.	gene_id "AT1G01390"; transcript_id "8160eee3-b820-4296-bf4e-7e2626ca9511"; exon_number "0";
Chr1	FLAIR	transcript	154394	156013	.	-	.	gene_id "AT1G01420"; transcript_id "39a92b1b-b707-48fb-8c78-c9825c742922";
Chr1	FLAIR	exon	154394	156013	.	-	.	gene_id "AT1G01420"; transcript_id "39a92b1b-b707-48fb-8c78-c9825c742922"; exon_number "0";
Chr1	FLAIR	transcript	172079	172269	.	-	.	gene_id "Chr1:172000"; transcript_id "d6081676-1de7-40ce-bbed-03f2007df811";
Chr1	FLAIR	exon	172079	172269	.	-	.	gene_id "Chr1:172000"; transcript_id "d6081676-1de7-40ce-bbed-03f2007df811"; exon_number "0";
Chr1	FLAIR	transcript	172189	172871	.	-	.	gene_id "AT1G01470"; transcript_id "37641cb3-f7ae-45ab-a3a9-fca2997f2bee";
Chr1	FLAIR	exon	172189	172871	.	-	.	gene_id "AT1G01470"; transcript_id "37641cb3-f7ae-45ab-a3a9-fca2997f2bee"; exon_number "0";
Chr1	FLAIR	transcript	180370	182151	.	-	.	gene_id "AT1G01490"; transcript_id "9c407c63-fbb7-496e-8f32-61b9551b7e29";
Chr1	FLAIR	exon	180370	182151	.	-	.	gene_id "AT1G01490"; transcript_id "9c407c63-fbb7-496e-8f32-61b9551b7e29"; exon_number "0";
Chr1	FLAIR	transcript	225814	227225	.	-	.	gene_id "AT1G01620"; transcript_id "68931c94-a2ae-4e5c-aed5-864af71e9bf9";
Chr1	FLAIR	exon	225814	227225	.	-	.	gene_id "AT1G01620"; transcript_id "68931c94-a2ae-4e5c-aed5-864af71e9bf9"; exon_number "0";
Chr1	FLAIR	transcript	226275	227373	.	-	.	gene_id "Chr1:226000"; transcript_id "5d263a74-19ce-4e7e-ab5e-06fc7b09b7e7";
Chr1	FLAIR	exon	226275	227373	.	-	.	gene_id "Chr1:226000"; transcript_id "5d263a74-19ce-4e7e-ab5e-06fc7b09b7e7"; exon_number "0";
Chr1	FLAIR	transcript	258813	259401	.	+	.	gene_id "Chr1:258000"; transcript_id "6c20c325-1864-444e-9942-4fee1840ca07";
Chr1	FLAIR	exon	258813	259401	.	+	.	gene_id "Chr1:258000"; transcript_id "6c20c325-1864-444e-9942-4fee1840ca07"; exon_number "0";
Chr1	FLAIR	transcript	259698	261547	.	+	.	gene_id "Chr1:259000"; transcript_id "da62a242-97da-426f-9bb4-f954d16d6632";
Chr1	FLAIR	exon	259698	261547	.	+	.	gene_id "Chr1:259000"; transcript_id "da62a242-97da-426f-9bb4-f954d16d6632"; exon_number "0";
Chr1	FLAIR	transcript	295228	295819	.	+	.	gene_id "AT1G01810"; transcript_id "45f77c08-f76f-4340-8db0-bff73fe735a7";
Chr1	FLAIR	exon	295228	295819	.	+	.	gene_id "AT1G01810"; transcript_id "45f77c08-f76f-4340-8db0-bff73fe735a7"; exon_number "0";
Chr1	FLAIR	transcript	303567	304175	.	+	.	gene_id "AT1G01840"; transcript_id "400ca6cb-1584-423b-8cb7-980b1a93a379";
Chr1	FLAIR	exon	303567	304175	.	+	.	gene_id "AT1G01840"; transcript_id "400ca6cb-1584-423b-8cb7-980b1a93a379"; exon_number "0";
Chr1	FLAIR	transcript	343280	344328	.	-	.	gene_id "AT1G01990"; transcript_id "e3ebc7d3-72fc-4966-9d51-b3a5c496f92d";
Chr1	FLAIR	exon	343280	344328	.	-	.	gene_id "AT1G01990"; transcript_id "e3ebc7d3-72fc-4966-9d51-b3a5c496f92d"; exon_number "0";
Chr1	FLAIR	transcript	345820	347498	.	+	.	gene_id "AT1G02000"; transcript_id "ab4f0990-03f1-450d-938c-3c57c5a0e49b";
Chr1	FLAIR	exon	345820	347498	.	+	.	gene_id "AT1G02000"; transcript_id "ab4f0990-03f1-450d-938c-3c57c5a0e49b"; exon_number "0";
Chr1	FLAIR	transcript	347566	348304	.	-	.	gene_id "Chr1:347000"; transcript_id "bc270527-5af2-42d8-b630-b7763228bd10";
Chr1	FLAIR	exon	347566	348304	.	-	.	gene_id "Chr1:347000"; transcript_id "bc270527-5af2-42d8-b630-b7763228bd10"; exon_number "0";
Chr1	FLAIR	transcript	360787	363104	.	-	.	gene_id "AT1G02060"; transcript_id "4447150f-bca0-4ff4-b843-2084ea3f386f";
Chr1	FLAIR	exon	360787	363104	.	-	.	gene_id "AT1G02060"; transcript_id "4447150f-bca0-4ff4-b843-2084ea3f386f"; exon_number "0";
Chr1	FLAIR	transcript	392927	395107	.	-	.	gene_id "Chr1:392000"; transcript_id "a5721285-6901-4a11-9128-511974dc2990";
Chr1	FLAIR	exon	392927	395107	.	-	.	gene_id "Chr1:392000"; transcript_id "a5721285-6901-4a11-9128-511974dc2990"; exon_number "0";
Chr1	FLAIR	transcript	403248	404422	.	-	.	gene_id "Chr1:403000"; transcript_id "b5a0c94b-c04d-4e9d-ab3d-9a8a9f6c9c5a";
Chr1	FLAIR	exon	403248	404422	.	-	.	gene_id "Chr1:403000"; transcript_id "b5a0c94b-c04d-4e9d-ab3d-9a8a9f6c9c5a"; exon_number "0";
Chr1	FLAIR	transcript	448468	449808	.	-	.	gene_id "Chr1:448000"; transcript_id "42340dfc-d8b0-49ac-9d6f-138441529378";
Chr1	FLAIR	exon	448468	449808	.	-	.	gene_id "Chr1:448000"; transcript_id "42340dfc-d8b0-49ac-9d6f-138441529378"; exon_number "0";
Chr1	FLAIR	transcript	465791	467549	.	-	.	gene_id "Chr1:465000"; transcript_id "14cf56c9-39bd-4a6e-8706-db5435eaeadb";
Chr1	FLAIR	exon	465791	467549	.	-	.	gene_id "Chr1:465000"; transcript_id "14cf56c9-39bd-4a6e-8706-db5435eaeadb"; exon_number "0";
Chr1	FLAIR	transcript	486923	489541	.	+	.	gene_id "Chr1:486000"; transcript_id "290f2057-5dce-41d1-9858-e2dd81a866be";
Chr1	FLAIR	exon	486923	489541	.	+	.	gene_id "Chr1:486000"; transcript_id "290f2057-5dce-41d1-9858-e2dd81a866be"; exon_number "0";
Chr1	FLAIR	transcript	493603	495668	.	+	.	gene_id "AT1G02420"; transcript_id "62b51d06-69b1-45e8-be83-0bb9f9ee4cab";
Chr1	FLAIR	exon	493603	495668	.	+	.	gene_id "AT1G02420"; transcript_id "62b51d06-69b1-45e8-be83-0bb9f9ee4cab"; exon_number "0";
Chr1	FLAIR	transcript	497927	498475	.	-	.	gene_id "AT1G02450"; transcript_id "0c7d9834-311d-4c05-b6dc-6f64032e493e";
Chr1	FLAIR	exon	497927	498475	.	-	.	gene_id "AT1G02450"; transcript_id "0c7d9834-311d-4c05-b6dc-6f64032e493e"; exon_number "0";
Chr1	FLAIR	transcript	556881	557993	.	-	.	gene_id "Chr1:556000"; transcript_id "6b3814be-d65f-4db5-97b6-6b5564917a8b";
Chr1	FLAIR	exon	556881	557993	.	-	.	gene_id "Chr1:556000"; transcript_id "6b3814be-d65f-4db5-97b6-6b5564917a8b"; exon_number "0";
Chr1	FLAIR	transcript	564142	564848	.	-	.	gene_id "Chr1:564000"; transcript_id "6e58cecf-f4f9-4127-8bc2-457e0fee099b";
Chr1	FLAIR	exon	564142	564848	.	-	.	gene_id "Chr1:564000"; transcript_id "6e58cecf-f4f9-4127-8bc2-457e0fee099b"; exon_number "0";
Chr1	FLAIR	transcript	588290	589178	.	-	.	gene_id "Chr1:588000"; transcript_id "184ffadc-4e90-40ba-886c-70b63d529452";
Chr1	FLAIR	exon	588290	589178	.	-	.	gene_id "Chr1:588000"; transcript_id "184ffadc-4e90-40ba-886c-70b63d529452"; exon_number "0";
Chr1	FLAIR	transcript	589576	590238	.	+	.	gene_id "AT1G02705"; transcript_id "a7d91170-5c7d-42a5-b78a-62c3332e1685";
Chr1	FLAIR	exon	589576	590238	.	+	.	gene_id "AT1G02705"; transcript_id "a7d91170-5c7d-42a5-b78a-62c3332e1685"; exon_number "0";
Chr1	FLAIR	transcript	621558	622818	.	+	.	gene_id "AT1G02816"; transcript_id "4e5d6d45-d237-4e71-b684-5572e208a029";
Chr1	FLAIR	exon	621558	622818	.	+	.	gene_id "AT1G02816"; transcript_id "4e5d6d45-d237-4e71-b684-5572e208a029"; exon_number "0";
Chr1	FLAIR	transcript	623777	624463	.	-	.	gene_id "AT1G02820"; transcript_id "b25ab8b9-760f-4efd-ac13-3dd653bab63b";
Chr1	FLAIR	exon	623777	624463	.	-	.	gene_id "AT1G02820"; transcript_id "b25ab8b9-760f-4efd-ac13-3dd653bab63b"; exon_number "0";
Chr1	FLAIR	transcript	641560	642223	.	+	.	gene_id "AT1G08815"; transcript_id "0bb73301-153b-4878-9b1d-2ff92eb7a97b";
Chr1	FLAIR	exon	641560	642223	.	+	.	gene_id "AT1G08815"; transcript_id "0bb73301-153b-4878-9b1d-2ff92eb7a97b"; exon_number "0";
Chr1	FLAIR	transcript	653792	654353	.	-	.	gene_id "AT1G02900"; transcript_id "245242b7-7722-4c8b-8b50-c689afb32979";
Chr1	FLAIR	exon	653792	654353	.	-	.	gene_id "AT1G02900"; transcript_id "245242b7-7722-4c8b-8b50-c689afb32979"; exon_number "0";
Chr1	FLAIR	transcript	697978	698583	.	-	.	gene_id "AT1G03020"; transcript_id "7d19578a-4180-4b26-97c7-c03adc7d1bec";
Chr1	FLAIR	exon	697978	698583	.	-	.	gene_id "AT1G03020"; transcript_id "7d19578a-4180-4b26-97c7-c03adc7d1bec"; exon_number "0";
Chr1	FLAIR	transcript	743643	744175	.	+	.	gene_id "Chr1:743000"; transcript_id "3fea2192-860b-4821-aa12-0430cd0aec33";
Chr1	FLAIR	exon	743643	744175	.	+	.	gene_id "Chr1:743000"; transcript_id "3fea2192-860b-4821-aa12-0430cd0aec33"; exon_number "0";
Chr1	FLAIR	transcript	743917	746682	.	-	.	gene_id "AT1G03100"; transcript_id "cb1bdb86-36d6-4e91-9003-3df75b5f764d";
Chr1	FLAIR	exon	743917	746682	.	-	.	gene_id "AT1G03100"; transcript_id "cb1bdb86-36d6-4e91-9003-3df75b5f764d"; exon_number "0";
Chr1	FLAIR	transcript	748085	748989	.	-	.	gene_id "AT1G03106"; transcript_id "e090d966-d0d7-40f2-b447-bb8806a9517a";
Chr1	FLAIR	exon	748085	748989	.	-	.	gene_id "AT1G03106"; transcript_id "e090d966-d0d7-40f2-b447-bb8806a9517a"; exon_number "0";
Chr1	FLAIR	transcript	753421	754161	.	-	.	gene_id "AT1G03130"; transcript_id "d6ee10d0-bb65-4128-bc1f-955cda576cdc";
Chr1	FLAIR	exon	753421	754161	.	-	.	gene_id "AT1G03130"; transcript_id "d6ee10d0-bb65-4128-bc1f-955cda576cdc"; exon_number "0";
Chr1	FLAIR	transcript	753421	754273	.	-	.	gene_id "AT1G03130"; transcript_id "0fc64fe9-abcf-477b-9692-fdb9ff325e4a";
Chr1	FLAIR	exon	753421	754273	.	-	.	gene_id "AT1G03130"; transcript_id "0fc64fe9-abcf-477b-9692-fdb9ff325e4a"; exon_number "0";
Chr1	FLAIR	transcript	754383	755015	.	-	.	gene_id "Chr1:754000"; transcript_id "e1229111-fab6-4bd4-ba6c-cc194583dda6";
Chr1	FLAIR	exon	754383	755015	.	-	.	gene_id "Chr1:754000"; transcript_id "e1229111-fab6-4bd4-ba6c-cc194583dda6"; exon_number "0";
Chr1	FLAIR	transcript	787138	788558	.	+	.	gene_id "AT1G03220"; transcript_id "732b015b-4de9-4e0b-83e8-33bf18659f16";
Chr1	FLAIR	exon	787138	788558	.	+	.	gene_id "AT1G03220"; transcript_id "732b015b-4de9-4e0b-83e8-33bf18659f16"; exon_number "0";
Chr1	FLAIR	transcript	790088	791525	.	+	.	gene_id "AT1G03230"; transcript_id "04dd06f0-8622-493a-868a-bf27ddff5d96";
Chr1	FLAIR	exon	790088	791525	.	+	.	gene_id "AT1G03230"; transcript_id "04dd06f0-8622-493a-868a-bf27ddff5d96"; exon_number "0";
Chr1	FLAIR	transcript	810879	813126	.	-	.	gene_id "AT1G03300"; transcript_id "51b49296-3aaa-41ee-942e-2f01f7c85e84";
Chr1	FLAIR	exon	810879	813126	.	-	.	gene_id "AT1G03300"; transcript_id "51b49296-3aaa-41ee-942e-2f01f7c85e84"; exon_number "0";
Chr1	FLAIR	transcript	822637	824363	.	-	.	gene_id "AT1G03350"; transcript_id "f2de54b7-427f-4e06-bb4d-49535fe97364";
Chr1	FLAIR	exon	822637	824363	.	-	.	gene_id "AT1G03350"; transcript_id "f2de54b7-427f-4e06-bb4d-49535fe97364"; exon_number "0";
Chr1	FLAIR	transcript	845830	847719	.	-	.	gene_id "AT1G03410"; transcript_id "8222982f-49c1-4c6f-845f-74df6408616a";
Chr1	FLAIR	exon	845830	847719	.	-	.	gene_id "AT1G03410"; transcript_id "8222982f-49c1-4c6f-845f-74df6408616a"; exon_number "0";
Chr1	FLAIR	transcript	852187	853846	.	-	.	gene_id "AT1G03440"; transcript_id "2854feab-a3de-4e58-8ded-9da86680f735";
Chr1	FLAIR	exon	852187	853846	.	-	.	gene_id "AT1G03440"; transcript_id "2854feab-a3de-4e58-8ded-9da86680f735"; exon_number "0";
Chr1	FLAIR	transcript	852390	853982	.	-	.	gene_id "AT1G03440"; transcript_id "bb8c4900-aaaf-4a88-b828-3664764c2b49";
Chr1	FLAIR	exon	852390	853982	.	-	.	gene_id "AT1G03440"; transcript_id "bb8c4900-aaaf-4a88-b828-3664764c2b49"; exon_number "0";
Chr1	FLAIR	transcript	852665	854223	.	+	.	gene_id "AT1G03440"; transcript_id "de778895-f477-4cb4-ad3f-edd6653f3be6";
Chr1	FLAIR	exon	852665	854223	.	+	.	gene_id "AT1G03440"; transcript_id "de778895-f477-4cb4-ad3f-edd6653f3be6"; exon_number "0";
Chr1	FLAIR	transcript	873202	875667	.	-	.	gene_id "Chr1:873000"; transcript_id "6bf20cf4-8c33-4480-9cf1-97bfb918e6e8";
Chr1	FLAIR	exon	873202	875667	.	-	.	gene_id "Chr1:873000"; transcript_id "6bf20cf4-8c33-4480-9cf1-97bfb918e6e8"; exon_number "0";
Chr1	FLAIR	transcript	876136	877549	.	-	.	gene_id "AT1G03510"; transcript_id "1b43a723-2f24-4183-912c-e1b794515180";
Chr1	FLAIR	exon	876136	877549	.	-	.	gene_id "AT1G03510"; transcript_id "1b43a723-2f24-4183-912c-e1b794515180"; exon_number "0";
Chr1	FLAIR	transcript	890159	892413	.	-	.	gene_id "AT1G03560"; transcript_id "ce9b23a4-ed17-440d-94d0-f614c0117527";
Chr1	FLAIR	exon	890159	892413	.	-	.	gene_id "AT1G03560"; transcript_id "ce9b23a4-ed17-440d-94d0-f614c0117527"; exon_number "0";
Chr1	FLAIR	transcript	898608	899612	.	-	.	gene_id "AT1G03600"; transcript_id "bddd9892-963c-486c-ae4f-d7cffc209c72";
Chr1	FLAIR	exon	898608	899612	.	-	.	gene_id "AT1G03600"; transcript_id "bddd9892-963c-486c-ae4f-d7cffc209c72"; exon_number "0";
Chr1	FLAIR	transcript	898903	899612	.	-	.	gene_id "AT1G03600"; transcript_id "46f85302-ac4c-4afa-81cd-8d1349c447ac";
Chr1	FLAIR	exon	898903	899612	.	-	.	gene_id "AT1G03600"; transcript_id "46f85302-ac4c-4afa-81cd-8d1349c447ac"; exon_number "0";
Chr1	FLAIR	transcript	899368	899612	.	+	.	gene_id "Chr1:899000"; transcript_id "0e6ca85d-0a32-40e0-973d-7f8ca91d4009";
Chr1	FLAIR	exon	899368	899612	.	+	.	gene_id "Chr1:899000"; transcript_id "0e6ca85d-0a32-40e0-973d-7f8ca91d4009"; exon_number "0";
Chr1	FLAIR	transcript	901891	902914	.	+	.	gene_id "Chr1:901000"; transcript_id "906ea5b0-b0fa-486a-aa67-06ad40b31196";
Chr1	FLAIR	exon	901891	902914	.	+	.	gene_id "Chr1:901000"; transcript_id "906ea5b0-b0fa-486a-aa67-06ad40b31196"; exon_number "0";
Chr1	FLAIR	transcript	916872	917880	.	-	.	gene_id "AT1G03680"; transcript_id "0db62471-6442-4032-9035-b3446ab82859";
Chr1	FLAIR	exon	916872	917880	.	-	.	gene_id "AT1G03680"; transcript_id "0db62471-6442-4032-9035-b3446ab82859"; exon_number "0";
Chr1	FLAIR	transcript	930830	931618	.	-	.	gene_id "AT1G03730"; transcript_id "ce87ff12-9dff-4cd0-8758-d265add756a5";
Chr1	FLAIR	exon	930830	931618	.	-	.	gene_id "AT1G03730"; transcript_id "ce87ff12-9dff-4cd0-8758-d265add756a5"; exon_number "0";
Chr1	FLAIR	transcript	930830	931867	.	+	.	gene_id "G351"; transcript_id "e0c1ec43-1445-4ab9-9e82-8a5789ae1a69";
Chr1	FLAIR	exon	930830	931867	.	+	.	gene_id "G351"; transcript_id "e0c1ec43-1445-4ab9-9e82-8a5789ae1a69"; exon_number "0";
Chr1	FLAIR	transcript	954538	956099	.	+	.	gene_id "AT1G03790"; transcript_id "6c55b1cf-fd1b-4bb4-a340-7361ad9079fd";
Chr1	FLAIR	exon	954538	956099	.	+	.	gene_id "AT1G03790"; transcript_id "6c55b1cf-fd1b-4bb4-a340-7361ad9079fd"; exon_number "0";
Chr1	FLAIR	transcript	957168	958377	.	+	.	gene_id "AT1G03800"; transcript_id "0929c27d-aea6-489c-abf9-f7e61dac18cd";
Chr1	FLAIR	exon	957168	958377	.	+	.	gene_id "AT1G03800"; transcript_id "0929c27d-aea6-489c-abf9-f7e61dac18cd"; exon_number "0";
Chr1	FLAIR	transcript	959872	960699	.	-	.	gene_id "AT1G03820"; transcript_id "02348af3-b7be-4f83-82b3-9edfc10262d6";
Chr1	FLAIR	exon	959872	960699	.	-	.	gene_id "AT1G03820"; transcript_id "02348af3-b7be-4f83-82b3-9edfc10262d6"; exon_number "0";
Chr1	FLAIR	transcript	959872	960857	.	-	.	gene_id "AT1G03820"; transcript_id "7f780455-e166-4da2-b8bf-824eb87ba9bf";
Chr1	FLAIR	exon	959872	960857	.	-	.	gene_id "AT1G03820"; transcript_id "7f780455-e166-4da2-b8bf-824eb87ba9bf"; exon_number "0";
Chr1	FLAIR	transcript	977149	977729	.	+	.	gene_id "AT1G03850"; transcript_id "3a4d34a3-8231-4cce-83ad-d25e3e1522af";
Chr1	FLAIR	exon	977149	977729	.	+	.	gene_id "AT1G03850"; transcript_id "3a4d34a3-8231-4cce-83ad-d25e3e1522af"; exon_number "0";
Chr1	FLAIR	transcript	982510	983392	.	-	.	gene_id "AT1G03870"; transcript_id "547d65d6-a01d-461d-91c3-16278c64411a";
Chr1	FLAIR	exon	982510	983392	.	-	.	gene_id "AT1G03870"; transcript_id "547d65d6-a01d-461d-91c3-16278c64411a"; exon_number "0";
Chr1	FLAIR	transcript	982510	983495	.	-	.	gene_id "AT1G03870"; transcript_id "c47e8ea7-8058-40d0-ba12-ca6b4c6f6659";
Chr1	FLAIR	exon	982510	983495	.	-	.	gene_id "AT1G03870"; transcript_id "c47e8ea7-8058-40d0-ba12-ca6b4c6f6659"; exon_number "0";
Chr1	FLAIR	transcript	1008536	1009348	.	+	.	gene_id "Chr1:1008000"; transcript_id "6a974fa6-134d-4a0b-b32a-14c02ab84553";
Chr1	FLAIR	exon	1008536	1009348	.	+	.	gene_id "Chr1:1008000"; transcript_id "6a974fa6-134d-4a0b-b32a-14c02ab84553"; exon_number "0";
Chr1	FLAIR	transcript	1009249	1011208	.	+	.	gene_id "AT1G03940"; transcript_id "a093b4b4-2f8a-4d4f-8cd8-031400c28d3a";
Chr1	FLAIR	exon	1009249	1011208	.	+	.	gene_id "AT1G03940"; transcript_id "a093b4b4-2f8a-4d4f-8cd8-031400c28d3a"; exon_number "0";
Chr1	FLAIR	transcript	1018113	1019233	.	+	.	gene_id "AT1G03970"; transcript_id "e55de912-b40a-4ca9-8da0-8d6359990baa";
Chr1	FLAIR	exon	1018113	1019233	.	+	.	gene_id "AT1G03970"; transcript_id "e55de912-b40a-4ca9-8da0-8d6359990baa"; exon_number "0";
Chr1	FLAIR	transcript	1028153	1029079	.	-	.	gene_id "AT1G04000"; transcript_id "8af1824c-d117-41ab-88b6-ce7f81ecbcc0";
Chr1	FLAIR	exon	1028153	1029079	.	-	.	gene_id "AT1G04000"; transcript_id "8af1824c-d117-41ab-88b6-ce7f81ecbcc0"; exon_number "0";
Chr1	FLAIR	transcript	1042364	1043825	.	-	.	gene_id "AT1G04040"; transcript_id "6012b4d5-d381-4c18-a15c-42ebe2de6920";
Chr1	FLAIR	exon	1042364	1043825	.	-	.	gene_id "AT1G04040"; transcript_id "6012b4d5-d381-4c18-a15c-42ebe2de6920"; exon_number "0";
Chr1	FLAIR	transcript	1050631	1051152	.	-	.	gene_id "AT1G04070"; transcript_id "07c32e09-55fc-4df1-9bb5-3d67ad3e8baa";
Chr1	FLAIR	exon	1050631	1051152	.	-	.	gene_id "AT1G04070"; transcript_id "07c32e09-55fc-4df1-9bb5-3d67ad3e8baa"; exon_number "0";
Chr1	FLAIR	transcript	1061310	1063818	.	-	.	gene_id "AT1G04110"; transcript_id "a8825bf0-8a24-4d67-9268-f7fc60926a32";
Chr1	FLAIR	exon	1061310	1063818	.	-	.	gene_id "AT1G04110"; transcript_id "a8825bf0-8a24-4d67-9268-f7fc60926a32"; exon_number "0";
Chr1	FLAIR	transcript	1119698	1122534	.	-	.	gene_id "AT1G04220"; transcript_id "fc6efc06-0eb4-4502-ad33-e4d9823cd776";
Chr1	FLAIR	exon	1119698	1122534	.	-	.	gene_id "AT1G04220"; transcript_id "fc6efc06-0eb4-4502-ad33-e4d9823cd776"; exon_number "0";
Chr1	FLAIR	transcript	1128245	1129384	.	-	.	gene_id "AT1G04240"; transcript_id "1ed8e4b7-995a-4c08-887e-a929565b435a";
Chr1	FLAIR	exon	1128245	1129384	.	-	.	gene_id "AT1G04240"; transcript_id "1ed8e4b7-995a-4c08-887e-a929565b435a"; exon_number "0";
Chr1	FLAIR	transcript	1140631	1141341	.	-	.	gene_id "Chr1:1140000"; transcript_id "a05a4ead-b38c-4447-b992-dc250aa72f76";
Chr1	FLAIR	exon	1140631	1141341	.	-	.	gene_id "Chr1:1140000"; transcript_id "a05a4ead-b38c-4447-b992-dc250aa72f76"; exon_number "0";
Chr1	FLAIR	transcript	1140745	1141474	.	+	.	gene_id "Chr1:1140000"; transcript_id "5e5bad01-356e-4948-add5-1e5eccf26a7a";
Chr1	FLAIR	exon	1140745	1141474	.	+	.	gene_id "Chr1:1140000"; transcript_id "5e5bad01-356e-4948-add5-1e5eccf26a7a"; exon_number "0";
Chr1	FLAIR	transcript	1143538	1144126	.	-	.	gene_id "Chr1:1143000"; transcript_id "388baa1f-0872-406e-a986-5d4eeaf6a38d";
Chr1	FLAIR	exon	1143538	1144126	.	-	.	gene_id "Chr1:1143000"; transcript_id "388baa1f-0872-406e-a986-5d4eeaf6a38d"; exon_number "0";
Chr1	FLAIR	transcript	1146013	1147514	.	-	.	gene_id "Chr1:1146000"; transcript_id "0e9ce56d-0021-4309-bbc0-81d6ceaf3ca3";
Chr1	FLAIR	exon	1146013	1147514	.	-	.	gene_id "Chr1:1146000"; transcript_id "0e9ce56d-0021-4309-bbc0-81d6ceaf3ca3"; exon_number "0";
Chr1	FLAIR	transcript	1147708	1148405	.	+	.	gene_id "Chr1:1147000"; transcript_id "76ee3af5-ba44-45cc-afca-51d78e2cf9f8";
Chr1	FLAIR	exon	1147708	1148405	.	+	.	gene_id "Chr1:1147000"; transcript_id "76ee3af5-ba44-45cc-afca-51d78e2cf9f8"; exon_number "0";
Chr1	FLAIR	transcript	1154908	1157067	.	-	.	gene_id "Chr1:1154000"; transcript_id "6050e390-fe2d-4fe1-9862-febff2078514";
Chr1	FLAIR	exon	1154908	1157067	.	-	.	gene_id "Chr1:1154000"; transcript_id "6050e390-fe2d-4fe1-9862-febff2078514"; exon_number "0";
Chr1	FLAIR	transcript	1167426	1168877	.	-	.	gene_id "AT1G04360"; transcript_id "aabdd86a-7204-4068-b521-d41f34284d81";
Chr1	FLAIR	exon	1167426	1168877	.	-	.	gene_id "AT1G04360"; transcript_id "aabdd86a-7204-4068-b521-d41f34284d81"; exon_number "0";
Chr1	FLAIR	transcript	1189068	1189806	.	-	.	gene_id "Chr1:1189000"; transcript_id "ac066250-a7e3-4efd-a4cb-0e0586101cf4";
Chr1	FLAIR	exon	1189068	1189806	.	-	.	gene_id "Chr1:1189000"; transcript_id "ac066250-a7e3-4efd-a4cb-0e0586101cf4"; exon_number "0";
Chr1	FLAIR	transcript	1189186	1190784	.	-	.	gene_id "Chr1:1189000"; transcript_id "84d2fe5b-bae0-411b-9284-f9533434bb3d";
Chr1	FLAIR	exon	1189186	1190784	.	-	.	gene_id "Chr1:1189000"; transcript_id "84d2fe5b-bae0-411b-9284-f9533434bb3d"; exon_number "0";
Chr1	FLAIR	transcript	1216242	1217387	.	+	.	gene_id "AT1G04267-AT1G04273-AT1G04277-AT1G04480"; transcript_id "a12c6a8f-daa1-4b17-a017-e02d88ec2667";
Chr1	FLAIR	exon	1216242	1217387	.	+	.	gene_id "AT1G04267-AT1G04273-AT1G04277-AT1G04480"; transcript_id "a12c6a8f-daa1-4b17-a017-e02d88ec2667"; exon_number "0";
Chr1	FLAIR	transcript	1242420	1243207	.	-	.	gene_id "Chr1:1242000"; transcript_id "9bb62679-be7a-4ccb-a0c7-e085992d9a7e";
Chr1	FLAIR	exon	1242420	1243207	.	-	.	gene_id "Chr1:1242000"; transcript_id "9bb62679-be7a-4ccb-a0c7-e085992d9a7e"; exon_number "0";
Chr1	FLAIR	transcript	1289738	1291080	.	-	.	gene_id "AT1G04630"; transcript_id "5113c554-bab9-48f6-9f6e-85cd57b5f5df";
Chr1	FLAIR	exon	1289738	1291080	.	-	.	gene_id "AT1G04630"; transcript_id "5113c554-bab9-48f6-9f6e-85cd57b5f5df"; exon_number "0";
Chr1	FLAIR	transcript	1291312	1291976	.	+	.	gene_id "AT1G04635"; transcript_id "ef1ddcbb-407d-4d3a-9e95-cd4dffe5b091";
Chr1	FLAIR	exon	1291312	1291976	.	+	.	gene_id "AT1G04635"; transcript_id "ef1ddcbb-407d-4d3a-9e95-cd4dffe5b091"; exon_number "0";
Chr1	FLAIR	transcript	1300474	1301330	.	-	.	gene_id "AT1G04660"; transcript_id "38474053-c4ae-41d8-bacc-4d7471ba3b61";
Chr1	FLAIR	exon	1300474	1301330	.	-	.	gene_id "AT1G04660"; transcript_id "38474053-c4ae-41d8-bacc-4d7471ba3b61"; exon_number "0";
Chr1	FLAIR	transcript	1315330	1315803	.	+	.	gene_id "Chr1:1315000"; transcript_id "2e62295b-97f0-4f5d-9f20-b09614cd5840";
Chr1	FLAIR	exon	1315330	1315803	.	+	.	gene_id "Chr1:1315000"; transcript_id "2e62295b-97f0-4f5d-9f20-b09614cd5840"; exon_number "0";
Chr1	FLAIR	transcript	1340656	1342094	.	-	.	gene_id "Chr1:1340000"; transcript_id "b7ecb722-792c-49ee-bd8d-8526814889ba";
Chr1	FLAIR	exon	1340656	1342094	.	-	.	gene_id "Chr1:1340000"; transcript_id "b7ecb722-792c-49ee-bd8d-8526814889ba"; exon_number "0";
Chr1	FLAIR	transcript	1348445	1349289	.	-	.	gene_id "AT1G04800"; transcript_id "7c69ff7b-f52e-4ee2-b394-82dbb3e3cb23";
Chr1	FLAIR	exon	1348445	1349289	.	-	.	gene_id "AT1G04800"; transcript_id "7c69ff7b-f52e-4ee2-b394-82dbb3e3cb23"; exon_number "0";
Chr1	FLAIR	transcript	1356307	1357383	.	-	.	gene_id "Chr1:1356000"; transcript_id "b936c1df-df1f-49b3-86c9-eb509409caea";
Chr1	FLAIR	exon	1356307	1357383	.	-	.	gene_id "Chr1:1356000"; transcript_id "b936c1df-df1f-49b3-86c9-eb509409caea"; exon_number "0";
Chr1	FLAIR	transcript	1431264	1432750	.	-	.	gene_id "AT1G05010"; transcript_id "4afce13d-7dd8-47e5-92a4-16044c80ae6f";
Chr1	FLAIR	exon	1431264	1432750	.	-	.	gene_id "AT1G05010"; transcript_id "4afce13d-7dd8-47e5-92a4-16044c80ae6f"; exon_number "0";
Chr1	FLAIR	transcript	1435152	1437356	.	-	.	gene_id "AT1G05020"; transcript_id "65795f64-eeff-42a9-8113-b093e254de25";
Chr1	FLAIR	exon	1435152	1437356	.	-	.	gene_id "AT1G05020"; transcript_id "65795f64-eeff-42a9-8113-b093e254de25"; exon_number "0";
Chr1	FLAIR	transcript	1435323	1437750	.	+	.	gene_id "AT1G05020"; transcript_id "6bf54ebc-c776-4d17-ac6a-fe0f1cd45e4d";
Chr1	FLAIR	exon	1435323	1437750	.	+	.	gene_id "AT1G05020"; transcript_id "6bf54ebc-c776-4d17-ac6a-fe0f1cd45e4d"; exon_number "0";
Chr1	FLAIR	transcript	1454692	1455253	.	-	.	gene_id "AT1G05065"; transcript_id "ab614c86-628d-453a-b212-2905c747041c";
Chr1	FLAIR	exon	1454692	1455253	.	-	.	gene_id "AT1G05065"; transcript_id "ab614c86-628d-453a-b212-2905c747041c"; exon_number "0";
Chr1	FLAIR	transcript	1463132	1465625	.	+	.	gene_id "Chr1:1463000"; transcript_id "7a389a16-80b9-4e8d-af31-593d66e6e9f7";
Chr1	FLAIR	exon	1463132	1465625	.	+	.	gene_id "Chr1:1463000"; transcript_id "7a389a16-80b9-4e8d-af31-593d66e6e9f7"; exon_number "0";
Chr1	FLAIR	transcript	1477473	1478868	.	-	.	gene_id "Chr1:1477000"; transcript_id "9c5ed978-2758-4b61-a044-9fc78d0aa9c9";
Chr1	FLAIR	exon	1477473	1478868	.	-	.	gene_id "Chr1:1477000"; transcript_id "9c5ed978-2758-4b61-a044-9fc78d0aa9c9"; exon_number "0";
Chr1	FLAIR	transcript	1482643	1484042	.	-	.	gene_id "AT1G05140"; transcript_id "9092e5c0-06ae-481b-8de4-a4ab532e8f7b";
Chr1	FLAIR	exon	1482643	1484042	.	-	.	gene_id "AT1G05140"; transcript_id "9092e5c0-06ae-481b-8de4-a4ab532e8f7b"; exon_number "0";
Chr1	FLAIR	transcript	1484099	1486932	.	-	.	gene_id "AT1G05150"; transcript_id "6d388e8f-805a-4209-8ea5-2d98e883d741";
Chr1	FLAIR	exon	1484099	1486932	.	-	.	gene_id "AT1G05150"; transcript_id "6d388e8f-805a-4209-8ea5-2d98e883d741"; exon_number "0";
Chr1	FLAIR	transcript	1502379	1503764	.	-	.	gene_id "AT1G05190"; transcript_id "cb487fa1-cf04-4796-9535-a9c155a0c8c8";
Chr1	FLAIR	exon	1502379	1503764	.	-	.	gene_id "AT1G05190"; transcript_id "cb487fa1-cf04-4796-9535-a9c155a0c8c8"; exon_number "0";
Chr1	FLAIR	transcript	1523678	1524732	.	+	.	gene_id "AT1G04363"; transcript_id "2af436a0-797c-4308-b65e-ea2d4e0db774";
Chr1	FLAIR	exon	1523678	1524732	.	+	.	gene_id "AT1G04363"; transcript_id "2af436a0-797c-4308-b65e-ea2d4e0db774"; exon_number "0";
Chr1	FLAIR	transcript	1558116	1558753	.	-	.	gene_id "AT1G05330"; transcript_id "720960c1-c649-4fd1-a812-a1ddc88189be";
Chr1	FLAIR	exon	1558116	1558753	.	-	.	gene_id "AT1G05330"; transcript_id "720960c1-c649-4fd1-a812-a1ddc88189be"; exon_number "0";
Chr1	FLAIR	transcript	1558886	1559530	.	-	.	gene_id "Chr1:1558000"; transcript_id "aab761f6-9b06-4bde-a5cb-699256788c10";
Chr1	FLAIR	exon	1558886	1559530	.	-	.	gene_id "Chr1:1558000"; transcript_id "aab761f6-9b06-4bde-a5cb-699256788c10"; exon_number "0";
Chr1	FLAIR	transcript	1645573	1647135	.	-	.	gene_id "AT1G05560"; transcript_id "769e4b9f-ef9a-44f9-b7f1-61178b271a49";
Chr1	FLAIR	exon	1645573	1647135	.	-	.	gene_id "AT1G05560"; transcript_id "769e4b9f-ef9a-44f9-b7f1-61178b271a49"; exon_number "0";
Chr1	FLAIR	transcript	1661673	1662195	.	-	.	gene_id "AT1G05575"; transcript_id "6d6e7f67-0aee-4c27-b6d2-6f9f3b53bdac";
Chr1	FLAIR	exon	1661673	1662195	.	-	.	gene_id "AT1G05575"; transcript_id "6d6e7f67-0aee-4c27-b6d2-6f9f3b53bdac"; exon_number "0";
Chr1	FLAIR	transcript	1721557	1723700	.	+	.	gene_id "AT1G05750"; transcript_id "095b4360-491e-4f1b-a275-156840aec5e5";
Chr1	FLAIR	exon	1721557	1723700	.	+	.	gene_id "AT1G05750"; transcript_id "095b4360-491e-4f1b-a275-156840aec5e5"; exon_number "0";
Chr1	FLAIR	transcript	1726644	1728387	.	+	.	gene_id "AT1G04423-AT1G05780"; transcript_id "2197dede-6b6c-4856-9278-fbf0b378ce9b";
Chr1	FLAIR	exon	1726644	1728387	.	+	.	gene_id "AT1G04423-AT1G05780"; transcript_id "2197dede-6b6c-4856-9278-fbf0b378ce9b"; exon_number "0";
Chr1	FLAIR	transcript	1762379	1763027	.	+	.	gene_id "Chr1:1762000"; transcript_id "35b7027a-1652-4ac3-afde-5f00a142d4a0";
Chr1	FLAIR	exon	1762379	1763027	.	+	.	gene_id "Chr1:1762000"; transcript_id "35b7027a-1652-4ac3-afde-5f00a142d4a0"; exon_number "0";
Chr1	FLAIR	transcript	1766645	1768157	.	-	.	gene_id "Chr1:1766000"; transcript_id "e7601813-589f-4ae3-8efb-3cd58e1e23c9";
Chr1	FLAIR	exon	1766645	1768157	.	-	.	gene_id "Chr1:1766000"; transcript_id "e7601813-589f-4ae3-8efb-3cd58e1e23c9"; exon_number "0";
Chr1	FLAIR	transcript	1820305	1821862	.	-	.	gene_id "AT1G06000"; transcript_id "87efcb33-e5bc-4bab-bba3-ccd0f04e8761";
Chr1	FLAIR	exon	1820305	1821862	.	-	.	gene_id "AT1G06000"; transcript_id "87efcb33-e5bc-4bab-bba3-ccd0f04e8761"; exon_number "0";
Chr1	FLAIR	transcript	1828498	1829835	.	-	.	gene_id "AT1G06040"; transcript_id "d5796107-b329-4124-b062-747ad38d6702";
Chr1	FLAIR	exon	1828498	1829835	.	-	.	gene_id "AT1G06040"; transcript_id "d5796107-b329-4124-b062-747ad38d6702"; exon_number "0";
Chr1	FLAIR	transcript	1843597	1844091	.	+	.	gene_id "Chr1:1843000"; transcript_id "1521d9a6-10e1-4637-8413-0e9737bbf2e0";
Chr1	FLAIR	exon	1843597	1844091	.	+	.	gene_id "Chr1:1843000"; transcript_id "1521d9a6-10e1-4637-8413-0e9737bbf2e0"; exon_number "0";
Chr1	FLAIR	transcript	1865411	1867011	.	+	.	gene_id "Chr1:1865000"; transcript_id "4d05a537-dc56-4022-87f5-a1e77a5825f9";
Chr1	FLAIR	exon	1865411	1867011	.	+	.	gene_id "Chr1:1865000"; transcript_id "4d05a537-dc56-4022-87f5-a1e77a5825f9"; exon_number "0";
Chr1	FLAIR	transcript	1867079	1868889	.	-	.	gene_id "AT1G06143"; transcript_id "6a675c09-8fc5-4de3-a0f1-3f19a6e7423e";
Chr1	FLAIR	exon	1867079	1868889	.	-	.	gene_id "AT1G06143"; transcript_id "6a675c09-8fc5-4de3-a0f1-3f19a6e7423e"; exon_number "0";
Chr1	FLAIR	transcript	1868984	1869736	.	-	.	gene_id "Chr1:1868000"; transcript_id "5760e4b0-df23-48a8-b3e0-966939fd3bb9";
Chr1	FLAIR	exon	1868984	1869736	.	-	.	gene_id "Chr1:1868000"; transcript_id "5760e4b0-df23-48a8-b3e0-966939fd3bb9"; exon_number "0";
Chr1	FLAIR	transcript	1883019	1883969	.	+	.	gene_id "AT1G06160"; transcript_id "3a3dd122-c31a-453e-945b-13701f58b6c1";
Chr1	FLAIR	exon	1883019	1883969	.	+	.	gene_id "AT1G06160"; transcript_id "3a3dd122-c31a-453e-945b-13701f58b6c1"; exon_number "0";
Chr1	FLAIR	transcript	1892304	1894126	.	-	.	gene_id "Chr1:1892000"; transcript_id "3ba25378-e614-4d9d-a377-63a1a9633f56";
Chr1	FLAIR	exon	1892304	1894126	.	-	.	gene_id "Chr1:1892000"; transcript_id "3ba25378-e614-4d9d-a377-63a1a9633f56"; exon_number "0";
Chr1	FLAIR	transcript	1945095	1946077	.	+	.	gene_id "AT1G06380"; transcript_id "6f181fdd-e59c-4f34-8cf1-7b30edab3c5f";
Chr1	FLAIR	exon	1945095	1946077	.	+	.	gene_id "AT1G06380"; transcript_id "6f181fdd-e59c-4f34-8cf1-7b30edab3c5f"; exon_number "0";
Chr1	FLAIR	transcript	1958980	1959922	.	+	.	gene_id "AT1G06420"; transcript_id "8570f200-1b2d-4d89-9cf2-573dd4a7861b";
Chr1	FLAIR	exon	1958980	1959922	.	+	.	gene_id "AT1G06420"; transcript_id "8570f200-1b2d-4d89-9cf2-573dd4a7861b"; exon_number "0";
Chr1	FLAIR	transcript	1963333	1965148	.	-	.	gene_id "AT1G06440"; transcript_id "18dae81b-58be-448d-aa1b-2b3dc066cd94";
Chr1	FLAIR	exon	1963333	1965148	.	-	.	gene_id "AT1G06440"; transcript_id "18dae81b-58be-448d-aa1b-2b3dc066cd94"; exon_number "0";
Chr1	FLAIR	transcript	1973802	1974290	.	-	.	gene_id "AT1G06475"; transcript_id "faffcbd6-82ea-4fdf-88cb-e1f4fdebc53d";
Chr1	FLAIR	exon	1973802	1974290	.	-	.	gene_id "AT1G06475"; transcript_id "faffcbd6-82ea-4fdf-88cb-e1f4fdebc53d"; exon_number "0";
Chr1	FLAIR	transcript	1989502	1990723	.	+	.	gene_id "AT1G06500"; transcript_id "41ec9b84-1ab4-490f-a659-12f495531525";
Chr1	FLAIR	exon	1989502	1990723	.	+	.	gene_id "AT1G06500"; transcript_id "41ec9b84-1ab4-490f-a659-12f495531525"; exon_number "0";
Chr1	FLAIR	transcript	1990666	1992102	.	-	.	gene_id "Chr1:1990000"; transcript_id "b697aae8-e33b-4568-9760-24095f42f4b1";
Chr1	FLAIR	exon	1990666	1992102	.	-	.	gene_id "Chr1:1990000"; transcript_id "b697aae8-e33b-4568-9760-24095f42f4b1"; exon_number "0";
Chr1	FLAIR	transcript	2001505	2002694	.	+	.	gene_id "AT1G06530"; transcript_id "be249b21-4787-4aef-a320-ca0f10890d4a";
Chr1	FLAIR	exon	2001505	2002694	.	+	.	gene_id "AT1G06530"; transcript_id "be249b21-4787-4aef-a320-ca0f10890d4a"; exon_number "0";
Chr1	FLAIR	transcript	2011888	2013503	.	-	.	gene_id "AT1G06570"; transcript_id "1ddd9f38-5b8d-49fa-aa77-e83ef3aa6478";
Chr1	FLAIR	exon	2011888	2013503	.	-	.	gene_id "AT1G06570"; transcript_id "1ddd9f38-5b8d-49fa-aa77-e83ef3aa6478"; exon_number "0";
Chr1	FLAIR	transcript	2014084	2016105	.	-	.	gene_id "AT1G06580"; transcript_id "debcf909-36d0-4a7c-8bb8-5491d2997439";
Chr1	FLAIR	exon	2014084	2016105	.	-	.	gene_id "AT1G06580"; transcript_id "debcf909-36d0-4a7c-8bb8-5491d2997439"; exon_number "0";
Chr1	FLAIR	transcript	2034181	2035661	.	+	.	gene_id "Chr1:2034000"; transcript_id "b50dce5c-cb9c-4933-8aec-08a93502edec";
Chr1	FLAIR	exon	2034181	2035661	.	+	.	gene_id "Chr1:2034000"; transcript_id "b50dce5c-cb9c-4933-8aec-08a93502edec"; exon_number "0";
Chr1	FLAIR	transcript	2047746	2048499	.	-	.	gene_id "Chr1:2047000"; transcript_id "5997ed4d-0efc-40d9-812f-cb26ec736f5a";
Chr1	FLAIR	exon	2047746	2048499	.	-	.	gene_id "Chr1:2047000"; transcript_id "5997ed4d-0efc-40d9-812f-cb26ec736f5a"; exon_number "0";
Chr1	FLAIR	transcript	2076512	2077684	.	-	.	gene_id "AT1G06760"; transcript_id "fd3716d0-abca-4b14-a88b-4d7c1e80fee7";
Chr1	FLAIR	exon	2076512	2077684	.	-	.	gene_id "AT1G06760"; transcript_id "fd3716d0-abca-4b14-a88b-4d7c1e80fee7"; exon_number "0";
Chr1	FLAIR	transcript	2089416	2090092	.	-	.	gene_id "Chr1:2089000"; transcript_id "475fa238-0534-4af1-9e4b-a9d2bf8a3a28";
Chr1	FLAIR	exon	2089416	2090092	.	-	.	gene_id "Chr1:2089000"; transcript_id "475fa238-0534-4af1-9e4b-a9d2bf8a3a28"; exon_number "0";
Chr1	FLAIR	transcript	2097182	2097641	.	+	.	gene_id "AT1G06830"; transcript_id "82e08809-d79b-4add-b91a-fa39c55ccfb2";
Chr1	FLAIR	exon	2097182	2097641	.	+	.	gene_id "AT1G06830"; transcript_id "82e08809-d79b-4add-b91a-fa39c55ccfb2"; exon_number "0";
Chr1	FLAIR	transcript	2105106	2106721	.	+	.	gene_id "AT1G06850"; transcript_id "931ece01-4de9-4bd5-90b5-e24669771cef";
Chr1	FLAIR	exon	2105106	2106721	.	+	.	gene_id "AT1G06850"; transcript_id "931ece01-4de9-4bd5-90b5-e24669771cef"; exon_number "0";
Chr1	FLAIR	transcript	2143078	2143801	.	-	.	gene_id "AT1G06980"; transcript_id "2aa11ce9-23d9-4441-9c25-a5b2ac762471";
Chr1	FLAIR	exon	2143078	2143801	.	-	.	gene_id "AT1G06980"; transcript_id "2aa11ce9-23d9-4441-9c25-a5b2ac762471"; exon_number "0";
Chr1	FLAIR	transcript	2155216	2155992	.	-	.	gene_id "AT1G07020"; transcript_id "76385aa5-376e-415f-ade6-242a58a2923e";
Chr1	FLAIR	exon	2155216	2155992	.	-	.	gene_id "AT1G07020"; transcript_id "76385aa5-376e-415f-ade6-242a58a2923e"; exon_number "0";
Chr1	FLAIR	transcript	2173958	2174897	.	-	.	gene_id "AT1G07090"; transcript_id "9c6e9cad-a957-47d1-b856-f99fc481fce3";
Chr1	FLAIR	exon	2173958	2174897	.	-	.	gene_id "AT1G07090"; transcript_id "9c6e9cad-a957-47d1-b856-f99fc481fce3"; exon_number "0";
Chr1	FLAIR	transcript	2189936	2190646	.	-	.	gene_id "AT1G07135"; transcript_id "6484fc4b-79d2-43ae-9a6f-9dea9c1861e7";
Chr1	FLAIR	exon	2189936	2190646	.	-	.	gene_id "AT1G07135"; transcript_id "6484fc4b-79d2-43ae-9a6f-9dea9c1861e7"; exon_number "0";
Chr1	FLAIR	transcript	2194427	2195786	.	-	.	gene_id "AT1G07150"; transcript_id "a703acf7-0812-43ab-bf9a-fae6b2be0f40";
Chr1	FLAIR	exon	2194427	2195786	.	-	.	gene_id "AT1G07150"; transcript_id "a703acf7-0812-43ab-bf9a-fae6b2be0f40"; exon_number "0";
Chr1	FLAIR	transcript	2223781	2225034	.	-	.	gene_id "G805"; transcript_id "756c8ef7-a0c7-4a93-bde8-4379f7917b50";
Chr1	FLAIR	exon	2223781	2225034	.	-	.	gene_id "G805"; transcript_id "756c8ef7-a0c7-4a93-bde8-4379f7917b50"; exon_number "0";
Chr1	FLAIR	transcript	2223874	2225427	.	+	.	gene_id "AT1G07240"; transcript_id "8b731a83-ad7f-4bfd-a202-ea8fbff62a8c";
Chr1	FLAIR	exon	2223874	2225427	.	+	.	gene_id "AT1G07240"; transcript_id "8b731a83-ad7f-4bfd-a202-ea8fbff62a8c"; exon_number "0";
Chr1	FLAIR	transcript	2225818	2226892	.	-	.	gene_id "Chr1:2225000"; transcript_id "aeaf4394-d605-42ce-a6d4-3cac77fcb6ae";
Chr1	FLAIR	exon	2225818	2226892	.	-	.	gene_id "Chr1:2225000"; transcript_id "aeaf4394-d605-42ce-a6d4-3cac77fcb6ae"; exon_number "0";
Chr1	FLAIR	transcript	2225926	2227566	.	+	.	gene_id "AT1G07250"; transcript_id "8462a3d2-db22-4090-8414-10ffe01c2098";
Chr1	FLAIR	exon	2225926	2227566	.	+	.	gene_id "AT1G07250"; transcript_id "8462a3d2-db22-4090-8414-10ffe01c2098"; exon_number "0";
Chr1	FLAIR	transcript	2227770	2229264	.	-	.	gene_id "AT1G07260"; transcript_id "ec90d71d-d150-4d5a-9579-179b2f1da285";
Chr1	FLAIR	exon	2227770	2229264	.	-	.	gene_id "AT1G07260"; transcript_id "ec90d71d-d150-4d5a-9579-179b2f1da285"; exon_number "0";
Chr1	FLAIR	transcript	2249158	2250181	.	+	.	gene_id "AT1G07320"; transcript_id "ab09fafd-4873-4d0a-a646-ec146bab4792";
Chr1	FLAIR	exon	2249158	2250181	.	+	.	gene_id "AT1G07320"; transcript_id "ab09fafd-4873-4d0a-a646-ec146bab4792"; exon_number "0";
Chr1	FLAIR	transcript	2249158	2250372	.	-	.	gene_id "AT1G07320"; transcript_id "9550b729-bf33-453a-a506-cf19748df68b";
Chr1	FLAIR	exon	2249158	2250372	.	-	.	gene_id "AT1G07320"; transcript_id "9550b729-bf33-453a-a506-cf19748df68b"; exon_number "0";
Chr1	FLAIR	transcript	2275071	2275749	.	+	.	gene_id "AT1G07400"; transcript_id "4bfe2e40-2fae-435b-9a63-e7ca8266f110";
Chr1	FLAIR	exon	2275071	2275749	.	+	.	gene_id "AT1G07400"; transcript_id "4bfe2e40-2fae-435b-9a63-e7ca8266f110"; exon_number "0";
Chr1	FLAIR	transcript	2300633	2301982	.	-	.	gene_id "Chr1:2300000"; transcript_id "104a0761-20ba-42f5-9244-eb1cd7e1d2ac";
Chr1	FLAIR	exon	2300633	2301982	.	-	.	gene_id "Chr1:2300000"; transcript_id "104a0761-20ba-42f5-9244-eb1cd7e1d2ac"; exon_number "0";
Chr1	FLAIR	transcript	2301378	2302230	.	+	.	gene_id "AT1G07490"; transcript_id "93f2f2ae-adc4-44b6-aed8-b74f21dde730";
Chr1	FLAIR	exon	2301378	2302230	.	+	.	gene_id "AT1G07490"; transcript_id "93f2f2ae-adc4-44b6-aed8-b74f21dde730"; exon_number "0";
Chr1	FLAIR	transcript	2304575	2305047	.	-	.	gene_id "AT1G07500"; transcript_id "07f37216-a625-4012-9ecf-9e41de536a1f";
Chr1	FLAIR	exon	2304575	2305047	.	-	.	gene_id "AT1G07500"; transcript_id "07f37216-a625-4012-9ecf-9e41de536a1f"; exon_number "0";
Chr1	FLAIR	transcript	2309537	2312086	.	-	.	gene_id "AT1G07520"; transcript_id "141ff2dc-cc88-4937-88b0-1ce1f2f1671f";
Chr1	FLAIR	exon	2309537	2312086	.	-	.	gene_id "AT1G07520"; transcript_id "141ff2dc-cc88-4937-88b0-1ce1f2f1671f"; exon_number "0";
Chr1	FLAIR	transcript	2313591	2316379	.	-	.	gene_id "AT1G07530"; transcript_id "a5fa1823-61ae-4d84-88f4-a84af7e8a977";
Chr1	FLAIR	exon	2313591	2316379	.	-	.	gene_id "AT1G07530"; transcript_id "a5fa1823-61ae-4d84-88f4-a84af7e8a977"; exon_number "0";
Chr1	FLAIR	transcript	2336517	2338362	.	-	.	gene_id "Chr1:2336000"; transcript_id "6a525b8e-9c3c-44ed-9b9d-cad4cc3b0ee6";
Chr1	FLAIR	exon	2336517	2338362	.	-	.	gene_id "Chr1:2336000"; transcript_id "6a525b8e-9c3c-44ed-9b9d-cad4cc3b0ee6"; exon_number "0";
Chr1	FLAIR	transcript	2338661	2339372	.	-	.	gene_id "AT1G07590-AT1G07600"; transcript_id "b6ffe1f2-c03e-4d22-a211-d93668c6cf0c";
Chr1	FLAIR	exon	2338661	2339372	.	-	.	gene_id "AT1G07590-AT1G07600"; transcript_id "b6ffe1f2-c03e-4d22-a211-d93668c6cf0c"; exon_number "0";
Chr1	FLAIR	transcript	2354367	2355942	.	-	.	gene_id "AT1G07640"; transcript_id "a6f34c05-4315-4ad0-82c4-774e27a282b1";
Chr1	FLAIR	exon	2354367	2355942	.	-	.	gene_id "AT1G07640"; transcript_id "a6f34c05-4315-4ad0-82c4-774e27a282b1"; exon_number "0";
Chr1	FLAIR	transcript	2390654	2392428	.	-	.	gene_id "AT1G07720"; transcript_id "671b8850-cd9f-464e-bb7e-82d9ee3c6d4a";
Chr1	FLAIR	exon	2390654	2392428	.	-	.	gene_id "AT1G07720"; transcript_id "671b8850-cd9f-464e-bb7e-82d9ee3c6d4a"; exon_number "0";
Chr1	FLAIR	transcript	2395468	2397340	.	+	.	gene_id "AT1G07728"; transcript_id "653b0cb2-16b9-40f0-90a9-7d3d77f3a6eb";
Chr1	FLAIR	exon	2395468	2397340	.	+	.	gene_id "AT1G07728"; transcript_id "653b0cb2-16b9-40f0-90a9-7d3d77f3a6eb"; exon_number "0";
Chr1	FLAIR	transcript	2407611	2408115	.	+	.	gene_id "G880"; transcript_id "710c7ebf-394a-45d1-92d6-a54d09a1723b";
Chr1	FLAIR	exon	2407611	2408115	.	+	.	gene_id "G880"; transcript_id "710c7ebf-394a-45d1-92d6-a54d09a1723b"; exon_number "0";
Chr1	FLAIR	transcript	2413021	2413671	.	+	.	gene_id "AT1G07790"; transcript_id "b7db4182-9b91-4513-9dd4-40c66171604e";
Chr1	FLAIR	exon	2413021	2413671	.	+	.	gene_id "AT1G07790"; transcript_id "b7db4182-9b91-4513-9dd4-40c66171604e"; exon_number "0";
Chr1	FLAIR	transcript	2413021	2413783	.	+	.	gene_id "AT1G07790"; transcript_id "43a017e4-6817-4e61-ac37-26670a748a33";
Chr1	FLAIR	exon	2413021	2413783	.	+	.	gene_id "AT1G07790"; transcript_id "43a017e4-6817-4e61-ac37-26670a748a33"; exon_number "0";
Chr1	FLAIR	transcript	2421218	2421929	.	-	.	gene_id "AT1G07820"; transcript_id "89b1dd74-77b2-4994-b65d-9ed3da2681a2";
Chr1	FLAIR	exon	2421218	2421929	.	-	.	gene_id "AT1G07820"; transcript_id "89b1dd74-77b2-4994-b65d-9ed3da2681a2"; exon_number "0";
Chr1	FLAIR	transcript	2423298	2423709	.	+	.	gene_id "Chr1:2423000"; transcript_id "21af7d6d-798b-461b-86a4-2a04d781d24c";
Chr1	FLAIR	exon	2423298	2423709	.	+	.	gene_id "Chr1:2423000"; transcript_id "21af7d6d-798b-461b-86a4-2a04d781d24c"; exon_number "0";
Chr1	FLAIR	transcript	2437526	2437935	.	+	.	gene_id "Chr1:2437000"; transcript_id "e8aceb9b-a423-4245-a0a8-81bb99a51296";
Chr1	FLAIR	exon	2437526	2437935	.	+	.	gene_id "Chr1:2437000"; transcript_id "e8aceb9b-a423-4245-a0a8-81bb99a51296"; exon_number "0";
Chr1	FLAIR	transcript	2443932	2444444	.	+	.	gene_id "Chr1:2443000"; transcript_id "aa345425-8508-44ab-9c83-5fee4a153bf2";
Chr1	FLAIR	exon	2443932	2444444	.	+	.	gene_id "Chr1:2443000"; transcript_id "aa345425-8508-44ab-9c83-5fee4a153bf2"; exon_number "0";
Chr1	FLAIR	transcript	2463087	2464621	.	-	.	gene_id "Chr1:2463000"; transcript_id "61d1829c-75e0-49f9-bca0-70c44304181f";
Chr1	FLAIR	exon	2463087	2464621	.	-	.	gene_id "Chr1:2463000"; transcript_id "61d1829c-75e0-49f9-bca0-70c44304181f"; exon_number "0";
Chr1	FLAIR	transcript	2475413	2476149	.	+	.	gene_id "AT1G07985"; transcript_id "1c2fbf6d-e67f-4ade-9cce-77b84532683d";
Chr1	FLAIR	exon	2475413	2476149	.	+	.	gene_id "AT1G07985"; transcript_id "1c2fbf6d-e67f-4ade-9cce-77b84532683d"; exon_number "0";
Chr1	FLAIR	transcript	2514214	2516600	.	-	.	gene_id "AT1G08070"; transcript_id "a2ac1913-3dce-4331-8110-ce5b64b8db61";
Chr1	FLAIR	exon	2514214	2516600	.	-	.	gene_id "AT1G08070"; transcript_id "a2ac1913-3dce-4331-8110-ce5b64b8db61"; exon_number "0";
Chr1	FLAIR	transcript	2559414	2560388	.	-	.	gene_id "AT1G08160"; transcript_id "ab5ceeca-e42b-48f9-8c3e-84346a073f13";
Chr1	FLAIR	exon	2559414	2560388	.	-	.	gene_id "AT1G08160"; transcript_id "ab5ceeca-e42b-48f9-8c3e-84346a073f13"; exon_number "0";
Chr1	FLAIR	transcript	2561661	2562125	.	-	.	gene_id "AT1G08165"; transcript_id "cd79355c-fa36-41ba-be20-98e185109663";
Chr1	FLAIR	exon	2561661	2562125	.	-	.	gene_id "AT1G08165"; transcript_id "cd79355c-fa36-41ba-be20-98e185109663"; exon_number "0";
Chr1	FLAIR	transcript	2564640	2565074	.	-	.	gene_id "AT1G08180"; transcript_id "ae961fe8-adce-4d7c-bb51-df6acc9cf075";
Chr1	FLAIR	exon	2564640	2565074	.	-	.	gene_id "AT1G08180"; transcript_id "ae961fe8-adce-4d7c-bb51-df6acc9cf075"; exon_number "0";
Chr1	FLAIR	transcript	2588937	2590264	.	-	.	gene_id "AT1G08250"; transcript_id "3cf05945-1144-46ea-a808-38cc8395e9f7";
Chr1	FLAIR	exon	2588937	2590264	.	-	.	gene_id "AT1G08250"; transcript_id "3cf05945-1144-46ea-a808-38cc8395e9f7"; exon_number "0";
Chr1	FLAIR	transcript	2607983	2609854	.	+	.	gene_id "AT1G08280"; transcript_id "54764a4e-53df-4928-9a0a-b4767b49daca";
Chr1	FLAIR	exon	2607983	2609854	.	+	.	gene_id "AT1G08280"; transcript_id "54764a4e-53df-4928-9a0a-b4767b49daca"; exon_number "0";
Chr1	FLAIR	transcript	2620335	2621604	.	-	.	gene_id "AT1G08315"; transcript_id "b139d4ca-fc7c-4e77-ab6f-e2c867d278b9";
Chr1	FLAIR	exon	2620335	2621604	.	-	.	gene_id "AT1G08315"; transcript_id "b139d4ca-fc7c-4e77-ab6f-e2c867d278b9"; exon_number "0";
Chr1	FLAIR	transcript	2640935	2641743	.	-	.	gene_id "AT1G08380"; transcript_id "d736de9e-4356-42d5-86cc-712f2540ba45";
Chr1	FLAIR	exon	2640935	2641743	.	-	.	gene_id "AT1G08380"; transcript_id "d736de9e-4356-42d5-86cc-712f2540ba45"; exon_number "0";
Chr1	FLAIR	transcript	2672202	2673787	.	-	.	gene_id "Chr1:2672000"; transcript_id "6ed9e70f-ff89-4fa7-af8c-0cfe588db56e";
Chr1	FLAIR	exon	2672202	2673787	.	-	.	gene_id "Chr1:2672000"; transcript_id "6ed9e70f-ff89-4fa7-af8c-0cfe588db56e"; exon_number "0";
Chr1	FLAIR	transcript	2689068	2690059	.	-	.	gene_id "AT1G08500"; transcript_id "0a761459-7b79-477f-be6d-8b335ba25733";
Chr1	FLAIR	exon	2689068	2690059	.	-	.	gene_id "AT1G08500"; transcript_id "0a761459-7b79-477f-be6d-8b335ba25733"; exon_number "0";
Chr1	FLAIR	transcript	2718552	2721897	.	-	.	gene_id "AT1G08592"; transcript_id "128e0cad-a21d-4b56-9a9d-d4c2b3fe11fc";
Chr1	FLAIR	exon	2718552	2721897	.	-	.	gene_id "AT1G08592"; transcript_id "128e0cad-a21d-4b56-9a9d-d4c2b3fe11fc"; exon_number "0";
Chr1	FLAIR	transcript	2733600	2735780	.	-	.	gene_id "AT1G08610"; transcript_id "d18cab3e-7460-4e46-9148-97595bf23ed1";
Chr1	FLAIR	exon	2733600	2735780	.	-	.	gene_id "AT1G08610"; transcript_id "d18cab3e-7460-4e46-9148-97595bf23ed1"; exon_number "0";
Chr1	FLAIR	transcript	2808884	2809745	.	-	.	gene_id "AT1G08770"; transcript_id "9a6f9d8d-2f02-4a70-80fe-787beed5af01";
Chr1	FLAIR	exon	2808884	2809745	.	-	.	gene_id "AT1G08770"; transcript_id "9a6f9d8d-2f02-4a70-80fe-787beed5af01"; exon_number "0";
Chr1	FLAIR	transcript	2819063	2820116	.	-	.	gene_id "Chr1:2819000"; transcript_id "1d86cb21-c89d-460c-ad21-fcbebb79c77c";
Chr1	FLAIR	exon	2819063	2820116	.	-	.	gene_id "Chr1:2819000"; transcript_id "1d86cb21-c89d-460c-ad21-fcbebb79c77c"; exon_number "0";
Chr1	FLAIR	transcript	2846986	2847736	.	-	.	gene_id "AT1G08880"; transcript_id "143cc543-fa6a-4d1c-a62d-52f4d8e07636";
Chr1	FLAIR	exon	2846986	2847736	.	-	.	gene_id "AT1G08880"; transcript_id "143cc543-fa6a-4d1c-a62d-52f4d8e07636"; exon_number "0";
Chr1	FLAIR	transcript	2877688	2879179	.	+	.	gene_id "AT1G08940"; transcript_id "eec8daf6-0470-4219-8d2a-97fddf71e523";
Chr1	FLAIR	exon	2877688	2879179	.	+	.	gene_id "AT1G08940"; transcript_id "eec8daf6-0470-4219-8d2a-97fddf71e523"; exon_number "0";
Chr1	FLAIR	transcript	2927721	2928939	.	+	.	gene_id "AT1G09070"; transcript_id "7a2cc48f-c775-4e87-9bbc-e0f7ef664b3b";
Chr1	FLAIR	exon	2927721	2928939	.	+	.	gene_id "AT1G09070"; transcript_id "7a2cc48f-c775-4e87-9bbc-e0f7ef664b3b"; exon_number "0";
Chr1	FLAIR	transcript	2953047	2954057	.	+	.	gene_id "Chr1:2953000"; transcript_id "21a151e3-3f6f-45df-a847-c5b69fcb2400";
Chr1	FLAIR	exon	2953047	2954057	.	+	.	gene_id "Chr1:2953000"; transcript_id "21a151e3-3f6f-45df-a847-c5b69fcb2400"; exon_number "0";
Chr1	FLAIR	transcript	2966116	2967717	.	-	.	gene_id "AT1G09190"; transcript_id "7ebde6b0-bd43-402c-8340-b192c87cb7e9";
Chr1	FLAIR	exon	2966116	2967717	.	-	.	gene_id "AT1G09190"; transcript_id "7ebde6b0-bd43-402c-8340-b192c87cb7e9"; exon_number "0";
Chr1	FLAIR	transcript	2971626	2972181	.	-	.	gene_id "AT1G09200"; transcript_id "27911a88-ad81-4f48-84d0-93a4da5673db";
Chr1	FLAIR	exon	2971626	2972181	.	-	.	gene_id "AT1G09200"; transcript_id "27911a88-ad81-4f48-84d0-93a4da5673db"; exon_number "0";
Chr1	FLAIR	transcript	2973027	2973441	.	-	.	gene_id "Chr1:2973000"; transcript_id "ebd94aa1-a0dd-44d1-891a-1c40f25b1c8b";
Chr1	FLAIR	exon	2973027	2973441	.	-	.	gene_id "Chr1:2973000"; transcript_id "ebd94aa1-a0dd-44d1-891a-1c40f25b1c8b"; exon_number "0";
Chr1	FLAIR	transcript	2977794	2979406	.	-	.	gene_id "AT1G09220"; transcript_id "40c1ed42-5526-4b07-aa7e-1319d19f73b5";
Chr1	FLAIR	exon	2977794	2979406	.	-	.	gene_id "AT1G09220"; transcript_id "40c1ed42-5526-4b07-aa7e-1319d19f73b5"; exon_number "0";
Chr1	FLAIR	transcript	2984892	2986063	.	+	.	gene_id "AT1G09240"; transcript_id "7a86613b-d92b-4c4e-9001-089aa4e334ec";
Chr1	FLAIR	exon	2984892	2986063	.	+	.	gene_id "AT1G09240"; transcript_id "7a86613b-d92b-4c4e-9001-089aa4e334ec"; exon_number "0";
Chr1	FLAIR	transcript	2989406	2990265	.	+	.	gene_id "AT1G09250"; transcript_id "5457d2b9-353e-4be4-8e33-b8d537f842ca";
Chr1	FLAIR	exon	2989406	2990265	.	+	.	gene_id "AT1G09250"; transcript_id "5457d2b9-353e-4be4-8e33-b8d537f842ca"; exon_number "0";
Chr1	FLAIR	transcript	3009078	3009827	.	+	.	gene_id "AT1G09310"; transcript_id "440aa720-b5bf-40c3-94a8-2e7bbf9f5021";
Chr1	FLAIR	exon	3009078	3009827	.	+	.	gene_id "AT1G09310"; transcript_id "440aa720-b5bf-40c3-94a8-2e7bbf9f5021"; exon_number "0";
Chr1	FLAIR	transcript	3036553	3037807	.	+	.	gene_id "Chr1:3036000"; transcript_id "630de609-dd2d-4623-aaa2-877d752a85f4";
Chr1	FLAIR	exon	3036553	3037807	.	+	.	gene_id "Chr1:3036000"; transcript_id "630de609-dd2d-4623-aaa2-877d752a85f4"; exon_number "0";
Chr1	FLAIR	transcript	3071041	3072037	.	-	.	gene_id "AT1G09520"; transcript_id "a3382017-c369-4778-9b5d-efb9a072a30d";
Chr1	FLAIR	exon	3071041	3072037	.	-	.	gene_id "AT1G09520"; transcript_id "a3382017-c369-4778-9b5d-efb9a072a30d"; exon_number "0";
Chr1	FLAIR	transcript	3101211	3101647	.	+	.	gene_id "Chr1:3101000"; transcript_id "1f24092c-823f-46f0-9742-37c14b5467e3";
Chr1	FLAIR	exon	3101211	3101647	.	+	.	gene_id "Chr1:3101000"; transcript_id "1f24092c-823f-46f0-9742-37c14b5467e3"; exon_number "0";
Chr1	FLAIR	transcript	3101680	3102915	.	-	.	gene_id "AT1G09575"; transcript_id "c1b8eccc-d168-4e02-9b4e-ca7892a05ec8";
Chr1	FLAIR	exon	3101680	3102915	.	-	.	gene_id "AT1G09575"; transcript_id "c1b8eccc-d168-4e02-9b4e-ca7892a05ec8"; exon_number "0";
Chr1	FLAIR	transcript	3111894	3112770	.	+	.	gene_id "AT1G09610"; transcript_id "9385171b-4731-400d-9ec9-040bf99552c3";
Chr1	FLAIR	exon	3111894	3112770	.	+	.	gene_id "AT1G09610"; transcript_id "9385171b-4731-400d-9ec9-040bf99552c3"; exon_number "0";
Chr1	FLAIR	transcript	3118215	3119597	.	-	.	gene_id "AT1G09630"; transcript_id "8efe600b-9ead-4dbb-be4d-1cde898f779c";
Chr1	FLAIR	exon	3118215	3119597	.	-	.	gene_id "AT1G09630"; transcript_id "8efe600b-9ead-4dbb-be4d-1cde898f779c"; exon_number "0";
Chr1	FLAIR	transcript	3134011	3135947	.	-	.	gene_id "AT1G09680"; transcript_id "72bb59a0-da9f-4be9-afd1-8bf7791780b9";
Chr1	FLAIR	exon	3134011	3135947	.	-	.	gene_id "AT1G09680"; transcript_id "72bb59a0-da9f-4be9-afd1-8bf7791780b9"; exon_number "0";
Chr1	FLAIR	transcript	3136293	3137460	.	-	.	gene_id "AT1G09690"; transcript_id "f76ee5f3-d5d7-4671-b56d-bcfe9a2dab89";
Chr1	FLAIR	exon	3136293	3137460	.	-	.	gene_id "AT1G09690"; transcript_id "f76ee5f3-d5d7-4671-b56d-bcfe9a2dab89"; exon_number "0";
Chr1	FLAIR	transcript	3157542	3159115	.	+	.	gene_id "AT1G09750"; transcript_id "8f12ccc2-8c6a-4c28-88e9-11df92e7dcf6";
Chr1	FLAIR	exon	3157542	3159115	.	+	.	gene_id "AT1G09750"; transcript_id "8f12ccc2-8c6a-4c28-88e9-11df92e7dcf6"; exon_number "0";
Chr1	FLAIR	transcript	3180542	3180723	.	-	.	gene_id "AT1G04733"; transcript_id "e95a93f5-5584-48f2-8ff3-a946c0a598ec";
Chr1	FLAIR	exon	3180542	3180723	.	-	.	gene_id "AT1G04733"; transcript_id "e95a93f5-5584-48f2-8ff3-a946c0a598ec"; exon_number "0";
Chr1	FLAIR	transcript	3187476	3188809	.	+	.	gene_id "Chr1:3187000"; transcript_id "18d7cf49-c0dd-492a-a4a5-e24bdfcb535e";
Chr1	FLAIR	exon	3187476	3188809	.	+	.	gene_id "Chr1:3187000"; transcript_id "18d7cf49-c0dd-492a-a4a5-e24bdfcb535e"; exon_number "0";
Chr1	FLAIR	transcript	3190241	3192462	.	-	.	gene_id "AT1G09820"; transcript_id "c04e31ff-7b0d-48d4-a8c1-21dd1f377f62";
Chr1	FLAIR	exon	3190241	3192462	.	-	.	gene_id "AT1G09820"; transcript_id "c04e31ff-7b0d-48d4-a8c1-21dd1f377f62"; exon_number "0";
Chr1	FLAIR	transcript	3218028	3220093	.	+	.	gene_id "AT1G09900"; transcript_id "e48a70e3-4efe-4777-b4a1-29586cf8d2be";
Chr1	FLAIR	exon	3218028	3220093	.	+	.	gene_id "AT1G09900"; transcript_id "e48a70e3-4efe-4777-b4a1-29586cf8d2be"; exon_number "0";
Chr1	FLAIR	transcript	3252318	3255592	.	+	.	gene_id "AT1G09970"; transcript_id "1355a13e-640c-4db3-98e2-81a6ba62530d";
Chr1	FLAIR	exon	3252318	3255592	.	+	.	gene_id "AT1G09970"; transcript_id "1355a13e-640c-4db3-98e2-81a6ba62530d"; exon_number "0";
Chr1	FLAIR	transcript	3262497	3263571	.	-	.	gene_id "AT1G09995"; transcript_id "8597e0fe-4dc3-4a3a-bc67-30a39bff5ee9";
Chr1	FLAIR	exon	3262497	3263571	.	-	.	gene_id "AT1G09995"; transcript_id "8597e0fe-4dc3-4a3a-bc67-30a39bff5ee9"; exon_number "0";
Chr1	FLAIR	transcript	3263931	3265210	.	-	.	gene_id "AT1G10000"; transcript_id "5f24fa01-4a87-44bf-b57d-035f204ddd54";
Chr1	FLAIR	exon	3263931	3265210	.	-	.	gene_id "AT1G10000"; transcript_id "5f24fa01-4a87-44bf-b57d-035f204ddd54"; exon_number "0";
Chr1	FLAIR	transcript	3322853	3323537	.	-	.	gene_id "AT1G10140"; transcript_id "1327da8a-b4b2-401b-b182-a64328bc8165";
Chr1	FLAIR	exon	3322853	3323537	.	-	.	gene_id "AT1G10140"; transcript_id "1327da8a-b4b2-401b-b182-a64328bc8165"; exon_number "0";
Chr1	FLAIR	transcript	3323202	3323694	.	+	.	gene_id "Chr1:3323000"; transcript_id "fbbecb58-4728-4a44-994c-5c0d34f73b3e";
Chr1	FLAIR	exon	3323202	3323694	.	+	.	gene_id "Chr1:3323000"; transcript_id "fbbecb58-4728-4a44-994c-5c0d34f73b3e"; exon_number "0";
Chr1	FLAIR	transcript	3325967	3327566	.	+	.	gene_id "AT1G10150"; transcript_id "bbda913c-2cf9-4808-a667-525771b66109";
Chr1	FLAIR	exon	3325967	3327566	.	+	.	gene_id "AT1G10150"; transcript_id "bbda913c-2cf9-4808-a667-525771b66109"; exon_number "0";
Chr1	FLAIR	transcript	3328989	3333481	.	+	.	gene_id "AT1G10160"; transcript_id "226fdf26-6041-44a9-abad-e1b4116c58cd";
Chr1	FLAIR	exon	3328989	3333481	.	+	.	gene_id "AT1G10160"; transcript_id "226fdf26-6041-44a9-abad-e1b4116c58cd"; exon_number "0";
Chr1	FLAIR	transcript	3355611	3356326	.	+	.	gene_id "AT1G10230"; transcript_id "9a244c0d-7d32-46bc-b13b-e5cd998ca603";
Chr1	FLAIR	exon	3355611	3356326	.	+	.	gene_id "AT1G10230"; transcript_id "9a244c0d-7d32-46bc-b13b-e5cd998ca603"; exon_number "0";
Chr1	FLAIR	transcript	3363474	3366485	.	+	.	gene_id "AT1G10270"; transcript_id "afe73906-1058-431a-968e-c1a337f9138d";
Chr1	FLAIR	exon	3363474	3366485	.	+	.	gene_id "AT1G10270"; transcript_id "afe73906-1058-431a-968e-c1a337f9138d"; exon_number "0";
Chr1	FLAIR	transcript	3388605	3390262	.	+	.	gene_id "AT1G10330"; transcript_id "50b47855-ef26-43d6-8087-9fe852994800";
Chr1	FLAIR	exon	3388605	3390262	.	+	.	gene_id "AT1G10330"; transcript_id "50b47855-ef26-43d6-8087-9fe852994800"; exon_number "0";
Chr1	FLAIR	transcript	3393447	3394994	.	-	.	gene_id "AT1G10350"; transcript_id "b3f449fb-36ac-446f-bdaf-ba518c9cfe9f";
Chr1	FLAIR	exon	3393447	3394994	.	-	.	gene_id "AT1G10350"; transcript_id "b3f449fb-36ac-446f-bdaf-ba518c9cfe9f"; exon_number "0";
Chr1	FLAIR	transcript	3395549	3396816	.	-	.	gene_id "AT1G10360"; transcript_id "3ce38be5-7c4e-4727-92f3-8afa690d315b";
Chr1	FLAIR	exon	3395549	3396816	.	-	.	gene_id "AT1G10360"; transcript_id "3ce38be5-7c4e-4727-92f3-8afa690d315b"; exon_number "0";
Chr1	FLAIR	transcript	3428502	3429361	.	-	.	gene_id "Chr1:3428000"; transcript_id "7294782a-6db4-48d0-a52a-aba334995261";
Chr1	FLAIR	exon	3428502	3429361	.	-	.	gene_id "Chr1:3428000"; transcript_id "7294782a-6db4-48d0-a52a-aba334995261"; exon_number "0";
Chr1	FLAIR	transcript	3439555	3440270	.	-	.	gene_id "AT1G10460"; transcript_id "1b05b500-55ac-43f8-a10f-f98d7eb24d53";
Chr1	FLAIR	exon	3439555	3440270	.	-	.	gene_id "AT1G10460"; transcript_id "1b05b500-55ac-43f8-a10f-f98d7eb24d53"; exon_number "0";
Chr1	FLAIR	transcript	3442501	3443504	.	-	.	gene_id "Chr1:3442000"; transcript_id "d7fad2fb-2c49-470f-b912-eb5ef014a1fb";
Chr1	FLAIR	exon	3442501	3443504	.	-	.	gene_id "Chr1:3442000"; transcript_id "d7fad2fb-2c49-470f-b912-eb5ef014a1fb"; exon_number "0";
Chr1	FLAIR	transcript	3449701	3450580	.	+	.	gene_id "AT1G10480"; transcript_id "38d13e18-8a26-472f-993c-cc8f8c29e63b";
Chr1	FLAIR	exon	3449701	3450580	.	+	.	gene_id "AT1G10480"; transcript_id "38d13e18-8a26-472f-993c-cc8f8c29e63b"; exon_number "0";
Chr1	FLAIR	transcript	3460000	3461461	.	-	.	gene_id "AT1G10500"; transcript_id "af11388b-a7e3-4ece-8e80-94649ce6dd9d";
Chr1	FLAIR	exon	3460000	3461461	.	-	.	gene_id "AT1G10500"; transcript_id "af11388b-a7e3-4ece-8e80-94649ce6dd9d"; exon_number "0";
Chr1	FLAIR	transcript	3469635	3469840	.	+	.	gene_id "Chr1:3469000"; transcript_id "f2dc4ffd-62df-4eac-8fc9-243953e19456";
Chr1	FLAIR	exon	3469635	3469840	.	+	.	gene_id "Chr1:3469000"; transcript_id "f2dc4ffd-62df-4eac-8fc9-243953e19456"; exon_number "0";
Chr1	FLAIR	transcript	3484579	3486966	.	+	.	gene_id "AT1G10560"; transcript_id "0f295e4a-4d90-41b6-a76e-5e3326717d49";
Chr1	FLAIR	exon	3484579	3486966	.	+	.	gene_id "AT1G10560"; transcript_id "0f295e4a-4d90-41b6-a76e-5e3326717d49"; exon_number "0";
Chr1	FLAIR	transcript	3544987	3545456	.	-	.	gene_id "AT1G10682"; transcript_id "0eb8843f-9f7b-43c2-8eba-bbece3e62416";
Chr1	FLAIR	exon	3544987	3545456	.	-	.	gene_id "AT1G10682"; transcript_id "0eb8843f-9f7b-43c2-8eba-bbece3e62416"; exon_number "0";
Chr1	FLAIR	transcript	3550005	3550767	.	-	.	gene_id "AT1G10690"; transcript_id "39839b34-9034-49b7-a4b9-4211fe99d01d";
Chr1	FLAIR	exon	3550005	3550767	.	-	.	gene_id "AT1G10690"; transcript_id "39839b34-9034-49b7-a4b9-4211fe99d01d"; exon_number "0";
Chr1	FLAIR	transcript	3664420	3665029	.	+	.	gene_id "AT1G10960"; transcript_id "b7d8e545-7bf7-4d4e-a2a0-4357892682a8";
Chr1	FLAIR	exon	3664420	3665029	.	+	.	gene_id "AT1G10960"; transcript_id "b7d8e545-7bf7-4d4e-a2a0-4357892682a8"; exon_number "0";
Chr1	FLAIR	transcript	3681825	3684129	.	+	.	gene_id "AT1G11050"; transcript_id "4b96eabd-b0e7-40e0-b6a8-d679e58d560d";
Chr1	FLAIR	exon	3681825	3684129	.	+	.	gene_id "AT1G11050"; transcript_id "4b96eabd-b0e7-40e0-b6a8-d679e58d560d"; exon_number "0";
Chr1	FLAIR	transcript	3702653	3703780	.	+	.	gene_id "AT1G04837"; transcript_id "fe82afe2-67d1-46bf-8fb6-15d55a8f4841";
Chr1	FLAIR	exon	3702653	3703780	.	+	.	gene_id "AT1G04837"; transcript_id "fe82afe2-67d1-46bf-8fb6-15d55a8f4841"; exon_number "0";
Chr1	FLAIR	transcript	3713026	3713530	.	-	.	gene_id "AT1G11112"; transcript_id "9627abb3-019e-4699-a212-bd87c7edafc2";
Chr1	FLAIR	exon	3713026	3713530	.	-	.	gene_id "AT1G11112"; transcript_id "9627abb3-019e-4699-a212-bd87c7edafc2"; exon_number "0";
Chr1	FLAIR	transcript	3718803	3719737	.	+	.	gene_id "AT1G11125"; transcript_id "88a1c852-ed05-4c3d-913b-19fc67f1b41e";
Chr1	FLAIR	exon	3718803	3719737	.	+	.	gene_id "AT1G11125"; transcript_id "88a1c852-ed05-4c3d-913b-19fc67f1b41e"; exon_number "0";
Chr1	FLAIR	transcript	3728890	3730380	.	+	.	gene_id "AT1G11150"; transcript_id "9d467f6d-edaa-4f0c-bf82-19792fdfdf95";
Chr1	FLAIR	exon	3728890	3730380	.	+	.	gene_id "AT1G11150"; transcript_id "9d467f6d-edaa-4f0c-bf82-19792fdfdf95"; exon_number "0";
Chr1	FLAIR	transcript	3744900	3745658	.	+	.	gene_id "AT1G11175"; transcript_id "c1490be3-a254-4497-8983-00e79a4cdeea";
Chr1	FLAIR	exon	3744900	3745658	.	+	.	gene_id "AT1G11175"; transcript_id "c1490be3-a254-4497-8983-00e79a4cdeea"; exon_number "0";
Chr1	FLAIR	transcript	3749529	3749973	.	+	.	gene_id "AT1G11185"; transcript_id "0cc52f64-6198-44b1-b8fb-15379a598501";
Chr1	FLAIR	exon	3749529	3749973	.	+	.	gene_id "AT1G11185"; transcript_id "0cc52f64-6198-44b1-b8fb-15379a598501"; exon_number "0";
Chr1	FLAIR	transcript	3775320	3775865	.	-	.	gene_id "Chr1:3775000"; transcript_id "8c86e3ea-5a5e-4033-bd93-88b9da8478b8";
Chr1	FLAIR	exon	3775320	3775865	.	-	.	gene_id "Chr1:3775000"; transcript_id "8c86e3ea-5a5e-4033-bd93-88b9da8478b8"; exon_number "0";
Chr1	FLAIR	transcript	3785530	3786906	.	-	.	gene_id "Chr1:3785000"; transcript_id "08dc3552-7090-4694-a3d3-33f9c5f0e486";
Chr1	FLAIR	exon	3785530	3786906	.	-	.	gene_id "Chr1:3785000"; transcript_id "08dc3552-7090-4694-a3d3-33f9c5f0e486"; exon_number "0";
Chr1	FLAIR	transcript	3791047	3794044	.	-	.	gene_id "AT1G11290"; transcript_id "230f5919-dd20-475a-b008-b0c45a3761f4";
Chr1	FLAIR	exon	3791047	3794044	.	-	.	gene_id "AT1G11290"; transcript_id "230f5919-dd20-475a-b008-b0c45a3761f4"; exon_number "0";
Chr1	FLAIR	transcript	3810222	3813741	.	-	.	gene_id "Chr1:3810000"; transcript_id "5a97e4ef-e839-41c1-8c3e-cb3c3c8d0d63";
Chr1	FLAIR	exon	3810222	3813741	.	-	.	gene_id "Chr1:3810000"; transcript_id "5a97e4ef-e839-41c1-8c3e-cb3c3c8d0d63"; exon_number "0";
Chr1	FLAIR	transcript	3821544	3822951	.	-	.	gene_id "AT1G11360"; transcript_id "4b123d9b-9a93-4106-b2d1-44a43777ff7d";
Chr1	FLAIR	exon	3821544	3822951	.	-	.	gene_id "AT1G11360"; transcript_id "4b123d9b-9a93-4106-b2d1-44a43777ff7d"; exon_number "0";
Chr1	FLAIR	transcript	3849328	3850665	.	+	.	gene_id "AT1G11440"; transcript_id "aafcb6f4-8ea0-4038-ada7-032dcc4a8f4b";
Chr1	FLAIR	exon	3849328	3850665	.	+	.	gene_id "AT1G11440"; transcript_id "aafcb6f4-8ea0-4038-ada7-032dcc4a8f4b"; exon_number "0";
Chr1	FLAIR	transcript	3902028	3903778	.	+	.	gene_id "AT1G11600"; transcript_id "28aad6fe-6a58-450d-889e-60dc30e36810";
Chr1	FLAIR	exon	3902028	3903778	.	+	.	gene_id "AT1G11600"; transcript_id "28aad6fe-6a58-450d-889e-60dc30e36810"; exon_number "0";
Chr1	FLAIR	transcript	3912777	3914404	.	-	.	gene_id "AT1G11630"; transcript_id "6c1cb216-fe7c-48e7-be9a-0b1109e2f138";
Chr1	FLAIR	exon	3912777	3914404	.	-	.	gene_id "AT1G11630"; transcript_id "6c1cb216-fe7c-48e7-be9a-0b1109e2f138"; exon_number "0";
Chr1	FLAIR	transcript	3912907	3914404	.	-	.	gene_id "AT1G11630"; transcript_id "52e785e0-00fa-4e91-9e74-30c1bb92a73f";
Chr1	FLAIR	exon	3912907	3914404	.	-	.	gene_id "AT1G11630"; transcript_id "52e785e0-00fa-4e91-9e74-30c1bb92a73f"; exon_number "0";
Chr1	FLAIR	transcript	3945750	3946745	.	+	.	gene_id "AT1G11700"; transcript_id "0ae96496-c377-4135-9335-bc3602ca8111";
Chr1	FLAIR	exon	3945750	3946745	.	+	.	gene_id "AT1G11700"; transcript_id "0ae96496-c377-4135-9335-bc3602ca8111"; exon_number "0";
Chr1	FLAIR	transcript	3948733	3951215	.	+	.	gene_id "Chr1:3948000"; transcript_id "21494919-e6c9-4b98-938a-f1d332fb2884";
Chr1	FLAIR	exon	3948733	3951215	.	+	.	gene_id "Chr1:3948000"; transcript_id "21494919-e6c9-4b98-938a-f1d332fb2884"; exon_number "0";
Chr1	FLAIR	transcript	3960968	3961693	.	-	.	gene_id "AT1G11735"; transcript_id "ddc5c1f6-b61a-4d51-9715-82dab06012bc";
Chr1	FLAIR	exon	3960968	3961693	.	-	.	gene_id "AT1G11735"; transcript_id "ddc5c1f6-b61a-4d51-9715-82dab06012bc"; exon_number "0";
Chr1	FLAIR	transcript	3972047	3973250	.	-	.	gene_id "AT1G11760"; transcript_id "583c3007-97c1-4f66-9557-56ae56583260";
Chr1	FLAIR	exon	3972047	3973250	.	-	.	gene_id "AT1G11760"; transcript_id "583c3007-97c1-4f66-9557-56ae56583260"; exon_number "0";
Chr1	FLAIR	transcript	3991018	3993025	.	-	.	gene_id "Chr1:3991000"; transcript_id "a8016407-0939-4296-812b-8f92af3224d6";
Chr1	FLAIR	exon	3991018	3993025	.	-	.	gene_id "Chr1:3991000"; transcript_id "a8016407-0939-4296-812b-8f92af3224d6"; exon_number "0";
Chr1	FLAIR	transcript	3999212	3999922	.	+	.	gene_id "AT1G11850"; transcript_id "2e7963db-c302-42fb-98a2-3b33f5a9d99a";
Chr1	FLAIR	exon	3999212	3999922	.	+	.	gene_id "AT1G11850"; transcript_id "2e7963db-c302-42fb-98a2-3b33f5a9d99a"; exon_number "0";
Chr1	FLAIR	transcript	4016891	4017392	.	-	.	gene_id "Chr1:4016000"; transcript_id "5a24b3e2-a8f1-46a9-9e8d-f5f4033c8ae7";
Chr1	FLAIR	exon	4016891	4017392	.	-	.	gene_id "Chr1:4016000"; transcript_id "5a24b3e2-a8f1-46a9-9e8d-f5f4033c8ae7"; exon_number "0";
Chr1	FLAIR	transcript	4061388	4062225	.	-	.	gene_id "AT1G12020"; transcript_id "a174928f-7435-4ad5-a72f-d82425754204";
Chr1	FLAIR	exon	4061388	4062225	.	-	.	gene_id "AT1G12020"; transcript_id "a174928f-7435-4ad5-a72f-d82425754204"; exon_number "0";
Chr1	FLAIR	transcript	4062425	4063319	.	-	.	gene_id "AT1G12020"; transcript_id "b70f6c04-d9ee-413c-9309-e294c02f5f6a";
Chr1	FLAIR	exon	4062425	4063319	.	-	.	gene_id "AT1G12020"; transcript_id "b70f6c04-d9ee-413c-9309-e294c02f5f6a"; exon_number "0";
Chr1	FLAIR	transcript	4062621	4063621	.	+	.	gene_id "AT1G12020"; transcript_id "e210cd74-857c-4bea-a1c3-f90ab52157fe";
Chr1	FLAIR	exon	4062621	4063621	.	+	.	gene_id "AT1G12020"; transcript_id "e210cd74-857c-4bea-a1c3-f90ab52157fe"; exon_number "0";
Chr1	FLAIR	transcript	4076218	4077330	.	+	.	gene_id "AT1G12060"; transcript_id "d94c58fd-cebb-4d4c-93af-c139832d2603";
Chr1	FLAIR	exon	4076218	4077330	.	+	.	gene_id "AT1G12060"; transcript_id "d94c58fd-cebb-4d4c-93af-c139832d2603"; exon_number "0";
Chr1	FLAIR	transcript	4089890	4090634	.	-	.	gene_id "AT1G12090"; transcript_id "8b0769b9-16c1-4ef0-a64a-a8c3f3bbf44d";
Chr1	FLAIR	exon	4089890	4090634	.	-	.	gene_id "AT1G12090"; transcript_id "8b0769b9-16c1-4ef0-a64a-a8c3f3bbf44d"; exon_number "0";
Chr1	FLAIR	transcript	4089890	4090745	.	-	.	gene_id "AT1G12090"; transcript_id "991676e6-44bb-43cb-85b3-63724959eab6";
Chr1	FLAIR	exon	4089890	4090745	.	-	.	gene_id "AT1G12090"; transcript_id "991676e6-44bb-43cb-85b3-63724959eab6"; exon_number "0";
Chr1	FLAIR	transcript	4095324	4095956	.	-	.	gene_id "AT1G12100"; transcript_id "48d444b4-59d0-494a-8be5-00711dd45a3f";
Chr1	FLAIR	exon	4095324	4095956	.	-	.	gene_id "AT1G12100"; transcript_id "48d444b4-59d0-494a-8be5-00711dd45a3f"; exon_number "0";
Chr1	FLAIR	transcript	4106011	4106730	.	-	.	gene_id "Chr1:4106000"; transcript_id "ea89d9ae-f555-499c-ae15-02093ac93eea";
Chr1	FLAIR	exon	4106011	4106730	.	-	.	gene_id "Chr1:4106000"; transcript_id "ea89d9ae-f555-499c-ae15-02093ac93eea"; exon_number "0";
Chr1	FLAIR	transcript	4140293	4140634	.	+	.	gene_id "Chr1:4140000"; transcript_id "6b8ce8ac-3181-4756-b40a-2dbdeccea35b";
Chr1	FLAIR	exon	4140293	4140634	.	+	.	gene_id "Chr1:4140000"; transcript_id "6b8ce8ac-3181-4756-b40a-2dbdeccea35b"; exon_number "0";
Chr1	FLAIR	transcript	4144987	4147864	.	+	.	gene_id "Chr1:4144000"; transcript_id "05c1b9a5-0299-4109-ba34-203d7ae3e3dd";
Chr1	FLAIR	exon	4144987	4147864	.	+	.	gene_id "Chr1:4144000"; transcript_id "05c1b9a5-0299-4109-ba34-203d7ae3e3dd"; exon_number "0";
Chr1	FLAIR	transcript	4153556	4154030	.	-	.	gene_id "Chr1:4153000"; transcript_id "5fe36f80-da87-4f24-971d-f099dad85bc5";
Chr1	FLAIR	exon	4153556	4154030	.	-	.	gene_id "Chr1:4153000"; transcript_id "5fe36f80-da87-4f24-971d-f099dad85bc5"; exon_number "0";
Chr1	FLAIR	transcript	4174820	4177946	.	-	.	gene_id "AT1G12280"; transcript_id "203cee52-4ae1-4460-abd0-bc3ed0149239";
Chr1	FLAIR	exon	4174820	4177946	.	-	.	gene_id "AT1G12280"; transcript_id "203cee52-4ae1-4460-abd0-bc3ed0149239"; exon_number "0";
Chr1	FLAIR	transcript	4178509	4181399	.	-	.	gene_id "AT1G12290"; transcript_id "61277383-7e37-4073-b30b-131e8ef1435d";
Chr1	FLAIR	exon	4178509	4181399	.	-	.	gene_id "AT1G12290"; transcript_id "61277383-7e37-4073-b30b-131e8ef1435d"; exon_number "0";
Chr1	FLAIR	transcript	4183195	4186121	.	-	.	gene_id "AT1G12300"; transcript_id "27a6c434-af40-4479-b4b0-01fa9a9ec759";
Chr1	FLAIR	exon	4183195	4186121	.	-	.	gene_id "AT1G12300"; transcript_id "27a6c434-af40-4479-b4b0-01fa9a9ec759"; exon_number "0";
Chr1	FLAIR	transcript	4187316	4188011	.	-	.	gene_id "AT1G12310"; transcript_id "a3ac6fb2-0a84-4589-afa6-ffded13b56eb";
Chr1	FLAIR	exon	4187316	4188011	.	-	.	gene_id "AT1G12310"; transcript_id "a3ac6fb2-0a84-4589-afa6-ffded13b56eb"; exon_number "0";
Chr1	FLAIR	transcript	4214307	4217113	.	-	.	gene_id "AT1G12380"; transcript_id "cd60751e-822d-44f3-93ae-18be73e7b18d";
Chr1	FLAIR	exon	4214307	4217113	.	-	.	gene_id "AT1G12380"; transcript_id "cd60751e-822d-44f3-93ae-18be73e7b18d"; exon_number "0";
Chr1	FLAIR	transcript	4241614	4242961	.	-	.	gene_id "AT1G12440"; transcript_id "177fd0d3-112e-460d-b7b7-a7dd24465979";
Chr1	FLAIR	exon	4241614	4242961	.	-	.	gene_id "AT1G12440"; transcript_id "177fd0d3-112e-460d-b7b7-a7dd24465979"; exon_number "0";
Chr1	FLAIR	transcript	4242778	4243506	.	+	.	gene_id "Chr1:4242000"; transcript_id "277f086d-763b-42bb-beb4-dd1dbe5cd4ef";
Chr1	FLAIR	exon	4242778	4243506	.	+	.	gene_id "Chr1:4242000"; transcript_id "277f086d-763b-42bb-beb4-dd1dbe5cd4ef"; exon_number "0";
Chr1	FLAIR	transcript	4263275	4265021	.	-	.	gene_id "AT1G12500"; transcript_id "0b7821db-6cc2-497c-85fc-a87416812482";
Chr1	FLAIR	exon	4263275	4265021	.	-	.	gene_id "AT1G12500"; transcript_id "0b7821db-6cc2-497c-85fc-a87416812482"; exon_number "0";
Chr1	FLAIR	transcript	4268542	4269052	.	+	.	gene_id "Chr1:4268000"; transcript_id "add399ed-5ccd-444c-aab1-81552a29804f";
Chr1	FLAIR	exon	4268542	4269052	.	+	.	gene_id "Chr1:4268000"; transcript_id "add399ed-5ccd-444c-aab1-81552a29804f"; exon_number "0";
Chr1	FLAIR	transcript	4294627	4295591	.	-	.	gene_id "Chr1:4294000"; transcript_id "34448909-daa3-4c64-b422-601761c03add";
Chr1	FLAIR	exon	4294627	4295591	.	-	.	gene_id "Chr1:4294000"; transcript_id "34448909-daa3-4c64-b422-601761c03add"; exon_number "0";
Chr1	FLAIR	transcript	4326756	4328533	.	-	.	gene_id "AT1G12710"; transcript_id "089acc41-b1ed-452a-94ea-4ff80f52380c";
Chr1	FLAIR	exon	4326756	4328533	.	-	.	gene_id "AT1G12710"; transcript_id "089acc41-b1ed-452a-94ea-4ff80f52380c"; exon_number "0";
Chr1	FLAIR	transcript	4348074	4348316	.	-	.	gene_id "Chr1:4348000"; transcript_id "3c92db0f-cb38-4ff7-be6c-de018908c552";
Chr1	FLAIR	exon	4348074	4348316	.	-	.	gene_id "Chr1:4348000"; transcript_id "3c92db0f-cb38-4ff7-be6c-de018908c552"; exon_number "0";
Chr1	FLAIR	transcript	4353898	4355965	.	+	.	gene_id "AT1G12775"; transcript_id "db7fd7e8-baac-4b85-8a82-6e0a6bf5b983";
Chr1	FLAIR	exon	4353898	4355965	.	+	.	gene_id "AT1G12775"; transcript_id "db7fd7e8-baac-4b85-8a82-6e0a6bf5b983"; exon_number "0";
Chr1	FLAIR	transcript	4355968	4357544	.	-	.	gene_id "Chr1:4355000"; transcript_id "3fac314a-41dc-464a-bac3-f0dc2cce16c2";
Chr1	FLAIR	exon	4355968	4357544	.	-	.	gene_id "Chr1:4355000"; transcript_id "3fac314a-41dc-464a-bac3-f0dc2cce16c2"; exon_number "0";
Chr1	FLAIR	transcript	4374249	4375127	.	-	.	gene_id "AT1G12830"; transcript_id "84254de7-f480-4594-821c-538e01ffc3c0";
Chr1	FLAIR	exon	4374249	4375127	.	-	.	gene_id "AT1G12830"; transcript_id "84254de7-f480-4594-821c-538e01ffc3c0"; exon_number "0";
Chr1	FLAIR	transcript	4378917	4379394	.	-	.	gene_id "Chr1:4378000"; transcript_id "ad85d84d-0210-40c2-a66a-c9a8ca6b2978";
Chr1	FLAIR	exon	4378917	4379394	.	-	.	gene_id "Chr1:4378000"; transcript_id "ad85d84d-0210-40c2-a66a-c9a8ca6b2978"; exon_number "0";
Chr1	FLAIR	transcript	4379820	4381595	.	-	.	gene_id "AT1G12850"; transcript_id "bfee0a28-5c2b-4779-9bff-255c2ff488b8";
Chr1	FLAIR	exon	4379820	4381595	.	-	.	gene_id "AT1G12850"; transcript_id "bfee0a28-5c2b-4779-9bff-255c2ff488b8"; exon_number "0";
Chr1	FLAIR	transcript	4392503	4394153	.	-	.	gene_id "AT1G12900"; transcript_id "9714d0bc-5d47-4a05-85e8-cbdfac6a20b4";
Chr1	FLAIR	exon	4392503	4394153	.	-	.	gene_id "AT1G12900"; transcript_id "9714d0bc-5d47-4a05-85e8-cbdfac6a20b4"; exon_number "0";
Chr1	FLAIR	transcript	4394969	4396202	.	-	.	gene_id "AT1G12910"; transcript_id "27b40ab3-e57f-4f79-a08a-e212f10187ae";
Chr1	FLAIR	exon	4394969	4396202	.	-	.	gene_id "AT1G12910"; transcript_id "27b40ab3-e57f-4f79-a08a-e212f10187ae"; exon_number "0";
Chr1	FLAIR	transcript	4394969	4396877	.	-	.	gene_id "AT1G12910"; transcript_id "0a375f0e-fb92-4cbd-b986-a33391d2266c";
Chr1	FLAIR	exon	4394969	4396877	.	-	.	gene_id "AT1G12910"; transcript_id "0a375f0e-fb92-4cbd-b986-a33391d2266c"; exon_number "0";
Chr1	FLAIR	transcript	4396361	4398021	.	-	.	gene_id "AT1G12920"; transcript_id "f82261e9-6256-4a7c-9604-fce10cfa1b1f";
Chr1	FLAIR	exon	4396361	4398021	.	-	.	gene_id "AT1G12920"; transcript_id "f82261e9-6256-4a7c-9604-fce10cfa1b1f"; exon_number "0";
Chr1	FLAIR	transcript	4461855	4463477	.	+	.	gene_id "AT1G13090"; transcript_id "aeaff296-bd72-44ba-9b0e-bbbd95c67c6e";
Chr1	FLAIR	exon	4461855	4463477	.	+	.	gene_id "AT1G13090"; transcript_id "aeaff296-bd72-44ba-9b0e-bbbd95c67c6e"; exon_number "0";
Chr1	FLAIR	transcript	4463973	4465625	.	+	.	gene_id "AT1G13100"; transcript_id "e59619ce-3771-4b6d-a9a9-80b2d2602db8";
Chr1	FLAIR	exon	4463973	4465625	.	+	.	gene_id "AT1G13100"; transcript_id "e59619ce-3771-4b6d-a9a9-80b2d2602db8"; exon_number "0";
Chr1	FLAIR	transcript	4480833	4481336	.	+	.	gene_id "AT1G13145"; transcript_id "b0f1a33f-8254-4228-902e-1fb8d8c3f38a";
Chr1	FLAIR	exon	4480833	4481336	.	+	.	gene_id "AT1G13145"; transcript_id "b0f1a33f-8254-4228-902e-1fb8d8c3f38a"; exon_number "0";
Chr1	FLAIR	transcript	4498895	4501438	.	+	.	gene_id "AT1G13190"; transcript_id "ff6c69fd-1557-458d-ab0c-0064f503299e";
Chr1	FLAIR	exon	4498895	4501438	.	+	.	gene_id "AT1G13190"; transcript_id "ff6c69fd-1557-458d-ab0c-0064f503299e"; exon_number "0";
Chr1	FLAIR	transcript	4525496	4526040	.	-	.	gene_id "AT1G13245"; transcript_id "129a8ee8-2dac-41e3-8a23-2883b833bbdb";
Chr1	FLAIR	exon	4525496	4526040	.	-	.	gene_id "AT1G13245"; transcript_id "129a8ee8-2dac-41e3-8a23-2883b833bbdb"; exon_number "0";
Chr1	FLAIR	transcript	4525496	4526156	.	-	.	gene_id "AT1G13245"; transcript_id "c70ad498-f9bd-4dfd-a267-50c3b10b7448";
Chr1	FLAIR	exon	4525496	4526156	.	-	.	gene_id "AT1G13245"; transcript_id "c70ad498-f9bd-4dfd-a267-50c3b10b7448"; exon_number "0";
Chr1	FLAIR	transcript	4528686	4530006	.	-	.	gene_id "AT1G13250"; transcript_id "f7149ee9-b350-4d1d-aedf-edd9182d84b3";
Chr1	FLAIR	exon	4528686	4530006	.	-	.	gene_id "AT1G13250"; transcript_id "f7149ee9-b350-4d1d-aedf-edd9182d84b3"; exon_number "0";
Chr1	FLAIR	transcript	4542319	4543599	.	+	.	gene_id "AT1G13260"; transcript_id "3ab94d7e-1633-4c77-a11c-ad71e2822b24";
Chr1	FLAIR	exon	4542319	4543599	.	+	.	gene_id "AT1G13260"; transcript_id "3ab94d7e-1633-4c77-a11c-ad71e2822b24"; exon_number "0";
Chr1	FLAIR	transcript	4542319	4543729	.	+	.	gene_id "AT1G13260"; transcript_id "0bbd853b-b9b4-48fa-8954-eed362450fe8";
Chr1	FLAIR	exon	4542319	4543729	.	+	.	gene_id "AT1G13260"; transcript_id "0bbd853b-b9b4-48fa-8954-eed362450fe8"; exon_number "0";
Chr1	FLAIR	transcript	4576979	4577884	.	-	.	gene_id "AT1G13360"; transcript_id "17c5a9ff-8465-4a38-8280-dc96e0c97cb4";
Chr1	FLAIR	exon	4576979	4577884	.	-	.	gene_id "AT1G13360"; transcript_id "17c5a9ff-8465-4a38-8280-dc96e0c97cb4"; exon_number "0";
Chr1	FLAIR	transcript	4576979	4578173	.	+	.	gene_id "AT1G13360"; transcript_id "59d47cb8-60f4-45d3-9cb0-971585373baf";
Chr1	FLAIR	exon	4576979	4578173	.	+	.	gene_id "AT1G13360"; transcript_id "59d47cb8-60f4-45d3-9cb0-971585373baf"; exon_number "0";
Chr1	FLAIR	transcript	4577183	4578349	.	+	.	gene_id "Chr1:4577000"; transcript_id "482cb191-ee00-4963-b3b9-53d34699f623";
Chr1	FLAIR	exon	4577183	4578349	.	+	.	gene_id "Chr1:4577000"; transcript_id "482cb191-ee00-4963-b3b9-53d34699f623"; exon_number "0";
Chr1	FLAIR	transcript	4606528	4607737	.	+	.	gene_id "AT1G13430"; transcript_id "2f23b6ca-c836-4493-b7f8-d5affd5efc93";
Chr1	FLAIR	exon	4606528	4607737	.	+	.	gene_id "AT1G13430"; transcript_id "2f23b6ca-c836-4493-b7f8-d5affd5efc93"; exon_number "0";
Chr1	FLAIR	transcript	4608246	4609769	.	-	.	gene_id "Chr1:4608000"; transcript_id "011eccbd-a9cb-4b84-bb58-763fca1b8d47";
Chr1	FLAIR	exon	4608246	4609769	.	-	.	gene_id "Chr1:4608000"; transcript_id "011eccbd-a9cb-4b84-bb58-763fca1b8d47"; exon_number "0";
Chr1	FLAIR	transcript	4612311	4612865	.	+	.	gene_id "AT1G13448"; transcript_id "9592a1d6-b173-4633-89c0-993d7054daa7";
Chr1	FLAIR	exon	4612311	4612865	.	+	.	gene_id "AT1G13448"; transcript_id "9592a1d6-b173-4633-89c0-993d7054daa7"; exon_number "0";
Chr1	FLAIR	transcript	4631754	4633225	.	-	.	gene_id "AT1G13520"; transcript_id "73a511ed-05da-416b-a69b-d96554a734df";
Chr1	FLAIR	exon	4631754	4633225	.	-	.	gene_id "AT1G13520"; transcript_id "73a511ed-05da-416b-a69b-d96554a734df"; exon_number "0";
Chr1	FLAIR	transcript	4635568	4637055	.	+	.	gene_id "Chr1:4635000"; transcript_id "68871e5a-1688-46f3-a40f-21a9c41014b8";
Chr1	FLAIR	exon	4635568	4637055	.	+	.	gene_id "Chr1:4635000"; transcript_id "68871e5a-1688-46f3-a40f-21a9c41014b8"; exon_number "0";
Chr1	FLAIR	transcript	4650728	4651477	.	-	.	gene_id "AT1G13600"; transcript_id "007543b6-d039-4aff-835b-4e1fd2424599";
Chr1	FLAIR	exon	4650728	4651477	.	-	.	gene_id "AT1G13600"; transcript_id "007543b6-d039-4aff-835b-4e1fd2424599"; exon_number "0";
Chr1	FLAIR	transcript	4662707	4663480	.	-	.	gene_id "G1637"; transcript_id "e8871e4d-8007-4ff8-b755-16486fb118c0";
Chr1	FLAIR	exon	4662707	4663480	.	-	.	gene_id "G1637"; transcript_id "e8871e4d-8007-4ff8-b755-16486fb118c0"; exon_number "0";
Chr1	FLAIR	transcript	4680435	4682083	.	-	.	gene_id "AT1G13650"; transcript_id "df2c87f2-c0dc-42a1-8e87-afeb58af93d9";
Chr1	FLAIR	exon	4680435	4682083	.	-	.	gene_id "AT1G13650"; transcript_id "df2c87f2-c0dc-42a1-8e87-afeb58af93d9"; exon_number "0";
Chr1	FLAIR	transcript	4688166	4688952	.	+	.	gene_id "AT1G13670"; transcript_id "735e7ffe-d978-4826-928d-8b80457491e9";
Chr1	FLAIR	exon	4688166	4688952	.	+	.	gene_id "AT1G13670"; transcript_id "735e7ffe-d978-4826-928d-8b80457491e9"; exon_number "0";
Chr1	FLAIR	transcript	4747283	4748629	.	-	.	gene_id "AT1G13870"; transcript_id "4570d205-06f8-4e4e-b554-efd9a0d72598";
Chr1	FLAIR	exon	4747283	4748629	.	-	.	gene_id "AT1G13870"; transcript_id "4570d205-06f8-4e4e-b554-efd9a0d72598"; exon_number "0";
Chr1	FLAIR	transcript	4758886	4760182	.	-	.	gene_id "Chr1:4758000"; transcript_id "9237ab77-5f92-40de-b375-0d8ad543408a";
Chr1	FLAIR	exon	4758886	4760182	.	-	.	gene_id "Chr1:4758000"; transcript_id "9237ab77-5f92-40de-b375-0d8ad543408a"; exon_number "0";
Chr1	FLAIR	transcript	4761052	4761718	.	+	.	gene_id "AT1G13930"; transcript_id "701cf08f-8320-4f13-af38-2062e95213f2";
Chr1	FLAIR	exon	4761052	4761718	.	+	.	gene_id "AT1G13930"; transcript_id "701cf08f-8320-4f13-af38-2062e95213f2"; exon_number "0";
Chr1	FLAIR	transcript	4794708	4796562	.	+	.	gene_id "AT1G13990"; transcript_id "49cf2ac6-82d7-4105-8bdf-0447152aee5b";
Chr1	FLAIR	exon	4794708	4796562	.	+	.	gene_id "AT1G13990"; transcript_id "49cf2ac6-82d7-4105-8bdf-0447152aee5b"; exon_number "0";
Chr1	FLAIR	transcript	4817184	4818000	.	-	.	gene_id "AT1G14060"; transcript_id "ee969c4e-9167-4b92-aa1a-f1160d934787";
Chr1	FLAIR	exon	4817184	4818000	.	-	.	gene_id "AT1G14060"; transcript_id "ee969c4e-9167-4b92-aa1a-f1160d934787"; exon_number "0";
Chr1	FLAIR	transcript	4854382	4855167	.	-	.	gene_id "AT1G14200"; transcript_id "89316137-5320-4425-99ed-ca6a7613816c";
Chr1	FLAIR	exon	4854382	4855167	.	-	.	gene_id "AT1G14200"; transcript_id "89316137-5320-4425-99ed-ca6a7613816c"; exon_number "0";
Chr1	FLAIR	transcript	4877510	4878742	.	-	.	gene_id "Chr1:4877000"; transcript_id "03fab5f3-e96d-44a4-819e-9058474f997e";
Chr1	FLAIR	exon	4877510	4878742	.	-	.	gene_id "Chr1:4877000"; transcript_id "03fab5f3-e96d-44a4-819e-9058474f997e"; exon_number "0";
Chr1	FLAIR	transcript	4877646	4879059	.	+	.	gene_id "AT1G14280"; transcript_id "df6087c6-cfbc-47f8-8528-85cecf2401e8";
Chr1	FLAIR	exon	4877646	4879059	.	+	.	gene_id "AT1G14280"; transcript_id "df6087c6-cfbc-47f8-8528-85cecf2401e8"; exon_number "0";
Chr1	FLAIR	transcript	4880072	4881940	.	-	.	gene_id "AT1G14290"; transcript_id "0b1bb014-061d-407c-821b-49300de8528d";
Chr1	FLAIR	exon	4880072	4881940	.	-	.	gene_id "AT1G14290"; transcript_id "0b1bb014-061d-407c-821b-49300de8528d"; exon_number "0";
Chr1	FLAIR	transcript	4890146	4892239	.	-	.	gene_id "AT1G14330"; transcript_id "ca6144b9-c915-49f6-9382-84cfd0af2ad1";
Chr1	FLAIR	exon	4890146	4892239	.	-	.	gene_id "AT1G14330"; transcript_id "ca6144b9-c915-49f6-9382-84cfd0af2ad1"; exon_number "0";
Chr1	FLAIR	transcript	4899174	4899841	.	+	.	gene_id "AT1G14345"; transcript_id "e5d7f174-6224-45f3-8d2d-f1abc1ca5f75";
Chr1	FLAIR	exon	4899174	4899841	.	+	.	gene_id "AT1G14345"; transcript_id "e5d7f174-6224-45f3-8d2d-f1abc1ca5f75"; exon_number "0";
Chr1	FLAIR	transcript	4899174	4899947	.	+	.	gene_id "AT1G14345"; transcript_id "7af8a4cb-1145-42a4-b6e1-48ac2316b882";
Chr1	FLAIR	exon	4899174	4899947	.	+	.	gene_id "AT1G14345"; transcript_id "7af8a4cb-1145-42a4-b6e1-48ac2316b882"; exon_number "0";
Chr1	FLAIR	transcript	4899751	4900131	.	+	.	gene_id "Chr1:4899000"; transcript_id "ec7bed4f-cd0c-46a1-989b-8213f8d4d96b";
Chr1	FLAIR	exon	4899751	4900131	.	+	.	gene_id "Chr1:4899000"; transcript_id "ec7bed4f-cd0c-46a1-989b-8213f8d4d96b"; exon_number "0";
Chr1	FLAIR	transcript	4934240	4936153	.	+	.	gene_id "AT1G14430"; transcript_id "9992a2e2-6c12-4c23-abbe-a87b71d923d5";
Chr1	FLAIR	exon	4934240	4936153	.	+	.	gene_id "AT1G14430"; transcript_id "9992a2e2-6c12-4c23-abbe-a87b71d923d5"; exon_number "0";
Chr1	FLAIR	transcript	4940169	4940764	.	-	.	gene_id "Chr1:4940000"; transcript_id "0d85931d-7fae-4766-9aaa-4a280b09b548";
Chr1	FLAIR	exon	4940169	4940764	.	-	.	gene_id "Chr1:4940000"; transcript_id "0d85931d-7fae-4766-9aaa-4a280b09b548"; exon_number "0";
Chr1	FLAIR	transcript	4958549	4959438	.	-	.	gene_id "AT1G14490"; transcript_id "e521f986-57d8-46ec-93b2-612e8fa1f29d";
Chr1	FLAIR	exon	4958549	4959438	.	-	.	gene_id "AT1G14490"; transcript_id "e521f986-57d8-46ec-93b2-612e8fa1f29d"; exon_number "0";
Chr1	FLAIR	transcript	5001104	5002391	.	-	.	gene_id "Chr1:5001000"; transcript_id "d58f6762-1ba1-4df0-8404-fff3351444e3";
Chr1	FLAIR	exon	5001104	5002391	.	-	.	gene_id "Chr1:5001000"; transcript_id "d58f6762-1ba1-4df0-8404-fff3351444e3"; exon_number "0";
Chr1	FLAIR	transcript	5040795	5041965	.	+	.	gene_id "AT1G14680"; transcript_id "22eac0f0-eac7-4000-9de0-644f1726b649";
Chr1	FLAIR	exon	5040795	5041965	.	+	.	gene_id "AT1G14680"; transcript_id "22eac0f0-eac7-4000-9de0-644f1726b649"; exon_number "0";
Chr1	FLAIR	transcript	5047799	5048472	.	-	.	gene_id "Chr1:5047000"; transcript_id "b3105761-2dfb-4e42-9ccc-8d7f0caabb10";
Chr1	FLAIR	exon	5047799	5048472	.	-	.	gene_id "Chr1:5047000"; transcript_id "b3105761-2dfb-4e42-9ccc-8d7f0caabb10"; exon_number "0";
Chr1	FLAIR	transcript	5047988	5048652	.	+	.	gene_id "AT1G14687"; transcript_id "b3a34d02-50f6-41a5-9aa6-483f4bcf3227";
Chr1	FLAIR	exon	5047988	5048652	.	+	.	gene_id "AT1G14687"; transcript_id "b3a34d02-50f6-41a5-9aa6-483f4bcf3227"; exon_number "0";
Chr1	FLAIR	transcript	5075289	5077785	.	-	.	gene_id "AT1G14740"; transcript_id "548f725c-a97b-4f11-bee9-126b299092e9";
Chr1	FLAIR	exon	5075289	5077785	.	-	.	gene_id "AT1G14740"; transcript_id "548f725c-a97b-4f11-bee9-126b299092e9"; exon_number "0";
Chr1	FLAIR	transcript	5137071	5137897	.	-	.	gene_id "AT1G14890"; transcript_id "73804b97-2e2a-425d-81f7-f01d234f484d";
Chr1	FLAIR	exon	5137071	5137897	.	-	.	gene_id "AT1G14890"; transcript_id "73804b97-2e2a-425d-81f7-f01d234f484d"; exon_number "0";
Chr1	FLAIR	transcript	5138418	5139362	.	-	.	gene_id "AT1G14900"; transcript_id "88a3979c-1528-43c8-aadc-a30ac482429f";
Chr1	FLAIR	exon	5138418	5139362	.	-	.	gene_id "AT1G14900"; transcript_id "88a3979c-1528-43c8-aadc-a30ac482429f"; exon_number "0";
Chr1	FLAIR	transcript	5149243	5151268	.	+	.	gene_id "AT1G14920"; transcript_id "a69afdc9-b7ac-48d5-9200-ba3ce59a9da2";
Chr1	FLAIR	exon	5149243	5151268	.	+	.	gene_id "AT1G14920"; transcript_id "a69afdc9-b7ac-48d5-9200-ba3ce59a9da2"; exon_number "0";
Chr1	FLAIR	transcript	5168627	5170041	.	+	.	gene_id "AT1G15000"; transcript_id "06cc0ac6-cc7a-4824-b186-23bda2fd43d8";
Chr1	FLAIR	exon	5168627	5170041	.	+	.	gene_id "AT1G15000"; transcript_id "06cc0ac6-cc7a-4824-b186-23bda2fd43d8"; exon_number "0";
Chr1	FLAIR	transcript	5171218	5171726	.	+	.	gene_id "AT1G15010"; transcript_id "dbeefdf2-e731-4be0-90a8-095dcb19a76d";
Chr1	FLAIR	exon	5171218	5171726	.	+	.	gene_id "AT1G15010"; transcript_id "dbeefdf2-e731-4be0-90a8-095dcb19a76d"; exon_number "0";
Chr1	FLAIR	transcript	5192160	5192587	.	+	.	gene_id "AT1G05153-AT1G15085"; transcript_id "62639409-8620-4764-bd75-2f0b6b6ee6d0";
Chr1	FLAIR	exon	5192160	5192587	.	+	.	gene_id "AT1G05153-AT1G15085"; transcript_id "62639409-8620-4764-bd75-2f0b6b6ee6d0"; exon_number "0";
Chr1	FLAIR	transcript	5193424	5194185	.	-	.	gene_id "AT1G15100"; transcript_id "f6b31f0a-0422-4de5-b3e5-ce057a7c025e";
Chr1	FLAIR	exon	5193424	5194185	.	-	.	gene_id "AT1G15100"; transcript_id "f6b31f0a-0422-4de5-b3e5-ce057a7c025e"; exon_number "0";
Chr1	FLAIR	transcript	5215316	5217968	.	-	.	gene_id "Chr1:5215000"; transcript_id "635bfce0-e564-40ad-b73d-1b7fabef03ea";
Chr1	FLAIR	exon	5215316	5217968	.	-	.	gene_id "Chr1:5215000"; transcript_id "635bfce0-e564-40ad-b73d-1b7fabef03ea"; exon_number "0";
Chr1	FLAIR	transcript	5242218	5243216	.	-	.	gene_id "AT1G15230"; transcript_id "e47f1306-9d77-4b35-ab1c-18ea0447a309";
Chr1	FLAIR	exon	5242218	5243216	.	-	.	gene_id "AT1G15230"; transcript_id "e47f1306-9d77-4b35-ab1c-18ea0447a309"; exon_number "0";
Chr1	FLAIR	transcript	5248661	5249436	.	-	.	gene_id "Chr1:5248000"; transcript_id "adb8c050-0047-4ce5-8351-912ae76edc32";
Chr1	FLAIR	exon	5248661	5249436	.	-	.	gene_id "Chr1:5248000"; transcript_id "adb8c050-0047-4ce5-8351-912ae76edc32"; exon_number "0";
Chr1	FLAIR	transcript	5249836	5250764	.	+	.	gene_id "AT1G15260"; transcript_id "d06c9f00-3ca5-4bff-8074-03a04150a207";
Chr1	FLAIR	exon	5249836	5250764	.	+	.	gene_id "AT1G15260"; transcript_id "d06c9f00-3ca5-4bff-8074-03a04150a207"; exon_number "0";
Chr1	FLAIR	transcript	5275695	5277621	.	-	.	gene_id "AT1G15340"; transcript_id "95716453-c8d4-410e-ad9e-cbf74eac5142";
Chr1	FLAIR	exon	5275695	5277621	.	-	.	gene_id "AT1G15340"; transcript_id "95716453-c8d4-410e-ad9e-cbf74eac5142"; exon_number "0";
Chr1	FLAIR	transcript	5290856	5292466	.	+	.	gene_id "AT1G15380"; transcript_id "918e412c-a70c-445f-a9a5-5f4334eb860e";
Chr1	FLAIR	exon	5290856	5292466	.	+	.	gene_id "AT1G15380"; transcript_id "918e412c-a70c-445f-a9a5-5f4334eb860e"; exon_number "0";
Chr1	FLAIR	transcript	5294439	5295730	.	-	.	gene_id "G1875"; transcript_id "0dd7cb84-5597-4717-a316-80db28c8fd0b";
Chr1	FLAIR	exon	5294439	5295730	.	-	.	gene_id "G1875"; transcript_id "0dd7cb84-5597-4717-a316-80db28c8fd0b"; exon_number "0";
Chr1	FLAIR	transcript	5296180	5296836	.	-	.	gene_id "AT1G15400"; transcript_id "3afbcbd7-8317-411e-94be-ac61f5b033d1";
Chr1	FLAIR	exon	5296180	5296836	.	-	.	gene_id "AT1G15400"; transcript_id "3afbcbd7-8317-411e-94be-ac61f5b033d1"; exon_number "0";
Chr1	FLAIR	transcript	5297876	5298168	.	-	.	gene_id "AT1G15405"; transcript_id "adc5bf70-17b6-4c1e-bcef-686b2e61d3e8";
Chr1	FLAIR	exon	5297876	5298168	.	-	.	gene_id "AT1G15405"; transcript_id "adc5bf70-17b6-4c1e-bcef-686b2e61d3e8"; exon_number "0";
Chr1	FLAIR	transcript	5298470	5300776	.	+	.	gene_id "AT1G15410"; transcript_id "c8b94aec-24f2-4431-9623-dcac48e500c9";
Chr1	FLAIR	exon	5298470	5300776	.	+	.	gene_id "AT1G15410"; transcript_id "c8b94aec-24f2-4431-9623-dcac48e500c9"; exon_number "0";
Chr1	FLAIR	transcript	5329095	5331914	.	+	.	gene_id "AT1G15510"; transcript_id "40203168-a799-4414-a25a-f9bbb6761340";
Chr1	FLAIR	exon	5329095	5331914	.	+	.	gene_id "AT1G15510"; transcript_id "40203168-a799-4414-a25a-f9bbb6761340"; exon_number "0";
Chr1	FLAIR	transcript	5339829	5341930	.	-	.	gene_id "AT1G15530"; transcript_id "13f2f65c-75c0-4fdd-965a-a40f9269c92f";
Chr1	FLAIR	exon	5339829	5341930	.	-	.	gene_id "AT1G15530"; transcript_id "13f2f65c-75c0-4fdd-965a-a40f9269c92f"; exon_number "0";
Chr1	FLAIR	transcript	5390054	5391365	.	+	.	gene_id "AT1G15670"; transcript_id "d2709b2d-f47f-4cdd-a142-cf8849d132eb";
Chr1	FLAIR	exon	5390054	5391365	.	+	.	gene_id "AT1G15670"; transcript_id "d2709b2d-f47f-4cdd-a142-cf8849d132eb"; exon_number "0";
Chr1	FLAIR	transcript	5390054	5391480	.	+	.	gene_id "AT1G15670"; transcript_id "b779bd7f-d99a-4f6e-910a-24934ea437dd";
Chr1	FLAIR	exon	5390054	5391480	.	+	.	gene_id "AT1G15670"; transcript_id "b779bd7f-d99a-4f6e-910a-24934ea437dd"; exon_number "0";
Chr1	FLAIR	transcript	5402568	5403803	.	-	.	gene_id "AT1G15700"; transcript_id "0c928b13-1a60-4486-9bfe-df03174d277f";
Chr1	FLAIR	exon	5402568	5403803	.	-	.	gene_id "AT1G15700"; transcript_id "0c928b13-1a60-4486-9bfe-df03174d277f"; exon_number "0";
Chr1	FLAIR	transcript	5404433	5405729	.	+	.	gene_id "AT1G15710"; transcript_id "b94cf0e9-0f0a-453c-b777-c6b02af9bc34";
Chr1	FLAIR	exon	5404433	5405729	.	+	.	gene_id "AT1G15710"; transcript_id "b94cf0e9-0f0a-453c-b777-c6b02af9bc34"; exon_number "0";
Chr1	FLAIR	transcript	5404433	5405862	.	+	.	gene_id "AT1G15710"; transcript_id "afa88299-fddc-423a-b250-8d060046a032";
Chr1	FLAIR	exon	5404433	5405862	.	+	.	gene_id "AT1G15710"; transcript_id "afa88299-fddc-423a-b250-8d060046a032"; exon_number "0";
Chr1	FLAIR	transcript	5406040	5407518	.	+	.	gene_id "AT1G15720"; transcript_id "dd09fecd-8c1a-45eb-89fa-751e111d347e";
Chr1	FLAIR	exon	5406040	5407518	.	+	.	gene_id "AT1G15720"; transcript_id "dd09fecd-8c1a-45eb-89fa-751e111d347e"; exon_number "0";
Chr1	FLAIR	transcript	5425711	5426599	.	+	.	gene_id "AT1G15760"; transcript_id "7e3eb404-4793-4e16-b4db-c159164f11ef";
Chr1	FLAIR	exon	5425711	5426599	.	+	.	gene_id "AT1G15760"; transcript_id "7e3eb404-4793-4e16-b4db-c159164f11ef"; exon_number "0";
Chr1	FLAIR	transcript	5430390	5433060	.	+	.	gene_id "Chr1:5430000"; transcript_id "2600d449-9c5d-41da-9b9c-422867aec579";
Chr1	FLAIR	exon	5430390	5433060	.	+	.	gene_id "Chr1:5430000"; transcript_id "2600d449-9c5d-41da-9b9c-422867aec579"; exon_number "0";
Chr1	FLAIR	transcript	5446543	5447749	.	-	.	gene_id "Chr1:5446000"; transcript_id "9397e319-ae39-4236-a31f-7a50674dc383";
Chr1	FLAIR	exon	5446543	5447749	.	-	.	gene_id "Chr1:5446000"; transcript_id "9397e319-ae39-4236-a31f-7a50674dc383"; exon_number "0";
Chr1	FLAIR	transcript	5448110	5450431	.	-	.	gene_id "AT1G15825"; transcript_id "e7ac122b-7f1e-42bd-82fa-9b5aef17705c";
Chr1	FLAIR	exon	5448110	5450431	.	-	.	gene_id "AT1G15825"; transcript_id "e7ac122b-7f1e-42bd-82fa-9b5aef17705c"; exon_number "0";
Chr1	FLAIR	transcript	5451402	5452383	.	-	.	gene_id "Chr1:5451000"; transcript_id "9361ba2a-c96c-4684-9a88-332fe73a8115";
Chr1	FLAIR	exon	5451402	5452383	.	-	.	gene_id "Chr1:5451000"; transcript_id "9361ba2a-c96c-4684-9a88-332fe73a8115"; exon_number "0";
Chr1	FLAIR	transcript	5464372	5464927	.	+	.	gene_id "AT1G15900"; transcript_id "0b1baf30-1721-469d-b03f-dd771d7a31b6";
Chr1	FLAIR	exon	5464372	5464927	.	+	.	gene_id "AT1G15900"; transcript_id "0b1baf30-1721-469d-b03f-dd771d7a31b6"; exon_number "0";
Chr1	FLAIR	transcript	5470329	5471059	.	+	.	gene_id "Chr1:5470000"; transcript_id "94d38bd8-f45e-495c-955f-85d23d526935";
Chr1	FLAIR	exon	5470329	5471059	.	+	.	gene_id "Chr1:5470000"; transcript_id "94d38bd8-f45e-495c-955f-85d23d526935"; exon_number "0";
Chr1	FLAIR	transcript	5478687	5479152	.	-	.	gene_id "Chr1:5478000"; transcript_id "93d9a0a5-47f1-4611-b44a-e1b482e4913c";
Chr1	FLAIR	exon	5478687	5479152	.	-	.	gene_id "Chr1:5478000"; transcript_id "93d9a0a5-47f1-4611-b44a-e1b482e4913c"; exon_number "0";
Chr1	FLAIR	transcript	5502211	5504517	.	-	.	gene_id "AT1G16030"; transcript_id "718e52ac-57e1-4413-82c6-0d62c19209ae";
Chr1	FLAIR	exon	5502211	5504517	.	-	.	gene_id "AT1G16030"; transcript_id "718e52ac-57e1-4413-82c6-0d62c19209ae"; exon_number "0";
Chr1	FLAIR	transcript	5538729	5539747	.	-	.	gene_id "Chr1:5538000"; transcript_id "15c994e3-6291-4a24-88a5-553de5047ead";
Chr1	FLAIR	exon	5538729	5539747	.	-	.	gene_id "Chr1:5538000"; transcript_id "15c994e3-6291-4a24-88a5-553de5047ead"; exon_number "0";
Chr1	FLAIR	transcript	5559574	5562061	.	-	.	gene_id "AT1G16260"; transcript_id "8d4aed63-104b-46c2-a79f-a7daab0407ab";
Chr1	FLAIR	exon	5559574	5562061	.	-	.	gene_id "AT1G16260"; transcript_id "8d4aed63-104b-46c2-a79f-a7daab0407ab"; exon_number "0";
Chr1	FLAIR	transcript	5596701	5598459	.	+	.	gene_id "AT1G16370"; transcript_id "69e106ed-5ba0-42d0-82c2-946a4a1d1364";
Chr1	FLAIR	exon	5596701	5598459	.	+	.	gene_id "AT1G16370"; transcript_id "69e106ed-5ba0-42d0-82c2-946a4a1d1364"; exon_number "0";
Chr1	FLAIR	transcript	5602889	5604708	.	+	.	gene_id "AT1G16390"; transcript_id "78e5b827-c09c-42a7-9882-0f6df7f49c89";
Chr1	FLAIR	exon	5602889	5604708	.	+	.	gene_id "AT1G16390"; transcript_id "78e5b827-c09c-42a7-9882-0f6df7f49c89"; exon_number "0";
Chr1	FLAIR	transcript	5625706	5629017	.	-	.	gene_id "AT1G16480"; transcript_id "790c93d5-b3b5-476a-8ec7-4461d4a8a703";
Chr1	FLAIR	exon	5625706	5629017	.	-	.	gene_id "AT1G16480"; transcript_id "790c93d5-b3b5-476a-8ec7-4461d4a8a703"; exon_number "0";
Chr1	FLAIR	transcript	5644658	5645263	.	-	.	gene_id "AT1G16510"; transcript_id "f1a81f3c-6f57-47b6-be0c-12ba531c9c22";
Chr1	FLAIR	exon	5644658	5645263	.	-	.	gene_id "AT1G16510"; transcript_id "f1a81f3c-6f57-47b6-be0c-12ba531c9c22"; exon_number "0";
Chr1	FLAIR	transcript	5647570	5647919	.	-	.	gene_id "AT1G16515"; transcript_id "0bdcbe06-5787-4884-9af4-9a0d83abbc5a";
Chr1	FLAIR	exon	5647570	5647919	.	-	.	gene_id "AT1G16515"; transcript_id "0bdcbe06-5787-4884-9af4-9a0d83abbc5a"; exon_number "0";
Chr1	FLAIR	transcript	5675676	5676311	.	-	.	gene_id "AT1G16610"; transcript_id "34088214-de20-4e33-b73c-c7c4a1d20a1c";
Chr1	FLAIR	exon	5675676	5676311	.	-	.	gene_id "AT1G16610"; transcript_id "34088214-de20-4e33-b73c-c7c4a1d20a1c"; exon_number "0";
Chr1	FLAIR	transcript	5682013	5684844	.	-	.	gene_id "AT1G16630"; transcript_id "2f60f74c-5aa0-4db9-b05a-f73ec120c6dd";
Chr1	FLAIR	exon	5682013	5684844	.	-	.	gene_id "AT1G16630"; transcript_id "2f60f74c-5aa0-4db9-b05a-f73ec120c6dd"; exon_number "0";
Chr1	FLAIR	transcript	5686027	5686327	.	-	.	gene_id "AT1G05247-AT1G16635"; transcript_id "1274dbc3-aed5-410a-8a9e-5c0a8e4637ed";
Chr1	FLAIR	exon	5686027	5686327	.	-	.	gene_id "AT1G05247-AT1G16635"; transcript_id "1274dbc3-aed5-410a-8a9e-5c0a8e4637ed"; exon_number "0";
Chr1	FLAIR	transcript	5727721	5729059	.	+	.	gene_id "Chr1:5727000"; transcript_id "ac7ac6d5-d488-4233-9118-d7182e940f6b";
Chr1	FLAIR	exon	5727721	5729059	.	+	.	gene_id "Chr1:5727000"; transcript_id "ac7ac6d5-d488-4233-9118-d7182e940f6b"; exon_number "0";
Chr1	FLAIR	transcript	5744571	5745209	.	-	.	gene_id "AT1G16790"; transcript_id "806f7ec1-d000-4677-a358-0161e8ceaf5d";
Chr1	FLAIR	exon	5744571	5745209	.	-	.	gene_id "AT1G16790"; transcript_id "806f7ec1-d000-4677-a358-0161e8ceaf5d"; exon_number "0";
Chr1	FLAIR	transcript	5758399	5758581	.	+	.	gene_id "AT1G05273"; transcript_id "8953421c-ad02-4f6f-bfa9-7649339366a0";
Chr1	FLAIR	exon	5758399	5758581	.	+	.	gene_id "AT1G05273"; transcript_id "8953421c-ad02-4f6f-bfa9-7649339366a0"; exon_number "0";
Chr1	FLAIR	transcript	5760666	5762698	.	+	.	gene_id "AT1G16830"; transcript_id "dab23868-c723-434a-b83a-70d358bc50a6";
Chr1	FLAIR	exon	5760666	5762698	.	+	.	gene_id "AT1G16830"; transcript_id "dab23868-c723-434a-b83a-70d358bc50a6"; exon_number "0";
Chr1	FLAIR	transcript	5762747	5764051	.	-	.	gene_id "AT1G16840"; transcript_id "dfb6c29a-6b16-478a-bc3b-c25f849ea7e0";
Chr1	FLAIR	exon	5762747	5764051	.	-	.	gene_id "AT1G16840"; transcript_id "dfb6c29a-6b16-478a-bc3b-c25f849ea7e0"; exon_number "0";
Chr1	FLAIR	transcript	5799897	5800838	.	+	.	gene_id "Chr1:5799000"; transcript_id "964aaea2-2ec9-47eb-91a9-5590bf72af6f";
Chr1	FLAIR	exon	5799897	5800838	.	+	.	gene_id "Chr1:5799000"; transcript_id "964aaea2-2ec9-47eb-91a9-5590bf72af6f"; exon_number "0";
Chr1	FLAIR	transcript	5837606	5840334	.	+	.	gene_id "AT1G17070"; transcript_id "3dbc7493-e66f-42c5-a665-ba299b25c46f";
Chr1	FLAIR	exon	5837606	5840334	.	+	.	gene_id "AT1G17070"; transcript_id "3dbc7493-e66f-42c5-a665-ba299b25c46f"; exon_number "0";
Chr1	FLAIR	transcript	5842237	5844267	.	-	.	gene_id "Chr1:5842000"; transcript_id "1234e092-2e6d-4bec-979c-f9334a783bdf";
Chr1	FLAIR	exon	5842237	5844267	.	-	.	gene_id "Chr1:5842000"; transcript_id "1234e092-2e6d-4bec-979c-f9334a783bdf"; exon_number "0";
Chr1	FLAIR	transcript	5851966	5853956	.	+	.	gene_id "AT1G17120"; transcript_id "35aeccd1-073a-4d04-9cd1-e0f59e8e1742";
Chr1	FLAIR	exon	5851966	5853956	.	+	.	gene_id "AT1G17120"; transcript_id "35aeccd1-073a-4d04-9cd1-e0f59e8e1742"; exon_number "0";
Chr1	FLAIR	transcript	5856601	5858519	.	-	.	gene_id "AT1G17140"; transcript_id "74eb62a6-cea9-4108-be09-18e6fa4a1bba";
Chr1	FLAIR	exon	5856601	5858519	.	-	.	gene_id "AT1G17140"; transcript_id "74eb62a6-cea9-4108-be09-18e6fa4a1bba"; exon_number "0";
Chr1	FLAIR	transcript	5863457	5863993	.	-	.	gene_id "AT1G17147"; transcript_id "70155f1f-275a-4574-aa4e-d50f1096a7d8";
Chr1	FLAIR	exon	5863457	5863993	.	-	.	gene_id "AT1G17147"; transcript_id "70155f1f-275a-4574-aa4e-d50f1096a7d8"; exon_number "0";
Chr1	FLAIR	transcript	5878457	5879968	.	+	.	gene_id "AT1G17200"; transcript_id "5674e286-f7c5-494c-b045-643d959cecb3";
Chr1	FLAIR	exon	5878457	5879968	.	+	.	gene_id "AT1G17200"; transcript_id "5674e286-f7c5-494c-b045-643d959cecb3"; exon_number "0";
Chr1	FLAIR	transcript	5940430	5941168	.	+	.	gene_id "AT1G17345"; transcript_id "b1d0fd84-5086-4617-9b27-1cebb403f822";
Chr1	FLAIR	exon	5940430	5941168	.	+	.	gene_id "AT1G17345"; transcript_id "b1d0fd84-5086-4617-9b27-1cebb403f822"; exon_number "0";
Chr1	FLAIR	transcript	6026961	6027349	.	-	.	gene_id "Chr1:6026000"; transcript_id "0b243b92-3607-4fd9-a8a8-d9d262f9253e";
Chr1	FLAIR	exon	6026961	6027349	.	-	.	gene_id "Chr1:6026000"; transcript_id "0b243b92-3607-4fd9-a8a8-d9d262f9253e"; exon_number "0";
Chr1	FLAIR	transcript	6027532	6028333	.	-	.	gene_id "AT1G17530"; transcript_id "918029e8-d7d0-4844-9278-2a4b699cb810";
Chr1	FLAIR	exon	6027532	6028333	.	-	.	gene_id "AT1G17530"; transcript_id "918029e8-d7d0-4844-9278-2a4b699cb810"; exon_number "0";
Chr1	FLAIR	transcript	6027682	6028453	.	+	.	gene_id "AT1G17530"; transcript_id "412c3477-12c7-4cd0-ad5f-624ed15c761b";
Chr1	FLAIR	exon	6027682	6028453	.	+	.	gene_id "AT1G17530"; transcript_id "412c3477-12c7-4cd0-ad5f-624ed15c761b"; exon_number "0";
Chr1	FLAIR	transcript	6027682	6028712	.	+	.	gene_id "AT1G17530"; transcript_id "49ce845c-c6df-4429-a0ff-b320fe9ddb9f";
Chr1	FLAIR	exon	6027682	6028712	.	+	.	gene_id "AT1G17530"; transcript_id "49ce845c-c6df-4429-a0ff-b320fe9ddb9f"; exon_number "0";
Chr1	FLAIR	transcript	6062269	6063264	.	+	.	gene_id "AT1G17620"; transcript_id "c7281ffb-ae90-4eec-8aa9-bfe2e82c9812";
Chr1	FLAIR	exon	6062269	6063264	.	+	.	gene_id "AT1G17620"; transcript_id "c7281ffb-ae90-4eec-8aa9-bfe2e82c9812"; exon_number "0";
Chr1	FLAIR	transcript	6089533	6090227	.	-	.	gene_id "AT1G17700"; transcript_id "fa398634-f46a-4ad1-b408-68afc56b0a4e";
Chr1	FLAIR	exon	6089533	6090227	.	-	.	gene_id "AT1G17700"; transcript_id "fa398634-f46a-4ad1-b408-68afc56b0a4e"; exon_number "0";
Chr1	FLAIR	transcript	6099132	6100308	.	+	.	gene_id "AT1G17730"; transcript_id "960410c5-3498-47a4-ad7e-f9eedc9f7095";
Chr1	FLAIR	exon	6099132	6100308	.	+	.	gene_id "AT1G17730"; transcript_id "960410c5-3498-47a4-ad7e-f9eedc9f7095"; exon_number "0";
Chr1	FLAIR	transcript	6149312	6150017	.	+	.	gene_id "AT1G17860"; transcript_id "030a005f-89e7-4fe3-b3b4-f7da6dc3bbbf";
Chr1	FLAIR	exon	6149312	6150017	.	+	.	gene_id "AT1G17860"; transcript_id "030a005f-89e7-4fe3-b3b4-f7da6dc3bbbf"; exon_number "0";
Chr1	FLAIR	transcript	6154310	6155703	.	-	.	gene_id "AT1G17890"; transcript_id "0ad4c86d-1999-4e92-a76b-30fb89670099";
Chr1	FLAIR	exon	6154310	6155703	.	-	.	gene_id "AT1G17890"; transcript_id "0ad4c86d-1999-4e92-a76b-30fb89670099"; exon_number "0";
Chr1	FLAIR	transcript	6194564	6196117	.	-	.	gene_id "AT1G18000"; transcript_id "ca3e22eb-ea96-43d7-99a0-0f389b16306b";
Chr1	FLAIR	exon	6194564	6196117	.	-	.	gene_id "AT1G18000"; transcript_id "ca3e22eb-ea96-43d7-99a0-0f389b16306b"; exon_number "0";
Chr1	FLAIR	transcript	6194564	6196292	.	-	.	gene_id "AT1G18000"; transcript_id "6c657a93-f676-46b8-9740-593d9827a91a";
Chr1	FLAIR	exon	6194564	6196292	.	-	.	gene_id "AT1G18000"; transcript_id "6c657a93-f676-46b8-9740-593d9827a91a"; exon_number "0";
Chr1	FLAIR	transcript	6194871	6196463	.	+	.	gene_id "Chr1:6194000"; transcript_id "a4fbf747-424d-4d26-98b5-6ae54b20b27c";
Chr1	FLAIR	exon	6194871	6196463	.	+	.	gene_id "Chr1:6194000"; transcript_id "a4fbf747-424d-4d26-98b5-6ae54b20b27c"; exon_number "0";
Chr1	FLAIR	transcript	6199910	6201393	.	+	.	gene_id "AT1G18010"; transcript_id "cea77b6c-634f-404e-9f74-c5b344d4ad2d";
Chr1	FLAIR	exon	6199910	6201393	.	+	.	gene_id "AT1G18010"; transcript_id "cea77b6c-634f-404e-9f74-c5b344d4ad2d"; exon_number "0";
Chr1	FLAIR	transcript	6200202	6201503	.	+	.	gene_id "AT1G18010"; transcript_id "2c38f82f-b86f-4ed6-ba11-051b9b427afd";
Chr1	FLAIR	exon	6200202	6201503	.	+	.	gene_id "AT1G18010"; transcript_id "2c38f82f-b86f-4ed6-ba11-051b9b427afd"; exon_number "0";
Chr1	FLAIR	transcript	6200337	6201853	.	+	.	gene_id "Chr1:6200000"; transcript_id "bc80db27-def0-4a20-a410-5480576a3518";
Chr1	FLAIR	exon	6200337	6201853	.	+	.	gene_id "Chr1:6200000"; transcript_id "bc80db27-def0-4a20-a410-5480576a3518"; exon_number "0";
Chr1	FLAIR	transcript	6213071	6213532	.	+	.	gene_id "Chr1:6213000"; transcript_id "1b9dcc39-4ad7-424b-85fc-fe1ff4fcd4c9";
Chr1	FLAIR	exon	6213071	6213532	.	+	.	gene_id "Chr1:6213000"; transcript_id "1b9dcc39-4ad7-424b-85fc-fe1ff4fcd4c9"; exon_number "0";
Chr1	FLAIR	transcript	6220260	6221078	.	+	.	gene_id "AT1G18075"; transcript_id "06254de5-7715-4441-8446-49cd19363285";
Chr1	FLAIR	exon	6220260	6221078	.	+	.	gene_id "AT1G18075"; transcript_id "06254de5-7715-4441-8446-49cd19363285"; exon_number "0";
Chr1	FLAIR	transcript	6268110	6268788	.	-	.	gene_id "AT1G18210"; transcript_id "424da1ac-7f3d-427a-8ffa-22089d5f98a9";
Chr1	FLAIR	exon	6268110	6268788	.	-	.	gene_id "AT1G18210"; transcript_id "424da1ac-7f3d-427a-8ffa-22089d5f98a9"; exon_number "0";
Chr1	FLAIR	transcript	6282283	6283242	.	-	.	gene_id "AT1G18265"; transcript_id "a2ee000b-9866-4e18-bc85-d0f713dfd63d";
Chr1	FLAIR	exon	6282283	6283242	.	-	.	gene_id "AT1G18265"; transcript_id "a2ee000b-9866-4e18-bc85-d0f713dfd63d"; exon_number "0";
Chr1	FLAIR	transcript	6332631	6333738	.	-	.	gene_id "Chr1:6332000"; transcript_id "b090d4ef-f9f9-4130-ad2f-86a97fefa157";
Chr1	FLAIR	exon	6332631	6333738	.	-	.	gene_id "Chr1:6332000"; transcript_id "b090d4ef-f9f9-4130-ad2f-86a97fefa157"; exon_number "0";
Chr1	FLAIR	transcript	6361641	6363008	.	+	.	gene_id "AT1G18480"; transcript_id "f0d1e9bc-11ed-4482-808e-2c6a87260648";
Chr1	FLAIR	exon	6361641	6363008	.	+	.	gene_id "AT1G18480"; transcript_id "f0d1e9bc-11ed-4482-808e-2c6a87260648"; exon_number "0";
Chr1	FLAIR	transcript	6363039	6366230	.	+	.	gene_id "AT1G18485"; transcript_id "b4ed2fd3-f341-4354-a03c-ae47a0895b3e";
Chr1	FLAIR	exon	6363039	6366230	.	+	.	gene_id "AT1G18485"; transcript_id "b4ed2fd3-f341-4354-a03c-ae47a0895b3e"; exon_number "0";
Chr1	FLAIR	transcript	6398608	6399878	.	+	.	gene_id "AT1G18590"; transcript_id "20726a12-a1df-4ffa-a085-2e2d2e87130b";
Chr1	FLAIR	exon	6398608	6399878	.	+	.	gene_id "AT1G18590"; transcript_id "20726a12-a1df-4ffa-a085-2e2d2e87130b"; exon_number "0";
Chr1	FLAIR	transcript	6425128	6426666	.	-	.	gene_id "Chr1:6425000"; transcript_id "5af17156-bb86-474c-82fe-c6b0a24cf249";
Chr1	FLAIR	exon	6425128	6426666	.	-	.	gene_id "Chr1:6425000"; transcript_id "5af17156-bb86-474c-82fe-c6b0a24cf249"; exon_number "0";
Chr1	FLAIR	transcript	6443554	6444033	.	+	.	gene_id "Chr1:6443000"; transcript_id "c1f7d3ba-5e60-4bdc-96c9-4962c73ce0c1";
Chr1	FLAIR	exon	6443554	6444033	.	+	.	gene_id "Chr1:6443000"; transcript_id "c1f7d3ba-5e60-4bdc-96c9-4962c73ce0c1"; exon_number "0";
Chr1	FLAIR	transcript	6450614	6453098	.	+	.	gene_id "AT1G18710"; transcript_id "5ccedb02-2995-494d-8908-ae64e2c63f03";
Chr1	FLAIR	exon	6450614	6453098	.	+	.	gene_id "AT1G18710"; transcript_id "5ccedb02-2995-494d-8908-ae64e2c63f03"; exon_number "0";
Chr1	FLAIR	transcript	6452392	6453303	.	+	.	gene_id "Chr1:6452000"; transcript_id "805f0c50-ec87-4fe5-bd4b-447662d9d934";
Chr1	FLAIR	exon	6452392	6453303	.	+	.	gene_id "Chr1:6452000"; transcript_id "805f0c50-ec87-4fe5-bd4b-447662d9d934"; exon_number "0";
Chr1	FLAIR	transcript	6457876	6460354	.	-	.	gene_id "AT1G18720"; transcript_id "15ccfbff-9010-41a9-9312-afa3846591d3";
Chr1	FLAIR	exon	6457876	6460354	.	-	.	gene_id "AT1G18720"; transcript_id "15ccfbff-9010-41a9-9312-afa3846591d3"; exon_number "0";
Chr1	FLAIR	transcript	6464016	6465493	.	+	.	gene_id "AT1G18740"; transcript_id "450b03df-cb10-452c-97f1-2cdc94757cdc";
Chr1	FLAIR	exon	6464016	6465493	.	+	.	gene_id "AT1G18740"; transcript_id "450b03df-cb10-452c-97f1-2cdc94757cdc"; exon_number "0";
Chr1	FLAIR	transcript	6465527	6466441	.	-	.	gene_id "AT1G05417-AT1G05423-AT1G05427-AT1G05433-AT1G18745"; transcript_id "9997ffb5-014f-4096-9e28-f85e697a37c2";
Chr1	FLAIR	exon	6465527	6466441	.	-	.	gene_id "AT1G05417-AT1G05423-AT1G05427-AT1G05433-AT1G18745"; transcript_id "9997ffb5-014f-4096-9e28-f85e697a37c2"; exon_number "0";
Chr1	FLAIR	transcript	6485617	6487008	.	-	.	gene_id "AT1G18810"; transcript_id "d8afc8ec-f5da-42d5-bcc7-058643d2741c";
Chr1	FLAIR	exon	6485617	6487008	.	-	.	gene_id "AT1G18810"; transcript_id "d8afc8ec-f5da-42d5-bcc7-058643d2741c"; exon_number "0";
Chr1	FLAIR	transcript	6485617	6487121	.	-	.	gene_id "AT1G18810"; transcript_id "4f665bbe-565f-40e3-a085-6421dd4f3fc8";
Chr1	FLAIR	exon	6485617	6487121	.	-	.	gene_id "AT1G18810"; transcript_id "4f665bbe-565f-40e3-a085-6421dd4f3fc8"; exon_number "0";
Chr1	FLAIR	transcript	6495919	6496475	.	-	.	gene_id "AT1G18835"; transcript_id "87022ab3-fdb4-4c81-b6fb-213c7dae00ab";
Chr1	FLAIR	exon	6495919	6496475	.	-	.	gene_id "AT1G18835"; transcript_id "87022ab3-fdb4-4c81-b6fb-213c7dae00ab"; exon_number "0";
Chr1	FLAIR	transcript	6557234	6558032	.	-	.	gene_id "AT1G18980"; transcript_id "8d48a840-6a7d-496b-8bdd-9f9a1d3110c0";
Chr1	FLAIR	exon	6557234	6558032	.	-	.	gene_id "AT1G18980"; transcript_id "8d48a840-6a7d-496b-8bdd-9f9a1d3110c0"; exon_number "0";
Chr1	FLAIR	transcript	6560798	6562744	.	-	.	gene_id "AT1G19000"; transcript_id "709c6ed0-10bc-401d-9803-48294b153562";
Chr1	FLAIR	exon	6560798	6562744	.	-	.	gene_id "AT1G19000"; transcript_id "709c6ed0-10bc-401d-9803-48294b153562"; exon_number "0";
Chr1	FLAIR	transcript	6568090	6568578	.	-	.	gene_id "AT1G19020"; transcript_id "aaf9364f-b21a-4120-a21b-982c3f1d95e1";
Chr1	FLAIR	exon	6568090	6568578	.	-	.	gene_id "AT1G19020"; transcript_id "aaf9364f-b21a-4120-a21b-982c3f1d95e1"; exon_number "0";
Chr1	FLAIR	transcript	6613801	6614090	.	+	.	gene_id "Chr1:6613000"; transcript_id "f8f8ce7c-0516-4da4-bce4-ea374bf1880b";
Chr1	FLAIR	exon	6613801	6614090	.	+	.	gene_id "Chr1:6613000"; transcript_id "f8f8ce7c-0516-4da4-bce4-ea374bf1880b"; exon_number "0";
Chr1	FLAIR	transcript	6671321	6672559	.	-	.	gene_id "AT1G19300"; transcript_id "02ae8562-f508-4662-b6c2-1f161921d3b9";
Chr1	FLAIR	exon	6671321	6672559	.	-	.	gene_id "AT1G19300"; transcript_id "02ae8562-f508-4662-b6c2-1f161921d3b9"; exon_number "0";
Chr1	FLAIR	transcript	6676279	6677629	.	-	.	gene_id "AT1G19310"; transcript_id "dc77960f-7002-4ee1-a936-0f19efd91e98";
Chr1	FLAIR	exon	6676279	6677629	.	-	.	gene_id "AT1G19310"; transcript_id "dc77960f-7002-4ee1-a936-0f19efd91e98"; exon_number "0";
Chr1	FLAIR	transcript	6688758	6690330	.	+	.	gene_id "AT1G19350"; transcript_id "1f302a4c-f76b-431e-896a-2458a314cda7";
Chr1	FLAIR	exon	6688758	6690330	.	+	.	gene_id "AT1G19350"; transcript_id "1f302a4c-f76b-431e-896a-2458a314cda7"; exon_number "0";
Chr1	FLAIR	transcript	6692806	6694935	.	-	.	gene_id "AT1G19370"; transcript_id "8e3a9789-e31b-4f50-a286-b933f6d6c408";
Chr1	FLAIR	exon	6692806	6694935	.	-	.	gene_id "AT1G19370"; transcript_id "8e3a9789-e31b-4f50-a286-b933f6d6c408"; exon_number "0";
Chr1	FLAIR	transcript	6698074	6698797	.	+	.	gene_id "AT1G19380"; transcript_id "3c97c958-b509-424a-aaf7-ac8a0cb0547c";
Chr1	FLAIR	exon	6698074	6698797	.	+	.	gene_id "AT1G19380"; transcript_id "3c97c958-b509-424a-aaf7-ac8a0cb0547c"; exon_number "0";
Chr1	FLAIR	transcript	6709797	6711773	.	+	.	gene_id "AT1G19394-AT1G19396-AT1G19397"; transcript_id "cf4d45f3-20f9-40ab-a788-c36b8d3cfdeb";
Chr1	FLAIR	exon	6709797	6711773	.	+	.	gene_id "AT1G19394-AT1G19396-AT1G19397"; transcript_id "cf4d45f3-20f9-40ab-a788-c36b8d3cfdeb"; exon_number "0";
Chr1	FLAIR	transcript	6712064	6714307	.	-	.	gene_id "Chr1:6712000"; transcript_id "62cfaa71-e70b-4bc6-a37f-0fffc2d318c8";
Chr1	FLAIR	exon	6712064	6714307	.	-	.	gene_id "Chr1:6712000"; transcript_id "62cfaa71-e70b-4bc6-a37f-0fffc2d318c8"; exon_number "0";
Chr1	FLAIR	transcript	6718602	6719225	.	+	.	gene_id "AT1G05503"; transcript_id "0da708ed-ef70-46b6-9cf8-e61f3994cfe5";
Chr1	FLAIR	exon	6718602	6719225	.	+	.	gene_id "AT1G05503"; transcript_id "0da708ed-ef70-46b6-9cf8-e61f3994cfe5"; exon_number "0";
Chr1	FLAIR	transcript	6728868	6730916	.	+	.	gene_id "AT1G19440"; transcript_id "658515bb-34ba-4f1b-b0f0-4daf0ada8dc2";
Chr1	FLAIR	exon	6728868	6730916	.	+	.	gene_id "AT1G19440"; transcript_id "658515bb-34ba-4f1b-b0f0-4daf0ada8dc2"; exon_number "0";
Chr1	FLAIR	transcript	6765681	6768195	.	+	.	gene_id "Chr1:6765000"; transcript_id "2e0bd725-25ef-465f-abe2-62bb35bf2c95";
Chr1	FLAIR	exon	6765681	6768195	.	+	.	gene_id "Chr1:6765000"; transcript_id "2e0bd725-25ef-465f-abe2-62bb35bf2c95"; exon_number "0";
Chr1	FLAIR	transcript	6773330	6774438	.	-	.	gene_id "AT1G19570"; transcript_id "c88b902a-4cca-48fa-a040-8541fcf526f5";
Chr1	FLAIR	exon	6773330	6774438	.	-	.	gene_id "AT1G19570"; transcript_id "c88b902a-4cca-48fa-a040-8541fcf526f5"; exon_number "0";
Chr1	FLAIR	transcript	6781482	6782142	.	-	.	gene_id "Chr1:6781000"; transcript_id "764ff91e-ec27-4431-b903-fa390a3466c4";
Chr1	FLAIR	exon	6781482	6782142	.	-	.	gene_id "Chr1:6781000"; transcript_id "764ff91e-ec27-4431-b903-fa390a3466c4"; exon_number "0";
Chr1	FLAIR	transcript	6783813	6785192	.	+	.	gene_id "AT1G19620"; transcript_id "c4f7246c-816a-4c2c-aa14-9e3d67d6cb80";
Chr1	FLAIR	exon	6783813	6785192	.	+	.	gene_id "AT1G19620"; transcript_id "c4f7246c-816a-4c2c-aa14-9e3d67d6cb80"; exon_number "0";
Chr1	FLAIR	transcript	6803648	6804959	.	-	.	gene_id "AT1G19670"; transcript_id "61f19d1c-fff1-4010-9ebc-a45661c40bd6";
Chr1	FLAIR	exon	6803648	6804959	.	-	.	gene_id "AT1G19670"; transcript_id "61f19d1c-fff1-4010-9ebc-a45661c40bd6"; exon_number "0";
Chr1	FLAIR	transcript	6824399	6825394	.	+	.	gene_id "AT1G19740"; transcript_id "ed28f84b-c092-45e3-9b11-59178003ec7b";
Chr1	FLAIR	exon	6824399	6825394	.	+	.	gene_id "AT1G19740"; transcript_id "ed28f84b-c092-45e3-9b11-59178003ec7b"; exon_number "0";
Chr1	FLAIR	transcript	6824399	6825696	.	+	.	gene_id "AT1G19740"; transcript_id "90694c77-f015-4052-af2b-ded7f9d566b3";
Chr1	FLAIR	exon	6824399	6825696	.	+	.	gene_id "AT1G19740"; transcript_id "90694c77-f015-4052-af2b-ded7f9d566b3"; exon_number "0";
Chr1	FLAIR	transcript	6852165	6853045	.	-	.	gene_id "AT1G19830"; transcript_id "a2a20c73-aeb0-4aa6-98fe-c31358396b36";
Chr1	FLAIR	exon	6852165	6853045	.	-	.	gene_id "AT1G19830"; transcript_id "a2a20c73-aeb0-4aa6-98fe-c31358396b36"; exon_number "0";
Chr1	FLAIR	transcript	6872326	6873313	.	-	.	gene_id "AT1G19840"; transcript_id "f3fce31d-aae2-41fd-87e4-0c5fbe72c1f3";
Chr1	FLAIR	exon	6872326	6873313	.	-	.	gene_id "AT1G19840"; transcript_id "f3fce31d-aae2-41fd-87e4-0c5fbe72c1f3"; exon_number "0";
Chr1	FLAIR	transcript	6928060	6928446	.	+	.	gene_id "AT1G19960"; transcript_id "02c584b6-f2db-4b25-8be1-65070003e256";
Chr1	FLAIR	exon	6928060	6928446	.	+	.	gene_id "AT1G19960"; transcript_id "02c584b6-f2db-4b25-8be1-65070003e256"; exon_number "0";
Chr1	FLAIR	transcript	6937875	6939014	.	-	.	gene_id "Chr1:6937000"; transcript_id "7a02a2a8-5ac5-461e-ac9a-4881e3b7cfe1";
Chr1	FLAIR	exon	6937875	6939014	.	-	.	gene_id "Chr1:6937000"; transcript_id "7a02a2a8-5ac5-461e-ac9a-4881e3b7cfe1"; exon_number "0";
Chr1	FLAIR	transcript	6941206	6941564	.	+	.	gene_id "Chr1:6941000"; transcript_id "397b69ac-689a-4085-ab8d-ddc68fba99d5";
Chr1	FLAIR	exon	6941206	6941564	.	+	.	gene_id "Chr1:6941000"; transcript_id "397b69ac-689a-4085-ab8d-ddc68fba99d5"; exon_number "0";
Chr1	FLAIR	transcript	6958033	6959110	.	-	.	gene_id "AT1G20070"; transcript_id "ceb1f7bf-7150-40f3-b6cf-9376c5f21689";
Chr1	FLAIR	exon	6958033	6959110	.	-	.	gene_id "AT1G20070"; transcript_id "ceb1f7bf-7150-40f3-b6cf-9376c5f21689"; exon_number "0";
Chr1	FLAIR	transcript	6969173	6970919	.	-	.	gene_id "AT1G20100"; transcript_id "60cb1cbd-58f0-427d-b406-6872acbab2dd";
Chr1	FLAIR	exon	6969173	6970919	.	-	.	gene_id "AT1G20100"; transcript_id "60cb1cbd-58f0-427d-b406-6872acbab2dd"; exon_number "0";
Chr1	FLAIR	transcript	6998499	6999730	.	-	.	gene_id "AT1G20190"; transcript_id "1a460b46-f4dd-49a4-aada-bfba0ed43756";
Chr1	FLAIR	exon	6998499	6999730	.	-	.	gene_id "AT1G20190"; transcript_id "1a460b46-f4dd-49a4-aada-bfba0ed43756"; exon_number "0";
Chr1	FLAIR	transcript	7001278	7002156	.	-	.	gene_id "Chr1:7001000"; transcript_id "81f8e878-1407-4ded-bf85-67be96d41a67";
Chr1	FLAIR	exon	7001278	7002156	.	-	.	gene_id "Chr1:7001000"; transcript_id "81f8e878-1407-4ded-bf85-67be96d41a67"; exon_number "0";
Chr1	FLAIR	transcript	7007824	7009319	.	-	.	gene_id "AT1G20225"; transcript_id "3e88c7a1-d188-435b-ae2f-e0d61d04bf61";
Chr1	FLAIR	exon	7007824	7009319	.	-	.	gene_id "AT1G20225"; transcript_id "3e88c7a1-d188-435b-ae2f-e0d61d04bf61"; exon_number "0";
Chr1	FLAIR	transcript	7009573	7012005	.	+	.	gene_id "AT1G20230"; transcript_id "a135548f-ae56-4f73-ae61-c5b8325702d8";
Chr1	FLAIR	exon	7009573	7012005	.	+	.	gene_id "AT1G20230"; transcript_id "a135548f-ae56-4f73-ae61-c5b8325702d8"; exon_number "0";
Chr1	FLAIR	transcript	7029660	7031547	.	+	.	gene_id "AT1G20300"; transcript_id "677719ca-9f74-4fcb-9c63-ede711366110";
Chr1	FLAIR	exon	7029660	7031547	.	+	.	gene_id "AT1G20300"; transcript_id "677719ca-9f74-4fcb-9c63-ede711366110"; exon_number "0";
Chr1	FLAIR	transcript	7038841	7040080	.	-	.	gene_id "AT1G20330"; transcript_id "229fa44c-0743-402c-8e8e-526b27c61fdd";
Chr1	FLAIR	exon	7038841	7040080	.	-	.	gene_id "AT1G20330"; transcript_id "229fa44c-0743-402c-8e8e-526b27c61fdd"; exon_number "0";
Chr1	FLAIR	transcript	7042638	7043312	.	-	.	gene_id "AT1G20340"; transcript_id "7c1a6998-614e-43b4-a771-3ef66f812db8";
Chr1	FLAIR	exon	7042638	7043312	.	-	.	gene_id "AT1G20340"; transcript_id "7c1a6998-614e-43b4-a771-3ef66f812db8"; exon_number "0";
Chr1	FLAIR	transcript	7043736	7044543	.	+	.	gene_id "AT1G20350"; transcript_id "46ef70dd-23e4-4edb-9791-f330db12e767";
Chr1	FLAIR	exon	7043736	7044543	.	+	.	gene_id "AT1G20350"; transcript_id "46ef70dd-23e4-4edb-9791-f330db12e767"; exon_number "0";
Chr1	FLAIR	transcript	7083273	7083823	.	-	.	gene_id "AT1G20430"; transcript_id "7e27949b-4c08-482f-b864-a9b8c934c2b6";
Chr1	FLAIR	exon	7083273	7083823	.	-	.	gene_id "AT1G20430"; transcript_id "7e27949b-4c08-482f-b864-a9b8c934c2b6"; exon_number "0";
Chr1	FLAIR	transcript	7084548	7085757	.	-	.	gene_id "AT1G20440"; transcript_id "b03c678f-0abb-4a07-8622-e70b4a03f3f0";
Chr1	FLAIR	exon	7084548	7085757	.	-	.	gene_id "AT1G20440"; transcript_id "b03c678f-0abb-4a07-8622-e70b4a03f3f0"; exon_number "0";
Chr1	FLAIR	transcript	7088059	7089201	.	-	.	gene_id "AT1G20450"; transcript_id "5c9365b6-ddef-407c-96c1-e918d6a144d7";
Chr1	FLAIR	exon	7088059	7089201	.	-	.	gene_id "AT1G20450"; transcript_id "5c9365b6-ddef-407c-96c1-e918d6a144d7"; exon_number "0";
Chr1	FLAIR	transcript	7088264	7089503	.	+	.	gene_id "Chr1:7088000"; transcript_id "57fe051b-74a5-4596-8d25-7f43b46caef9";
Chr1	FLAIR	exon	7088264	7089503	.	+	.	gene_id "Chr1:7088000"; transcript_id "57fe051b-74a5-4596-8d25-7f43b46caef9"; exon_number "0";
Chr1	FLAIR	transcript	7098471	7099873	.	+	.	gene_id "Chr1:7098000"; transcript_id "c5f4ae5f-986f-469c-a8b5-495acfbb1d0e";
Chr1	FLAIR	exon	7098471	7099873	.	+	.	gene_id "Chr1:7098000"; transcript_id "c5f4ae5f-986f-469c-a8b5-495acfbb1d0e"; exon_number "0";
Chr1	FLAIR	transcript	7119757	7121748	.	-	.	gene_id "AT1G20560"; transcript_id "81fbfafe-4ed5-41ae-811f-e0ee2d7fcd95";
Chr1	FLAIR	exon	7119757	7121748	.	-	.	gene_id "AT1G20560"; transcript_id "81fbfafe-4ed5-41ae-811f-e0ee2d7fcd95"; exon_number "0";
Chr1	FLAIR	transcript	7145713	7146705	.	+	.	gene_id "Chr1:7145000"; transcript_id "b5fa600a-8fcb-429f-98a1-8bb3d175da9d";
Chr1	FLAIR	exon	7145713	7146705	.	+	.	gene_id "Chr1:7145000"; transcript_id "b5fa600a-8fcb-429f-98a1-8bb3d175da9d"; exon_number "0";
Chr1	FLAIR	transcript	7146422	7146958	.	+	.	gene_id "Chr1:7146000"; transcript_id "6a969293-9d76-4a0d-a16d-b8849999b444";
Chr1	FLAIR	exon	7146422	7146958	.	+	.	gene_id "Chr1:7146000"; transcript_id "6a969293-9d76-4a0d-a16d-b8849999b444"; exon_number "0";
Chr1	FLAIR	transcript	7160321	7160628	.	-	.	gene_id "Chr1:7160000"; transcript_id "37f4722e-1073-4113-8ef8-3a896091fd34";
Chr1	FLAIR	exon	7160321	7160628	.	-	.	gene_id "Chr1:7160000"; transcript_id "37f4722e-1073-4113-8ef8-3a896091fd34"; exon_number "0";
Chr1	FLAIR	transcript	7174420	7176366	.	-	.	gene_id "AT1G05563-AT1G20691"; transcript_id "5545b2b9-6356-49d8-9a53-eafcc1b0a952";
Chr1	FLAIR	exon	7174420	7176366	.	-	.	gene_id "AT1G05563-AT1G20691"; transcript_id "5545b2b9-6356-49d8-9a53-eafcc1b0a952"; exon_number "0";
Chr1	FLAIR	transcript	7238816	7239611	.	+	.	gene_id "AT1G20823"; transcript_id "3922be06-78de-4c8e-9fc5-89abec42c0e6";
Chr1	FLAIR	exon	7238816	7239611	.	+	.	gene_id "AT1G20823"; transcript_id "3922be06-78de-4c8e-9fc5-89abec42c0e6"; exon_number "0";
Chr1	FLAIR	transcript	7272627	7274053	.	+	.	gene_id "AT1G20900"; transcript_id "b8f42720-7513-4982-86c4-2f643609c062";
Chr1	FLAIR	exon	7272627	7274053	.	+	.	gene_id "AT1G20900"; transcript_id "b8f42720-7513-4982-86c4-2f643609c062"; exon_number "0";
Chr1	FLAIR	transcript	7289214	7289743	.	+	.	gene_id "Chr1:7289000"; transcript_id "5d929344-3eb9-49a4-868a-2ce6fd7f5c57";
Chr1	FLAIR	exon	7289214	7289743	.	+	.	gene_id "Chr1:7289000"; transcript_id "5d929344-3eb9-49a4-868a-2ce6fd7f5c57"; exon_number "0";
Chr1	FLAIR	transcript	7346206	7347197	.	+	.	gene_id "AT1G21010"; transcript_id "2969773f-ee15-4f01-8cb4-dc00ac3aa466";
Chr1	FLAIR	exon	7346206	7347197	.	+	.	gene_id "AT1G21010"; transcript_id "2969773f-ee15-4f01-8cb4-dc00ac3aa466"; exon_number "0";
Chr1	FLAIR	transcript	7366803	7367679	.	-	.	gene_id "AT1G21050"; transcript_id "672a9609-564c-4564-a180-5a99025c6a5e";
Chr1	FLAIR	exon	7366803	7367679	.	-	.	gene_id "AT1G21050"; transcript_id "672a9609-564c-4564-a180-5a99025c6a5e"; exon_number "0";
Chr1	FLAIR	transcript	7366691	7368127	.	-	.	gene_id "AT1G21050"; transcript_id "0de46d55-83bd-4df2-977f-fd7f2ad0e6e0";
Chr1	FLAIR	exon	7366691	7368127	.	-	.	gene_id "AT1G21050"; transcript_id "0de46d55-83bd-4df2-977f-fd7f2ad0e6e0"; exon_number "0";
Chr1	FLAIR	transcript	7399066	7400575	.	-	.	gene_id "AT1G21130"; transcript_id "9867044a-d9c5-4155-8520-ff2b53a58242";
Chr1	FLAIR	exon	7399066	7400575	.	-	.	gene_id "AT1G21130"; transcript_id "9867044a-d9c5-4155-8520-ff2b53a58242"; exon_number "0";
Chr1	FLAIR	transcript	7404411	7405283	.	+	.	gene_id "AT1G21140"; transcript_id "481689ca-8d23-4fd8-b42a-7d8735fae425";
Chr1	FLAIR	exon	7404411	7405283	.	+	.	gene_id "AT1G21140"; transcript_id "481689ca-8d23-4fd8-b42a-7d8735fae425"; exon_number "0";
Chr1	FLAIR	transcript	7406195	7407739	.	-	.	gene_id "AT1G21150"; transcript_id "b2c26cb4-bf91-4675-bd2a-17e03e9fd9d1";
Chr1	FLAIR	exon	7406195	7407739	.	-	.	gene_id "AT1G21150"; transcript_id "b2c26cb4-bf91-4675-bd2a-17e03e9fd9d1"; exon_number "0";
Chr1	FLAIR	transcript	7419808	7420864	.	-	.	gene_id "AT1G21190"; transcript_id "5d8bd29a-27fd-46f6-a445-c554ba6f611a";
Chr1	FLAIR	exon	7419808	7420864	.	-	.	gene_id "AT1G21190"; transcript_id "5d8bd29a-27fd-46f6-a445-c554ba6f611a"; exon_number "0";
Chr1	FLAIR	transcript	7428103	7428955	.	-	.	gene_id "AT1G21220"; transcript_id "35a49093-7e50-4945-8354-6c952d45db0f";
Chr1	FLAIR	exon	7428103	7428955	.	-	.	gene_id "AT1G21220"; transcript_id "35a49093-7e50-4945-8354-6c952d45db0f"; exon_number "0";
Chr1	FLAIR	transcript	7442102	7442958	.	-	.	gene_id "AT1G21260"; transcript_id "cf321f53-f50f-4a63-b11e-7b1704edecca";
Chr1	FLAIR	exon	7442102	7442958	.	-	.	gene_id "AT1G21260"; transcript_id "cf321f53-f50f-4a63-b11e-7b1704edecca"; exon_number "0";
Chr1	FLAIR	transcript	7447541	7448445	.	-	.	gene_id "AT1G21280"; transcript_id "e6f8bbc8-cd41-41f6-ba99-4de143749720";
Chr1	FLAIR	exon	7447541	7448445	.	-	.	gene_id "AT1G21280"; transcript_id "e6f8bbc8-cd41-41f6-ba99-4de143749720"; exon_number "0";
Chr1	FLAIR	transcript	7494430	7496370	.	+	.	gene_id "Chr1:7494000"; transcript_id "4f6d02b6-f621-4a47-894d-ceca2a19347a";
Chr1	FLAIR	exon	7494430	7496370	.	+	.	gene_id "Chr1:7494000"; transcript_id "4f6d02b6-f621-4a47-894d-ceca2a19347a"; exon_number "0";
Chr1	FLAIR	transcript	7508941	7511722	.	+	.	gene_id "AT1G21450"; transcript_id "adc5e61c-c3b2-45c0-a2ef-82b4c882df68";
Chr1	FLAIR	exon	7508941	7511722	.	+	.	gene_id "AT1G21450"; transcript_id "adc5e61c-c3b2-45c0-a2ef-82b4c882df68"; exon_number "0";
Chr1	FLAIR	transcript	7529929	7530970	.	-	.	gene_id "AT1G21500"; transcript_id "cbd29ebe-00da-4e97-b80f-d6aa18c46b9e";
Chr1	FLAIR	exon	7529929	7530970	.	-	.	gene_id "AT1G21500"; transcript_id "cbd29ebe-00da-4e97-b80f-d6aa18c46b9e"; exon_number "0";
Chr1	FLAIR	transcript	7534271	7534790	.	-	.	gene_id "AT1G21520"; transcript_id "520b5df9-103c-4865-bf66-3128b84e3e9e";
Chr1	FLAIR	exon	7534271	7534790	.	-	.	gene_id "AT1G21520"; transcript_id "520b5df9-103c-4865-bf66-3128b84e3e9e"; exon_number "0";
Chr1	FLAIR	transcript	7553154	7553864	.	-	.	gene_id "AT1G21550"; transcript_id "f950ec9e-591f-4e55-bcdf-0cf78d0e9bc7";
Chr1	FLAIR	exon	7553154	7553864	.	-	.	gene_id "AT1G21550"; transcript_id "f950ec9e-591f-4e55-bcdf-0cf78d0e9bc7"; exon_number "0";
Chr1	FLAIR	transcript	7610223	7612069	.	-	.	gene_id "Chr1:7610000"; transcript_id "6160874f-cfe7-41f7-a40e-644356c44da3";
Chr1	FLAIR	exon	7610223	7612069	.	-	.	gene_id "Chr1:7610000"; transcript_id "6160874f-cfe7-41f7-a40e-644356c44da3"; exon_number "0";
Chr1	FLAIR	transcript	7610411	7612551	.	+	.	gene_id "AT1G21670"; transcript_id "213f05f4-ae6b-4556-9473-0a5693085e6f";
Chr1	FLAIR	exon	7610411	7612551	.	+	.	gene_id "AT1G21670"; transcript_id "213f05f4-ae6b-4556-9473-0a5693085e6f"; exon_number "0";
Chr1	FLAIR	transcript	7613015	7615277	.	+	.	gene_id "AT1G21680"; transcript_id "21bb8786-b9ba-487f-bb78-9322642b731d";
Chr1	FLAIR	exon	7613015	7615277	.	+	.	gene_id "AT1G21680"; transcript_id "21bb8786-b9ba-487f-bb78-9322642b731d"; exon_number "0";
Chr1	FLAIR	transcript	7635726	7636575	.	+	.	gene_id "Chr1:7635000"; transcript_id "9d94088f-af02-4fac-a266-3464c17bba7d";
Chr1	FLAIR	exon	7635726	7636575	.	+	.	gene_id "Chr1:7635000"; transcript_id "9d94088f-af02-4fac-a266-3464c17bba7d"; exon_number "0";
Chr1	FLAIR	transcript	7651687	7652266	.	-	.	gene_id "AT1G21770"; transcript_id "40333b70-6e8e-4daf-a45f-339e5b6dda64";
Chr1	FLAIR	exon	7651687	7652266	.	-	.	gene_id "AT1G21770"; transcript_id "40333b70-6e8e-4daf-a45f-339e5b6dda64"; exon_number "0";
Chr1	FLAIR	transcript	7661262	7662535	.	-	.	gene_id "AT1G21830"; transcript_id "c67aae69-c0e5-4ba2-bcb8-ad2255c7001d";
Chr1	FLAIR	exon	7661262	7662535	.	-	.	gene_id "AT1G21830"; transcript_id "c67aae69-c0e5-4ba2-bcb8-ad2255c7001d"; exon_number "0";
Chr1	FLAIR	transcript	7662106	7662758	.	+	.	gene_id "Chr1:7662000"; transcript_id "fde4e091-9865-4e20-8124-f8619e9a0902";
Chr1	FLAIR	exon	7662106	7662758	.	+	.	gene_id "Chr1:7662000"; transcript_id "fde4e091-9865-4e20-8124-f8619e9a0902"; exon_number "0";
Chr1	FLAIR	transcript	7666475	7667737	.	+	.	gene_id "AT1G21840"; transcript_id "94cc9f9f-3582-4b5d-8ad3-0366e575a9ff";
Chr1	FLAIR	exon	7666475	7667737	.	+	.	gene_id "AT1G21840"; transcript_id "94cc9f9f-3582-4b5d-8ad3-0366e575a9ff"; exon_number "0";
Chr1	FLAIR	transcript	7696550	7697518	.	+	.	gene_id "AT1G21910"; transcript_id "6c14a2f8-e465-4fb0-bbfa-3b32059cdc2e";
Chr1	FLAIR	exon	7696550	7697518	.	+	.	gene_id "AT1G21910"; transcript_id "6c14a2f8-e465-4fb0-bbfa-3b32059cdc2e"; exon_number "0";
Chr1	FLAIR	transcript	7696550	7697872	.	+	.	gene_id "AT1G21910"; transcript_id "4db0b7b7-0bde-47e6-8d63-57cb19c335e8";
Chr1	FLAIR	exon	7696550	7697872	.	+	.	gene_id "AT1G21910"; transcript_id "4db0b7b7-0bde-47e6-8d63-57cb19c335e8"; exon_number "0";
Chr1	FLAIR	transcript	7704252	7706116	.	-	.	gene_id "AT1G21920"; transcript_id "5a29a7db-044d-4921-a978-40495c9f7d74";
Chr1	FLAIR	exon	7704252	7706116	.	-	.	gene_id "AT1G21920"; transcript_id "5a29a7db-044d-4921-a978-40495c9f7d74"; exon_number "0";
Chr1	FLAIR	transcript	7737425	7738548	.	+	.	gene_id "Chr1:7737000"; transcript_id "7b55ebcf-6f84-449f-be8e-31d045e39a93";
Chr1	FLAIR	exon	7737425	7738548	.	+	.	gene_id "Chr1:7737000"; transcript_id "7b55ebcf-6f84-449f-be8e-31d045e39a93"; exon_number "0";
Chr1	FLAIR	transcript	7765910	7766569	.	+	.	gene_id "AT1G08955"; transcript_id "f822da1e-4d4a-41cf-b809-d4dd57db7561";
Chr1	FLAIR	exon	7765910	7766569	.	+	.	gene_id "AT1G08955"; transcript_id "f822da1e-4d4a-41cf-b809-d4dd57db7561"; exon_number "0";
Chr1	FLAIR	transcript	7768345	7770147	.	+	.	gene_id "AT1G22040"; transcript_id "9c96f0d9-fc3a-4ce9-832e-d50db1f08666";
Chr1	FLAIR	exon	7768345	7770147	.	+	.	gene_id "AT1G22040"; transcript_id "9c96f0d9-fc3a-4ce9-832e-d50db1f08666"; exon_number "0";
Chr1	FLAIR	transcript	7785795	7786305	.	+	.	gene_id "AT1G22065"; transcript_id "12eac114-ddc9-434b-94f0-1d7ac8e236ac";
Chr1	FLAIR	exon	7785795	7786305	.	+	.	gene_id "AT1G22065"; transcript_id "12eac114-ddc9-434b-94f0-1d7ac8e236ac"; exon_number "0";
Chr1	FLAIR	transcript	7835851	7837284	.	+	.	gene_id "AT1G22190"; transcript_id "6ff1ad69-d3d7-4beb-9e79-573dc739c328";
Chr1	FLAIR	exon	7835851	7837284	.	+	.	gene_id "AT1G22190"; transcript_id "6ff1ad69-d3d7-4beb-9e79-573dc739c328"; exon_number "0";
Chr1	FLAIR	transcript	7849977	7851099	.	+	.	gene_id "AT1G22230"; transcript_id "fecc81ab-5ef0-44f0-8b06-035d14a6c6f6";
Chr1	FLAIR	exon	7849977	7851099	.	+	.	gene_id "AT1G22230"; transcript_id "fecc81ab-5ef0-44f0-8b06-035d14a6c6f6"; exon_number "0";
Chr1	FLAIR	transcript	7865507	7866021	.	-	.	gene_id "AT1G22270"; transcript_id "b6f23f29-91aa-430f-95f7-a166cac963d7";
Chr1	FLAIR	exon	7865507	7866021	.	-	.	gene_id "AT1G22270"; transcript_id "b6f23f29-91aa-430f-95f7-a166cac963d7"; exon_number "0";
Chr1	FLAIR	transcript	7878865	7879786	.	-	.	gene_id "Chr1:7878000"; transcript_id "b4a79ddd-5a1d-4960-807a-786aec1847b1";
Chr1	FLAIR	exon	7878865	7879786	.	-	.	gene_id "Chr1:7878000"; transcript_id "b4a79ddd-5a1d-4960-807a-786aec1847b1"; exon_number "0";
Chr1	FLAIR	transcript	7886600	7887589	.	-	.	gene_id "G2776"; transcript_id "a8f48a6e-ffb9-4d0a-ba49-23c4970bb8a8";
Chr1	FLAIR	exon	7886600	7887589	.	-	.	gene_id "G2776"; transcript_id "a8f48a6e-ffb9-4d0a-ba49-23c4970bb8a8"; exon_number "0";
Chr1	FLAIR	transcript	7897982	7900069	.	-	.	gene_id "AT1G22370"; transcript_id "f371e0e5-5794-425c-89c1-040f8154b8d3";
Chr1	FLAIR	exon	7897982	7900069	.	-	.	gene_id "AT1G22370"; transcript_id "f371e0e5-5794-425c-89c1-040f8154b8d3"; exon_number "0";
Chr1	FLAIR	transcript	7905653	7906650	.	-	.	gene_id "AT1G22400"; transcript_id "0d0bce04-0f46-400b-b9b0-2ac17b433bef";
Chr1	FLAIR	exon	7905653	7906650	.	-	.	gene_id "AT1G22400"; transcript_id "0d0bce04-0f46-400b-b9b0-2ac17b433bef"; exon_number "0";
Chr1	FLAIR	transcript	7908551	7909577	.	-	.	gene_id "AT1G22403"; transcript_id "942e8a3b-690b-48fb-95b3-f24455573ef8";
Chr1	FLAIR	exon	7908551	7909577	.	-	.	gene_id "AT1G22403"; transcript_id "942e8a3b-690b-48fb-95b3-f24455573ef8"; exon_number "0";
Chr1	FLAIR	transcript	7932868	7933376	.	-	.	gene_id "AT1G22470"; transcript_id "ee6dc86b-a791-41d9-ab68-ec800c935ef3";
Chr1	FLAIR	exon	7932868	7933376	.	-	.	gene_id "AT1G22470"; transcript_id "ee6dc86b-a791-41d9-ab68-ec800c935ef3"; exon_number "0";
Chr1	FLAIR	transcript	7949421	7950882	.	+	.	gene_id "AT1G22500"; transcript_id "0675d943-f57b-41d3-acd8-ea954c463100";
Chr1	FLAIR	exon	7949421	7950882	.	+	.	gene_id "AT1G22500"; transcript_id "0675d943-f57b-41d3-acd8-ea954c463100"; exon_number "0";
Chr1	FLAIR	transcript	7955521	7956695	.	-	.	gene_id "Chr1:7955000"; transcript_id "a3f36b7b-5cdb-4a74-a6b2-82d0e579d950";
Chr1	FLAIR	exon	7955521	7956695	.	-	.	gene_id "Chr1:7955000"; transcript_id "a3f36b7b-5cdb-4a74-a6b2-82d0e579d950"; exon_number "0";
Chr1	FLAIR	transcript	7978464	7978805	.	+	.	gene_id "Chr1:7978000"; transcript_id "78dc7013-7a2f-4abe-a3b1-3df0b8cc8ede";
Chr1	FLAIR	exon	7978464	7978805	.	+	.	gene_id "Chr1:7978000"; transcript_id "78dc7013-7a2f-4abe-a3b1-3df0b8cc8ede"; exon_number "0";
Chr1	FLAIR	transcript	7988082	7989180	.	-	.	gene_id "Chr1:7988000"; transcript_id "a829f5e9-aab2-4321-b478-e7b2cf434bfd";
Chr1	FLAIR	exon	7988082	7989180	.	-	.	gene_id "Chr1:7988000"; transcript_id "a829f5e9-aab2-4321-b478-e7b2cf434bfd"; exon_number "0";
Chr1	FLAIR	transcript	7994349	7997679	.	+	.	gene_id "AT1G22610"; transcript_id "cacd6762-1d43-465b-9fcc-1d8a2be64780";
Chr1	FLAIR	exon	7994349	7997679	.	+	.	gene_id "AT1G22610"; transcript_id "cacd6762-1d43-465b-9fcc-1d8a2be64780"; exon_number "0";
Chr1	FLAIR	transcript	8003350	8004284	.	+	.	gene_id "AT1G22630"; transcript_id "41e7e93c-360c-41b2-9886-92102076d505";
Chr1	FLAIR	exon	8003350	8004284	.	+	.	gene_id "AT1G22630"; transcript_id "41e7e93c-360c-41b2-9886-92102076d505"; exon_number "0";
Chr1	FLAIR	transcript	8006124	8007215	.	-	.	gene_id "AT1G22640"; transcript_id "5b6eecd8-46ea-4f7e-842e-e858b43d0f53";
Chr1	FLAIR	exon	8006124	8007215	.	-	.	gene_id "AT1G22640"; transcript_id "5b6eecd8-46ea-4f7e-842e-e858b43d0f53"; exon_number "0";
Chr1	FLAIR	transcript	8030732	8032497	.	-	.	gene_id "Chr1:8030000"; transcript_id "78bffb94-808d-4ae8-80fa-f654036bed53";
Chr1	FLAIR	exon	8030732	8032497	.	-	.	gene_id "Chr1:8030000"; transcript_id "78bffb94-808d-4ae8-80fa-f654036bed53"; exon_number "0";
Chr1	FLAIR	transcript	8095525	8097552	.	-	.	gene_id "G2836"; transcript_id "4e22d504-0017-4efe-995c-ba9eb4fbb1ec";
Chr1	FLAIR	exon	8095525	8097552	.	-	.	gene_id "G2836"; transcript_id "4e22d504-0017-4efe-995c-ba9eb4fbb1ec"; exon_number "0";
Chr1	FLAIR	transcript	8102157	8102497	.	+	.	gene_id "Chr1:8102000"; transcript_id "598211fc-40c5-4a44-b3b1-0d12eeee79f1";
Chr1	FLAIR	exon	8102157	8102497	.	+	.	gene_id "Chr1:8102000"; transcript_id "598211fc-40c5-4a44-b3b1-0d12eeee79f1"; exon_number "0";
Chr1	FLAIR	transcript	8103868	8104490	.	-	.	gene_id "Chr1:8103000"; transcript_id "3a18bd85-2f3b-47f6-b310-2cab27779604";
Chr1	FLAIR	exon	8103868	8104490	.	-	.	gene_id "Chr1:8103000"; transcript_id "3a18bd85-2f3b-47f6-b310-2cab27779604"; exon_number "0";
Chr1	FLAIR	transcript	8105520	8106392	.	-	.	gene_id "Chr1:8105000"; transcript_id "3631f124-6728-4d4a-bfca-2a9a626c364d";
Chr1	FLAIR	exon	8105520	8106392	.	-	.	gene_id "Chr1:8105000"; transcript_id "3631f124-6728-4d4a-bfca-2a9a626c364d"; exon_number "0";
Chr1	FLAIR	transcript	8127558	8130380	.	-	.	gene_id "AT1G22960"; transcript_id "558bfac0-5e42-4ffa-8d36-3ad8698bbbe6";
Chr1	FLAIR	exon	8127558	8130380	.	-	.	gene_id "AT1G22960"; transcript_id "558bfac0-5e42-4ffa-8d36-3ad8698bbbe6"; exon_number "0";
Chr1	FLAIR	transcript	8130777	8132192	.	-	.	gene_id "Chr1:8130000"; transcript_id "1a0751a1-001a-431f-bbe1-a1c341bee800";
Chr1	FLAIR	exon	8130777	8132192	.	-	.	gene_id "Chr1:8130000"; transcript_id "1a0751a1-001a-431f-bbe1-a1c341bee800"; exon_number "0";
Chr1	FLAIR	transcript	8135215	8135909	.	-	.	gene_id "AT1G22985"; transcript_id "64e3e3fd-4ccf-40a1-b5ff-54c08d0eaf8f";
Chr1	FLAIR	exon	8135215	8135909	.	-	.	gene_id "AT1G22985"; transcript_id "64e3e3fd-4ccf-40a1-b5ff-54c08d0eaf8f"; exon_number "0";
Chr1	FLAIR	transcript	8135320	8136082	.	+	.	gene_id "AT1G22985"; transcript_id "c3f7de04-433f-4cb5-b901-33c7d4901ea4";
Chr1	FLAIR	exon	8135320	8136082	.	+	.	gene_id "AT1G22985"; transcript_id "c3f7de04-433f-4cb5-b901-33c7d4901ea4"; exon_number "0";
Chr1	FLAIR	transcript	8164993	8165666	.	-	.	gene_id "AT1G23040"; transcript_id "41130ca5-38e3-414a-b4c3-316779732a79";
Chr1	FLAIR	exon	8164993	8165666	.	-	.	gene_id "AT1G23040"; transcript_id "41130ca5-38e3-414a-b4c3-316779732a79"; exon_number "0";
Chr1	FLAIR	transcript	8164886	8165666	.	+	.	gene_id "AT1G23040"; transcript_id "4f67bd8c-67fe-40da-9a02-d1a236f765aa";
Chr1	FLAIR	exon	8164886	8165666	.	+	.	gene_id "AT1G23040"; transcript_id "4f67bd8c-67fe-40da-9a02-d1a236f765aa"; exon_number "0";
Chr1	FLAIR	transcript	8168550	8169261	.	-	.	gene_id "AT1G23052"; transcript_id "6a139c97-f1c7-49e5-9e60-20a4289cf123";
Chr1	FLAIR	exon	8168550	8169261	.	-	.	gene_id "AT1G23052"; transcript_id "6a139c97-f1c7-49e5-9e60-20a4289cf123"; exon_number "0";
Chr1	FLAIR	transcript	8180617	8182243	.	-	.	gene_id "Chr1:8180000"; transcript_id "3064a626-6e1e-490d-8d88-1e5764f18fdb";
Chr1	FLAIR	exon	8180617	8182243	.	-	.	gene_id "Chr1:8180000"; transcript_id "3064a626-6e1e-490d-8d88-1e5764f18fdb"; exon_number "0";
Chr1	FLAIR	transcript	8227212	8229556	.	+	.	gene_id "Chr1:8227000"; transcript_id "24ff3fea-91f5-4ed5-b2db-6db63fbe70cf";
Chr1	FLAIR	exon	8227212	8229556	.	+	.	gene_id "Chr1:8227000"; transcript_id "24ff3fea-91f5-4ed5-b2db-6db63fbe70cf"; exon_number "0";
Chr1	FLAIR	transcript	8234041	8234881	.	-	.	gene_id "AT1G23205"; transcript_id "e31c6a18-e2b4-4da8-a010-5712568bd5f8";
Chr1	FLAIR	exon	8234041	8234881	.	-	.	gene_id "AT1G23205"; transcript_id "e31c6a18-e2b4-4da8-a010-5712568bd5f8"; exon_number "0";
Chr1	FLAIR	transcript	8262996	8263555	.	+	.	gene_id "AT1G23290"; transcript_id "1f2389f1-3069-4bb2-ab04-597f5e0bf132";
Chr1	FLAIR	exon	8262996	8263555	.	+	.	gene_id "AT1G23290"; transcript_id "1f2389f1-3069-4bb2-ab04-597f5e0bf132"; exon_number "0";
Chr1	FLAIR	transcript	8262996	8263673	.	+	.	gene_id "AT1G23290"; transcript_id "bf6f2e46-dde2-4d67-8d7b-507c0dc360b9";
Chr1	FLAIR	exon	8262996	8263673	.	+	.	gene_id "AT1G23290"; transcript_id "bf6f2e46-dde2-4d67-8d7b-507c0dc360b9"; exon_number "0";
Chr1	FLAIR	transcript	8283963	8285584	.	-	.	gene_id "Chr1:8283000"; transcript_id "c20be11c-efe5-4f45-93e4-7269dff25c0e";
Chr1	FLAIR	exon	8283963	8285584	.	-	.	gene_id "Chr1:8283000"; transcript_id "c20be11c-efe5-4f45-93e4-7269dff25c0e"; exon_number "0";
Chr1	FLAIR	transcript	8293502	8294252	.	-	.	gene_id "AT1G23350"; transcript_id "c82eef75-1ef1-4452-9214-28fd9ab072c7";
Chr1	FLAIR	exon	8293502	8294252	.	-	.	gene_id "AT1G23350"; transcript_id "c82eef75-1ef1-4452-9214-28fd9ab072c7"; exon_number "0";
Chr1	FLAIR	transcript	8297303	8298181	.	-	.	gene_id "Chr1:8297000"; transcript_id "34105640-9c74-4e25-b3a5-cccb9ba7a212";
Chr1	FLAIR	exon	8297303	8298181	.	-	.	gene_id "Chr1:8297000"; transcript_id "34105640-9c74-4e25-b3a5-cccb9ba7a212"; exon_number "0";
Chr1	FLAIR	transcript	8309288	8310629	.	-	.	gene_id "AT1G23390"; transcript_id "c1a31faf-1b94-4bb4-b1a6-5097ceb98cdf";
Chr1	FLAIR	exon	8309288	8310629	.	-	.	gene_id "AT1G23390"; transcript_id "c1a31faf-1b94-4bb4-b1a6-5097ceb98cdf"; exon_number "0";
Chr1	FLAIR	transcript	8312097	8313084	.	+	.	gene_id "Chr1:8312000"; transcript_id "934f1a54-1717-49cd-a627-727007394efb";
Chr1	FLAIR	exon	8312097	8313084	.	+	.	gene_id "Chr1:8312000"; transcript_id "934f1a54-1717-49cd-a627-727007394efb"; exon_number "0";
Chr1	FLAIR	transcript	8314940	8315684	.	+	.	gene_id "AT1G23410"; transcript_id "8ebef204-58b9-4a9f-bb4b-a7a393b63b3d";
Chr1	FLAIR	exon	8314940	8315684	.	+	.	gene_id "AT1G23410"; transcript_id "8ebef204-58b9-4a9f-bb4b-a7a393b63b3d"; exon_number "0";
Chr1	FLAIR	transcript	8345845	8346649	.	+	.	gene_id "AT1G23530"; transcript_id "90515129-9b1a-4030-a0f1-3538b6729451";
Chr1	FLAIR	exon	8345845	8346649	.	+	.	gene_id "AT1G23530"; transcript_id "90515129-9b1a-4030-a0f1-3538b6729451"; exon_number "0";
Chr1	FLAIR	transcript	8385263	8386494	.	+	.	gene_id "AT1G23710"; transcript_id "fa6ba661-44c3-45ca-823f-e6d44f89b07e";
Chr1	FLAIR	exon	8385263	8386494	.	+	.	gene_id "AT1G23710"; transcript_id "fa6ba661-44c3-45ca-823f-e6d44f89b07e"; exon_number "0";
Chr1	FLAIR	transcript	8406904	8408513	.	-	.	gene_id "AT1G23780"; transcript_id "91be1316-70cc-4425-946a-169f4c1787f7";
Chr1	FLAIR	exon	8406904	8408513	.	-	.	gene_id "AT1G23780"; transcript_id "91be1316-70cc-4425-946a-169f4c1787f7"; exon_number "0";
Chr1	FLAIR	transcript	8422930	8424076	.	-	.	gene_id "AT1G23830"; transcript_id "996505c8-0ab8-4f88-91b5-6c8257ee7bc4";
Chr1	FLAIR	exon	8422930	8424076	.	-	.	gene_id "AT1G23830"; transcript_id "996505c8-0ab8-4f88-91b5-6c8257ee7bc4"; exon_number "0";
Chr1	FLAIR	transcript	8424284	8425375	.	-	.	gene_id "AT1G23840"; transcript_id "69169208-1f48-4530-8d79-3d127152da8e";
Chr1	FLAIR	exon	8424284	8425375	.	-	.	gene_id "AT1G23840"; transcript_id "69169208-1f48-4530-8d79-3d127152da8e"; exon_number "0";
Chr1	FLAIR	transcript	8425784	8427077	.	-	.	gene_id "AT1G23850"; transcript_id "7b4e9bb6-0f79-405e-9a91-12635a6b90a0";
Chr1	FLAIR	exon	8425784	8427077	.	-	.	gene_id "AT1G23850"; transcript_id "7b4e9bb6-0f79-405e-9a91-12635a6b90a0"; exon_number "0";
Chr1	FLAIR	transcript	8484702	8486198	.	-	.	gene_id "AT1G23980"; transcript_id "2dde26bf-092d-4da4-b72c-3d18d21f425b";
Chr1	FLAIR	exon	8484702	8486198	.	-	.	gene_id "AT1G23980"; transcript_id "2dde26bf-092d-4da4-b72c-3d18d21f425b"; exon_number "0";
Chr1	FLAIR	transcript	8500561	8501494	.	-	.	gene_id "AT1G24020"; transcript_id "d3b4b9a3-9f60-4a83-a861-6c990d78d94d";
Chr1	FLAIR	exon	8500561	8501494	.	-	.	gene_id "AT1G24020"; transcript_id "d3b4b9a3-9f60-4a83-a861-6c990d78d94d"; exon_number "0";
Chr1	FLAIR	transcript	8525433	8527051	.	-	.	gene_id "AT1G24100"; transcript_id "5643acd8-4ec2-41a8-bb8c-5e5b2e90cd8a";
Chr1	FLAIR	exon	8525433	8527051	.	-	.	gene_id "AT1G24100"; transcript_id "5643acd8-4ec2-41a8-bb8c-5e5b2e90cd8a"; exon_number "0";
Chr1	FLAIR	transcript	8534146	8535473	.	-	.	gene_id "AT1G24130"; transcript_id "bcd0fc17-c484-4602-a818-a4b8a4a46b07";
Chr1	FLAIR	exon	8534146	8535473	.	-	.	gene_id "AT1G24130"; transcript_id "bcd0fc17-c484-4602-a818-a4b8a4a46b07"; exon_number "0";
Chr1	FLAIR	transcript	8557299	8558772	.	-	.	gene_id "AT1G24170"; transcript_id "141e9c7c-c66e-40d8-997a-e53ca4a20009";
Chr1	FLAIR	exon	8557299	8558772	.	-	.	gene_id "AT1G24170"; transcript_id "141e9c7c-c66e-40d8-997a-e53ca4a20009"; exon_number "0";
Chr1	FLAIR	transcript	8560620	8561243	.	+	.	gene_id "Chr1:8560000"; transcript_id "11692d02-b9b8-4f06-880c-a261b79fcda2";
Chr1	FLAIR	exon	8560620	8561243	.	+	.	gene_id "Chr1:8560000"; transcript_id "11692d02-b9b8-4f06-880c-a261b79fcda2"; exon_number "0";
Chr1	FLAIR	transcript	8612558	8614269	.	-	.	gene_id "AT1G24290"; transcript_id "baaf6b3a-9265-4e96-8e87-d4e8eb371e49";
Chr1	FLAIR	exon	8612558	8614269	.	-	.	gene_id "AT1G24290"; transcript_id "baaf6b3a-9265-4e96-8e87-d4e8eb371e49"; exon_number "0";
Chr1	FLAIR	transcript	8655148	8655651	.	+	.	gene_id "AT1G24405"; transcript_id "e11b92c7-189b-463d-807c-687ffaa12df8";
Chr1	FLAIR	exon	8655148	8655651	.	+	.	gene_id "AT1G24405"; transcript_id "e11b92c7-189b-463d-807c-687ffaa12df8"; exon_number "0";
Chr1	FLAIR	transcript	8658099	8659508	.	-	.	gene_id "AT1G24430"; transcript_id "9aa4a885-ab57-4a30-abb5-5c0b3b2e4621";
Chr1	FLAIR	exon	8658099	8659508	.	-	.	gene_id "AT1G24430"; transcript_id "9aa4a885-ab57-4a30-abb5-5c0b3b2e4621"; exon_number "0";
Chr1	FLAIR	transcript	8693105	8694679	.	+	.	gene_id "AT1G24530"; transcript_id "aecbe314-b896-4565-a0c3-907b6f154354";
Chr1	FLAIR	exon	8693105	8694679	.	+	.	gene_id "AT1G24530"; transcript_id "aecbe314-b896-4565-a0c3-907b6f154354"; exon_number "0";
Chr1	FLAIR	transcript	8710082	8710785	.	+	.	gene_id "AT1G24580"; transcript_id "90cf99a9-64c0-40ca-a028-74aada08d971";
Chr1	FLAIR	exon	8710082	8710785	.	+	.	gene_id "AT1G24580"; transcript_id "90cf99a9-64c0-40ca-a028-74aada08d971"; exon_number "0";
Chr1	FLAIR	transcript	8711045	8711517	.	-	.	gene_id "AT1G24575"; transcript_id "649d2d05-42da-4b73-8552-e237b77cb1db";
Chr1	FLAIR	exon	8711045	8711517	.	-	.	gene_id "AT1G24575"; transcript_id "649d2d05-42da-4b73-8552-e237b77cb1db"; exon_number "0";
Chr1	FLAIR	transcript	8712595	8713001	.	-	.	gene_id "AT1G24577"; transcript_id "539b2c5c-b99c-42e2-9efd-5daa9d76344d";
Chr1	FLAIR	exon	8712595	8713001	.	-	.	gene_id "AT1G24577"; transcript_id "539b2c5c-b99c-42e2-9efd-5daa9d76344d"; exon_number "0";
Chr1	FLAIR	transcript	8720328	8720661	.	-	.	gene_id "AT1G24600"; transcript_id "aa8b8e59-92a0-4fb1-9064-c8d5803e1066";
Chr1	FLAIR	exon	8720328	8720661	.	-	.	gene_id "AT1G24600"; transcript_id "aa8b8e59-92a0-4fb1-9064-c8d5803e1066"; exon_number "0";
Chr1	FLAIR	transcript	8725888	8727161	.	-	.	gene_id "AT1G24625"; transcript_id "a57c143b-5bd3-48d8-ad74-7948d44f15e6";
Chr1	FLAIR	exon	8725888	8727161	.	-	.	gene_id "AT1G24625"; transcript_id "a57c143b-5bd3-48d8-ad74-7948d44f15e6"; exon_number "0";
Chr1	FLAIR	transcript	8756001	8756581	.	-	.	gene_id "AT1G05907-AT1G05913-AT1G05917"; transcript_id "c21199e5-6cfd-4833-9d1f-583b773122f1";
Chr1	FLAIR	exon	8756001	8756581	.	-	.	gene_id "AT1G05907-AT1G05913-AT1G05917"; transcript_id "c21199e5-6cfd-4833-9d1f-583b773122f1"; exon_number "0";
Chr1	FLAIR	transcript	8835379	8836857	.	+	.	gene_id "AT1G25211"; transcript_id "86fc3ec3-f249-4985-b50f-fdf0ffed01dd";
Chr1	FLAIR	exon	8835379	8836857	.	+	.	gene_id "AT1G25211"; transcript_id "86fc3ec3-f249-4985-b50f-fdf0ffed01dd"; exon_number "0";
Chr1	FLAIR	transcript	8836394	8836986	.	+	.	gene_id "Chr1:8836000"; transcript_id "385973d9-d310-4b64-b54d-31ba46bf50a1";
Chr1	FLAIR	exon	8836394	8836986	.	+	.	gene_id "Chr1:8836000"; transcript_id "385973d9-d310-4b64-b54d-31ba46bf50a1"; exon_number "0";
Chr1	FLAIR	transcript	8840445	8841754	.	-	.	gene_id "Chr1:8840000"; transcript_id "7dcb7fa8-d010-4a98-b3b1-d8c5b9130c43";
Chr1	FLAIR	exon	8840445	8841754	.	-	.	gene_id "Chr1:8840000"; transcript_id "7dcb7fa8-d010-4a98-b3b1-d8c5b9130c43"; exon_number "0";
Chr1	FLAIR	transcript	8911220	8912374	.	-	.	gene_id "AT1G25400"; transcript_id "b58c0a83-9e0e-48bc-86da-61999942717b";
Chr1	FLAIR	exon	8911220	8912374	.	-	.	gene_id "AT1G25400"; transcript_id "b58c0a83-9e0e-48bc-86da-61999942717b"; exon_number "0";
Chr1	FLAIR	transcript	8919069	8919590	.	+	.	gene_id "AT1G25422"; transcript_id "a30326e6-19f7-4292-a892-41f093bc9f6e";
Chr1	FLAIR	exon	8919069	8919590	.	+	.	gene_id "AT1G25422"; transcript_id "a30326e6-19f7-4292-a892-41f093bc9f6e"; exon_number "0";
Chr1	FLAIR	transcript	8922843	8923386	.	+	.	gene_id "Chr1:8922000"; transcript_id "d1be94c6-9fe3-4f51-a84c-f2e6dff6f6fe";
Chr1	FLAIR	exon	8922843	8923386	.	+	.	gene_id "Chr1:8922000"; transcript_id "d1be94c6-9fe3-4f51-a84c-f2e6dff6f6fe"; exon_number "0";
Chr1	FLAIR	transcript	8922843	8923487	.	-	.	gene_id "AT1G25425"; transcript_id "27a92ae8-3a2a-42ca-bfa5-809773b3be39";
Chr1	FLAIR	exon	8922843	8923487	.	-	.	gene_id "AT1G25425"; transcript_id "27a92ae8-3a2a-42ca-bfa5-809773b3be39"; exon_number "0";
Chr1	FLAIR	transcript	8933718	8935431	.	-	.	gene_id "AT1G25440"; transcript_id "0b61325c-09ea-46da-b2b0-0fcd5c0a37fa";
Chr1	FLAIR	exon	8933718	8935431	.	-	.	gene_id "AT1G25440"; transcript_id "0b61325c-09ea-46da-b2b0-0fcd5c0a37fa"; exon_number "0";
Chr1	FLAIR	transcript	8938597	8940401	.	-	.	gene_id "AT1G25450"; transcript_id "50a6fbe7-85d8-447e-a1c2-87c42b9d510c";
Chr1	FLAIR	exon	8938597	8940401	.	-	.	gene_id "AT1G25450"; transcript_id "50a6fbe7-85d8-447e-a1c2-87c42b9d510c"; exon_number "0";
Chr1	FLAIR	transcript	8959182	8960835	.	-	.	gene_id "AT1G25510"; transcript_id "209b3aed-0463-42d0-b1e1-caddb1736073";
Chr1	FLAIR	exon	8959182	8960835	.	-	.	gene_id "AT1G25510"; transcript_id "209b3aed-0463-42d0-b1e1-caddb1736073"; exon_number "0";
Chr1	FLAIR	transcript	8981678	8982993	.	-	.	gene_id "AT1G25560"; transcript_id "1d3b55c8-abaf-4125-aa32-4f972cb43c67";
Chr1	FLAIR	exon	8981678	8982993	.	-	.	gene_id "AT1G25560"; transcript_id "1d3b55c8-abaf-4125-aa32-4f972cb43c67"; exon_number "0";
Chr1	FLAIR	transcript	8981678	8983131	.	-	.	gene_id "AT1G25560"; transcript_id "6a0dd197-57ea-4cff-9f1f-71ad55902948";
Chr1	FLAIR	exon	8981678	8983131	.	-	.	gene_id "AT1G25560"; transcript_id "6a0dd197-57ea-4cff-9f1f-71ad55902948"; exon_number "0";
Chr1	FLAIR	transcript	9066353	9066890	.	-	.	gene_id "Chr1:9066000"; transcript_id "e0e5b30f-9a7f-46a0-9b62-030ce29be202";
Chr1	FLAIR	exon	9066353	9066890	.	-	.	gene_id "Chr1:9066000"; transcript_id "e0e5b30f-9a7f-46a0-9b62-030ce29be202"; exon_number "0";
Chr1	FLAIR	transcript	9070723	9071676	.	-	.	gene_id "Chr1:9070000"; transcript_id "fe9ef9f0-4d19-4202-ac4a-4ed469162296";
Chr1	FLAIR	exon	9070723	9071676	.	-	.	gene_id "Chr1:9070000"; transcript_id "fe9ef9f0-4d19-4202-ac4a-4ed469162296"; exon_number "0";
Chr1	FLAIR	transcript	9071135	9071854	.	-	.	gene_id "AT1G26220"; transcript_id "b28aded3-61f7-41c1-8a17-e44c05254e74";
Chr1	FLAIR	exon	9071135	9071854	.	-	.	gene_id "AT1G26220"; transcript_id "b28aded3-61f7-41c1-8a17-e44c05254e74"; exon_number "0";
Chr1	FLAIR	transcript	9075788	9076374	.	-	.	gene_id "Chr1:9075000"; transcript_id "1393d3fd-ed00-4ab0-8f80-a32be2789694";
Chr1	FLAIR	exon	9075788	9076374	.	-	.	gene_id "Chr1:9075000"; transcript_id "1393d3fd-ed00-4ab0-8f80-a32be2789694"; exon_number "0";
Chr1	FLAIR	transcript	9095924	9098236	.	-	.	gene_id "Chr1:9095000"; transcript_id "f1853799-71ad-4458-9f4d-474cd1a03547";
Chr1	FLAIR	exon	9095924	9098236	.	-	.	gene_id "Chr1:9095000"; transcript_id "f1853799-71ad-4458-9f4d-474cd1a03547"; exon_number "0";
Chr1	FLAIR	transcript	9143989	9146006	.	-	.	gene_id "Chr1:9143000"; transcript_id "2cb79994-b231-4557-9660-b53cd9fce5ad";
Chr1	FLAIR	exon	9143989	9146006	.	-	.	gene_id "Chr1:9143000"; transcript_id "2cb79994-b231-4557-9660-b53cd9fce5ad"; exon_number "0";
Chr1	FLAIR	transcript	9158382	9160095	.	+	.	gene_id "AT1G26500"; transcript_id "29863c75-cad2-43e9-a04c-a13bee5a4cbb";
Chr1	FLAIR	exon	9158382	9160095	.	+	.	gene_id "AT1G26500"; transcript_id "29863c75-cad2-43e9-a04c-a13bee5a4cbb"; exon_number "0";
Chr1	FLAIR	transcript	9184821	9187508	.	+	.	gene_id "AT1G26580"; transcript_id "2200f0ac-8b28-4108-96c6-d09bb314e7eb";
Chr1	FLAIR	exon	9184821	9187508	.	+	.	gene_id "AT1G26580"; transcript_id "2200f0ac-8b28-4108-96c6-d09bb314e7eb"; exon_number "0";
Chr1	FLAIR	transcript	9191669	9192542	.	+	.	gene_id "AT1G26600"; transcript_id "222cd0e2-c09c-4967-99e6-8e48f5de491b";
Chr1	FLAIR	exon	9191669	9192542	.	+	.	gene_id "AT1G26600"; transcript_id "222cd0e2-c09c-4967-99e6-8e48f5de491b"; exon_number "0";
Chr1	FLAIR	transcript	9210083	9211540	.	+	.	gene_id "AT1G26650"; transcript_id "b5e2b440-dadc-4010-9d39-c93690933dc4";
Chr1	FLAIR	exon	9210083	9211540	.	+	.	gene_id "AT1G26650"; transcript_id "b5e2b440-dadc-4010-9d39-c93690933dc4"; exon_number "0";
Chr1	FLAIR	transcript	9250219	9251634	.	-	.	gene_id "AT1G26761"; transcript_id "2a2b2d84-2309-4161-a65a-a2cd8f1a631a";
Chr1	FLAIR	exon	9250219	9251634	.	-	.	gene_id "AT1G26761"; transcript_id "2a2b2d84-2309-4161-a65a-a2cd8f1a631a"; exon_number "0";
Chr1	FLAIR	transcript	9285110	9286194	.	-	.	gene_id "AT1G26800"; transcript_id "747bd663-2781-4bf3-ae42-7ca173332435";
Chr1	FLAIR	exon	9285110	9286194	.	-	.	gene_id "AT1G26800"; transcript_id "747bd663-2781-4bf3-ae42-7ca173332435"; exon_number "0";
Chr1	FLAIR	transcript	9285488	9286299	.	-	.	gene_id "AT1G26800"; transcript_id "32f326aa-c21b-4f52-909d-86a5a2eed7d8";
Chr1	FLAIR	exon	9285488	9286299	.	-	.	gene_id "AT1G26800"; transcript_id "32f326aa-c21b-4f52-909d-86a5a2eed7d8"; exon_number "0";
Chr1	FLAIR	transcript	9315461	9315933	.	-	.	gene_id "Chr1:9315000"; transcript_id "d7a6a6fd-0ebd-4176-93f2-641ccb43566f";
Chr1	FLAIR	exon	9315461	9315933	.	-	.	gene_id "Chr1:9315000"; transcript_id "d7a6a6fd-0ebd-4176-93f2-641ccb43566f"; exon_number "0";
Chr1	FLAIR	transcript	9319584	9321464	.	-	.	gene_id "AT1G26900"; transcript_id "1ac95463-c48c-460a-bcff-fe01ed7b4783";
Chr1	FLAIR	exon	9319584	9321464	.	-	.	gene_id "AT1G26900"; transcript_id "1ac95463-c48c-460a-bcff-fe01ed7b4783"; exon_number "0";
Chr1	FLAIR	transcript	9321683	9322992	.	+	.	gene_id "Chr1:9321000"; transcript_id "8f135701-3ec8-44a9-903f-167d495ec29b";
Chr1	FLAIR	exon	9321683	9322992	.	+	.	gene_id "Chr1:9321000"; transcript_id "8f135701-3ec8-44a9-903f-167d495ec29b"; exon_number "0";
Chr1	FLAIR	transcript	9329540	9330488	.	+	.	gene_id "AT1G26920"; transcript_id "370e6552-a5bf-4f00-916a-bbd3a00b9597";
Chr1	FLAIR	exon	9329540	9330488	.	+	.	gene_id "AT1G26920"; transcript_id "370e6552-a5bf-4f00-916a-bbd3a00b9597"; exon_number "0";
Chr1	FLAIR	transcript	9336168	9337720	.	-	.	gene_id "AT1G26930"; transcript_id "9eae8e62-1f24-410a-9d9c-8e3bad09fdd3";
Chr1	FLAIR	exon	9336168	9337720	.	-	.	gene_id "AT1G26930"; transcript_id "9eae8e62-1f24-410a-9d9c-8e3bad09fdd3"; exon_number "0";
Chr1	FLAIR	transcript	9351209	9351783	.	-	.	gene_id "Chr1:9351000"; transcript_id "a5a5172a-1b00-47dd-9407-d72dc2ac368b";
Chr1	FLAIR	exon	9351209	9351783	.	-	.	gene_id "Chr1:9351000"; transcript_id "a5a5172a-1b00-47dd-9407-d72dc2ac368b"; exon_number "0";
Chr1	FLAIR	transcript	9407953	9408945	.	+	.	gene_id "Chr1:9407000"; transcript_id "5cad948a-0f5f-4138-a291-9494bf589c2d";
Chr1	FLAIR	exon	9407953	9408945	.	+	.	gene_id "Chr1:9407000"; transcript_id "5cad948a-0f5f-4138-a291-9494bf589c2d"; exon_number "0";
Chr1	FLAIR	transcript	9425545	9426748	.	-	.	gene_id "AT1G27130"; transcript_id "f9eca1cc-3de8-4822-a520-f2349161ba0b";
Chr1	FLAIR	exon	9425545	9426748	.	-	.	gene_id "AT1G27130"; transcript_id "f9eca1cc-3de8-4822-a520-f2349161ba0b"; exon_number "0";
Chr1	FLAIR	transcript	9446661	9448843	.	-	.	gene_id "AT1G27190"; transcript_id "d6ab743c-bfe8-40df-8631-9040a2fd10c2";
Chr1	FLAIR	exon	9446661	9448843	.	-	.	gene_id "AT1G27190"; transcript_id "d6ab743c-bfe8-40df-8631-9040a2fd10c2"; exon_number "0";
Chr1	FLAIR	transcript	9446661	9449008	.	-	.	gene_id "AT1G27190"; transcript_id "cc6c7566-9f70-4d0c-a42e-ed8a46e58ccb";
Chr1	FLAIR	exon	9446661	9449008	.	-	.	gene_id "AT1G27190"; transcript_id "cc6c7566-9f70-4d0c-a42e-ed8a46e58ccb"; exon_number "0";
Chr1	FLAIR	transcript	9449547	9451674	.	-	.	gene_id "AT1G27200"; transcript_id "4130ab73-55b7-412c-84cd-4818487a52a8";
Chr1	FLAIR	exon	9449547	9451674	.	-	.	gene_id "AT1G27200"; transcript_id "4130ab73-55b7-412c-84cd-4818487a52a8"; exon_number "0";
Chr1	FLAIR	transcript	9457061	9458116	.	+	.	gene_id "Chr1:9457000"; transcript_id "1282fb0a-1a22-4b19-9f0d-cf5cb9651190";
Chr1	FLAIR	exon	9457061	9458116	.	+	.	gene_id "Chr1:9457000"; transcript_id "1282fb0a-1a22-4b19-9f0d-cf5cb9651190"; exon_number "0";
Chr1	FLAIR	transcript	9478873	9480625	.	+	.	gene_id "AT1G27285"; transcript_id "e69f3219-8103-4c3e-8f1b-315681340ad8";
Chr1	FLAIR	exon	9478873	9480625	.	+	.	gene_id "AT1G27285"; transcript_id "e69f3219-8103-4c3e-8f1b-315681340ad8"; exon_number "0";
Chr1	FLAIR	transcript	9483285	9484424	.	+	.	gene_id "AT1G27300"; transcript_id "33a43dca-4d45-4de5-9f68-235f50c219f9";
Chr1	FLAIR	exon	9483285	9484424	.	+	.	gene_id "AT1G27300"; transcript_id "33a43dca-4d45-4de5-9f68-235f50c219f9"; exon_number "0";
Chr1	FLAIR	transcript	9498153	9499433	.	-	.	gene_id "AT1G27350"; transcript_id "365cc6eb-68e3-4656-bf46-bea514b44f53";
Chr1	FLAIR	exon	9498153	9499433	.	-	.	gene_id "AT1G27350"; transcript_id "365cc6eb-68e3-4656-bf46-bea514b44f53"; exon_number "0";
Chr1	FLAIR	transcript	9507918	9508619	.	+	.	gene_id "Chr1:9507000"; transcript_id "abca6c1b-5eaf-40fc-b9a4-32a3fa261846";
Chr1	FLAIR	exon	9507918	9508619	.	+	.	gene_id "Chr1:9507000"; transcript_id "abca6c1b-5eaf-40fc-b9a4-32a3fa261846"; exon_number "0";
Chr1	FLAIR	transcript	9513176	9513870	.	-	.	gene_id "Chr1:9513000"; transcript_id "eddfa4ed-19db-4f2a-837f-64c487d316f2";
Chr1	FLAIR	exon	9513176	9513870	.	-	.	gene_id "Chr1:9513000"; transcript_id "eddfa4ed-19db-4f2a-837f-64c487d316f2"; exon_number "0";
Chr1	FLAIR	transcript	9515624	9516005	.	-	.	gene_id "Chr1:9515000"; transcript_id "c9836b72-7e73-430b-9e59-804fc43ffcc0";
Chr1	FLAIR	exon	9515624	9516005	.	-	.	gene_id "Chr1:9515000"; transcript_id "c9836b72-7e73-430b-9e59-804fc43ffcc0"; exon_number "0";
Chr1	FLAIR	transcript	9527788	9528868	.	-	.	gene_id "AT1G27435"; transcript_id "fb92cb33-2b39-4b04-9976-2078dc1309f4";
Chr1	FLAIR	exon	9527788	9528868	.	-	.	gene_id "AT1G27435"; transcript_id "fb92cb33-2b39-4b04-9976-2078dc1309f4"; exon_number "0";
Chr1	FLAIR	transcript	9566388	9567831	.	-	.	gene_id "AT1G27540"; transcript_id "65ed67ea-2152-426f-8b4d-fa1685d45b33";
Chr1	FLAIR	exon	9566388	9567831	.	-	.	gene_id "AT1G27540"; transcript_id "65ed67ea-2152-426f-8b4d-fa1685d45b33"; exon_number "0";
Chr1	FLAIR	transcript	9566276	9567831	.	-	.	gene_id "AT1G27540"; transcript_id "28e6d89e-1bce-4182-ad30-63295d1ff724";
Chr1	FLAIR	exon	9566276	9567831	.	-	.	gene_id "AT1G27540"; transcript_id "28e6d89e-1bce-4182-ad30-63295d1ff724"; exon_number "0";
Chr1	FLAIR	transcript	9627571	9628591	.	+	.	gene_id "AT1G27670"; transcript_id "233db737-4851-4ba8-8f20-29958c9bb71e";
Chr1	FLAIR	exon	9627571	9628591	.	+	.	gene_id "AT1G27670"; transcript_id "233db737-4851-4ba8-8f20-29958c9bb71e"; exon_number "0";
Chr1	FLAIR	transcript	9648197	9649052	.	-	.	gene_id "AT1G27730"; transcript_id "36ed6f69-62ed-4f63-ba0a-6c7d4ada051c";
Chr1	FLAIR	exon	9648197	9649052	.	-	.	gene_id "AT1G27730"; transcript_id "36ed6f69-62ed-4f63-ba0a-6c7d4ada051c"; exon_number "0";
Chr1	FLAIR	transcript	9846899	9847900	.	-	.	gene_id "AT1G28190"; transcript_id "dce0058d-236a-4975-8291-957faf054803";
Chr1	FLAIR	exon	9846899	9847900	.	-	.	gene_id "AT1G28190"; transcript_id "dce0058d-236a-4975-8291-957faf054803"; exon_number "0";
Chr1	FLAIR	transcript	9862063	9862664	.	-	.	gene_id "Chr1:9862000"; transcript_id "48df2a1e-8230-4ce4-8278-b74d5d604924";
Chr1	FLAIR	exon	9862063	9862664	.	-	.	gene_id "Chr1:9862000"; transcript_id "48df2a1e-8230-4ce4-8278-b74d5d604924"; exon_number "0";
Chr1	FLAIR	transcript	9886489	9887398	.	-	.	gene_id "AT1G28280"; transcript_id "c8d68b6e-3e45-458a-be4c-4e1764c60bf7";
Chr1	FLAIR	exon	9886489	9887398	.	-	.	gene_id "AT1G28280"; transcript_id "c8d68b6e-3e45-458a-be4c-4e1764c60bf7"; exon_number "0";
Chr1	FLAIR	transcript	9886489	9887515	.	-	.	gene_id "AT1G28280"; transcript_id "3e1d64eb-dc2b-42b3-a8b3-53856fcc9ef1";
Chr1	FLAIR	exon	9886489	9887515	.	-	.	gene_id "AT1G28280"; transcript_id "3e1d64eb-dc2b-42b3-a8b3-53856fcc9ef1"; exon_number "0";
Chr1	FLAIR	transcript	9889128	9890853	.	-	.	gene_id "AT1G28290"; transcript_id "c9660de9-dd8d-49b8-94b9-100b6c4b767f";
Chr1	FLAIR	exon	9889128	9890853	.	-	.	gene_id "AT1G28290"; transcript_id "c9660de9-dd8d-49b8-94b9-100b6c4b767f"; exon_number "0";
Chr1	FLAIR	transcript	9911948	9913678	.	-	.	gene_id "AT1G28310"; transcript_id "760b2669-c36e-4c74-91eb-d719b3341854";
Chr1	FLAIR	exon	9911948	9913678	.	-	.	gene_id "AT1G28310"; transcript_id "760b2669-c36e-4c74-91eb-d719b3341854"; exon_number "0";
Chr1	FLAIR	transcript	9912349	9913975	.	+	.	gene_id "Chr1:9912000"; transcript_id "6f8c9c97-59b1-441b-9cc3-c795cbd3ca93";
Chr1	FLAIR	exon	9912349	9913975	.	+	.	gene_id "Chr1:9912000"; transcript_id "6f8c9c97-59b1-441b-9cc3-c795cbd3ca93"; exon_number "0";
Chr1	FLAIR	transcript	9933923	9935254	.	-	.	gene_id "AT1G28330"; transcript_id "045455da-ad7f-41a6-984d-852fa56d3267";
Chr1	FLAIR	exon	9933923	9935254	.	-	.	gene_id "AT1G28330"; transcript_id "045455da-ad7f-41a6-984d-852fa56d3267"; exon_number "0";
Chr1	FLAIR	transcript	9951910	9952756	.	-	.	gene_id "AT1G28360"; transcript_id "cdc1f4a6-c629-48a9-a019-ebef699b0185";
Chr1	FLAIR	exon	9951910	9952756	.	-	.	gene_id "AT1G28360"; transcript_id "cdc1f4a6-c629-48a9-a019-ebef699b0185"; exon_number "0";
Chr1	FLAIR	transcript	9956121	9956927	.	-	.	gene_id "AT1G28370"; transcript_id "ae90b9c4-4bdb-49de-a0b9-d7411451ff89";
Chr1	FLAIR	exon	9956121	9956927	.	-	.	gene_id "AT1G28370"; transcript_id "ae90b9c4-4bdb-49de-a0b9-d7411451ff89"; exon_number "0";
Chr1	FLAIR	transcript	9966626	9968238	.	-	.	gene_id "AT1G28390"; transcript_id "185d0935-44f4-4a43-96b4-32eadfc2abee";
Chr1	FLAIR	exon	9966626	9968238	.	-	.	gene_id "AT1G28390"; transcript_id "185d0935-44f4-4a43-96b4-32eadfc2abee"; exon_number "0";
Chr1	FLAIR	transcript	9969545	9971052	.	-	.	gene_id "Chr1:9969000"; transcript_id "3917ddca-8370-4a61-87e9-83f4b61df8f6";
Chr1	FLAIR	exon	9969545	9971052	.	-	.	gene_id "Chr1:9969000"; transcript_id "3917ddca-8370-4a61-87e9-83f4b61df8f6"; exon_number "0";
Chr1	FLAIR	transcript	9972463	9973767	.	-	.	gene_id "AT1G28400"; transcript_id "86394aaf-ae36-4a82-beba-bb3517b62233";
Chr1	FLAIR	exon	9972463	9973767	.	-	.	gene_id "AT1G28400"; transcript_id "86394aaf-ae36-4a82-beba-bb3517b62233"; exon_number "0";
Chr1	FLAIR	transcript	9972463	9973879	.	-	.	gene_id "AT1G28400"; transcript_id "2db08b77-f0c6-448e-8ada-2e6f5eb16166";
Chr1	FLAIR	exon	9972463	9973879	.	-	.	gene_id "AT1G28400"; transcript_id "2db08b77-f0c6-448e-8ada-2e6f5eb16166"; exon_number "0";
Chr1	FLAIR	transcript	9996857	10000368	.	+	.	gene_id "AT1G28440"; transcript_id "0aeeae48-bfe6-4756-a47b-988be418a293";
Chr1	FLAIR	exon	9996857	10000368	.	+	.	gene_id "AT1G28440"; transcript_id "0aeeae48-bfe6-4756-a47b-988be418a293"; exon_number "0";
Chr1	FLAIR	transcript	10013486	10014056	.	-	.	gene_id "AT1G28480"; transcript_id "37b770f8-b6f6-4432-bffb-0fd3069eeb20";
Chr1	FLAIR	exon	10013486	10014056	.	-	.	gene_id "AT1G28480"; transcript_id "37b770f8-b6f6-4432-bffb-0fd3069eeb20"; exon_number "0";
Chr1	FLAIR	transcript	10096246	10097989	.	-	.	gene_id "Chr1:10096000"; transcript_id "bc47f446-da01-4d75-879b-56b3d08c7cd4";
Chr1	FLAIR	exon	10096246	10097989	.	-	.	gene_id "Chr1:10096000"; transcript_id "bc47f446-da01-4d75-879b-56b3d08c7cd4"; exon_number "0";
Chr1	FLAIR	transcript	10103137	10104793	.	+	.	gene_id "AT1G28760"; transcript_id "5c7c5545-370d-44bb-9ca9-e0e6e7cd7d34";
Chr1	FLAIR	exon	10103137	10104793	.	+	.	gene_id "AT1G28760"; transcript_id "5c7c5545-370d-44bb-9ca9-e0e6e7cd7d34"; exon_number "0";
Chr1	FLAIR	transcript	10134161	10135332	.	+	.	gene_id "Chr1:10134000"; transcript_id "87fe4296-e50a-4f96-8868-d103f19b6369";
Chr1	FLAIR	exon	10134161	10135332	.	+	.	gene_id "Chr1:10134000"; transcript_id "87fe4296-e50a-4f96-8868-d103f19b6369"; exon_number "0";
Chr1	FLAIR	transcript	10135455	10136163	.	+	.	gene_id "AT1G06213"; transcript_id "6749cbd4-6303-4319-8e0b-a7e6ba3f7797";
Chr1	FLAIR	exon	10135455	10136163	.	+	.	gene_id "AT1G06213"; transcript_id "6749cbd4-6303-4319-8e0b-a7e6ba3f7797"; exon_number "0";
Chr1	FLAIR	transcript	10149867	10151246	.	+	.	gene_id "AT1G29070"; transcript_id "ceda3545-6c95-485a-8ad7-0f0598123864";
Chr1	FLAIR	exon	10149867	10151246	.	+	.	gene_id "AT1G29070"; transcript_id "ceda3545-6c95-485a-8ad7-0f0598123864"; exon_number "0";
Chr1	FLAIR	transcript	10151524	10151780	.	-	.	gene_id "Chr1:10151000"; transcript_id "3f46de0b-5dd8-4df1-9166-fe3152ac4e18";
Chr1	FLAIR	exon	10151524	10151780	.	-	.	gene_id "Chr1:10151000"; transcript_id "3f46de0b-5dd8-4df1-9166-fe3152ac4e18"; exon_number "0";
Chr1	FLAIR	transcript	10181213	10182791	.	+	.	gene_id "Chr1:10181000"; transcript_id "6e48b973-55f7-43c7-aeeb-005a78f84114";
Chr1	FLAIR	exon	10181213	10182791	.	+	.	gene_id "Chr1:10181000"; transcript_id "6e48b973-55f7-43c7-aeeb-005a78f84114"; exon_number "0";
Chr1	FLAIR	transcript	10183631	10184352	.	-	.	gene_id "AT1G29160"; transcript_id "a204e34b-94a5-4438-a542-6fe21220556a";
Chr1	FLAIR	exon	10183631	10184352	.	-	.	gene_id "AT1G29160"; transcript_id "a204e34b-94a5-4438-a542-6fe21220556a"; exon_number "0";
Chr1	FLAIR	transcript	10224874	10226040	.	-	.	gene_id "AT1G29260"; transcript_id "540711b9-5b5b-4f40-bf21-8e65e1499a12";
Chr1	FLAIR	exon	10224874	10226040	.	-	.	gene_id "AT1G29260"; transcript_id "540711b9-5b5b-4f40-bf21-8e65e1499a12"; exon_number "0";
Chr1	FLAIR	transcript	10224874	10226156	.	+	.	gene_id "AT1G29260"; transcript_id "65ffd3de-5236-489c-b9f4-b7b5ba163531";
Chr1	FLAIR	exon	10224874	10226156	.	+	.	gene_id "AT1G29260"; transcript_id "65ffd3de-5236-489c-b9f4-b7b5ba163531"; exon_number "0";
Chr1	FLAIR	transcript	10244982	10245623	.	+	.	gene_id "AT1G29290"; transcript_id "b65f5ad1-aa7d-48d6-ab8b-62f1c0824210";
Chr1	FLAIR	exon	10244982	10245623	.	+	.	gene_id "AT1G29290"; transcript_id "b65f5ad1-aa7d-48d6-ab8b-62f1c0824210"; exon_number "0";
Chr1	FLAIR	transcript	10247804	10249597	.	-	.	gene_id "AT1G29300"; transcript_id "7e2198e3-3736-4842-9597-9918e8c4da40";
Chr1	FLAIR	exon	10247804	10249597	.	-	.	gene_id "AT1G29300"; transcript_id "7e2198e3-3736-4842-9597-9918e8c4da40"; exon_number "0";
Chr1	FLAIR	transcript	10264254	10266729	.	+	.	gene_id "AT1G29340"; transcript_id "01182d05-bba8-4234-a5d3-31a54c5167f8";
Chr1	FLAIR	exon	10264254	10266729	.	+	.	gene_id "AT1G29340"; transcript_id "01182d05-bba8-4234-a5d3-31a54c5167f8"; exon_number "0";
Chr1	FLAIR	transcript	10264254	10266830	.	+	.	gene_id "AT1G29340"; transcript_id "1cfb8736-4440-4e41-9a5e-c7fd3b355a4c";
Chr1	FLAIR	exon	10264254	10266830	.	+	.	gene_id "AT1G29340"; transcript_id "1cfb8736-4440-4e41-9a5e-c7fd3b355a4c"; exon_number "0";
Chr1	FLAIR	transcript	10274196	10275699	.	-	.	gene_id "AT1G29357"; transcript_id "5e220966-1ada-4b7c-8787-6931393d6e11";
Chr1	FLAIR	exon	10274196	10275699	.	-	.	gene_id "AT1G29357"; transcript_id "5e220966-1ada-4b7c-8787-6931393d6e11"; exon_number "0";
Chr1	FLAIR	transcript	10300227	10301306	.	+	.	gene_id "AT1G06233-AT1G06237-AT1G06243-AT1G06247-AT1G06253-AT1G29418"; transcript_id "87f4276d-0638-4751-9138-f8790ed4ce41";
Chr1	FLAIR	exon	10300227	10301306	.	+	.	gene_id "AT1G06233-AT1G06237-AT1G06243-AT1G06247-AT1G06253-AT1G29418"; transcript_id "87f4276d-0638-4751-9138-f8790ed4ce41"; exon_number "0";
Chr1	FLAIR	transcript	10301386	10301990	.	-	.	gene_id "Chr1:10301000"; transcript_id "aaff218b-368b-474a-a02d-04f02313bbf8";
Chr1	FLAIR	exon	10301386	10301990	.	-	.	gene_id "Chr1:10301000"; transcript_id "aaff218b-368b-474a-a02d-04f02313bbf8"; exon_number "0";
Chr1	FLAIR	transcript	10302716	10303322	.	-	.	gene_id "AT1G29430"; transcript_id "8446faa5-50de-460c-9f4b-303f9013473c";
Chr1	FLAIR	exon	10302716	10303322	.	-	.	gene_id "AT1G29430"; transcript_id "8446faa5-50de-460c-9f4b-303f9013473c"; exon_number "0";
Chr1	FLAIR	transcript	10304489	10305344	.	-	.	gene_id "AT1G29440"; transcript_id "8380bb28-c47d-47f6-aaa5-84f6b39c8820";
Chr1	FLAIR	exon	10304489	10305344	.	-	.	gene_id "AT1G29440"; transcript_id "8380bb28-c47d-47f6-aaa5-84f6b39c8820"; exon_number "0";
Chr1	FLAIR	transcript	10305887	10306588	.	-	.	gene_id "AT1G29450"; transcript_id "ef87740b-5c67-4120-9466-291ad7eaaf7a";
Chr1	FLAIR	exon	10305887	10306588	.	-	.	gene_id "AT1G29450"; transcript_id "ef87740b-5c67-4120-9466-291ad7eaaf7a"; exon_number "0";
Chr1	FLAIR	transcript	10307532	10308130	.	+	.	gene_id "AT1G29460"; transcript_id "95538d1b-f7d7-4389-99a5-769f145f1a2c";
Chr1	FLAIR	exon	10307532	10308130	.	+	.	gene_id "AT1G29460"; transcript_id "95538d1b-f7d7-4389-99a5-769f145f1a2c"; exon_number "0";
Chr1	FLAIR	transcript	10308576	10309184	.	-	.	gene_id "Chr1:10308000"; transcript_id "9834ac8c-cf96-4306-a39a-774dec3ab73a";
Chr1	FLAIR	exon	10308576	10309184	.	-	.	gene_id "Chr1:10308000"; transcript_id "9834ac8c-cf96-4306-a39a-774dec3ab73a"; exon_number "0";
Chr1	FLAIR	transcript	10309277	10309790	.	+	.	gene_id "Chr1:10309000"; transcript_id "8bafaad9-95cc-443d-be92-327c5a8b1244";
Chr1	FLAIR	exon	10309277	10309790	.	+	.	gene_id "Chr1:10309000"; transcript_id "8bafaad9-95cc-443d-be92-327c5a8b1244"; exon_number "0";
Chr1	FLAIR	transcript	10319765	10320403	.	+	.	gene_id "AT1G29490"; transcript_id "cb3ccc47-f78c-44ab-a8e6-6cb903799dde";
Chr1	FLAIR	exon	10319765	10320403	.	+	.	gene_id "AT1G29490"; transcript_id "cb3ccc47-f78c-44ab-a8e6-6cb903799dde"; exon_number "0";
Chr1	FLAIR	transcript	10321223	10321934	.	+	.	gene_id "AT1G29500"; transcript_id "092b64bc-db3a-43ec-a91b-dc580c1794c9";
Chr1	FLAIR	exon	10321223	10321934	.	+	.	gene_id "AT1G29500"; transcript_id "092b64bc-db3a-43ec-a91b-dc580c1794c9"; exon_number "0";
Chr1	FLAIR	transcript	10322587	10323190	.	+	.	gene_id "AT1G29510"; transcript_id "936c9da3-9a98-4f15-b0a1-550676c2b313";
Chr1	FLAIR	exon	10322587	10323190	.	+	.	gene_id "AT1G29510"; transcript_id "936c9da3-9a98-4f15-b0a1-550676c2b313"; exon_number "0";
Chr1	FLAIR	transcript	10355700	10356468	.	-	.	gene_id "AT1G29640"; transcript_id "7d1185dd-0d06-48fb-a6a3-ff773a253638";
Chr1	FLAIR	exon	10355700	10356468	.	-	.	gene_id "AT1G29640"; transcript_id "7d1185dd-0d06-48fb-a6a3-ff773a253638"; exon_number "0";
Chr1	FLAIR	transcript	10371851	10373758	.	+	.	gene_id "AT1G29660"; transcript_id "5bf893a0-96f1-4145-8fe0-703db24f3acc";
Chr1	FLAIR	exon	10371851	10373758	.	+	.	gene_id "AT1G29660"; transcript_id "5bf893a0-96f1-4145-8fe0-703db24f3acc"; exon_number "0";
Chr1	FLAIR	transcript	10373468	10373881	.	+	.	gene_id "Chr1:10373000"; transcript_id "d72f220d-a562-48eb-af9e-5b557d1cc2cf";
Chr1	FLAIR	exon	10373468	10373881	.	+	.	gene_id "Chr1:10373000"; transcript_id "d72f220d-a562-48eb-af9e-5b557d1cc2cf"; exon_number "0";
Chr1	FLAIR	transcript	10387632	10389148	.	+	.	gene_id "AT1G29710"; transcript_id "f3ffc25d-5d8d-4926-a6e7-f489da523593";
Chr1	FLAIR	exon	10387632	10389148	.	+	.	gene_id "AT1G29710"; transcript_id "f3ffc25d-5d8d-4926-a6e7-f489da523593"; exon_number "0";
Chr1	FLAIR	transcript	10424584	10426776	.	-	.	gene_id "AT1G29770"; transcript_id "9535106a-2c34-415b-afca-8526b5b91c35";
Chr1	FLAIR	exon	10424584	10426776	.	-	.	gene_id "AT1G29770"; transcript_id "9535106a-2c34-415b-afca-8526b5b91c35"; exon_number "0";
Chr1	FLAIR	transcript	10428512	10429089	.	-	.	gene_id "AT1G29785"; transcript_id "b7db3f76-9efe-40f8-9cea-1f3c49347635";
Chr1	FLAIR	exon	10428512	10429089	.	-	.	gene_id "AT1G29785"; transcript_id "b7db3f76-9efe-40f8-9cea-1f3c49347635"; exon_number "0";
Chr1	FLAIR	transcript	10430002	10431977	.	+	.	gene_id "AT1G29790"; transcript_id "3daa514a-2ccd-410b-8020-4cb09caa20fa";
Chr1	FLAIR	exon	10430002	10431977	.	+	.	gene_id "AT1G29790"; transcript_id "3daa514a-2ccd-410b-8020-4cb09caa20fa"; exon_number "0";
Chr1	FLAIR	transcript	10472287	10473289	.	-	.	gene_id "AT1G29910"; transcript_id "742f039f-e6ab-40b1-a8b9-1483bf8e6de3";
Chr1	FLAIR	exon	10472287	10473289	.	-	.	gene_id "AT1G29910"; transcript_id "742f039f-e6ab-40b1-a8b9-1483bf8e6de3"; exon_number "0";
Chr1	FLAIR	transcript	10472287	10473503	.	-	.	gene_id "AT1G29910"; transcript_id "191aa59a-47eb-416d-a867-71d1277979eb";
Chr1	FLAIR	exon	10472287	10473503	.	-	.	gene_id "AT1G29910"; transcript_id "191aa59a-47eb-416d-a867-71d1277979eb"; exon_number "0";
Chr1	FLAIR	transcript	10478021	10478997	.	+	.	gene_id "AT1G29930"; transcript_id "52326f34-fd4b-45a3-9cb7-f13f9f51743f";
Chr1	FLAIR	exon	10478021	10478997	.	+	.	gene_id "AT1G29930"; transcript_id "52326f34-fd4b-45a3-9cb7-f13f9f51743f"; exon_number "0";
Chr1	FLAIR	transcript	10478546	10478997	.	+	.	gene_id "Chr1:10478000"; transcript_id "a87d135e-ed20-4952-826a-735a99138cbe";
Chr1	FLAIR	exon	10478546	10478997	.	+	.	gene_id "Chr1:10478000"; transcript_id "a87d135e-ed20-4952-826a-735a99138cbe"; exon_number "0";
Chr1	FLAIR	transcript	10478021	10479220	.	+	.	gene_id "AT1G29930"; transcript_id "4d892925-6f3e-4ac9-8ba7-73e099c80a2f";
Chr1	FLAIR	exon	10478021	10479220	.	+	.	gene_id "AT1G29930"; transcript_id "4d892925-6f3e-4ac9-8ba7-73e099c80a2f"; exon_number "0";
Chr1	FLAIR	transcript	10513362	10516366	.	+	.	gene_id "Chr1:10513000"; transcript_id "b6c359c4-bfdf-41e8-a535-eb667c00bff9";
Chr1	FLAIR	exon	10513362	10516366	.	+	.	gene_id "Chr1:10513000"; transcript_id "b6c359c4-bfdf-41e8-a535-eb667c00bff9"; exon_number "0";
Chr1	FLAIR	transcript	10559563	10561397	.	-	.	gene_id "AT1G30090"; transcript_id "390dfb67-f72a-4e0e-be39-967b23c9c4b2";
Chr1	FLAIR	exon	10559563	10561397	.	-	.	gene_id "AT1G30090"; transcript_id "390dfb67-f72a-4e0e-be39-967b23c9c4b2"; exon_number "0";
Chr1	FLAIR	transcript	10618913	10620028	.	+	.	gene_id "AT1G30190"; transcript_id "6c198c06-0e06-43b4-9f06-f470377a4527";
Chr1	FLAIR	exon	10618913	10620028	.	+	.	gene_id "AT1G30190"; transcript_id "6c198c06-0e06-43b4-9f06-f470377a4527"; exon_number "0";
Chr1	FLAIR	transcript	10627206	10628972	.	-	.	gene_id "Chr1:10627000"; transcript_id "1ec6a821-0ee8-4540-9941-85a6cbee09d2";
Chr1	FLAIR	exon	10627206	10628972	.	-	.	gene_id "Chr1:10627000"; transcript_id "1ec6a821-0ee8-4540-9941-85a6cbee09d2"; exon_number "0";
Chr1	FLAIR	transcript	10651127	10651579	.	+	.	gene_id "AT1G30260"; transcript_id "13ae06d1-82f5-4a83-8d7d-2f37b64b3bbc";
Chr1	FLAIR	exon	10651127	10651579	.	+	.	gene_id "AT1G30260"; transcript_id "13ae06d1-82f5-4a83-8d7d-2f37b64b3bbc"; exon_number "0";
Chr1	FLAIR	transcript	10651127	10651704	.	-	.	gene_id "AT1G30260"; transcript_id "7cd6330a-c6a8-4861-8347-30de90ea1306";
Chr1	FLAIR	exon	10651127	10651704	.	-	.	gene_id "AT1G30260"; transcript_id "7cd6330a-c6a8-4861-8347-30de90ea1306"; exon_number "0";
Chr1	FLAIR	transcript	10670239	10672773	.	-	.	gene_id "AT1G30290"; transcript_id "c4ae70e2-8654-4f1a-a4ad-cff6fb27b229";
Chr1	FLAIR	exon	10670239	10672773	.	-	.	gene_id "AT1G30290"; transcript_id "c4ae70e2-8654-4f1a-a4ad-cff6fb27b229"; exon_number "0";
Chr1	FLAIR	transcript	10722277	10723120	.	+	.	gene_id "AT1G30380"; transcript_id "68f34e0f-fcf3-4954-a2a0-81390b4d7877";
Chr1	FLAIR	exon	10722277	10723120	.	+	.	gene_id "AT1G30380"; transcript_id "68f34e0f-fcf3-4954-a2a0-81390b4d7877"; exon_number "0";
Chr1	FLAIR	transcript	10722785	10723235	.	+	.	gene_id "Chr1:10722000"; transcript_id "75732268-4e67-4c52-8dc1-64c86d6a210d";
Chr1	FLAIR	exon	10722785	10723235	.	+	.	gene_id "Chr1:10722000"; transcript_id "75732268-4e67-4c52-8dc1-64c86d6a210d"; exon_number "0";
Chr1	FLAIR	transcript	10727286	10727759	.	-	.	gene_id "Chr1:10727000"; transcript_id "61610d5f-7ce3-48e2-bb14-e5197569bfda";
Chr1	FLAIR	exon	10727286	10727759	.	-	.	gene_id "Chr1:10727000"; transcript_id "61610d5f-7ce3-48e2-bb14-e5197569bfda"; exon_number "0";
Chr1	FLAIR	transcript	10768071	10769335	.	+	.	gene_id "Chr1:10768000"; transcript_id "55c8205d-37da-4114-bba4-87c5d56be534";
Chr1	FLAIR	exon	10768071	10769335	.	+	.	gene_id "Chr1:10768000"; transcript_id "55c8205d-37da-4114-bba4-87c5d56be534"; exon_number "0";
Chr1	FLAIR	transcript	10804488	10805929	.	-	.	gene_id "Chr1:10804000"; transcript_id "5a732ea4-4edc-4e7e-85e9-9eb24c5d311e";
Chr1	FLAIR	exon	10804488	10805929	.	-	.	gene_id "Chr1:10804000"; transcript_id "5a732ea4-4edc-4e7e-85e9-9eb24c5d311e"; exon_number "0";
Chr1	FLAIR	transcript	10814906	10816580	.	+	.	gene_id "AT1G30530"; transcript_id "cfbcf4b6-5abe-438a-b860-9181759f6b97";
Chr1	FLAIR	exon	10814906	10816580	.	+	.	gene_id "AT1G30530"; transcript_id "cfbcf4b6-5abe-438a-b860-9181759f6b97"; exon_number "0";
Chr1	FLAIR	transcript	10828421	10831627	.	+	.	gene_id "AT1G30570"; transcript_id "e180542a-012b-4392-b710-f3ae721136d4";
Chr1	FLAIR	exon	10828421	10831627	.	+	.	gene_id "AT1G30570"; transcript_id "e180542a-012b-4392-b710-f3ae721136d4"; exon_number "0";
Chr1	FLAIR	transcript	10840249	10840698	.	+	.	gene_id "Chr1:10840000"; transcript_id "92b17390-9fcc-4fde-9c53-04ec9e54973d";
Chr1	FLAIR	exon	10840249	10840698	.	+	.	gene_id "Chr1:10840000"; transcript_id "92b17390-9fcc-4fde-9c53-04ec9e54973d"; exon_number "0";
Chr1	FLAIR	transcript	10898190	10899948	.	-	.	gene_id "AT1G30720"; transcript_id "3c655993-f355-4c8b-a1bd-0e937bb5fa70";
Chr1	FLAIR	exon	10898190	10899948	.	-	.	gene_id "AT1G30720"; transcript_id "3c655993-f355-4c8b-a1bd-0e937bb5fa70"; exon_number "0";
Chr1	FLAIR	transcript	10902241	10902513	.	+	.	gene_id "Chr1:10902000"; transcript_id "66b26a42-b8de-4188-9b89-901a27d6bf72";
Chr1	FLAIR	exon	10902241	10902513	.	+	.	gene_id "Chr1:10902000"; transcript_id "66b26a42-b8de-4188-9b89-901a27d6bf72"; exon_number "0";
Chr1	FLAIR	transcript	10904920	10905690	.	-	.	gene_id "AT1G30750"; transcript_id "7a5ec99b-4ca8-4a6e-82d5-21d150ac973b";
Chr1	FLAIR	exon	10904920	10905690	.	-	.	gene_id "AT1G30750"; transcript_id "7a5ec99b-4ca8-4a6e-82d5-21d150ac973b"; exon_number "0";
Chr1	FLAIR	transcript	10909075	10909806	.	+	.	gene_id "AT1G30757"; transcript_id "00600b06-ec34-41ca-a557-d500ccf1b384";
Chr1	FLAIR	exon	10909075	10909806	.	+	.	gene_id "AT1G30757"; transcript_id "00600b06-ec34-41ca-a557-d500ccf1b384"; exon_number "0";
Chr1	FLAIR	transcript	10967033	10968889	.	+	.	gene_id "AT1G30835"; transcript_id "cb0172b2-60b7-4a0a-acc2-29cba9e2c79c";
Chr1	FLAIR	exon	10967033	10968889	.	+	.	gene_id "AT1G30835"; transcript_id "cb0172b2-60b7-4a0a-acc2-29cba9e2c79c"; exon_number "0";
Chr1	FLAIR	transcript	10974484	10976034	.	+	.	gene_id "AT1G30840"; transcript_id "93ddd92e-0036-4f26-ba14-719a876f1aef";
Chr1	FLAIR	exon	10974484	10976034	.	+	.	gene_id "AT1G30840"; transcript_id "93ddd92e-0036-4f26-ba14-719a876f1aef"; exon_number "0";
Chr1	FLAIR	transcript	10993230	10994085	.	-	.	gene_id "AT1G30880"; transcript_id "2c0e5dfa-0350-481a-8b2c-f06fb1fd7fa5";
Chr1	FLAIR	exon	10993230	10994085	.	-	.	gene_id "AT1G30880"; transcript_id "2c0e5dfa-0350-481a-8b2c-f06fb1fd7fa5"; exon_number "0";
Chr1	FLAIR	transcript	11114760	11116029	.	-	.	gene_id "AT1G31130"; transcript_id "36aeb8ca-c7ae-486b-965e-89eabe91d0b9";
Chr1	FLAIR	exon	11114760	11116029	.	-	.	gene_id "AT1G31130"; transcript_id "36aeb8ca-c7ae-486b-965e-89eabe91d0b9"; exon_number "0";
Chr1	FLAIR	transcript	11122664	11124108	.	-	.	gene_id "Chr1:11122000"; transcript_id "7cba3ccc-b120-4703-97c4-afc52c93e03b";
Chr1	FLAIR	exon	11122664	11124108	.	-	.	gene_id "Chr1:11122000"; transcript_id "7cba3ccc-b120-4703-97c4-afc52c93e03b"; exon_number "0";
Chr1	FLAIR	transcript	11137411	11139231	.	+	.	gene_id "AT1G31173"; transcript_id "45eda47a-3527-4e21-b770-73b41ee2e8ed";
Chr1	FLAIR	exon	11137411	11139231	.	+	.	gene_id "AT1G31173"; transcript_id "45eda47a-3527-4e21-b770-73b41ee2e8ed"; exon_number "0";
Chr1	FLAIR	transcript	11146782	11147696	.	-	.	gene_id "Chr1:11146000"; transcript_id "197d7347-9d1a-4d03-9c92-f32c7208e138";
Chr1	FLAIR	exon	11146782	11147696	.	-	.	gene_id "Chr1:11146000"; transcript_id "197d7347-9d1a-4d03-9c92-f32c7208e138"; exon_number "0";
Chr1	FLAIR	transcript	11163835	11164915	.	-	.	gene_id "AT1G31240"; transcript_id "e70f3ec4-45bf-45f0-950b-eb263019c2da";
Chr1	FLAIR	exon	11163835	11164915	.	-	.	gene_id "AT1G31240"; transcript_id "e70f3ec4-45bf-45f0-950b-eb263019c2da"; exon_number "0";
Chr1	FLAIR	transcript	11214898	11215972	.	-	.	gene_id "AT1G31330"; transcript_id "4428542c-5512-48a2-874e-17f799430205";
Chr1	FLAIR	exon	11214898	11215972	.	-	.	gene_id "AT1G31330"; transcript_id "4428542c-5512-48a2-874e-17f799430205"; exon_number "0";
Chr1	FLAIR	transcript	11216924	11217377	.	+	.	gene_id "AT1G31335"; transcript_id "c9fe1c8f-98c6-47f7-9cb1-22c258a9fb2e";
Chr1	FLAIR	exon	11216924	11217377	.	+	.	gene_id "AT1G31335"; transcript_id "c9fe1c8f-98c6-47f7-9cb1-22c258a9fb2e"; exon_number "0";
Chr1	FLAIR	transcript	11217090	11217524	.	-	.	gene_id "Chr1:11217000"; transcript_id "83e4045f-b0fa-405e-874d-c540c23f51a5";
Chr1	FLAIR	exon	11217090	11217524	.	-	.	gene_id "Chr1:11217000"; transcript_id "83e4045f-b0fa-405e-874d-c540c23f51a5"; exon_number "0";
Chr1	FLAIR	transcript	11221327	11222757	.	-	.	gene_id "AT1G31350"; transcript_id "5513f345-3937-468d-82ac-1786a55ab58f";
Chr1	FLAIR	exon	11221327	11222757	.	-	.	gene_id "AT1G31350"; transcript_id "5513f345-3937-468d-82ac-1786a55ab58f"; exon_number "0";
Chr1	FLAIR	transcript	11254013	11255764	.	-	.	gene_id "AT1G31430"; transcript_id "57d219e4-f35c-44ab-bd45-e2cd7424f831";
Chr1	FLAIR	exon	11254013	11255764	.	-	.	gene_id "AT1G31430"; transcript_id "57d219e4-f35c-44ab-bd45-e2cd7424f831"; exon_number "0";
Chr1	FLAIR	transcript	11261586	11262666	.	-	.	gene_id "AT1G31460"; transcript_id "6944cd3c-7cab-4a6c-bd49-d6fe7f52fb2e";
Chr1	FLAIR	exon	11261586	11262666	.	-	.	gene_id "AT1G31460"; transcript_id "6944cd3c-7cab-4a6c-bd49-d6fe7f52fb2e"; exon_number "0";
Chr1	FLAIR	transcript	11394669	11396024	.	-	.	gene_id "AT1G31790"; transcript_id "7a723422-5f4b-4aac-bcf9-2f336839228a";
Chr1	FLAIR	exon	11394669	11396024	.	-	.	gene_id "AT1G31790"; transcript_id "7a723422-5f4b-4aac-bcf9-2f336839228a"; exon_number "0";
Chr1	FLAIR	transcript	11414759	11416374	.	-	.	gene_id "AT1G31817"; transcript_id "d0c7463a-2ede-43b6-9320-a4850bca69be";
Chr1	FLAIR	exon	11414759	11416374	.	-	.	gene_id "AT1G31817"; transcript_id "d0c7463a-2ede-43b6-9320-a4850bca69be"; exon_number "0";
Chr1	FLAIR	transcript	11422682	11423671	.	-	.	gene_id "AT1G31835"; transcript_id "aa96cd19-2c48-4365-b64e-3c51cef716c2";
Chr1	FLAIR	exon	11422682	11423671	.	-	.	gene_id "AT1G31835"; transcript_id "aa96cd19-2c48-4365-b64e-3c51cef716c2"; exon_number "0";
Chr1	FLAIR	transcript	11435786	11435970	.	-	.	gene_id "AT1G06463"; transcript_id "3959ec34-8dcd-49b0-8f46-f61a2b9397bd";
Chr1	FLAIR	exon	11435786	11435970	.	-	.	gene_id "AT1G06463"; transcript_id "3959ec34-8dcd-49b0-8f46-f61a2b9397bd"; exon_number "0";
Chr1	FLAIR	transcript	11454226	11454913	.	+	.	gene_id "G3925"; transcript_id "6f6a0251-cf05-407a-babe-fd9b16d84a84";
Chr1	FLAIR	exon	11454226	11454913	.	+	.	gene_id "G3925"; transcript_id "6f6a0251-cf05-407a-babe-fd9b16d84a84"; exon_number "0";
Chr1	FLAIR	transcript	11454509	11455193	.	+	.	gene_id "Chr1:11454000"; transcript_id "118579bc-9bb0-40b1-8883-1582c2ac0c07";
Chr1	FLAIR	exon	11454509	11455193	.	+	.	gene_id "Chr1:11454000"; transcript_id "118579bc-9bb0-40b1-8883-1582c2ac0c07"; exon_number "0";
Chr1	FLAIR	transcript	11457157	11457860	.	+	.	gene_id "Chr1:11457000"; transcript_id "a43f361b-e9a2-421c-8f18-a8a1060584e2";
Chr1	FLAIR	exon	11457157	11457860	.	+	.	gene_id "Chr1:11457000"; transcript_id "a43f361b-e9a2-421c-8f18-a8a1060584e2"; exon_number "0";
Chr1	FLAIR	transcript	11461811	11463804	.	-	.	gene_id "AT1G31920"; transcript_id "012a2a07-8921-465c-b6ad-a1b3e2ff6e5b";
Chr1	FLAIR	exon	11461811	11463804	.	-	.	gene_id "AT1G31920"; transcript_id "012a2a07-8921-465c-b6ad-a1b3e2ff6e5b"; exon_number "0";
Chr1	FLAIR	transcript	11467766	11469113	.	+	.	gene_id "Chr1:11467000"; transcript_id "b530c422-c613-4875-9646-885c8986af1a";
Chr1	FLAIR	exon	11467766	11469113	.	+	.	gene_id "Chr1:11467000"; transcript_id "b530c422-c613-4875-9646-885c8986af1a"; exon_number "0";
Chr1	FLAIR	transcript	11469503	11469901	.	+	.	gene_id "AT1G31935"; transcript_id "6a993e77-f45b-4946-bc1f-69021f4b414b";
Chr1	FLAIR	exon	11469503	11469901	.	+	.	gene_id "AT1G31935"; transcript_id "6a993e77-f45b-4946-bc1f-69021f4b414b"; exon_number "0";
Chr1	FLAIR	transcript	11471984	11472643	.	-	.	gene_id "AT1G06473"; transcript_id "9c8567db-2967-4942-ac87-d347a96d644c";
Chr1	FLAIR	exon	11471984	11472643	.	-	.	gene_id "AT1G06473"; transcript_id "9c8567db-2967-4942-ac87-d347a96d644c"; exon_number "0";
Chr1	FLAIR	transcript	11472109	11472788	.	+	.	gene_id "AT1G06473"; transcript_id "9e6e1370-f383-46a5-bfd9-b5fefe14ae79";
Chr1	FLAIR	exon	11472109	11472788	.	+	.	gene_id "AT1G06473"; transcript_id "9e6e1370-f383-46a5-bfd9-b5fefe14ae79"; exon_number "0";
Chr1	FLAIR	transcript	11532117	11532488	.	+	.	gene_id "Chr1:11532000"; transcript_id "d23ed11a-db3a-48b1-b6b1-be8c0d274477";
Chr1	FLAIR	exon	11532117	11532488	.	+	.	gene_id "Chr1:11532000"; transcript_id "d23ed11a-db3a-48b1-b6b1-be8c0d274477"; exon_number "0";
Chr1	FLAIR	transcript	11670581	11670723	.	-	.	gene_id "Chr1:11670000"; transcript_id "6aff5cb2-2977-49aa-bc13-16c3ff7fbf73";
Chr1	FLAIR	exon	11670581	11670723	.	-	.	gene_id "Chr1:11670000"; transcript_id "6aff5cb2-2977-49aa-bc13-16c3ff7fbf73"; exon_number "0";
Chr1	FLAIR	transcript	11671502	11671627	.	-	.	gene_id "Chr1:11671000"; transcript_id "b249443d-bd46-4d94-a5ed-ab10d5a47efc";
Chr1	FLAIR	exon	11671502	11671627	.	-	.	gene_id "Chr1:11671000"; transcript_id "b249443d-bd46-4d94-a5ed-ab10d5a47efc"; exon_number "0";
Chr1	FLAIR	transcript	11672190	11672343	.	-	.	gene_id "Chr1:11672000"; transcript_id "7827c827-240e-4de3-82a7-7ac273c6ac50";
Chr1	FLAIR	exon	11672190	11672343	.	-	.	gene_id "Chr1:11672000"; transcript_id "7827c827-240e-4de3-82a7-7ac273c6ac50"; exon_number "0";
Chr1	FLAIR	transcript	11684705	11685021	.	+	.	gene_id "AT1G06547"; transcript_id "f3370a7b-bb63-46ff-8b1a-636bd0fcbb77";
Chr1	FLAIR	exon	11684705	11685021	.	+	.	gene_id "AT1G06547"; transcript_id "f3370a7b-bb63-46ff-8b1a-636bd0fcbb77"; exon_number "0";
Chr1	FLAIR	transcript	11685247	11685457	.	+	.	gene_id "AT1G06553"; transcript_id "a316250a-f557-4ffe-bea1-bb7e4c6bb0d3";
Chr1	FLAIR	exon	11685247	11685457	.	+	.	gene_id "AT1G06553"; transcript_id "a316250a-f557-4ffe-bea1-bb7e4c6bb0d3"; exon_number "0";
Chr1	FLAIR	transcript	11695580	11697992	.	+	.	gene_id "AT1G32415"; transcript_id "c1f67da3-8c83-46c0-b119-938658aedfe2";
Chr1	FLAIR	exon	11695580	11697992	.	+	.	gene_id "AT1G32415"; transcript_id "c1f67da3-8c83-46c0-b119-938658aedfe2"; exon_number "0";
Chr1	FLAIR	transcript	11758400	11759233	.	-	.	gene_id "Chr1:11758000"; transcript_id "ed4a8ba2-644f-48ec-8297-cd2b40c74388";
Chr1	FLAIR	exon	11758400	11759233	.	-	.	gene_id "Chr1:11758000"; transcript_id "ed4a8ba2-644f-48ec-8297-cd2b40c74388"; exon_number "0";
Chr1	FLAIR	transcript	11759465	11762610	.	-	.	gene_id "AT1G32530"; transcript_id "daf91a1d-487f-4613-a373-792acd9fe870";
Chr1	FLAIR	exon	11759465	11762610	.	-	.	gene_id "AT1G32530"; transcript_id "daf91a1d-487f-4613-a373-792acd9fe870"; exon_number "0";
Chr1	FLAIR	transcript	11795727	11797118	.	-	.	gene_id "AT1G32610"; transcript_id "048f97af-ad82-4ae4-b125-f88acd90e70a";
Chr1	FLAIR	exon	11795727	11797118	.	-	.	gene_id "AT1G32610"; transcript_id "048f97af-ad82-4ae4-b125-f88acd90e70a"; exon_number "0";
Chr1	FLAIR	transcript	11798812	11800958	.	-	.	gene_id "AT1G32640"; transcript_id "10f7854d-82bc-40be-8854-c3109b6a65fd";
Chr1	FLAIR	exon	11798812	11800958	.	-	.	gene_id "AT1G32640"; transcript_id "10f7854d-82bc-40be-8854-c3109b6a65fd"; exon_number "0";
Chr1	FLAIR	transcript	11799110	11801342	.	+	.	gene_id "AT1G32640"; transcript_id "97665006-d624-4549-b23f-ef96db3f19ab";
Chr1	FLAIR	exon	11799110	11801342	.	+	.	gene_id "AT1G32640"; transcript_id "97665006-d624-4549-b23f-ef96db3f19ab"; exon_number "0";
Chr1	FLAIR	transcript	11820897	11821728	.	-	.	gene_id "AT1G32690"; transcript_id "a74585be-c80e-42b2-ad05-3916ba017c9a";
Chr1	FLAIR	exon	11820897	11821728	.	-	.	gene_id "AT1G32690"; transcript_id "a74585be-c80e-42b2-ad05-3916ba017c9a"; exon_number "0";
Chr1	FLAIR	transcript	11858178	11859375	.	+	.	gene_id "AT1G32760"; transcript_id "717d38cc-da43-4321-a665-f1470ba3cbcb";
Chr1	FLAIR	exon	11858178	11859375	.	+	.	gene_id "AT1G32760"; transcript_id "717d38cc-da43-4321-a665-f1470ba3cbcb"; exon_number "0";
Chr1	FLAIR	transcript	11928824	11929406	.	+	.	gene_id "AT1G32920"; transcript_id "f884c785-2b4a-4738-a1cb-3f236fcadb9b";
Chr1	FLAIR	exon	11928824	11929406	.	+	.	gene_id "AT1G32920"; transcript_id "f884c785-2b4a-4738-a1cb-3f236fcadb9b"; exon_number "0";
Chr1	FLAIR	transcript	11931284	11931754	.	+	.	gene_id "AT1G32928"; transcript_id "56ed2738-c6d9-4222-a42f-466298ad60d1";
Chr1	FLAIR	exon	11931284	11931754	.	+	.	gene_id "AT1G32928"; transcript_id "56ed2738-c6d9-4222-a42f-466298ad60d1"; exon_number "0";
Chr1	FLAIR	transcript	12002294	12002850	.	-	.	gene_id "AT1G33102"; transcript_id "fd7edf4e-5caf-4f0c-9d2c-c4d80a3b3fba";
Chr1	FLAIR	exon	12002294	12002850	.	-	.	gene_id "AT1G33102"; transcript_id "fd7edf4e-5caf-4f0c-9d2c-c4d80a3b3fba"; exon_number "0";
Chr1	FLAIR	transcript	12051722	12052557	.	+	.	gene_id "Chr1:12051000"; transcript_id "080e9c66-deaa-4162-b1d8-261fd400b6d8";
Chr1	FLAIR	exon	12051722	12052557	.	+	.	gene_id "Chr1:12051000"; transcript_id "080e9c66-deaa-4162-b1d8-261fd400b6d8"; exon_number "0";
Chr1	FLAIR	transcript	12052443	12054457	.	-	.	gene_id "Chr1:12052000"; transcript_id "b4e5a1dd-f77e-480c-bbb2-f41f6b8f7d74";
Chr1	FLAIR	exon	12052443	12054457	.	-	.	gene_id "Chr1:12052000"; transcript_id "b4e5a1dd-f77e-480c-bbb2-f41f6b8f7d74"; exon_number "0";
Chr1	FLAIR	transcript	12087590	12089021	.	+	.	gene_id "Chr1:12087000"; transcript_id "c64c5450-dd8c-4e08-85f6-8253ad2357bf";
Chr1	FLAIR	exon	12087590	12089021	.	+	.	gene_id "Chr1:12087000"; transcript_id "c64c5450-dd8c-4e08-85f6-8253ad2357bf"; exon_number "0";
Chr1	FLAIR	transcript	12095963	12096450	.	-	.	gene_id "G4139"; transcript_id "233acf7b-ca01-429b-abc3-f96ad09fe950";
Chr1	FLAIR	exon	12095963	12096450	.	-	.	gene_id "G4139"; transcript_id "233acf7b-ca01-429b-abc3-f96ad09fe950"; exon_number "0";
Chr1	FLAIR	transcript	12147209	12148234	.	-	.	gene_id "AT1G33475"; transcript_id "65970554-409f-4159-9518-a53422baadac";
Chr1	FLAIR	exon	12147209	12148234	.	-	.	gene_id "AT1G33475"; transcript_id "65970554-409f-4159-9518-a53422baadac"; exon_number "0";
Chr1	FLAIR	transcript	12157165	12158938	.	-	.	gene_id "AT1G33520"; transcript_id "bc15b9c0-67d2-4b05-9695-2aa1f9595a13";
Chr1	FLAIR	exon	12157165	12158938	.	-	.	gene_id "AT1G33520"; transcript_id "bc15b9c0-67d2-4b05-9695-2aa1f9595a13"; exon_number "0";
Chr1	FLAIR	transcript	12177790	12179339	.	+	.	gene_id "AT1G33590"; transcript_id "010cbc9c-4cbb-4b54-8f42-01a5d01730ff";
Chr1	FLAIR	exon	12177790	12179339	.	+	.	gene_id "AT1G33590"; transcript_id "010cbc9c-4cbb-4b54-8f42-01a5d01730ff"; exon_number "0";
Chr1	FLAIR	transcript	12177790	12179463	.	+	.	gene_id "AT1G33590"; transcript_id "96d5e4f7-4aef-4ff6-9051-d831b4e01c5e";
Chr1	FLAIR	exon	12177790	12179463	.	+	.	gene_id "AT1G33590"; transcript_id "96d5e4f7-4aef-4ff6-9051-d831b4e01c5e"; exon_number "0";
Chr1	FLAIR	transcript	12188668	12190323	.	-	.	gene_id "AT1G33610"; transcript_id "6ef14783-d5fa-4ad3-b579-e2e6468a7a89";
Chr1	FLAIR	exon	12188668	12190323	.	-	.	gene_id "AT1G33610"; transcript_id "6ef14783-d5fa-4ad3-b579-e2e6468a7a89"; exon_number "0";
Chr1	FLAIR	transcript	12188908	12190461	.	+	.	gene_id "AT1G33610"; transcript_id "7ffb5bc4-bbe2-43e2-9489-d56eb79ee49b";
Chr1	FLAIR	exon	12188908	12190461	.	+	.	gene_id "AT1G33610"; transcript_id "7ffb5bc4-bbe2-43e2-9489-d56eb79ee49b"; exon_number "0";
Chr1	FLAIR	transcript	12244841	12246131	.	-	.	gene_id "AT1G33780"; transcript_id "57ec9ead-4816-4e31-90fb-8f1dcca01506";
Chr1	FLAIR	exon	12244841	12246131	.	-	.	gene_id "AT1G33780"; transcript_id "57ec9ead-4816-4e31-90fb-8f1dcca01506"; exon_number "0";
Chr1	FLAIR	transcript	12357994	12358912	.	-	.	gene_id "AT1G34000"; transcript_id "83021404-880d-474d-a476-4c99fcf2068f";
Chr1	FLAIR	exon	12357994	12358912	.	-	.	gene_id "AT1G34000"; transcript_id "83021404-880d-474d-a476-4c99fcf2068f"; exon_number "0";
Chr1	FLAIR	transcript	12359527	12360504	.	-	.	gene_id "Chr1:12359000"; transcript_id "b1862a64-5685-45c3-942d-c7fa7a529e0b";
Chr1	FLAIR	exon	12359527	12360504	.	-	.	gene_id "Chr1:12359000"; transcript_id "b1862a64-5685-45c3-942d-c7fa7a529e0b"; exon_number "0";
Chr1	FLAIR	transcript	12386245	12387464	.	+	.	gene_id "Chr1:12386000"; transcript_id "17812872-d2d5-45b3-b7de-4300077f51c3";
Chr1	FLAIR	exon	12386245	12387464	.	+	.	gene_id "Chr1:12386000"; transcript_id "17812872-d2d5-45b3-b7de-4300077f51c3"; exon_number "0";
Chr1	FLAIR	transcript	12416520	12417646	.	-	.	gene_id "Chr1:12416000"; transcript_id "af324a44-3025-45b1-ae25-f9563fdc7ff5";
Chr1	FLAIR	exon	12416520	12417646	.	-	.	gene_id "Chr1:12416000"; transcript_id "af324a44-3025-45b1-ae25-f9563fdc7ff5"; exon_number "0";
Chr1	FLAIR	transcript	12456512	12457426	.	+	.	gene_id "Chr1:12456000"; transcript_id "7688c936-c23c-4f95-a63e-225095d15f5b";
Chr1	FLAIR	exon	12456512	12457426	.	+	.	gene_id "Chr1:12456000"; transcript_id "7688c936-c23c-4f95-a63e-225095d15f5b"; exon_number "0";
Chr1	FLAIR	transcript	12503421	12506049	.	+	.	gene_id "AT1G34300"; transcript_id "16751c57-5a89-4cf4-b124-c2b251eb0f61";
Chr1	FLAIR	exon	12503421	12506049	.	+	.	gene_id "AT1G34300"; transcript_id "16751c57-5a89-4cf4-b124-c2b251eb0f61"; exon_number "0";
Chr1	FLAIR	transcript	12516298	12516794	.	-	.	gene_id "Chr1:12516000"; transcript_id "3fff9a07-c8a6-40d6-b32c-dd88e0a11e1f";
Chr1	FLAIR	exon	12516298	12516794	.	-	.	gene_id "Chr1:12516000"; transcript_id "3fff9a07-c8a6-40d6-b32c-dd88e0a11e1f"; exon_number "0";
Chr1	FLAIR	transcript	12582133	12582687	.	+	.	gene_id "AT1G34418"; transcript_id "37a7f076-d3aa-41e2-96b5-e1aac6b7fef4";
Chr1	FLAIR	exon	12582133	12582687	.	+	.	gene_id "AT1G34418"; transcript_id "37a7f076-d3aa-41e2-96b5-e1aac6b7fef4"; exon_number "0";
Chr1	FLAIR	transcript	12687551	12688485	.	-	.	gene_id "AT1G34640"; transcript_id "fb9c0468-847d-46cb-9ba4-aed901fe1b26";
Chr1	FLAIR	exon	12687551	12688485	.	-	.	gene_id "AT1G34640"; transcript_id "fb9c0468-847d-46cb-9ba4-aed901fe1b26"; exon_number "0";
Chr1	FLAIR	transcript	12840393	12845668	.	+	.	gene_id "AT1G35115"; transcript_id "adc2cc6c-836b-4de9-92e7-efae31e084b3";
Chr1	FLAIR	exon	12840393	12845668	.	+	.	gene_id "AT1G35115"; transcript_id "adc2cc6c-836b-4de9-92e7-efae31e084b3"; exon_number "0";
Chr1	FLAIR	transcript	12852020	12853126	.	+	.	gene_id "AT1G35140"; transcript_id "3350bf7c-6b8d-48e5-acfe-ed231ad682db";
Chr1	FLAIR	exon	12852020	12853126	.	+	.	gene_id "AT1G35140"; transcript_id "3350bf7c-6b8d-48e5-acfe-ed231ad682db"; exon_number "0";
Chr1	FLAIR	transcript	12896700	12897387	.	-	.	gene_id "AT1G35210"; transcript_id "767abf52-7ece-4423-8d12-5f9d0142ea3e";
Chr1	FLAIR	exon	12896700	12897387	.	-	.	gene_id "AT1G35210"; transcript_id "767abf52-7ece-4423-8d12-5f9d0142ea3e"; exon_number "0";
Chr1	FLAIR	transcript	12932709	12933182	.	-	.	gene_id "Chr1:12932000"; transcript_id "862dce33-67a1-4d95-b1ad-dad020482f8b";
Chr1	FLAIR	exon	12932709	12933182	.	-	.	gene_id "Chr1:12932000"; transcript_id "862dce33-67a1-4d95-b1ad-dad020482f8b"; exon_number "0";
Chr1	FLAIR	transcript	12935783	12936371	.	-	.	gene_id "Chr1:12935000"; transcript_id "7e28b771-0e70-4ac7-b67a-08669d3db28e";
Chr1	FLAIR	exon	12935783	12936371	.	-	.	gene_id "Chr1:12935000"; transcript_id "7e28b771-0e70-4ac7-b67a-08669d3db28e"; exon_number "0";
Chr1	FLAIR	transcript	12936858	12937774	.	-	.	gene_id "Chr1:12936000"; transcript_id "7cab46b2-411d-4c9d-a1a9-b50ccfbdf200";
Chr1	FLAIR	exon	12936858	12937774	.	-	.	gene_id "Chr1:12936000"; transcript_id "7cab46b2-411d-4c9d-a1a9-b50ccfbdf200"; exon_number "0";
Chr1	FLAIR	transcript	12937034	12938100	.	+	.	gene_id "Chr1:12937000"; transcript_id "7fa5b02e-32fa-4f84-93b1-182021d736bf";
Chr1	FLAIR	exon	12937034	12938100	.	+	.	gene_id "Chr1:12937000"; transcript_id "7fa5b02e-32fa-4f84-93b1-182021d736bf"; exon_number "0";
Chr1	FLAIR	transcript	13028509	13029148	.	+	.	gene_id "Chr1:13028000"; transcript_id "80accbd6-3cc7-4729-9ab9-bb91540351fd";
Chr1	FLAIR	exon	13028509	13029148	.	+	.	gene_id "Chr1:13028000"; transcript_id "80accbd6-3cc7-4729-9ab9-bb91540351fd"; exon_number "0";
Chr1	FLAIR	transcript	13030552	13031111	.	-	.	gene_id "AT1G35430"; transcript_id "0bf237f5-23ec-4e01-9187-762e464e38a8";
Chr1	FLAIR	exon	13030552	13031111	.	-	.	gene_id "AT1G35430"; transcript_id "0bf237f5-23ec-4e01-9187-762e464e38a8"; exon_number "0";
Chr1	FLAIR	transcript	13030665	13031248	.	-	.	gene_id "AT1G35430"; transcript_id "390af9a1-49ea-4910-8c05-c4e32abb4760";
Chr1	FLAIR	exon	13030665	13031248	.	-	.	gene_id "AT1G35430"; transcript_id "390af9a1-49ea-4910-8c05-c4e32abb4760"; exon_number "0";
Chr1	FLAIR	transcript	13115776	13116025	.	-	.	gene_id "Chr1:13115000"; transcript_id "f7cd20be-de28-4083-acea-9d926dbf439c";
Chr1	FLAIR	exon	13115776	13116025	.	-	.	gene_id "Chr1:13115000"; transcript_id "f7cd20be-de28-4083-acea-9d926dbf439c"; exon_number "0";
Chr1	FLAIR	transcript	13115942	13117091	.	-	.	gene_id "AT1G35560"; transcript_id "0fa868be-ec17-42f0-a1f7-d15753940de8";
Chr1	FLAIR	exon	13115942	13117091	.	-	.	gene_id "AT1G35560"; transcript_id "0fa868be-ec17-42f0-a1f7-d15753940de8"; exon_number "0";
Chr1	FLAIR	transcript	13115942	13117294	.	-	.	gene_id "G4458"; transcript_id "9961fd12-41fc-4843-9745-424c15c2de1c";
Chr1	FLAIR	exon	13115942	13117294	.	-	.	gene_id "G4458"; transcript_id "9961fd12-41fc-4843-9745-424c15c2de1c"; exon_number "0";
Chr1	FLAIR	transcript	13116065	13117516	.	+	.	gene_id "G4458"; transcript_id "52c3f088-ce5d-4b98-83dc-a4f3d6d50371";
Chr1	FLAIR	exon	13116065	13117516	.	+	.	gene_id "G4458"; transcript_id "52c3f088-ce5d-4b98-83dc-a4f3d6d50371"; exon_number "0";
Chr1	FLAIR	transcript	13223435	13223714	.	-	.	gene_id "Chr1:13223000"; transcript_id "579ea32d-5a4b-49fc-a7c0-63a0ceb635d2";
Chr1	FLAIR	exon	13223435	13223714	.	-	.	gene_id "Chr1:13223000"; transcript_id "579ea32d-5a4b-49fc-a7c0-63a0ceb635d2"; exon_number "0";
Chr1	FLAIR	transcript	13225794	13227165	.	+	.	gene_id "Chr1:13225000"; transcript_id "7db5f6fb-2278-4b7b-bc60-2f9aab758749";
Chr1	FLAIR	exon	13225794	13227165	.	+	.	gene_id "Chr1:13225000"; transcript_id "7db5f6fb-2278-4b7b-bc60-2f9aab758749"; exon_number "0";
Chr1	FLAIR	transcript	13321129	13322083	.	-	.	gene_id "Chr1:13321000"; transcript_id "c5e8b81f-8a37-4888-acec-b73c4bede8ee";
Chr1	FLAIR	exon	13321129	13322083	.	-	.	gene_id "Chr1:13321000"; transcript_id "c5e8b81f-8a37-4888-acec-b73c4bede8ee"; exon_number "0";
Chr1	FLAIR	transcript	13454562	13456319	.	-	.	gene_id "AT1G36060"; transcript_id "7e6c0613-96ac-49d1-add5-9632034f0815";
Chr1	FLAIR	exon	13454562	13456319	.	-	.	gene_id "AT1G36060"; transcript_id "7e6c0613-96ac-49d1-add5-9632034f0815"; exon_number "0";
Chr1	FLAIR	transcript	13669627	13671090	.	-	.	gene_id "AT1G36310"; transcript_id "87629bb9-3651-4b2f-b3cb-a75be1d25b8f";
Chr1	FLAIR	exon	13669627	13671090	.	-	.	gene_id "AT1G36310"; transcript_id "87629bb9-3651-4b2f-b3cb-a75be1d25b8f"; exon_number "0";
Chr1	FLAIR	transcript	14004065	14004822	.	+	.	gene_id "AT1G36940"; transcript_id "d408845b-5fb6-4b9f-b1b5-8fc7c10cac48";
Chr1	FLAIR	exon	14004065	14004822	.	+	.	gene_id "AT1G36940"; transcript_id "d408845b-5fb6-4b9f-b1b5-8fc7c10cac48"; exon_number "0";
Chr1	FLAIR	transcript	16115528	16116089	.	-	.	gene_id "Chr1:16115000"; transcript_id "567f0dc8-010c-4db5-a614-f2129036e82c";
Chr1	FLAIR	exon	16115528	16116089	.	-	.	gene_id "Chr1:16115000"; transcript_id "567f0dc8-010c-4db5-a614-f2129036e82c"; exon_number "0";
Chr1	FLAIR	transcript	16136835	16137472	.	-	.	gene_id "Chr1:16136000"; transcript_id "dcf541f2-c491-487a-be84-135a693a6970";
Chr1	FLAIR	exon	16136835	16137472	.	-	.	gene_id "Chr1:16136000"; transcript_id "dcf541f2-c491-487a-be84-135a693a6970"; exon_number "0";
Chr1	FLAIR	transcript	16575906	16576418	.	+	.	gene_id "AT1G43790"; transcript_id "37d6a8de-1f0a-4ecc-9a8d-7f1d2974a4cd";
Chr1	FLAIR	exon	16575906	16576418	.	+	.	gene_id "AT1G43790"; transcript_id "37d6a8de-1f0a-4ecc-9a8d-7f1d2974a4cd"; exon_number "0";
Chr1	FLAIR	transcript	16637888	16640657	.	-	.	gene_id "Chr1:16637000"; transcript_id "95156868-e52c-4df3-87c9-02b2df62f046";
Chr1	FLAIR	exon	16637888	16640657	.	-	.	gene_id "Chr1:16637000"; transcript_id "95156868-e52c-4df3-87c9-02b2df62f046"; exon_number "0";
Chr1	FLAIR	transcript	16687439	16689559	.	-	.	gene_id "AT1G43980"; transcript_id "f67ad981-7779-4909-8b49-0cd34f5f721e";
Chr1	FLAIR	exon	16687439	16689559	.	-	.	gene_id "AT1G43980"; transcript_id "f67ad981-7779-4909-8b49-0cd34f5f721e"; exon_number "0";
Chr1	FLAIR	transcript	16708073	16709648	.	-	.	gene_id "AT1G44000"; transcript_id "416be504-6f79-4abb-a9a4-2e96c88c2250";
Chr1	FLAIR	exon	16708073	16709648	.	-	.	gene_id "AT1G44000"; transcript_id "416be504-6f79-4abb-a9a4-2e96c88c2250"; exon_number "0";
Chr1	FLAIR	transcript	16837664	16838659	.	+	.	gene_id "Chr1:16837000"; transcript_id "05fd0534-8227-423b-b100-817dafb70a4b";
Chr1	FLAIR	exon	16837664	16838659	.	+	.	gene_id "Chr1:16837000"; transcript_id "05fd0534-8227-423b-b100-817dafb70a4b"; exon_number "0";
Chr1	FLAIR	transcript	16888259	16889285	.	+	.	gene_id "Chr1:16888000"; transcript_id "ce9e38f2-3265-40c4-8be2-9daeb8949612";
Chr1	FLAIR	exon	16888259	16889285	.	+	.	gene_id "Chr1:16888000"; transcript_id "ce9e38f2-3265-40c4-8be2-9daeb8949612"; exon_number "0";
Chr1	FLAIR	transcript	16896748	16898425	.	-	.	gene_id "AT1G44760"; transcript_id "b0590753-08e9-4f43-9b28-4c84b563ddc4";
Chr1	FLAIR	exon	16896748	16898425	.	-	.	gene_id "AT1G44760"; transcript_id "b0590753-08e9-4f43-9b28-4c84b563ddc4"; exon_number "0";
Chr1	FLAIR	transcript	16907619	16908848	.	-	.	gene_id "Chr1:16907000"; transcript_id "ae55cc29-dd16-4dcd-b7d2-3890ef5d275a";
Chr1	FLAIR	exon	16907619	16908848	.	-	.	gene_id "Chr1:16907000"; transcript_id "ae55cc29-dd16-4dcd-b7d2-3890ef5d275a"; exon_number "0";
Chr1	FLAIR	transcript	16923604	16924757	.	+	.	gene_id "AT1G44810"; transcript_id "7476d09b-dd8a-4b19-b79b-6777d5f6dbf5";
Chr1	FLAIR	exon	16923604	16924757	.	+	.	gene_id "AT1G44810"; transcript_id "7476d09b-dd8a-4b19-b79b-6777d5f6dbf5"; exon_number "0";
Chr1	FLAIR	transcript	17055094	17056342	.	+	.	gene_id "Chr1:17055000"; transcript_id "b7678593-e1c2-4a0e-a4dc-44183218cb39";
Chr1	FLAIR	exon	17055094	17056342	.	+	.	gene_id "Chr1:17055000"; transcript_id "b7678593-e1c2-4a0e-a4dc-44183218cb39"; exon_number "0";
Chr1	FLAIR	transcript	17090848	17091299	.	-	.	gene_id "AT1G45165"; transcript_id "6c96e385-85ac-4089-a076-8a0ff25d2afb";
Chr1	FLAIR	exon	17090848	17091299	.	-	.	gene_id "AT1G45165"; transcript_id "6c96e385-85ac-4089-a076-8a0ff25d2afb"; exon_number "0";
Chr1	FLAIR	transcript	17127250	17128572	.	+	.	gene_id "Chr1:17127000"; transcript_id "ba025353-1fab-4413-8b9b-748622cf24b7";
Chr1	FLAIR	exon	17127250	17128572	.	+	.	gene_id "Chr1:17127000"; transcript_id "ba025353-1fab-4413-8b9b-748622cf24b7"; exon_number "0";
Chr1	FLAIR	transcript	17252963	17253904	.	+	.	gene_id "AT1G46554"; transcript_id "d4d631c4-a887-4886-a6d6-bfc5d07a6193";
Chr1	FLAIR	exon	17252963	17253904	.	+	.	gene_id "AT1G46554"; transcript_id "d4d631c4-a887-4886-a6d6-bfc5d07a6193"; exon_number "0";
Chr1	FLAIR	transcript	17265709	17266494	.	-	.	gene_id "AT1G46768"; transcript_id "62de7df4-b15a-49c8-812d-43ea876a5c11";
Chr1	FLAIR	exon	17265709	17266494	.	-	.	gene_id "AT1G46768"; transcript_id "62de7df4-b15a-49c8-812d-43ea876a5c11"; exon_number "0";
Chr1	FLAIR	transcript	17275993	17277737	.	-	.	gene_id "AT1G47056"; transcript_id "0bf9704b-0759-4025-bd83-97b2127501a3";
Chr1	FLAIR	exon	17275993	17277737	.	-	.	gene_id "AT1G47056"; transcript_id "0bf9704b-0759-4025-bd83-97b2127501a3"; exon_number "0";
Chr1	FLAIR	transcript	17295583	17296307	.	-	.	gene_id "G5319"; transcript_id "2325271f-2824-4b18-989a-9abca02acf1d";
Chr1	FLAIR	exon	17295583	17296307	.	-	.	gene_id "G5319"; transcript_id "2325271f-2824-4b18-989a-9abca02acf1d"; exon_number "0";
Chr1	FLAIR	transcript	17298070	17298756	.	-	.	gene_id "AT1G47200"; transcript_id "8d394755-395a-4141-90ea-ddcfa6c6cffd";
Chr1	FLAIR	exon	17298070	17298756	.	-	.	gene_id "AT1G47200"; transcript_id "8d394755-395a-4141-90ea-ddcfa6c6cffd"; exon_number "0";
Chr1	FLAIR	transcript	17320461	17321195	.	+	.	gene_id "Chr1:17320000"; transcript_id "2a2b550a-5aa7-4c14-8e42-f6d35d517a89";
Chr1	FLAIR	exon	17320461	17321195	.	+	.	gene_id "Chr1:17320000"; transcript_id "2a2b550a-5aa7-4c14-8e42-f6d35d517a89"; exon_number "0";
Chr1	FLAIR	transcript	17366682	17367046	.	-	.	gene_id "AT1G47370"; transcript_id "6fec8394-90ff-479a-ac92-de0d6b0b5b31";
Chr1	FLAIR	exon	17366682	17367046	.	-	.	gene_id "AT1G47370"; transcript_id "6fec8394-90ff-479a-ac92-de0d6b0b5b31"; exon_number "0";
Chr1	FLAIR	transcript	17383042	17383514	.	+	.	gene_id "AT1G47395"; transcript_id "ef52716a-f75f-44d6-81f9-fc6775e9a7ff";
Chr1	FLAIR	exon	17383042	17383514	.	+	.	gene_id "AT1G47395"; transcript_id "ef52716a-f75f-44d6-81f9-fc6775e9a7ff"; exon_number "0";
Chr1	FLAIR	transcript	17385723	17386174	.	+	.	gene_id "AT1G47400"; transcript_id "81b94750-b90d-4e38-8b83-72a012ace7d7";
Chr1	FLAIR	exon	17385723	17386174	.	+	.	gene_id "AT1G47400"; transcript_id "81b94750-b90d-4e38-8b83-72a012ace7d7"; exon_number "0";
Chr1	FLAIR	transcript	17389111	17389531	.	-	.	gene_id "AT1G07367"; transcript_id "713ef626-346c-40e4-b272-f5edc9120ae0";
Chr1	FLAIR	exon	17389111	17389531	.	-	.	gene_id "AT1G07367"; transcript_id "713ef626-346c-40e4-b272-f5edc9120ae0"; exon_number "0";
Chr1	FLAIR	transcript	17392616	17392908	.	+	.	gene_id "Chr1:17392000"; transcript_id "995441fc-e578-4bd1-874c-69fef36e945a";
Chr1	FLAIR	exon	17392616	17392908	.	+	.	gene_id "Chr1:17392000"; transcript_id "995441fc-e578-4bd1-874c-69fef36e945a"; exon_number "0";
Chr1	FLAIR	transcript	17394067	17395650	.	+	.	gene_id "Chr1:17394000"; transcript_id "f7a1604b-500a-45ab-8a35-2105beadb53f";
Chr1	FLAIR	exon	17394067	17395650	.	+	.	gene_id "Chr1:17394000"; transcript_id "f7a1604b-500a-45ab-8a35-2105beadb53f"; exon_number "0";
Chr1	FLAIR	transcript	17443186	17446747	.	+	.	gene_id "Chr1:17443000"; transcript_id "306c332e-bec3-4361-8d52-0476a760afb3";
Chr1	FLAIR	exon	17443186	17446747	.	+	.	gene_id "Chr1:17443000"; transcript_id "306c332e-bec3-4361-8d52-0476a760afb3"; exon_number "0";
Chr1	FLAIR	transcript	17473689	17476623	.	+	.	gene_id "AT1G47565"; transcript_id "4a25dd31-63f2-480c-8c77-a1c38361a227";
Chr1	FLAIR	exon	17473689	17476623	.	+	.	gene_id "AT1G47565"; transcript_id "4a25dd31-63f2-480c-8c77-a1c38361a227"; exon_number "0";
Chr1	FLAIR	transcript	17477634	17478585	.	+	.	gene_id "AT1G47570"; transcript_id "9a1b6a4e-ad1a-4324-865b-7070dfc885a5";
Chr1	FLAIR	exon	17477634	17478585	.	+	.	gene_id "AT1G47570"; transcript_id "9a1b6a4e-ad1a-4324-865b-7070dfc885a5"; exon_number "0";
Chr1	FLAIR	transcript	17485666	17486558	.	+	.	gene_id "AT1G47580"; transcript_id "83821490-d5f3-4138-89fb-a17658353db7";
Chr1	FLAIR	exon	17485666	17486558	.	+	.	gene_id "AT1G47580"; transcript_id "83821490-d5f3-4138-89fb-a17658353db7"; exon_number "0";
Chr1	FLAIR	transcript	17525391	17526292	.	+	.	gene_id "AT1G47655"; transcript_id "a208b4b0-97d9-4be6-8fcc-ba99ee9c3a8f";
Chr1	FLAIR	exon	17525391	17526292	.	+	.	gene_id "AT1G47655"; transcript_id "a208b4b0-97d9-4be6-8fcc-ba99ee9c3a8f"; exon_number "0";
Chr1	FLAIR	transcript	17561134	17561313	.	-	.	gene_id "Chr1:17561000"; transcript_id "c0281f32-2057-4d06-8538-ce167c479aa0";
Chr1	FLAIR	exon	17561134	17561313	.	-	.	gene_id "Chr1:17561000"; transcript_id "c0281f32-2057-4d06-8538-ce167c479aa0"; exon_number "0";
Chr1	FLAIR	transcript	17569307	17570143	.	-	.	gene_id "AT1G47750"; transcript_id "3b05c55d-bf17-4213-be8e-7531f04d5fce";
Chr1	FLAIR	exon	17569307	17570143	.	-	.	gene_id "AT1G47750"; transcript_id "3b05c55d-bf17-4213-be8e-7531f04d5fce"; exon_number "0";
Chr1	FLAIR	transcript	17569510	17570342	.	+	.	gene_id "G5415"; transcript_id "d9114dc9-4604-4490-9225-c8c2639ab329";
Chr1	FLAIR	exon	17569510	17570342	.	+	.	gene_id "G5415"; transcript_id "d9114dc9-4604-4490-9225-c8c2639ab329"; exon_number "0";
Chr1	FLAIR	transcript	17681134	17683613	.	-	.	gene_id "AT1G47960"; transcript_id "da2a0ccc-14dc-4382-bae7-dc9b7d148fb6";
Chr1	FLAIR	exon	17681134	17683613	.	-	.	gene_id "AT1G47960"; transcript_id "da2a0ccc-14dc-4382-bae7-dc9b7d148fb6"; exon_number "0";
Chr1	FLAIR	transcript	17768058	17769854	.	+	.	gene_id "Chr1:17768000"; transcript_id "caa95b67-5fb5-41bb-9e6c-4596a4e638f2";
Chr1	FLAIR	exon	17768058	17769854	.	+	.	gene_id "Chr1:17768000"; transcript_id "caa95b67-5fb5-41bb-9e6c-4596a4e638f2"; exon_number "0";
Chr1	FLAIR	transcript	17825634	17826311	.	+	.	gene_id "Chr1:17825000"; transcript_id "d4292053-b43d-4e07-b843-2c5491658fdc";
Chr1	FLAIR	exon	17825634	17826311	.	+	.	gene_id "Chr1:17825000"; transcript_id "d4292053-b43d-4e07-b843-2c5491658fdc"; exon_number "0";
Chr1	FLAIR	transcript	17829873	17830527	.	+	.	gene_id "Chr1:17829000"; transcript_id "41c6a34b-6d19-480f-81e4-8be5fff990a6";
Chr1	FLAIR	exon	17829873	17830527	.	+	.	gene_id "Chr1:17829000"; transcript_id "41c6a34b-6d19-480f-81e4-8be5fff990a6"; exon_number "0";
Chr1	FLAIR	transcript	17854944	17855651	.	-	.	gene_id "AT1G48320"; transcript_id "3daa4328-a532-4e9f-8f2c-a67f58ff1b6d";
Chr1	FLAIR	exon	17854944	17855651	.	-	.	gene_id "AT1G48320"; transcript_id "3daa4328-a532-4e9f-8f2c-a67f58ff1b6d"; exon_number "0";
Chr1	FLAIR	transcript	17863849	17864386	.	+	.	gene_id "AT1G48330"; transcript_id "a54ada4e-8004-4039-a5cf-1dcad996a479";
Chr1	FLAIR	exon	17863849	17864386	.	+	.	gene_id "AT1G48330"; transcript_id "a54ada4e-8004-4039-a5cf-1dcad996a479"; exon_number "0";
Chr1	FLAIR	transcript	17867239	17867972	.	+	.	gene_id "Chr1:17867000"; transcript_id "ffb03cca-5a06-4534-b13d-4a2eddad3184";
Chr1	FLAIR	exon	17867239	17867972	.	+	.	gene_id "Chr1:17867000"; transcript_id "ffb03cca-5a06-4534-b13d-4a2eddad3184"; exon_number "0";
Chr1	FLAIR	transcript	17975090	17976693	.	+	.	gene_id "Chr1:17975000"; transcript_id "0b3c6e20-6800-4480-834b-1c09e65093fd";
Chr1	FLAIR	exon	17975090	17976693	.	+	.	gene_id "Chr1:17975000"; transcript_id "0b3c6e20-6800-4480-834b-1c09e65093fd"; exon_number "0";
Chr1	FLAIR	transcript	18030818	18031434	.	-	.	gene_id "AT1G48745"; transcript_id "f5b67e93-70df-4229-b397-0c299b349943";
Chr1	FLAIR	exon	18030818	18031434	.	-	.	gene_id "AT1G48745"; transcript_id "f5b67e93-70df-4229-b397-0c299b349943"; exon_number "0";
Chr1	FLAIR	transcript	18035978	18036496	.	+	.	gene_id "AT1G48750"; transcript_id "0ecb57c4-9d11-4933-84dc-3ebecad9abf0";
Chr1	FLAIR	exon	18035978	18036496	.	+	.	gene_id "AT1G48750"; transcript_id "0ecb57c4-9d11-4933-84dc-3ebecad9abf0"; exon_number "0";
Chr1	FLAIR	transcript	18036501	18039379	.	-	.	gene_id "AT1G48760"; transcript_id "60cf61b7-f4f7-4138-91a5-ce34c618f533";
Chr1	FLAIR	exon	18036501	18039379	.	-	.	gene_id "AT1G48760"; transcript_id "60cf61b7-f4f7-4138-91a5-ce34c618f533"; exon_number "0";
Chr1	FLAIR	transcript	18101679	18102086	.	-	.	gene_id "Chr1:18101000"; transcript_id "f5b8b540-a65e-48d9-bd03-a9972a7b362f";
Chr1	FLAIR	exon	18101679	18102086	.	-	.	gene_id "Chr1:18101000"; transcript_id "f5b8b540-a65e-48d9-bd03-a9972a7b362f"; exon_number "0";
Chr1	FLAIR	transcript	18123344	18124113	.	-	.	gene_id "AT1G49000"; transcript_id "931c6618-8497-4f65-8120-9b695d075ff4";
Chr1	FLAIR	exon	18123344	18124113	.	-	.	gene_id "AT1G49000"; transcript_id "931c6618-8497-4f65-8120-9b695d075ff4"; exon_number "0";
Chr1	FLAIR	transcript	18132667	18133918	.	-	.	gene_id "AT1G49010"; transcript_id "495734b7-d9fc-4b82-91c9-47b69ec2b222";
Chr1	FLAIR	exon	18132667	18133918	.	-	.	gene_id "AT1G49010"; transcript_id "495734b7-d9fc-4b82-91c9-47b69ec2b222"; exon_number "0";
Chr1	FLAIR	transcript	18138216	18138980	.	+	.	gene_id "AT1G49032"; transcript_id "4cca0702-ddab-419a-9367-89c7f843eb9f";
Chr1	FLAIR	exon	18138216	18138980	.	+	.	gene_id "AT1G49032"; transcript_id "4cca0702-ddab-419a-9367-89c7f843eb9f"; exon_number "0";
Chr1	FLAIR	transcript	18174559	18176126	.	-	.	gene_id "AT1G49130"; transcript_id "b04882e8-55b7-43aa-b20b-702bc86a6aab";
Chr1	FLAIR	exon	18174559	18176126	.	-	.	gene_id "AT1G49130"; transcript_id "b04882e8-55b7-43aa-b20b-702bc86a6aab"; exon_number "0";
Chr1	FLAIR	transcript	18178503	18179259	.	+	.	gene_id "AT1G49150"; transcript_id "3b29b0d3-b043-4cda-bb06-30ee93ce02c5";
Chr1	FLAIR	exon	18178503	18179259	.	+	.	gene_id "AT1G49150"; transcript_id "3b29b0d3-b043-4cda-bb06-30ee93ce02c5"; exon_number "0";
Chr1	FLAIR	transcript	18198238	18199168	.	+	.	gene_id "AT1G49200"; transcript_id "54fe9de7-388e-4cb9-8614-b2c672913d63";
Chr1	FLAIR	exon	18198238	18199168	.	+	.	gene_id "AT1G49200"; transcript_id "54fe9de7-388e-4cb9-8614-b2c672913d63"; exon_number "0";
Chr1	FLAIR	transcript	18201926	18202840	.	+	.	gene_id "AT1G49210"; transcript_id "54a9b812-c5f4-4ec9-89cc-195c8687509d";
Chr1	FLAIR	exon	18201926	18202840	.	+	.	gene_id "AT1G49210"; transcript_id "54a9b812-c5f4-4ec9-89cc-195c8687509d"; exon_number "0";
Chr1	FLAIR	transcript	18209276	18210104	.	+	.	gene_id "AT1G49230"; transcript_id "7237f1ab-1e25-43b6-8f64-e155e4a0eff3";
Chr1	FLAIR	exon	18209276	18210104	.	+	.	gene_id "AT1G49230"; transcript_id "7237f1ab-1e25-43b6-8f64-e155e4a0eff3"; exon_number "0";
Chr1	FLAIR	transcript	18218445	18218676	.	-	.	gene_id "Chr1:18218000"; transcript_id "4403f553-763d-4397-a276-f6b0dab516c8";
Chr1	FLAIR	exon	18218445	18218676	.	-	.	gene_id "Chr1:18218000"; transcript_id "4403f553-763d-4397-a276-f6b0dab516c8"; exon_number "0";
Chr1	FLAIR	transcript	18218789	18219235	.	+	.	gene_id "AT1G49245"; transcript_id "d77f1c5e-f813-466e-88a7-ba3fa48a23c5";
Chr1	FLAIR	exon	18218789	18219235	.	+	.	gene_id "AT1G49245"; transcript_id "d77f1c5e-f813-466e-88a7-ba3fa48a23c5"; exon_number "0";
Chr1	FLAIR	transcript	18305556	18307499	.	+	.	gene_id "AT1G49450"; transcript_id "d06f5913-689c-428f-a2a1-1bdc058955e6";
Chr1	FLAIR	exon	18305556	18307499	.	+	.	gene_id "AT1G49450"; transcript_id "d06f5913-689c-428f-a2a1-1bdc058955e6"; exon_number "0";
Chr1	FLAIR	transcript	18310505	18311639	.	-	.	gene_id "AT1G49470"; transcript_id "e57a7c4a-b265-4a51-b097-7aff05ee124e";
Chr1	FLAIR	exon	18310505	18311639	.	-	.	gene_id "AT1G49470"; transcript_id "e57a7c4a-b265-4a51-b097-7aff05ee124e"; exon_number "0";
Chr1	FLAIR	transcript	18317437	18318926	.	+	.	gene_id "Chr1:18317000"; transcript_id "fac87acb-2280-4250-93db-8580c66204d3";
Chr1	FLAIR	exon	18317437	18318926	.	+	.	gene_id "Chr1:18317000"; transcript_id "fac87acb-2280-4250-93db-8580c66204d3"; exon_number "0";
Chr1	FLAIR	transcript	18321797	18322272	.	-	.	gene_id "AT1G49500"; transcript_id "0748c4cd-5ac6-4b98-aa00-19fdfb18d3ed";
Chr1	FLAIR	exon	18321797	18322272	.	-	.	gene_id "AT1G49500"; transcript_id "0748c4cd-5ac6-4b98-aa00-19fdfb18d3ed"; exon_number "0";
Chr1	FLAIR	transcript	18321797	18322438	.	-	.	gene_id "AT1G49500"; transcript_id "c164466d-6074-4f7a-aab5-70b40a6c8b4a";
Chr1	FLAIR	exon	18321797	18322438	.	-	.	gene_id "AT1G49500"; transcript_id "c164466d-6074-4f7a-aab5-70b40a6c8b4a"; exon_number "0";
Chr1	FLAIR	transcript	18377274	18378506	.	-	.	gene_id "AT1G49650"; transcript_id "e7bb1819-938d-413c-87fe-dccf50014b1f";
Chr1	FLAIR	exon	18377274	18378506	.	-	.	gene_id "AT1G49650"; transcript_id "e7bb1819-938d-413c-87fe-dccf50014b1f"; exon_number "0";
Chr1	FLAIR	transcript	18377452	18378679	.	+	.	gene_id "G5675"; transcript_id "4bec6258-7aba-472a-bd81-4cc35680d311";
Chr1	FLAIR	exon	18377452	18378679	.	+	.	gene_id "G5675"; transcript_id "4bec6258-7aba-472a-bd81-4cc35680d311"; exon_number "0";
Chr1	FLAIR	transcript	18378694	18379768	.	-	.	gene_id "AT1G49660"; transcript_id "020ceab6-256f-4467-b836-d8810510a7b9";
Chr1	FLAIR	exon	18378694	18379768	.	-	.	gene_id "AT1G49660"; transcript_id "020ceab6-256f-4467-b836-d8810510a7b9"; exon_number "0";
Chr1	FLAIR	transcript	18378694	18379994	.	+	.	gene_id "AT1G49660"; transcript_id "4ba9a2c3-4bfe-4934-83d7-38bcc5611d61";
Chr1	FLAIR	exon	18378694	18379994	.	+	.	gene_id "AT1G49660"; transcript_id "4ba9a2c3-4bfe-4934-83d7-38bcc5611d61"; exon_number "0";
Chr1	FLAIR	transcript	18388766	18389062	.	-	.	gene_id "Chr1:18388000"; transcript_id "45d8403f-ef87-44ed-b42a-83ae8a9d2cef";
Chr1	FLAIR	exon	18388766	18389062	.	-	.	gene_id "Chr1:18388000"; transcript_id "45d8403f-ef87-44ed-b42a-83ae8a9d2cef"; exon_number "0";
Chr1	FLAIR	transcript	18409470	18409775	.	+	.	gene_id "Chr1:18409000"; transcript_id "c054621f-74cf-4275-923f-f59bb5e427f2";
Chr1	FLAIR	exon	18409470	18409775	.	+	.	gene_id "Chr1:18409000"; transcript_id "c054621f-74cf-4275-923f-f59bb5e427f2"; exon_number "0";
Chr1	FLAIR	transcript	18410997	18412457	.	-	.	gene_id "AT1G49750"; transcript_id "e5a4185b-6f7b-477f-97e5-ac16f7409fbf";
Chr1	FLAIR	exon	18410997	18412457	.	-	.	gene_id "AT1G49750"; transcript_id "e5a4185b-6f7b-477f-97e5-ac16f7409fbf"; exon_number "0";
Chr1	FLAIR	transcript	18428914	18430291	.	-	.	gene_id "AT1G49780"; transcript_id "b4c20c77-1de8-4ddb-8257-479b9dd13049";
Chr1	FLAIR	exon	18428914	18430291	.	-	.	gene_id "AT1G49780"; transcript_id "b4c20c77-1de8-4ddb-8257-479b9dd13049"; exon_number "0";
Chr1	FLAIR	transcript	18429091	18430513	.	-	.	gene_id "Chr1:18429000"; transcript_id "32a3351e-6c6d-4578-86ac-8f5a02201bad";
Chr1	FLAIR	exon	18429091	18430513	.	-	.	gene_id "Chr1:18429000"; transcript_id "32a3351e-6c6d-4578-86ac-8f5a02201bad"; exon_number "0";
Chr1	FLAIR	transcript	18505295	18506189	.	+	.	gene_id "Chr1:18505000"; transcript_id "42cbed8e-aa1c-44c1-ad7e-84647cc960e5";
Chr1	FLAIR	exon	18505295	18506189	.	+	.	gene_id "Chr1:18505000"; transcript_id "42cbed8e-aa1c-44c1-ad7e-84647cc960e5"; exon_number "0";
Chr1	FLAIR	transcript	18513656	18515072	.	+	.	gene_id "AT1G49990"; transcript_id "762ec3a6-4b9d-4d49-aecb-02e9445ced47";
Chr1	FLAIR	exon	18513656	18515072	.	+	.	gene_id "AT1G49990"; transcript_id "762ec3a6-4b9d-4d49-aecb-02e9445ced47"; exon_number "0";
Chr1	FLAIR	transcript	18549236	18550023	.	-	.	gene_id "AT1G50055"; transcript_id "23f1cb3f-1f3c-4dea-a850-df5ddfae3bfe";
Chr1	FLAIR	exon	18549236	18550023	.	-	.	gene_id "AT1G50055"; transcript_id "23f1cb3f-1f3c-4dea-a850-df5ddfae3bfe"; exon_number "0";
Chr1	FLAIR	transcript	18622071	18624240	.	+	.	gene_id "AT1G50270"; transcript_id "137865e7-9927-4813-9216-5c3bc59b686e";
Chr1	FLAIR	exon	18622071	18624240	.	+	.	gene_id "AT1G50270"; transcript_id "137865e7-9927-4813-9216-5c3bc59b686e"; exon_number "0";
Chr1	FLAIR	transcript	18627556	18628330	.	-	.	gene_id "AT1G50290"; transcript_id "9ba72c91-6f43-4a3c-9049-53c4fa3ccd17";
Chr1	FLAIR	exon	18627556	18628330	.	-	.	gene_id "AT1G50290"; transcript_id "9ba72c91-6f43-4a3c-9049-53c4fa3ccd17"; exon_number "0";
Chr1	FLAIR	transcript	18726240	18728247	.	-	.	gene_id "AT1G50570"; transcript_id "8c4eb09c-21dc-42d9-86ed-46fc02a97971";
Chr1	FLAIR	exon	18726240	18728247	.	-	.	gene_id "AT1G50570"; transcript_id "8c4eb09c-21dc-42d9-86ed-46fc02a97971"; exon_number "0";
Chr1	FLAIR	transcript	18753091	18753861	.	+	.	gene_id "G5794"; transcript_id "71a5470b-7b80-4916-9eb5-1cf449f74157";
Chr1	FLAIR	exon	18753091	18753861	.	+	.	gene_id "G5794"; transcript_id "71a5470b-7b80-4916-9eb5-1cf449f74157"; exon_number "0";
Chr1	FLAIR	transcript	18757170	18758381	.	-	.	gene_id "AT1G50640"; transcript_id "e80c6ac4-a072-448b-8289-749922187ff8";
Chr1	FLAIR	exon	18757170	18758381	.	-	.	gene_id "AT1G50640"; transcript_id "e80c6ac4-a072-448b-8289-749922187ff8"; exon_number "0";
Chr1	FLAIR	transcript	18795260	18796508	.	-	.	gene_id "Chr1:18795000"; transcript_id "d0fcb518-ce26-409e-90fb-b6534413775a";
Chr1	FLAIR	exon	18795260	18796508	.	-	.	gene_id "Chr1:18795000"; transcript_id "d0fcb518-ce26-409e-90fb-b6534413775a"; exon_number "0";
Chr1	FLAIR	transcript	18823840	18826479	.	-	.	gene_id "AT1G50790"; transcript_id "d223c2a9-8869-45b9-96c2-f9fdd6097821";
Chr1	FLAIR	exon	18823840	18826479	.	-	.	gene_id "AT1G50790"; transcript_id "d223c2a9-8869-45b9-96c2-f9fdd6097821"; exon_number "0";
Chr1	FLAIR	transcript	18866303	18867134	.	+	.	gene_id "AT1G50900"; transcript_id "56dd7749-da99-4508-b347-8d416e454330";
Chr1	FLAIR	exon	18866303	18867134	.	+	.	gene_id "AT1G50900"; transcript_id "56dd7749-da99-4508-b347-8d416e454330"; exon_number "0";
Chr1	FLAIR	transcript	18929747	18930741	.	-	.	gene_id "AT1G51080"; transcript_id "2d271323-381a-427a-81f7-5979bb54fdbd";
Chr1	FLAIR	exon	18929747	18930741	.	-	.	gene_id "AT1G51080"; transcript_id "2d271323-381a-427a-81f7-5979bb54fdbd"; exon_number "0";
Chr1	FLAIR	transcript	18929978	18930862	.	+	.	gene_id "Chr1:18929000"; transcript_id "28326ddf-c9b0-44cc-aa0a-e3f2f218e1f9";
Chr1	FLAIR	exon	18929978	18930862	.	+	.	gene_id "Chr1:18929000"; transcript_id "28326ddf-c9b0-44cc-aa0a-e3f2f218e1f9"; exon_number "0";
Chr1	FLAIR	transcript	18934324	18935145	.	+	.	gene_id "AT1G51100"; transcript_id "f0dafa64-9167-4da8-830f-41cb90d6322e";
Chr1	FLAIR	exon	18934324	18935145	.	+	.	gene_id "AT1G51100"; transcript_id "f0dafa64-9167-4da8-830f-41cb90d6322e"; exon_number "0";
Chr1	FLAIR	transcript	18934324	18935351	.	+	.	gene_id "AT1G51100"; transcript_id "e0af71e8-aad2-4e5c-96fc-1d3d7952f601";
Chr1	FLAIR	exon	18934324	18935351	.	+	.	gene_id "AT1G51100"; transcript_id "e0af71e8-aad2-4e5c-96fc-1d3d7952f601"; exon_number "0";
Chr1	FLAIR	transcript	18953471	18954842	.	-	.	gene_id "AT1G51170"; transcript_id "5b0709c3-a2d4-413c-a1cd-a661be023d39";
Chr1	FLAIR	exon	18953471	18954842	.	-	.	gene_id "AT1G51170"; transcript_id "5b0709c3-a2d4-413c-a1cd-a661be023d39"; exon_number "0";
Chr1	FLAIR	transcript	18953471	18955067	.	+	.	gene_id "AT1G51170"; transcript_id "933fc184-3fb4-44a4-bc5e-7a06b78a1c40";
Chr1	FLAIR	exon	18953471	18955067	.	+	.	gene_id "AT1G51170"; transcript_id "933fc184-3fb4-44a4-bc5e-7a06b78a1c40"; exon_number "0";
Chr1	FLAIR	transcript	19041461	19042201	.	+	.	gene_id "AT1G51355"; transcript_id "56527b8e-7e70-424a-b46d-a8ee775ea681";
Chr1	FLAIR	exon	19041461	19042201	.	+	.	gene_id "AT1G51355"; transcript_id "56527b8e-7e70-424a-b46d-a8ee775ea681"; exon_number "0";
Chr1	FLAIR	transcript	19051690	19052072	.	+	.	gene_id "AT1G07733"; transcript_id "1efa76b5-3057-4550-8e83-55fd0c135d58";
Chr1	FLAIR	exon	19051690	19052072	.	+	.	gene_id "AT1G07733"; transcript_id "1efa76b5-3057-4550-8e83-55fd0c135d58"; exon_number "0";
Chr1	FLAIR	transcript	19068384	19069780	.	+	.	gene_id "AT1G51430"; transcript_id "42ac8e14-223c-4963-87b3-a6e006ecb624";
Chr1	FLAIR	exon	19068384	19069780	.	+	.	gene_id "AT1G51430"; transcript_id "42ac8e14-223c-4963-87b3-a6e006ecb624"; exon_number "0";
Chr1	FLAIR	transcript	19070935	19072661	.	+	.	gene_id "AT1G51440"; transcript_id "2a30d77f-b49b-4eeb-b579-3a53da0b7aff";
Chr1	FLAIR	exon	19070935	19072661	.	+	.	gene_id "AT1G51440"; transcript_id "2a30d77f-b49b-4eeb-b579-3a53da0b7aff"; exon_number "0";
Chr1	FLAIR	transcript	19102813	19103513	.	-	.	gene_id "Chr1:19102000"; transcript_id "bb47f58b-c4cd-438d-b41f-82877a03027e";
Chr1	FLAIR	exon	19102813	19103513	.	-	.	gene_id "Chr1:19102000"; transcript_id "bb47f58b-c4cd-438d-b41f-82877a03027e"; exon_number "0";
Chr1	FLAIR	transcript	19117452	19119292	.	-	.	gene_id "AT1G51550"; transcript_id "f859a37b-5796-4335-9717-c5e8a3f22cf8";
Chr1	FLAIR	exon	19117452	19119292	.	-	.	gene_id "AT1G51550"; transcript_id "f859a37b-5796-4335-9717-c5e8a3f22cf8"; exon_number "0";
Chr1	FLAIR	transcript	19122173	19124905	.	-	.	gene_id "AT1G51570"; transcript_id "e10b50fd-cd92-45cd-8249-4af5c2014a36";
Chr1	FLAIR	exon	19122173	19124905	.	-	.	gene_id "AT1G51570"; transcript_id "e10b50fd-cd92-45cd-8249-4af5c2014a36"; exon_number "0";
Chr1	FLAIR	transcript	19122173	19126134	.	-	.	gene_id "AT1G51570"; transcript_id "98db7e0f-a27b-4027-9dba-c2490a8ef55a";
Chr1	FLAIR	exon	19122173	19126134	.	-	.	gene_id "AT1G51570"; transcript_id "98db7e0f-a27b-4027-9dba-c2490a8ef55a"; exon_number "0";
Chr1	FLAIR	transcript	19152630	19153862	.	+	.	gene_id "AT1G51650"; transcript_id "73c597ff-38bc-4e4b-90d8-c14e5b0e980a";
Chr1	FLAIR	exon	19152630	19153862	.	+	.	gene_id "AT1G51650"; transcript_id "73c597ff-38bc-4e4b-90d8-c14e5b0e980a"; exon_number "0";
Chr1	FLAIR	transcript	19154379	19155872	.	+	.	gene_id "AT1G51660"; transcript_id "746268c5-3c96-4962-8239-da147aa674ba";
Chr1	FLAIR	exon	19154379	19155872	.	+	.	gene_id "AT1G51660"; transcript_id "746268c5-3c96-4962-8239-da147aa674ba"; exon_number "0";
Chr1	FLAIR	transcript	19158829	19160452	.	-	.	gene_id "Chr1:19158000"; transcript_id "42a654a8-2118-4125-a842-a2460884c71f";
Chr1	FLAIR	exon	19158829	19160452	.	-	.	gene_id "Chr1:19158000"; transcript_id "42a654a8-2118-4125-a842-a2460884c71f"; exon_number "0";
Chr1	FLAIR	transcript	19174182	19175077	.	+	.	gene_id "AT1G51700"; transcript_id "dd3621bb-4fa0-43a7-98e7-9ac723fc2f17";
Chr1	FLAIR	exon	19174182	19175077	.	+	.	gene_id "AT1G51700"; transcript_id "dd3621bb-4fa0-43a7-98e7-9ac723fc2f17"; exon_number "0";
Chr1	FLAIR	transcript	19174182	19175189	.	+	.	gene_id "AT1G51700"; transcript_id "bba4c4c9-fa82-4b61-827f-709185e46c5d";
Chr1	FLAIR	exon	19174182	19175189	.	+	.	gene_id "AT1G51700"; transcript_id "bba4c4c9-fa82-4b61-827f-709185e46c5d"; exon_number "0";
Chr1	FLAIR	transcript	19224822	19225658	.	-	.	gene_id "Chr1:19224000"; transcript_id "6832ec5e-944c-4284-a1e3-94b0ed3f65cb";
Chr1	FLAIR	exon	19224822	19225658	.	-	.	gene_id "Chr1:19224000"; transcript_id "6832ec5e-944c-4284-a1e3-94b0ed3f65cb"; exon_number "0";
Chr1	FLAIR	transcript	19311865	19314017	.	-	.	gene_id "AT1G51965"; transcript_id "5ee2a97b-e2b4-4e85-ad39-0172f24f897b";
Chr1	FLAIR	exon	19311865	19314017	.	-	.	gene_id "AT1G51965"; transcript_id "5ee2a97b-e2b4-4e85-ad39-0172f24f897b"; exon_number "0";
Chr1	FLAIR	transcript	19333169	19335745	.	-	.	gene_id "AT1G52000"; transcript_id "290eb076-4ebd-4552-84df-327eed3460b5";
Chr1	FLAIR	exon	19333169	19335745	.	-	.	gene_id "AT1G52000"; transcript_id "290eb076-4ebd-4552-84df-327eed3460b5"; exon_number "0";
Chr1	FLAIR	transcript	19335724	19336022	.	-	.	gene_id "Chr1:19335000"; transcript_id "37b980c2-edde-4aba-a3d1-a063a8044d12";
Chr1	FLAIR	exon	19335724	19336022	.	-	.	gene_id "Chr1:19335000"; transcript_id "37b980c2-edde-4aba-a3d1-a063a8044d12"; exon_number "0";
Chr1	FLAIR	transcript	19407357	19408241	.	-	.	gene_id "AT1G52140"; transcript_id "b82979e2-c917-4f21-8036-1c7d90912cfc";
Chr1	FLAIR	exon	19407357	19408241	.	-	.	gene_id "AT1G52140"; transcript_id "b82979e2-c917-4f21-8036-1c7d90912cfc"; exon_number "0";
Chr1	FLAIR	transcript	19414339	19414933	.	+	.	gene_id "Chr1:19414000"; transcript_id "e21c41e6-e621-4728-b6fe-52d596f21a8b";
Chr1	FLAIR	exon	19414339	19414933	.	+	.	gene_id "Chr1:19414000"; transcript_id "e21c41e6-e621-4728-b6fe-52d596f21a8b"; exon_number "0";
Chr1	FLAIR	transcript	19442068	19443085	.	-	.	gene_id "Chr1:19442000"; transcript_id "5609cece-ddcd-41e8-8a55-8166eb1a29d1";
Chr1	FLAIR	exon	19442068	19443085	.	-	.	gene_id "Chr1:19442000"; transcript_id "5609cece-ddcd-41e8-8a55-8166eb1a29d1"; exon_number "0";
Chr1	FLAIR	transcript	19453611	19454630	.	-	.	gene_id "AT1G52220"; transcript_id "7e724c3a-495f-4f9d-9c39-c6383113f416";
Chr1	FLAIR	exon	19453611	19454630	.	-	.	gene_id "AT1G52220"; transcript_id "7e724c3a-495f-4f9d-9c39-c6383113f416"; exon_number "0";
Chr1	FLAIR	transcript	19455326	19455948	.	-	.	gene_id "Chr1:19455000"; transcript_id "e1c42a7b-7a92-47df-8777-a3150ef8b217";
Chr1	FLAIR	exon	19455326	19455948	.	-	.	gene_id "Chr1:19455000"; transcript_id "e1c42a7b-7a92-47df-8777-a3150ef8b217"; exon_number "0";
Chr1	FLAIR	transcript	19455461	19456335	.	+	.	gene_id "Chr1:19455000"; transcript_id "50d82935-1f6a-4ce0-8a2d-5faeb0a355fb";
Chr1	FLAIR	exon	19455461	19456335	.	+	.	gene_id "Chr1:19455000"; transcript_id "50d82935-1f6a-4ce0-8a2d-5faeb0a355fb"; exon_number "0";
Chr1	FLAIR	transcript	19463675	19464345	.	-	.	gene_id "AT1G52270"; transcript_id "9c30f396-008b-44cd-9617-38fec467de2c";
Chr1	FLAIR	exon	19463675	19464345	.	-	.	gene_id "AT1G52270"; transcript_id "9c30f396-008b-44cd-9617-38fec467de2c"; exon_number "0";
Chr1	FLAIR	transcript	19475043	19476199	.	-	.	gene_id "Chr1:19475000"; transcript_id "9c907832-428e-42db-8b08-4e48b4b4020a";
Chr1	FLAIR	exon	19475043	19476199	.	-	.	gene_id "Chr1:19475000"; transcript_id "9c907832-428e-42db-8b08-4e48b4b4020a"; exon_number "0";
Chr1	FLAIR	transcript	19492336	19493028	.	-	.	gene_id "Chr1:19492000"; transcript_id "f76710f3-29b1-4c1a-8110-5df5d988ed61";
Chr1	FLAIR	exon	19492336	19493028	.	-	.	gene_id "Chr1:19492000"; transcript_id "f76710f3-29b1-4c1a-8110-5df5d988ed61"; exon_number "0";
Chr1	FLAIR	transcript	19496530	19497596	.	+	.	gene_id "AT1G52347"; transcript_id "24ccecad-2714-41da-a53b-f907c8894212";
Chr1	FLAIR	exon	19496530	19497596	.	+	.	gene_id "AT1G52347"; transcript_id "24ccecad-2714-41da-a53b-f907c8894212"; exon_number "0";
Chr1	FLAIR	transcript	19511853	19512320	.	-	.	gene_id "Chr1:19511000"; transcript_id "e40ba7a0-a869-470b-a79e-0e7b7b567e9d";
Chr1	FLAIR	exon	19511853	19512320	.	-	.	gene_id "Chr1:19511000"; transcript_id "e40ba7a0-a869-470b-a79e-0e7b7b567e9d"; exon_number "0";
Chr1	FLAIR	transcript	19516032	19518099	.	+	.	gene_id "Chr1:19516000"; transcript_id "5e19b451-8e5e-4b8f-930d-89b5842877c6";
Chr1	FLAIR	exon	19516032	19518099	.	+	.	gene_id "Chr1:19516000"; transcript_id "5e19b451-8e5e-4b8f-930d-89b5842877c6"; exon_number "0";
Chr1	FLAIR	transcript	19565727	19568403	.	+	.	gene_id "AT1G52520"; transcript_id "767643e7-632f-4baf-b135-79db8cdc701b";
Chr1	FLAIR	exon	19565727	19568403	.	+	.	gene_id "AT1G52520"; transcript_id "767643e7-632f-4baf-b135-79db8cdc701b"; exon_number "0";
Chr1	FLAIR	transcript	19579904	19580660	.	-	.	gene_id "AT1G52565"; transcript_id "fb2a9950-2a2a-4ff1-b34a-9843e29230ba";
Chr1	FLAIR	exon	19579904	19580660	.	-	.	gene_id "AT1G52565"; transcript_id "fb2a9950-2a2a-4ff1-b34a-9843e29230ba"; exon_number "0";
Chr1	FLAIR	transcript	19603170	19603577	.	-	.	gene_id "Chr1:19603000"; transcript_id "ba572194-4ac6-42e7-b7a3-08063c73aad7";
Chr1	FLAIR	exon	19603170	19603577	.	-	.	gene_id "Chr1:19603000"; transcript_id "ba572194-4ac6-42e7-b7a3-08063c73aad7"; exon_number "0";
Chr1	FLAIR	transcript	19603794	19607348	.	+	.	gene_id "AT1G52620"; transcript_id "6474a49c-9b72-41af-a1ad-ecb54a751320";
Chr1	FLAIR	exon	19603794	19607348	.	+	.	gene_id "AT1G52620"; transcript_id "6474a49c-9b72-41af-a1ad-ecb54a751320"; exon_number "0";
Chr1	FLAIR	transcript	19640954	19641676	.	+	.	gene_id "AT1G52720"; transcript_id "abdae5ea-4caa-43c6-8b1d-27414bb33c76";
Chr1	FLAIR	exon	19640954	19641676	.	+	.	gene_id "AT1G52720"; transcript_id "abdae5ea-4caa-43c6-8b1d-27414bb33c76"; exon_number "0";
Chr1	FLAIR	transcript	19658736	19662126	.	+	.	gene_id "AT1G52780"; transcript_id "5e029c72-cf31-49ec-8b0c-c1aa2b1c95a4";
Chr1	FLAIR	exon	19658736	19662126	.	+	.	gene_id "AT1G52780"; transcript_id "5e029c72-cf31-49ec-8b0c-c1aa2b1c95a4"; exon_number "0";
Chr1	FLAIR	transcript	19658736	19663445	.	+	.	gene_id "AT1G52780"; transcript_id "34942d4a-d2e6-4327-8431-f446c08d2528";
Chr1	FLAIR	exon	19658736	19663445	.	+	.	gene_id "AT1G52780"; transcript_id "34942d4a-d2e6-4327-8431-f446c08d2528"; exon_number "0";
Chr1	FLAIR	transcript	19669052	19670849	.	-	.	gene_id "AT1G52825"; transcript_id "e59c5702-8cd1-4242-8a48-148ad11ded03";
Chr1	FLAIR	exon	19669052	19670849	.	-	.	gene_id "AT1G52825"; transcript_id "e59c5702-8cd1-4242-8a48-148ad11ded03"; exon_number "0";
Chr1	FLAIR	transcript	19671429	19671905	.	-	.	gene_id "AT1G52827"; transcript_id "a21ead2a-d6ca-4e53-8239-a54e9b21b7de";
Chr1	FLAIR	exon	19671429	19671905	.	-	.	gene_id "AT1G52827"; transcript_id "a21ead2a-d6ca-4e53-8239-a54e9b21b7de"; exon_number "0";
Chr1	FLAIR	transcript	19672545	19673620	.	-	.	gene_id "Chr1:19672000"; transcript_id "8705dc09-93ab-4251-9c23-0acff89c28e5";
Chr1	FLAIR	exon	19672545	19673620	.	-	.	gene_id "Chr1:19672000"; transcript_id "8705dc09-93ab-4251-9c23-0acff89c28e5"; exon_number "0";
Chr1	FLAIR	transcript	19682788	19683098	.	-	.	gene_id "Chr1:19682000"; transcript_id "e2a37dd2-4b9c-4e4f-a266-45a636e7b9b3";
Chr1	FLAIR	exon	19682788	19683098	.	-	.	gene_id "Chr1:19682000"; transcript_id "e2a37dd2-4b9c-4e4f-a266-45a636e7b9b3"; exon_number "0";
Chr1	FLAIR	transcript	19683062	19683595	.	-	.	gene_id "AT1G52855"; transcript_id "31259582-f6ca-4e59-be5a-150863b345ac";
Chr1	FLAIR	exon	19683062	19683595	.	-	.	gene_id "AT1G52855"; transcript_id "31259582-f6ca-4e59-be5a-150863b345ac"; exon_number "0";
Chr1	FLAIR	transcript	19697066	19698458	.	-	.	gene_id "AT1G52890"; transcript_id "2a4b9015-6f11-4aef-8231-ff0fcfb8e1c4";
Chr1	FLAIR	exon	19697066	19698458	.	-	.	gene_id "AT1G52890"; transcript_id "2a4b9015-6f11-4aef-8231-ff0fcfb8e1c4"; exon_number "0";
Chr1	FLAIR	transcript	19706385	19706861	.	+	.	gene_id "Chr1:19706000"; transcript_id "afb5165e-c507-474e-8d06-2923086f6afa";
Chr1	FLAIR	exon	19706385	19706861	.	+	.	gene_id "Chr1:19706000"; transcript_id "afb5165e-c507-474e-8d06-2923086f6afa"; exon_number "0";
Chr1	FLAIR	transcript	19729986	19730523	.	-	.	gene_id "Chr1:19729000"; transcript_id "6fe3263e-f98f-4a48-a595-ce49a2170520";
Chr1	FLAIR	exon	19729986	19730523	.	-	.	gene_id "Chr1:19729000"; transcript_id "6fe3263e-f98f-4a48-a595-ce49a2170520"; exon_number "0";
Chr1	FLAIR	transcript	19761740	19762497	.	-	.	gene_id "AT1G53035"; transcript_id "a28fceb5-c72a-4791-99de-73fad6501c63";
Chr1	FLAIR	exon	19761740	19762497	.	-	.	gene_id "AT1G53035"; transcript_id "a28fceb5-c72a-4791-99de-73fad6501c63"; exon_number "0";
Chr1	FLAIR	transcript	19775922	19776946	.	+	.	gene_id "AT1G53060"; transcript_id "b89b9baa-7b89-4ee5-8c89-18b620e7f138";
Chr1	FLAIR	exon	19775922	19776946	.	+	.	gene_id "AT1G53060"; transcript_id "b89b9baa-7b89-4ee5-8c89-18b620e7f138"; exon_number "0";
Chr1	FLAIR	transcript	19778367	19779361	.	+	.	gene_id "AT1G53070"; transcript_id "46768516-32bb-49b9-9a26-d201200d5474";
Chr1	FLAIR	exon	19778367	19779361	.	+	.	gene_id "AT1G53070"; transcript_id "46768516-32bb-49b9-9a26-d201200d5474"; exon_number "0";
Chr1	FLAIR	transcript	19806422	19807288	.	+	.	gene_id "AT1G53160"; transcript_id "99c98461-acb7-47e0-a5bf-4d0dde9ecc9a";
Chr1	FLAIR	exon	19806422	19807288	.	+	.	gene_id "AT1G53160"; transcript_id "99c98461-acb7-47e0-a5bf-4d0dde9ecc9a"; exon_number "0";
Chr1	FLAIR	transcript	19812273	19813281	.	+	.	gene_id "AT1G53163"; transcript_id "2f8ee2e1-717b-49c8-8d57-58041cff839b";
Chr1	FLAIR	exon	19812273	19813281	.	+	.	gene_id "AT1G53163"; transcript_id "2f8ee2e1-717b-49c8-8d57-58041cff839b"; exon_number "0";
Chr1	FLAIR	transcript	19821389	19822136	.	-	.	gene_id "AT1G53170"; transcript_id "e36326ff-9295-4fed-ad86-704b3b658d23";
Chr1	FLAIR	exon	19821389	19822136	.	-	.	gene_id "AT1G53170"; transcript_id "e36326ff-9295-4fed-ad86-704b3b658d23"; exon_number "0";
Chr1	FLAIR	transcript	19821389	19822237	.	-	.	gene_id "AT1G53170"; transcript_id "7b901dc0-fa56-4a53-97e9-9e862e56a1f9";
Chr1	FLAIR	exon	19821389	19822237	.	-	.	gene_id "AT1G53170"; transcript_id "7b901dc0-fa56-4a53-97e9-9e862e56a1f9"; exon_number "0";
Chr1	FLAIR	transcript	19896012	19897865	.	+	.	gene_id "AT1G53330"; transcript_id "5c1b54ea-78c1-4146-a316-466b53effed6";
Chr1	FLAIR	exon	19896012	19897865	.	+	.	gene_id "AT1G53330"; transcript_id "5c1b54ea-78c1-4146-a316-466b53effed6"; exon_number "0";
Chr1	FLAIR	transcript	19898870	19900948	.	-	.	gene_id "AT1G53340"; transcript_id "728d3717-94e5-4088-b48e-2e10c8123bab";
Chr1	FLAIR	exon	19898870	19900948	.	-	.	gene_id "AT1G53340"; transcript_id "728d3717-94e5-4088-b48e-2e10c8123bab"; exon_number "0";
Chr1	FLAIR	transcript	19902509	19903705	.	+	.	gene_id "AT1G53345"; transcript_id "a2f5a49b-c4ab-4bbe-8c38-1072a80b2815";
Chr1	FLAIR	exon	19902509	19903705	.	+	.	gene_id "AT1G53345"; transcript_id "a2f5a49b-c4ab-4bbe-8c38-1072a80b2815"; exon_number "0";
Chr1	FLAIR	transcript	19963061	19964119	.	-	.	gene_id "AT1G07887"; transcript_id "15a9776e-a960-4a73-be2a-598148ce5e45";
Chr1	FLAIR	exon	19963061	19964119	.	-	.	gene_id "AT1G07887"; transcript_id "15a9776e-a960-4a73-be2a-598148ce5e45"; exon_number "0";
Chr1	FLAIR	transcript	19966973	19969249	.	-	.	gene_id "AT1G07893"; transcript_id "13e5ea51-d4dd-4c73-a137-8c53fb7bb823";
Chr1	FLAIR	exon	19966973	19969249	.	-	.	gene_id "AT1G07893"; transcript_id "13e5ea51-d4dd-4c73-a137-8c53fb7bb823"; exon_number "0";
Chr1	FLAIR	transcript	19980437	19981108	.	+	.	gene_id "AT1G53540"; transcript_id "4bdad82d-f09f-4869-b952-d3ee4c2dd0da";
Chr1	FLAIR	exon	19980437	19981108	.	+	.	gene_id "AT1G53540"; transcript_id "4bdad82d-f09f-4869-b952-d3ee4c2dd0da"; exon_number "0";
Chr1	FLAIR	transcript	19981432	19982011	.	-	.	gene_id "AT1G07897-AT1G07903-AT1G53542"; transcript_id "5aeee5a1-119f-4403-a172-1ee529d79e8c";
Chr1	FLAIR	exon	19981432	19982011	.	-	.	gene_id "AT1G07897-AT1G07903-AT1G53542"; transcript_id "5aeee5a1-119f-4403-a172-1ee529d79e8c"; exon_number "0";
Chr1	FLAIR	transcript	19991560	19992814	.	-	.	gene_id "Chr1:19991000"; transcript_id "ed8bdb6b-9454-4145-80ad-5bf1a5afe7da";
Chr1	FLAIR	exon	19991560	19992814	.	-	.	gene_id "Chr1:19991000"; transcript_id "ed8bdb6b-9454-4145-80ad-5bf1a5afe7da"; exon_number "0";
Chr1	FLAIR	transcript	20006608	20006949	.	-	.	gene_id "AT1G09605"; transcript_id "e7844477-62c2-44ed-952a-0bd17ea85108";
Chr1	FLAIR	exon	20006608	20006949	.	-	.	gene_id "AT1G09605"; transcript_id "e7844477-62c2-44ed-952a-0bd17ea85108"; exon_number "0";
Chr1	FLAIR	transcript	20017397	20017819	.	-	.	gene_id "AT1G53633"; transcript_id "bfc3ea7d-07d7-4a35-af60-168e9df7f64d";
Chr1	FLAIR	exon	20017397	20017819	.	-	.	gene_id "AT1G53633"; transcript_id "bfc3ea7d-07d7-4a35-af60-168e9df7f64d"; exon_number "0";
Chr1	FLAIR	transcript	20023323	20023782	.	-	.	gene_id "Chr1:20023000"; transcript_id "760f6ec0-8c25-4d57-a2b2-bd5010b4bddf";
Chr1	FLAIR	exon	20023323	20023782	.	-	.	gene_id "Chr1:20023000"; transcript_id "760f6ec0-8c25-4d57-a2b2-bd5010b4bddf"; exon_number "0";
Chr1	FLAIR	transcript	20048592	20050083	.	+	.	gene_id "AT1G53700"; transcript_id "caebc911-399b-48d8-8af4-ceab6321f252";
Chr1	FLAIR	exon	20048592	20050083	.	+	.	gene_id "AT1G53700"; transcript_id "caebc911-399b-48d8-8af4-ceab6321f252"; exon_number "0";
Chr1	FLAIR	transcript	20122349	20122768	.	-	.	gene_id "AT1G53887"; transcript_id "bb44bc00-ce63-4fe9-8641-ecf5edd89560";
Chr1	FLAIR	exon	20122349	20122768	.	-	.	gene_id "AT1G53887"; transcript_id "bb44bc00-ce63-4fe9-8641-ecf5edd89560"; exon_number "0";
Chr1	FLAIR	transcript	20160231	20160797	.	-	.	gene_id "Chr1:20160000"; transcript_id "c461eb2a-1dfd-431e-a04a-41427137b8a0";
Chr1	FLAIR	exon	20160231	20160797	.	-	.	gene_id "Chr1:20160000"; transcript_id "c461eb2a-1dfd-431e-a04a-41427137b8a0"; exon_number "0";
Chr1	FLAIR	transcript	20170996	20172132	.	-	.	gene_id "G6254"; transcript_id "f281f7eb-9ed0-4b99-8d57-a0133f77e2ec";
Chr1	FLAIR	exon	20170996	20172132	.	-	.	gene_id "G6254"; transcript_id "f281f7eb-9ed0-4b99-8d57-a0133f77e2ec"; exon_number "0";
Chr1	FLAIR	transcript	20171302	20172338	.	-	.	gene_id "Chr1:20171000"; transcript_id "81b251b2-d6bc-4f93-a71f-4cef86e80782";
Chr1	FLAIR	exon	20171302	20172338	.	-	.	gene_id "Chr1:20171000"; transcript_id "81b251b2-d6bc-4f93-a71f-4cef86e80782"; exon_number "0";
Chr1	FLAIR	transcript	20173598	20173922	.	-	.	gene_id "Chr1:20173000"; transcript_id "fa856ea1-47a7-425f-aeeb-0e5a86adef54";
Chr1	FLAIR	exon	20173598	20173922	.	-	.	gene_id "Chr1:20173000"; transcript_id "fa856ea1-47a7-425f-aeeb-0e5a86adef54"; exon_number "0";
Chr1	FLAIR	transcript	20180911	20182276	.	+	.	gene_id "AT1G54060"; transcript_id "fc0cf4f8-feba-4d6c-adfb-b936e1ccd2eb";
Chr1	FLAIR	exon	20180911	20182276	.	+	.	gene_id "AT1G54060"; transcript_id "fc0cf4f8-feba-4d6c-adfb-b936e1ccd2eb"; exon_number "0";
Chr1	FLAIR	transcript	20189645	20191898	.	+	.	gene_id "AT1G54090"; transcript_id "76578283-5599-43be-9877-9415aae72961";
Chr1	FLAIR	exon	20189645	20191898	.	+	.	gene_id "AT1G54090"; transcript_id "76578283-5599-43be-9877-9415aae72961"; exon_number "0";
Chr1	FLAIR	transcript	20201913	20204177	.	+	.	gene_id "AT1G54115"; transcript_id "d5239496-ba17-436c-a46c-bc4d5aea4900";
Chr1	FLAIR	exon	20201913	20204177	.	+	.	gene_id "AT1G54115"; transcript_id "d5239496-ba17-436c-a46c-bc4d5aea4900"; exon_number "0";
Chr1	FLAIR	transcript	20201913	20204281	.	+	.	gene_id "AT1G54115"; transcript_id "6d630dec-4af3-43f6-8216-8f2f043e24d2";
Chr1	FLAIR	exon	20201913	20204281	.	+	.	gene_id "AT1G54115"; transcript_id "6d630dec-4af3-43f6-8216-8f2f043e24d2"; exon_number "0";
Chr1	FLAIR	transcript	20207056	20207541	.	+	.	gene_id "AT1G54120"; transcript_id "1c7f4dd7-ad6b-4d06-83cb-4bab25bcca61";
Chr1	FLAIR	exon	20207056	20207541	.	+	.	gene_id "AT1G54120"; transcript_id "1c7f4dd7-ad6b-4d06-83cb-4bab25bcca61"; exon_number "0";
Chr1	FLAIR	transcript	20207056	20207696	.	-	.	gene_id "AT1G54120"; transcript_id "89526ccb-3e1e-4b4d-8324-ccb99cfdda65";
Chr1	FLAIR	exon	20207056	20207696	.	-	.	gene_id "AT1G54120"; transcript_id "89526ccb-3e1e-4b4d-8324-ccb99cfdda65"; exon_number "0";
Chr1	FLAIR	transcript	20213901	20214889	.	-	.	gene_id "Chr1:20213000"; transcript_id "92f8a1cd-bfd3-4e30-a939-88d2cbbae689";
Chr1	FLAIR	exon	20213901	20214889	.	-	.	gene_id "Chr1:20213000"; transcript_id "92f8a1cd-bfd3-4e30-a939-88d2cbbae689"; exon_number "0";
Chr1	FLAIR	transcript	20235547	20236845	.	-	.	gene_id "AT1G54200"; transcript_id "cf93e864-4f86-4029-80c0-278964267e3d";
Chr1	FLAIR	exon	20235547	20236845	.	-	.	gene_id "AT1G54200"; transcript_id "cf93e864-4f86-4029-80c0-278964267e3d"; exon_number "0";
Chr1	FLAIR	transcript	20235760	20237070	.	-	.	gene_id "AT1G54200"; transcript_id "7980b2e0-fad9-4339-9144-6d5cd2bd3882";
Chr1	FLAIR	exon	20235760	20237070	.	-	.	gene_id "AT1G54200"; transcript_id "7980b2e0-fad9-4339-9144-6d5cd2bd3882"; exon_number "0";
Chr1	FLAIR	transcript	20235760	20237236	.	+	.	gene_id "AT1G54200"; transcript_id "5df726f8-99ca-4a68-b9de-7916d613aad9";
Chr1	FLAIR	exon	20235760	20237236	.	+	.	gene_id "AT1G54200"; transcript_id "5df726f8-99ca-4a68-b9de-7916d613aad9"; exon_number "0";
Chr1	FLAIR	transcript	20242923	20243685	.	+	.	gene_id "AT1G54215"; transcript_id "55e5640c-e79e-4544-80d8-4dbcaa48f23f";
Chr1	FLAIR	exon	20242923	20243685	.	+	.	gene_id "AT1G54215"; transcript_id "55e5640c-e79e-4544-80d8-4dbcaa48f23f"; exon_number "0";
Chr1	FLAIR	transcript	20297821	20298371	.	-	.	gene_id "Chr1:20297000"; transcript_id "08fa44d8-34a0-4a51-8cd1-c58328b9a6db";
Chr1	FLAIR	exon	20297821	20298371	.	-	.	gene_id "Chr1:20297000"; transcript_id "08fa44d8-34a0-4a51-8cd1-c58328b9a6db"; exon_number "0";
Chr1	FLAIR	transcript	20309834	20310638	.	-	.	gene_id "AT1G54410"; transcript_id "b1094374-8223-4ac7-96f1-d2121adbfe3e";
Chr1	FLAIR	exon	20309834	20310638	.	-	.	gene_id "AT1G54410"; transcript_id "b1094374-8223-4ac7-96f1-d2121adbfe3e"; exon_number "0";
Chr1	FLAIR	transcript	20357013	20357713	.	-	.	gene_id "AT1G54500"; transcript_id "6d6e0340-f4d8-4c53-a076-bab1383c7d92";
Chr1	FLAIR	exon	20357013	20357713	.	-	.	gene_id "AT1G54500"; transcript_id "6d6e0340-f4d8-4c53-a076-bab1383c7d92"; exon_number "0";
Chr1	FLAIR	transcript	20357377	20358027	.	+	.	gene_id "Chr1:20357000"; transcript_id "c771c1d4-c612-4acb-8899-deee3cd65565";
Chr1	FLAIR	exon	20357377	20358027	.	+	.	gene_id "Chr1:20357000"; transcript_id "c771c1d4-c612-4acb-8899-deee3cd65565"; exon_number "0";
Chr1	FLAIR	transcript	20366656	20367015	.	+	.	gene_id "Chr1:20366000"; transcript_id "d18ac49f-0264-48a9-9fda-d7d46e03f8e7";
Chr1	FLAIR	exon	20366656	20367015	.	+	.	gene_id "Chr1:20366000"; transcript_id "d18ac49f-0264-48a9-9fda-d7d46e03f8e7"; exon_number "0";
Chr1	FLAIR	transcript	20387074	20387694	.	+	.	gene_id "AT1G54575"; transcript_id "8fb354af-b0fe-4af9-962a-c1a14b131b70";
Chr1	FLAIR	exon	20387074	20387694	.	+	.	gene_id "AT1G54575"; transcript_id "8fb354af-b0fe-4af9-962a-c1a14b131b70"; exon_number "0";
Chr1	FLAIR	transcript	20430828	20431972	.	+	.	gene_id "AT1G54740"; transcript_id "da06d193-ad9f-480f-951a-5d2377e2f876";
Chr1	FLAIR	exon	20430828	20431972	.	+	.	gene_id "AT1G54740"; transcript_id "da06d193-ad9f-480f-951a-5d2377e2f876"; exon_number "0";
Chr1	FLAIR	transcript	20577430	20578250	.	-	.	gene_id "AT1G55152"; transcript_id "e0730fd1-b855-4169-b5fa-3b5e763d6ec0";
Chr1	FLAIR	exon	20577430	20578250	.	-	.	gene_id "AT1G55152"; transcript_id "e0730fd1-b855-4169-b5fa-3b5e763d6ec0"; exon_number "0";
Chr1	FLAIR	transcript	20588447	20589133	.	+	.	gene_id "AT1G55190"; transcript_id "644b877d-75bc-4ec3-913f-7cad898428e8";
Chr1	FLAIR	exon	20588447	20589133	.	+	.	gene_id "AT1G55190"; transcript_id "644b877d-75bc-4ec3-913f-7cad898428e8"; exon_number "0";
Chr1	FLAIR	transcript	20597869	20598660	.	-	.	gene_id "AT1G55210"; transcript_id "1b3a87d7-cf3f-4653-b380-9c63a2282e2b";
Chr1	FLAIR	exon	20597869	20598660	.	-	.	gene_id "AT1G55210"; transcript_id "1b3a87d7-cf3f-4653-b380-9c63a2282e2b"; exon_number "0";
Chr1	FLAIR	transcript	20617325	20618005	.	-	.	gene_id "AT1G55265"; transcript_id "68eec484-997e-4d46-b6ed-37fc7d78adae";
Chr1	FLAIR	exon	20617325	20618005	.	-	.	gene_id "AT1G55265"; transcript_id "68eec484-997e-4d46-b6ed-37fc7d78adae"; exon_number "0";
Chr1	FLAIR	transcript	20617973	20620124	.	-	.	gene_id "AT1G55270"; transcript_id "4421376f-02ce-4621-90f2-87d780edea21";
Chr1	FLAIR	exon	20617973	20620124	.	-	.	gene_id "AT1G55270"; transcript_id "4421376f-02ce-4621-90f2-87d780edea21"; exon_number "0";
Chr1	FLAIR	transcript	20648482	20649027	.	-	.	gene_id "AT1G55330"; transcript_id "6453099f-fdc1-40a6-85b0-c5e0331924c1";
Chr1	FLAIR	exon	20648482	20649027	.	-	.	gene_id "AT1G55330"; transcript_id "6453099f-fdc1-40a6-85b0-c5e0331924c1"; exon_number "0";
Chr1	FLAIR	transcript	20675314	20676160	.	+	.	gene_id "Chr1:20675000"; transcript_id "4e57d857-8732-40d9-9b97-79ce4a5a886b";
Chr1	FLAIR	exon	20675314	20676160	.	+	.	gene_id "Chr1:20675000"; transcript_id "4e57d857-8732-40d9-9b97-79ce4a5a886b"; exon_number "0";
Chr1	FLAIR	transcript	20705135	20706876	.	-	.	gene_id "Chr1:20705000"; transcript_id "66a1c3a9-7eeb-4591-8698-15529ea6a1f7";
Chr1	FLAIR	exon	20705135	20706876	.	-	.	gene_id "Chr1:20705000"; transcript_id "66a1c3a9-7eeb-4591-8698-15529ea6a1f7"; exon_number "0";
Chr1	FLAIR	transcript	20707495	20709027	.	+	.	gene_id "AT1G55460"; transcript_id "31e38afb-f1c0-4d51-a634-61bb6021288b";
Chr1	FLAIR	exon	20707495	20709027	.	+	.	gene_id "AT1G55460"; transcript_id "31e38afb-f1c0-4d51-a634-61bb6021288b"; exon_number "0";
Chr1	FLAIR	transcript	20725724	20726591	.	-	.	gene_id "Chr1:20725000"; transcript_id "977e6bad-18b9-451f-9ab0-60f94a3ed938";
Chr1	FLAIR	exon	20725724	20726591	.	-	.	gene_id "Chr1:20725000"; transcript_id "977e6bad-18b9-451f-9ab0-60f94a3ed938"; exon_number "0";
Chr1	FLAIR	transcript	20752768	20753139	.	+	.	gene_id "Chr1:20752000"; transcript_id "7666677a-3263-4bd8-8323-36aa9a8b9aaf";
Chr1	FLAIR	exon	20752768	20753139	.	+	.	gene_id "Chr1:20752000"; transcript_id "7666677a-3263-4bd8-8323-36aa9a8b9aaf"; exon_number "0";
Chr1	FLAIR	transcript	20791761	20793546	.	-	.	gene_id "AT1G55630"; transcript_id "2ae6f1c2-4f31-4dca-9a36-c0e49da59130";
Chr1	FLAIR	exon	20791761	20793546	.	-	.	gene_id "AT1G55630"; transcript_id "2ae6f1c2-4f31-4dca-9a36-c0e49da59130"; exon_number "0";
Chr1	FLAIR	transcript	20802713	20803379	.	-	.	gene_id "AT1G55670"; transcript_id "f56820a2-59db-4e40-83d0-8b13964c4f38";
Chr1	FLAIR	exon	20802713	20803379	.	-	.	gene_id "AT1G55670"; transcript_id "f56820a2-59db-4e40-83d0-8b13964c4f38"; exon_number "0";
Chr1	FLAIR	transcript	20802713	20803489	.	-	.	gene_id "AT1G55670"; transcript_id "5f213254-b571-4e3c-bbe2-9aaf1efd9031";
Chr1	FLAIR	exon	20802713	20803489	.	-	.	gene_id "AT1G55670"; transcript_id "5f213254-b571-4e3c-bbe2-9aaf1efd9031"; exon_number "0";
Chr1	FLAIR	transcript	20804183	20804714	.	-	.	gene_id "Chr1:20804000"; transcript_id "90e951d2-2415-4bcd-b656-f354e456f6c8";
Chr1	FLAIR	exon	20804183	20804714	.	-	.	gene_id "Chr1:20804000"; transcript_id "90e951d2-2415-4bcd-b656-f354e456f6c8"; exon_number "0";
Chr1	FLAIR	transcript	20858863	20859426	.	-	.	gene_id "AT1G55805"; transcript_id "6c27da4c-fce4-4c83-9ae0-c3cb41056513";
Chr1	FLAIR	exon	20858863	20859426	.	-	.	gene_id "AT1G55805"; transcript_id "6c27da4c-fce4-4c83-9ae0-c3cb41056513"; exon_number "0";
Chr1	FLAIR	transcript	20879476	20879718	.	-	.	gene_id "Chr1:20879000"; transcript_id "f623b5b4-596c-4fb0-b774-9dde6b2647d4";
Chr1	FLAIR	exon	20879476	20879718	.	-	.	gene_id "Chr1:20879000"; transcript_id "f623b5b4-596c-4fb0-b774-9dde6b2647d4"; exon_number "0";
Chr1	FLAIR	transcript	20879797	20880260	.	+	.	gene_id "Chr1:20879000"; transcript_id "1edf60ae-3ccd-4e6b-8039-efaf2477dc6a";
Chr1	FLAIR	exon	20879797	20880260	.	+	.	gene_id "Chr1:20879000"; transcript_id "1edf60ae-3ccd-4e6b-8039-efaf2477dc6a"; exon_number "0";
Chr1	FLAIR	transcript	20898379	20898811	.	-	.	gene_id "Chr1:20898000"; transcript_id "c7a23eb3-e27e-46ed-a9b4-1313d527486a";
Chr1	FLAIR	exon	20898379	20898811	.	-	.	gene_id "Chr1:20898000"; transcript_id "c7a23eb3-e27e-46ed-a9b4-1313d527486a"; exon_number "0";
Chr1	FLAIR	transcript	20901358	20902782	.	+	.	gene_id "AT1G55890"; transcript_id "cfe4a7e8-fa9b-444e-8038-a7fa2c0f3cf9";
Chr1	FLAIR	exon	20901358	20902782	.	+	.	gene_id "AT1G55890"; transcript_id "cfe4a7e8-fa9b-444e-8038-a7fa2c0f3cf9"; exon_number "0";
Chr1	FLAIR	transcript	20912144	20913256	.	-	.	gene_id "G6502"; transcript_id "203f92f7-2c7d-4511-ac79-af244d33a954";
Chr1	FLAIR	exon	20912144	20913256	.	-	.	gene_id "G6502"; transcript_id "203f92f7-2c7d-4511-ac79-af244d33a954"; exon_number "0";
Chr1	FLAIR	transcript	20912340	20913427	.	+	.	gene_id "AT1G55920"; transcript_id "3189bb53-0a7a-4a66-a603-420fcb4e3d31";
Chr1	FLAIR	exon	20912340	20913427	.	+	.	gene_id "AT1G55920"; transcript_id "3189bb53-0a7a-4a66-a603-420fcb4e3d31"; exon_number "0";
Chr1	FLAIR	transcript	20942445	20943171	.	+	.	gene_id "G6514"; transcript_id "25a439ca-970c-464b-ab78-9694c02ad4b2";
Chr1	FLAIR	exon	20942445	20943171	.	+	.	gene_id "G6514"; transcript_id "25a439ca-970c-464b-ab78-9694c02ad4b2"; exon_number "0";
Chr1	FLAIR	transcript	20952150	20953531	.	+	.	gene_id "AT1G56020"; transcript_id "1d812e9a-edae-4892-aa4b-86acb632a994";
Chr1	FLAIR	exon	20952150	20953531	.	+	.	gene_id "AT1G56020"; transcript_id "1d812e9a-edae-4892-aa4b-86acb632a994"; exon_number "0";
Chr1	FLAIR	transcript	21017412	21017884	.	+	.	gene_id "AT1G56150"; transcript_id "7cfe5c6d-4487-4c98-b74a-0edac35db4ec";
Chr1	FLAIR	exon	21017412	21017884	.	+	.	gene_id "AT1G56150"; transcript_id "7cfe5c6d-4487-4c98-b74a-0edac35db4ec"; exon_number "0";
Chr1	FLAIR	transcript	21042964	21043906	.	-	.	gene_id "Chr1:21042000"; transcript_id "fceb64f7-8fed-4678-8bf6-38b5e3f41f0b";
Chr1	FLAIR	exon	21042964	21043906	.	-	.	gene_id "Chr1:21042000"; transcript_id "fceb64f7-8fed-4678-8bf6-38b5e3f41f0b"; exon_number "0";
Chr1	FLAIR	transcript	21048725	21049194	.	+	.	gene_id "Chr1:21048000"; transcript_id "7416e3d0-be91-45a1-8b54-b0cbfe06f541";
Chr1	FLAIR	exon	21048725	21049194	.	+	.	gene_id "Chr1:21048000"; transcript_id "7416e3d0-be91-45a1-8b54-b0cbfe06f541"; exon_number "0";
Chr1	FLAIR	transcript	21052765	21053149	.	-	.	gene_id "AT1G08103-AT1G08123"; transcript_id "2fb63377-3b20-4fd2-92c4-3456a306e9cc";
Chr1	FLAIR	exon	21052765	21053149	.	-	.	gene_id "AT1G08103-AT1G08123"; transcript_id "2fb63377-3b20-4fd2-92c4-3456a306e9cc"; exon_number "0";
Chr1	FLAIR	transcript	21093148	21094444	.	-	.	gene_id "AT1G56345"; transcript_id "0c4c75bc-4c11-4f42-aa49-ac6ad7fdf8a1";
Chr1	FLAIR	exon	21093148	21094444	.	-	.	gene_id "AT1G56345"; transcript_id "0c4c75bc-4c11-4f42-aa49-ac6ad7fdf8a1"; exon_number "0";
Chr1	FLAIR	transcript	21136965	21138157	.	-	.	gene_id "AT1G56430"; transcript_id "de5387e9-ae95-497e-a7a9-807cc6efa6ee";
Chr1	FLAIR	exon	21136965	21138157	.	-	.	gene_id "AT1G56430"; transcript_id "de5387e9-ae95-497e-a7a9-807cc6efa6ee"; exon_number "0";
Chr1	FLAIR	transcript	21136965	21138279	.	+	.	gene_id "AT1G56430"; transcript_id "e3ea8a16-d62d-4c11-b578-b481ae67314d";
Chr1	FLAIR	exon	21136965	21138279	.	+	.	gene_id "AT1G56430"; transcript_id "e3ea8a16-d62d-4c11-b578-b481ae67314d"; exon_number "0";
Chr1	FLAIR	transcript	21167691	21168297	.	+	.	gene_id "Chr1:21167000"; transcript_id "e2b5ebbd-7f12-4ebe-a09f-015930aaf015";
Chr1	FLAIR	exon	21167691	21168297	.	+	.	gene_id "Chr1:21167000"; transcript_id "e2b5ebbd-7f12-4ebe-a09f-015930aaf015"; exon_number "0";
Chr1	FLAIR	transcript	21198304	21198944	.	-	.	gene_id "AT1G56580"; transcript_id "3ef788ea-e545-4c11-bdec-5995040da741";
Chr1	FLAIR	exon	21198304	21198944	.	-	.	gene_id "AT1G56580"; transcript_id "3ef788ea-e545-4c11-bdec-5995040da741"; exon_number "0";
Chr1	FLAIR	transcript	21214078	21215395	.	-	.	gene_id "AT1G56612"; transcript_id "6bbc3c88-006c-4460-8cac-69952a4ac100";
Chr1	FLAIR	exon	21214078	21215395	.	-	.	gene_id "AT1G56612"; transcript_id "6bbc3c88-006c-4460-8cac-69952a4ac100"; exon_number "0";
Chr1	FLAIR	transcript	21255476	21256110	.	+	.	gene_id "Chr1:21255000"; transcript_id "944f5d0b-e14f-4ea8-87c4-5acbaa58df1e";
Chr1	FLAIR	exon	21255476	21256110	.	+	.	gene_id "Chr1:21255000"; transcript_id "944f5d0b-e14f-4ea8-87c4-5acbaa58df1e"; exon_number "0";
Chr1	FLAIR	transcript	21337240	21338654	.	-	.	gene_id "AT1G57610"; transcript_id "193f1b98-dbd8-4bba-a98f-d35fb3b63ff7";
Chr1	FLAIR	exon	21337240	21338654	.	-	.	gene_id "AT1G57610"; transcript_id "193f1b98-dbd8-4bba-a98f-d35fb3b63ff7"; exon_number "0";
Chr1	FLAIR	transcript	21355531	21356485	.	+	.	gene_id "AT1G57660"; transcript_id "eb5b01e5-1999-4b22-ad6b-aa61cbb35374";
Chr1	FLAIR	exon	21355531	21356485	.	+	.	gene_id "AT1G57660"; transcript_id "eb5b01e5-1999-4b22-ad6b-aa61cbb35374"; exon_number "0";
Chr1	FLAIR	transcript	21362484	21364570	.	-	.	gene_id "AT1G57680"; transcript_id "6cc989c9-f142-412b-b44a-5dc964631c9f";
Chr1	FLAIR	exon	21362484	21364570	.	-	.	gene_id "AT1G57680"; transcript_id "6cc989c9-f142-412b-b44a-5dc964631c9f"; exon_number "0";
Chr1	FLAIR	transcript	21404464	21405888	.	-	.	gene_id "Chr1:21404000"; transcript_id "1bc4a0a4-733a-4b11-86c4-8f563aa5bd8c";
Chr1	FLAIR	exon	21404464	21405888	.	-	.	gene_id "Chr1:21404000"; transcript_id "1bc4a0a4-733a-4b11-86c4-8f563aa5bd8c"; exon_number "0";
Chr1	FLAIR	transcript	21429915	21430825	.	-	.	gene_id "AT1G57860"; transcript_id "93cd3902-5d51-4b62-9f75-4cd99eb24465";
Chr1	FLAIR	exon	21429915	21430825	.	-	.	gene_id "AT1G57860"; transcript_id "93cd3902-5d51-4b62-9f75-4cd99eb24465"; exon_number "0";
Chr1	FLAIR	transcript	21441580	21442905	.	-	.	gene_id "AT1G57990"; transcript_id "6651738a-ade6-420c-b545-3e3dd79fe6e3";
Chr1	FLAIR	exon	21441580	21442905	.	-	.	gene_id "AT1G57990"; transcript_id "6651738a-ade6-420c-b545-3e3dd79fe6e3"; exon_number "0";
Chr1	FLAIR	transcript	21502930	21504069	.	+	.	gene_id "AT1G58070"; transcript_id "fe147443-294b-4b32-8af9-6844f1b3f637";
Chr1	FLAIR	exon	21502930	21504069	.	+	.	gene_id "AT1G58070"; transcript_id "fe147443-294b-4b32-8af9-6844f1b3f637"; exon_number "0";
Chr1	FLAIR	transcript	21512462	21514009	.	-	.	gene_id "AT1G58100"; transcript_id "813eb5e2-738d-40f5-be8c-eceb9a29870c";
Chr1	FLAIR	exon	21512462	21514009	.	-	.	gene_id "AT1G58100"; transcript_id "813eb5e2-738d-40f5-be8c-eceb9a29870c"; exon_number "0";
Chr1	FLAIR	transcript	21533627	21534145	.	+	.	gene_id "Chr1:21533000"; transcript_id "43dbb82d-ec66-4abb-a214-aa4597855c92";
Chr1	FLAIR	exon	21533627	21534145	.	+	.	gene_id "Chr1:21533000"; transcript_id "43dbb82d-ec66-4abb-a214-aa4597855c92"; exon_number "0";
Chr1	FLAIR	transcript	21536144	21536994	.	+	.	gene_id "AT1G58170"; transcript_id "dcbe9f9b-1e43-4bbf-ba1c-1dc0c7d086ec";
Chr1	FLAIR	exon	21536144	21536994	.	+	.	gene_id "AT1G58170"; transcript_id "dcbe9f9b-1e43-4bbf-ba1c-1dc0c7d086ec"; exon_number "0";
Chr1	FLAIR	transcript	21537879	21539426	.	-	.	gene_id "Chr1:21537000"; transcript_id "228d898e-21d5-43e8-b1b1-c9ca90986ed9";
Chr1	FLAIR	exon	21537879	21539426	.	-	.	gene_id "Chr1:21537000"; transcript_id "228d898e-21d5-43e8-b1b1-c9ca90986ed9"; exon_number "0";
Chr1	FLAIR	transcript	21553585	21554669	.	+	.	gene_id "AT1G58210"; transcript_id "65874eae-661d-4140-b1db-ea6538b687bf";
Chr1	FLAIR	exon	21553585	21554669	.	+	.	gene_id "AT1G58210"; transcript_id "65874eae-661d-4140-b1db-ea6538b687bf"; exon_number "0";
Chr1	FLAIR	transcript	21553585	21554857	.	+	.	gene_id "AT1G58210"; transcript_id "bb3a7936-54ac-4395-8170-dc0717a2cbd4";
Chr1	FLAIR	exon	21553585	21554857	.	+	.	gene_id "AT1G58210"; transcript_id "bb3a7936-54ac-4395-8170-dc0717a2cbd4"; exon_number "0";
Chr1	FLAIR	transcript	21579681	21580665	.	-	.	gene_id "AT1G58235"; transcript_id "a5c7702d-2af7-4937-a180-35fdb6bd06ac";
Chr1	FLAIR	exon	21579681	21580665	.	-	.	gene_id "AT1G58235"; transcript_id "a5c7702d-2af7-4937-a180-35fdb6bd06ac"; exon_number "0";
Chr1	FLAIR	transcript	21613566	21614098	.	-	.	gene_id "Chr1:21613000"; transcript_id "65d7af30-2204-43a8-bcaa-0bd76ae9ddbb";
Chr1	FLAIR	exon	21613566	21614098	.	-	.	gene_id "Chr1:21613000"; transcript_id "65d7af30-2204-43a8-bcaa-0bd76ae9ddbb"; exon_number "0";
Chr1	FLAIR	transcript	21616589	21616833	.	-	.	gene_id "Chr1:21616000"; transcript_id "a363fee7-acfb-4832-8975-216d5fcbe413";
Chr1	FLAIR	exon	21616589	21616833	.	-	.	gene_id "Chr1:21616000"; transcript_id "a363fee7-acfb-4832-8975-216d5fcbe413"; exon_number "0";
Chr1	FLAIR	transcript	21623740	21626055	.	-	.	gene_id "Chr1:21623000"; transcript_id "cddd7fb4-a69d-45a8-9733-d4a98642c8e8";
Chr1	FLAIR	exon	21623740	21626055	.	-	.	gene_id "Chr1:21623000"; transcript_id "cddd7fb4-a69d-45a8-9733-d4a98642c8e8"; exon_number "0";
Chr1	FLAIR	transcript	21742944	21743918	.	-	.	gene_id "AT1G58590"; transcript_id "9939bf5e-a57f-430b-8317-83b14dea9bc7";
Chr1	FLAIR	exon	21742944	21743918	.	-	.	gene_id "AT1G58590"; transcript_id "9939bf5e-a57f-430b-8317-83b14dea9bc7"; exon_number "0";
Chr1	FLAIR	transcript	21859693	21861078	.	+	.	gene_id "AT1G59510"; transcript_id "126f3c77-88fb-4087-a768-f5fab38848d8";
Chr1	FLAIR	exon	21859693	21861078	.	+	.	gene_id "AT1G59510"; transcript_id "126f3c77-88fb-4087-a768-f5fab38848d8"; exon_number "0";
Chr1	FLAIR	transcript	21887764	21888725	.	+	.	gene_id "AT1G59590"; transcript_id "c519babe-d70d-4757-ac12-f266f3946ef5";
Chr1	FLAIR	exon	21887764	21888725	.	+	.	gene_id "AT1G59590"; transcript_id "c519babe-d70d-4757-ac12-f266f3946ef5"; exon_number "0";
Chr1	FLAIR	transcript	21936427	21937916	.	+	.	gene_id "AT1G59700"; transcript_id "39f14a3a-794a-436b-9d1e-04d8c922e138";
Chr1	FLAIR	exon	21936427	21937916	.	+	.	gene_id "AT1G59700"; transcript_id "39f14a3a-794a-436b-9d1e-04d8c922e138"; exon_number "0";
Chr1	FLAIR	transcript	21938368	21941688	.	-	.	gene_id "AT1G59720"; transcript_id "40ceccd2-5f84-48af-af89-fd22c41f9c75";
Chr1	FLAIR	exon	21938368	21941688	.	-	.	gene_id "AT1G59720"; transcript_id "40ceccd2-5f84-48af-af89-fd22c41f9c75"; exon_number "0";
Chr1	FLAIR	transcript	22020515	22021436	.	-	.	gene_id "Chr1:22020000"; transcript_id "d21b26e5-37cf-4de8-8d9e-619ff22e3084";
Chr1	FLAIR	exon	22020515	22021436	.	-	.	gene_id "Chr1:22020000"; transcript_id "d21b26e5-37cf-4de8-8d9e-619ff22e3084"; exon_number "0";
Chr1	FLAIR	transcript	22031429	22032121	.	+	.	gene_id "AT1G59860"; transcript_id "9bc6ebe1-1f02-44a4-94c1-10c2a0e38f7d";
Chr1	FLAIR	exon	22031429	22032121	.	+	.	gene_id "AT1G59860"; transcript_id "9bc6ebe1-1f02-44a4-94c1-10c2a0e38f7d"; exon_number "0";
Chr1	FLAIR	transcript	22053948	22055455	.	-	.	gene_id "Chr1:22053000"; transcript_id "94a35ba4-7f6f-41e0-a5d3-8e429e34918f";
Chr1	FLAIR	exon	22053948	22055455	.	-	.	gene_id "Chr1:22053000"; transcript_id "94a35ba4-7f6f-41e0-a5d3-8e429e34918f"; exon_number "0";
Chr1	FLAIR	transcript	22059259	22059835	.	-	.	gene_id "AT1G59920"; transcript_id "26ff216d-4d1d-48e8-b417-d27348e5c3ea";
Chr1	FLAIR	exon	22059259	22059835	.	-	.	gene_id "AT1G59920"; transcript_id "26ff216d-4d1d-48e8-b417-d27348e5c3ea"; exon_number "0";
[truncated: 346,054 more rows]
