# Supplementary material for: The Integration of Data from Different Long-Read Sequencing Platforms Enhances Proteoform Characterization in Arabidopsis
Source: Plants (Basel). 2023 Jan 22;12(3):511. doi: 10.3390/plants12030511 (PMC9920879; doi:10.3390/plants12030511)
Supplement: Supplementary file 1 [file plants-12-00511-s001.zip › Supplemental Data/Supplemental Data 1_AtONT-DRS/AtONT-DRS_transcripts.fa]

>4e3706de-b76e-42a0-a489-584281b4ea4d_AT1G01080
CAAATAATTTACTTTCTGGTCCTTCGATAATGGCGGCCTCCTGCTTCGCAATTCCCTTATCTTCTTCTTCTCGATCGTCTCACAATGCAATTCCCAAATACAAAACCCTAATCTCTTCTTCTTCTTACTCTTACTTAGAATCTCTGAAACTTCAATTCTCTTCTTCCAATTCTTTTCATCACTCTTCTCTTTCTCGTCCCTTTGTAGCTCAACCACTTCAAATCAAGGTCTCTTCTTCAGAATTATCAGTTCTCGATGAAGAAAAAGAAGAAGAAGTAGTTAAAGGAGAAGCAGAACCCAATAAAGATAGTGTCGTCTCCAAAGCAGAACCAGTAAAGAAACCGAGACCTTGCGAGCTCTACGTGTGTAATATCCCTAGAAGCTACGACATTGCTCAGCTTCTTGACATGTTTCAGCCTTTTGGAACTGTAATCTCTGTAGAGGTGGTACTTCTTATCCAGATTTGATTGATCCTACAATGCCTTTATGAAAATTCAAAGTTTTACTCTTTCAACTTAGCTTTGAAAATTCAAAGATCATCCACAATGTAATTTGAAAATACTTAGCTTTGAGTTCCATCAAGACGAATCAAACGTACTGGTTACTCTTTTGAGTATATGGATGATTGACAAGTATAGTGAGAGGTGTGCATTGCTTGGAAATGATGTTGCAGGTATCGCGAAATCCTCAGACGGGAGAGAGCCGTGGAAGCGGGTACGTGACAATGGGTTCTATAAACTCTGCCAAAATCGCCATTGCTTCTCTTGATGGAACAGTAAGAGCCCGGGAAACCAAAAAACAAGTCTATCTTTCTTCTGGTTGAGTGTAAAGTTGAGTGCTTTGGTTTTGTTGCTATATATGAAGGAAGTAGGTGGTCGGGAAATGCGGGTTAGGTACTCTGTTGACATGAATCCAGGAACAAGAAGAAACCCTGAAGTCTTGAACTCAACTCCAAAGAAGATTCTGATGTACGAAAGCCAACACAAGGTCTATGTCGGAAATCTCCCTTGGTTCACACAGCCTGATGGTTTGAGAAACCACTTTAGCAAGTTTGGCACAATCGTAAGCACGAGAGTGTTACATGATCGTAAGACCGGGAGAAACAGAGTCTTTGCCTTTCTTTCTTTTACAAGCGGTGAAGAACGTGATGCGGCTTTATCATTCAATGGAACAGTTAAGTTCGTTATCCATAAAAAGAATCTTGCTTGAGGAAACTTCTTCTACTGCTCTCTGGCTTTATCACAATCTCTCTTTTGCAGCAATATGAAGGTCGCAGAATCATCGTCAGAGAAGGTATCGAGAAGAGTGAGTCGTAAACCAACTGTTCTGCTTTTGCTGCAAAGACATCTCTTGGACACAAACAATGTGTAATGAATGTCTTCTGATTTCTTCGACAAGTAACCTTTACATATTATATCCTTCTCGATTTTGTTTATCACCCATTATATCTACCTGTATAATTCT
>41d22abb-c73f-4598-907c-61769777c10d_AT1G01090
AACGCCACCCGTCGATCTCCCGTCGTCTCTGTCCAGGAAGTTGTCAAGGAGAAGCAATCCACCAATAATACCAGCCTGGTACGCTTCCTCTCCTCGTCTCCTTCTTTTGGAATTTTACAAGTTGTGAGATTTGTTGTATTGATTTAAGTAATTTGAAATAGTTGATAACCAAAGAGGAAGGATTGGAGTTGTATGAAGATATGATACTAGGTAGATCTTTCGAAGACATGTGTGCTCAAATGTATTACCGAGGCAAGATGTTTGGTTTTGTTCACTTGTACAATGGCCAAGAGGCTGTTTCTACTGGCTTTATCAAGCTCCTTACCAAGTCTGACTCTGTCGTTAGTACCTACCGTGACCATGTCCATGCCCTCAGCAAAGGTGTCTCTGCTCGTGCTGTTATGAGCGAGCTCTTCGGCAAGGTTACTGGATGCTGCAGAGGCCAAGGTGGATCCATGCACATGTTCTCCAAAGAACACAACATGCTTGGTGGCTTTGCTTTTATTGGTGAAGGCATTCCTGTCGCCACTGGTGCTGCCTTTAGCTCCAAGTACAGGAGGGAAGTCTTGAAACAGGATTGTGATGATGTCACTGTCGCCTTTTTCGGAGATGGAACTTGTAACAACGGACAGTTCTTCGAGTGTCTCAACATGGCTGCTCTCTATAAACTGCCTATTATCTTTGTTGTCGAGAATAACTTGTGGGCCATTGGGATGTCTCACTTGAGAGCCACTTCTGACCCCGAGATTTGGAAGAAAGGTCCTGCATTTGGGATGCCTGGTGTTCATGTTGACGGTATGGATGTCTTGAAGGTCAGGGAAGTCGCTAAAGAAGCTGTCACTAGAGCTAGAAGAGGAGAAGGTCCAACCTTGGTTGAATGTGAGACTTATAGATTCAGAGGACACTCCTTGGCTGATCCCGATGAGCTCCGTGATGCTGGTAAATATCGACTTCCTTCTGCTTCTTGATGCTTGTACTGATTATCTAAGGGTTGAAACAACCTTCTCTTTAATTTGAATTTTTTTTTGCAGCTGAGAAAGCCAAATACGCGGCTAGAGACCCAATCGCAGCATTGAAGAAGTATTTGATAGAGAACAAGCTTGCAAAGGAAGCAGAGCTAAAGTCAATAGAGAAAAAGATAGACGAGTTGGTGGAGGAAGCGGTTGAGTTTGCAGACGCTAGTCCACAGCCCGGTCGCAGTCAGTTGCTAGAGAATGTGTTTGCTGATCCAAAAGGATTTGGAATTGGACCTGATGGACGGTACAGATGTGAGGACCCCAAGTTTACCGAAGGCACAGCTCAAGTCTGAGAAGACAAGTTTAACCATAAGCTGTCTACTGTCTCTTCGATGTTTCTATATATCTTATTAAGTTAAATGCTACAGAGAATCAGTTTGAATCATTTGCACTTTTTGCTTTTTGTTTGGTGTTACTAAACTATCACAAGGTTCTTCTTGTAGTTCGTTGGGTTTTCATTGGTTACCAC
>6cb52813-ee25-42e5-a2af-3f96cec8ad2f_Chr1:50000
AAAAAATGTCGACAGTTGGAGAGCTTGCTTGCAGCTACGCTGTTATGATCCTCGAGGACGAGGGTATCGCTATCACGGTATCTTTCCTTTGACTCCTGCTTGTCTATTTCTAAATCTTGATTGGTCTCTTTGCTTTAGTCAGTAGGGTTTTGGAACCGTTTCTTTTGACTTGATAGTTAGAAACTTAGTGAAAATGATTCTTATGGAGTGATAAGGATTTGGTATAGTATTATTTGGTCAGGAATTGAACAAGTATTTTATGTATCTGTCTAAATGTGTTTTGAATTGGGTAAAGATCTTTACTTGTGTTTGTTTATGTCGTTGATAGGCTGACAAAATCGCGACCTTGGTGAAAGCTGCTGGTGTTAGTATTGAGTCATACTGGCCAATGCTATTCGCCAAGATGGCTGAGAAACGTAACGTGACTGATCTCATCATGAACGTTGGTGCTGGTGGTGGAGGTGGTGCTCCGGTTGCAGCTGCTGCTCCAGCTGCTGGCGGTGGTGCGGCAGCTGCTCCTGCTGCTGAGGAGAAGAAGAAGGTAAATGAAATAGCAACGATAGACGAAATCATTCTTCTAACTAATAAGTGATATAAAATTGATCTCATTTTGGTATTGCAGGATGAGCCAGCAGAAGAGAGTGACGGAGATTTGGGTTTCGGTTTGTTTGACTAAACGCAGTCACTTGTCTTTCTTCTTTGTAGTTGGATATTGGAGACTATATTTTGTCGTATGAGTTATTATTACTTGTTTGATCTGGCTAAAGGACTATTAGTTGGTTTATGATGCGTATGTTGTATAACTCAAGTTTCCTAGCAAACCAA
>fa929e46-50a2-4ebc-b92b-27f5d80c1a54_AT1G01120
TCACCAATTTTAGAATTCCCATTCTCATTTTCTCTCTCTTTCTATTTCTCCAAATTTGCCTAAAGATTTTACATTTTATCTTCAATCCTTCCTTGATTTACGTTTGAAATATTTCGACCCAAAACTATACTGATGGAGAGAACAAACAGCATTGAGATGGATCGAGAGAGATTAACGGCGGAGATGGCGTTTCGAGATTCATCATCGGCCGTTATAAGAATTCGAAGACGTTTGCCGGATTTATTAACGTCCGTTAAGCTCAAATACGTGAAGCTTGGACTTCACAACTCTTGCAACGTGACCACCATTCTCTTCTTCTTAATTATTCTTCCTTTAACCGGAACCGTGCTGGTTCAGCTAACCGGTCTAACGTTCGATACGTTCTCTGAGCTTTGGTCTAACCAGGCGGTTCAACTCGACACGGCGACGAGACTTACCTGCTTGGTTTTCCTCTCCTTCGTTTTGACCCTCTACGTGGCTAACCGGTCTAAACCGGTTTACCTAGTGGATTTCTCCTGCTACAAACCGGAAGACGAGCGTAAAATATCAGTAGATTCGTTCTTGACGATGACTGAGGAAAATGGATCATTCACCGATGACACGGTTCAGTTCCAGCAAAGAATCTCGAACCGGGCCGGTTTGGGAGACGAGACGTATCTGCCACGTGGCATAACTTCAACGCCCCCGAAGCTAAATATGTCAGAGGCACGTGCCGAAGCTGAAGCCGTTATGTTTGGAGCCTTAGATTCCCTCTTCGAGAAAACCGGAATTAAACCGGCCGAAGTCGGAATCTTGATAGTAAACTGCAGCTTATTCAATCCGACGCCGTCTCTATCAGCGATGATCGTGAACCATTACAAGATGAGAGAAGACATCAAAAGTTACAACCTCGGAGGAATGGGTTGCTCCGCCGGATTAATCTCAATCGATCTCGCTAACAATCTCCTCAAAGCAAACCCTAATTCTTACGCTGTCGTGGTAAGCACGGAAAACATAACCCTAAACTGGTACTTCGGAAATGACCGGTCAATGCTCCTCTGCAACTGCATCTTCCGAATGGGCGGAGCTGCGATTCTCCTCTCTAACCGCCGTCAAGACCGGAAGAAGTCAAAGTACTCGCTGGTCAACGTCGTTCGAACACATAAAGGATCAGACGACAAGAACTACAATTGCGTGTACCAGAAGGAAGACGAGAGAGGAACAATCGGTGTCTCTTTAGCTAGAGAGCTCATGTCTGTCGCCGGAGACGCTCTGAAAACAAACATCACGACTTTAGGACCGATGGTTCTTCCATTGTCAGAGCAGTTGATGTTCTTGATTTCCTTGGTCAAAAGGAAGATGTTCAAGTTAAAAGTTAAACCGTATATTCCGGATTTCAAGCTAGCTTTCGAGCATTTCTGTATTCACGCAGGAGGTAGAGCGGTTCTAGACGAAGTGCAGAAGAATCTTGATCTCAAAGATTGGCACATGGAACCTTCTAGAATGACTTTGCACAGATTTGGTAACACTTCGAGTAGCTCGCTTTGGTATGAGATGGCTTATACCGAAGCTAAGGGTCGGGTTAAAGCTGGTGACCGACTTTGGCAGATTGCGTTTGGATCGGGTTTCAAGTGTAATAGTGCGGTTTGGAAAGCGTTACGACCGGTTTCGACGGAGGAGATGACCGGTAATGCTTGGGCTGGTTCGATTGATCAATATCCGGTTAAAGTTGTGCAATGATTGGTTGAACCGGATAATCATATATGTAATTGTGTTCTTCTTGATTTTATTTTTTAATTGTTGATGTAAGTTGTCGATTGAAAATCATATAATTTAATTAATTTATGGA
>d883554d-886e-4b50-a876-52691ed4f064_Chr1:63000
TAGATCTACGTTTGCAACCAAAAAAAAAAAGTTTTATTTTGATGTACAGTCACACATTGATGACGGAGTGGTTTCTAGTGAGGAGTTGGTGTTGAGCAGACCAACGTTAATTGCCCAATAAGTTGTGTGAGTTGTCTAATCTTTCAAATCAAACAGCCCGTAAAGCCCATAAAGTCGCAAATTTCGCATTCCAAAGTTTTTAAGAATGGAGAAACGTTCAGATTCAGAGAGTGTAGAGATTTTGGGTGATTGGGATTCACCTCCTCCGGAAGAAAGAATCGTAATGGTTTCTGTTCCCACTTCACCAGAATCTGATTACGCGAGATCGAATCAACCGAAAGAGATCGAATCTAGGGTTTCAGACAAGGAAACAGCGTCGGCATCCGGAGAAGTGGCTGCGAGGAGGGTGTTGCCGCCGTGGATGGATCCGTCGTATGAATGGGGTGGTGGCAAATGGAAAGTAGACGGAAGAAAGAACAAGAACAAGAAAGAGAAAGAGAAAGAGAAAGAAGAGATTATTCCTTTTAAAGAAATAATTGAAGCTCTCCTTGGAAACTCCGGTGACAAGGTTCAACAAGACAACAAGGTTAATCAAAGTCAGAGCTCTGTTGAGATGTTGAAATCAATGGGCTTTAAGTTTCCTTAATTTGTGGTAATCTTTTGGGGCTTTTCTTGGTTTTAGTTTTTTTGTTTTGTTGTTGCAGAAAGTAGTAGACTAGTAGTAGGTATGCTTTTTCCTCATTATTGAAATTCTGTTTTAATCTGATAATGAAACTAAGAAATCCAAGATTTGCAAGATAAA
>19dc126c-1585-46bc-9efd-b6f13504f308_AT1G01180
TTTCAAAAGATGGAAAAAAAATATGAATTGACTATGCAATATTACACATTTTCTTATTATTTATACATCGAATTTTTTCATTCCTTATGGGAAAAAGGGAATCAGGTTACTTTGACCGAATCAATAACCCAATGTTGACCATCGGTTTTGACCTTTAACCGGTTAATCTCTGCGAACAGATTCACGGCTCTCCTCACTCCTCTATTATCCGCCGCCGTGAAATAATCGTGACCAAATATAACACCGCCGGGTCGGAGTATCCGAACCGCCCGGTTTATATCCGCCCATGCCGAATTAAAATCGTGACCCGCGTCTATCTCCACCAGGTCCGCCGTCACTCCCCACTCACACAGCTTCTCCAAAGCCGAACCGGTCGAGAAAGGAACCGGCAATATCGAACCGGAAAAATCCGAGATAACCACGTTTTGCATAAACTGGTACATAAGCAGAACGTCACCGTTAACCAAAGCCATGTCCTTAAACCGGTCTCGAAAACCGGGCCAGCCACGGAAGTCGTCGACGCATAGAATCTGAGTCTCCTCGAGCCCAAGTCGGCGCGTGAGATTCGCCATGTGTATCGCCGACGCGCCGAGAAAACTCCCGACTTCGACGATCGTCTTAGGTTTGACTCGGCGGATTAGATTCTCGAAAACGGCCCCGTATGATCCCCAACCTTTGATTCTTTTTGGCCGGAGAAACTTCTTGGCGTGCGGTGGTGGGAAATCGATGTACGGAGAAGTTCCGTTAAAGATCCGGTCAATAACAGTCTGGCGAATCAATTCCGGCGGAACAAGATTGCCGCATGGAGTCGTAACTCGGAAGTTGTCGATTGAACAAACTTGAGGTTTTGTCGTTTCCACGGCTGTCGTAGACGGTGGCAGCTGCTGCTGCAGCGGTTGATGATAGTGGTAGGCGGAGAAGTAACCAAAGGCGTAGGTTAGAACTATGACGATAACGTACGCAGCCTTGGTTTTCAAGAATTGGAAGGCGTCGCGTTTGTGAGGAAGACGACGATCCTCCTTCATGGTCAAGATTTCTGAGAATGAAGAATCAAGTAAAAACAAAATAGGATTAAGGAAGGATAATTGTTTTTGTTATTAAGTTTATATAATTCGAATTATGGAAATTTATTTATGATTATTTTGGCGGGTCAGTTTGTTGAGACGTTTAAAT
>d810571d-516d-4095-acc0-b1f5c675de67_AT1G01180
TTTTACTTGATTCTTCATTCTCAGAAATCTTGACCATGAAGGAGGATCGTCGTCTTCCTCACAAACGCGACGCCTTCCAATTCTTGAAAACCAAGGCTGCGTACGTTATCGTCATAGTTCTAACCTACGCCTTTGGTTACTTCTCCGCCTACCACTATCATCAACCGCTGCAGCAGCAGCTGCCACCGTCTACGACAGCCGTGGAAACGACAAAACCTCAAGTTTGTTCAATCGACAACTTCCGAGTTACGACTCCATGCGGCAATCTTGTTCCGCCGGAATTGATTCGCCAGACTGTTATTGACCGGATCTTTAACGGAACTTCTCCGTACATCGATTTCCCACCACCGCACGCCAAGAAGTTTCTCCGGCCAAAAAGAATCAAAGGTTGGGGATCATACGGGGCCGTTTTCGAGAATCTAATCCGCCGAGTCAAACCTAAGACGATCGTCGAAGTCGGGAGTTTTCTCGGCGCGTCGGCGATACACATGGCGAATCTCACGCGCCGACTTGGGCTCGAGGAGACTCAGATTCTATGCGTCGACGACTTCCGTGGCTGGCCCGGTTTTCGAGACCGGTTTAAGGACATGGCTTTGGTTAACGGTGACGTTCTGCTTATGTACCAGTTTATGCAAAACGTGGTTATCTCGGATTTTTCCGGTTCGATATTGCCGGTTCCTTTCTCGACCGGTTCGGCTTTGGAGAAGCTGTGTGAGTGGGGAGTGACGGCGGACCTGGTGGAGATAGACGCGGGTCACGATTTTAATTCGGCATGGGCGGATATAAACCGGGCGGTTCGGATACTCCGACCCGGCGGTGTTATATTTGGTCACGATTATTTCACGGCGGCGGATAATAGAGGAGTGAGGAGAGCCGTGAATCTGTTCGCAGAGATTAACCGGTTAAAGGTCAAAACCGATGGTCAACATTGGGTTATTGATTCGGTCAAAGTAACCTGATTCCCTTTTTCCCATAAGGAATGAAAAAATTCGATGTATAAATAATAAGAAAATGTGTAATATTGCATAGTCAATTCATATTTTTTTTCCATCTTTTGAAAATTAATGGATTTGAGGTTTTTGATTGTGTAATGAGAAAAAATATTTGATTGATCAGGTGAAACAAAAAAAACATCATTTTTTTTGTTTTTACTTCAAATTGATGAAGTGTTCCATGGAAGTGTATTTTCAGAATATTATTTTTTTCTGTGAAAAAGGTAATTAATAAAGG
>ec82e7f6-b895-4d87-ab01-69e2927c789d_Chr1:90000
CTTTAGTCGTTGCCATTCTTTGGGAACAGTAGAAGAGATGGATTTATCTGAGTTTGCAGAGTGATTTTAGAATTGATTCTGGTTAGAATGTAGATTGCCTTAGCCATAGAACGTAAGCGTTATATTCTTTCTGTTTCAGGTAGGAGATAGGGAATTTCGACGCAGCACCTGATTGATTCTCCAGAGATCAAAACTAAGTCCACACTAAGGACCATATGGTCCAATCAGTTCCAGATACTTGGAGCATTGCCTTGTGTTGTGAGCATAAAACGGCAAAACCCATGAGCATTGCCTTGTGTTGTGAGCATAAAACGGCAAAACCCATGAAAGAAGGTTGATAGCATTAGAGAAAACAGAGCATTGCAGCTCACACCGTCCACCCATGAACTGATGATACTTTCACTATTTTTTCCGGATTGATTGCATCTTAGAATCATAGTCCTGTTTCCATTGGCCTTAATTAGCTGTTTAAGTACTAAGAAAAGTCT
>6e713c7b-5811-44bf-865c-0db5cfd8f396_AT1G01240
GTGTGAGAAACGAAAATTAAAAAAAAAGAGAAGAAAAGCCAAAAGCTTCGGTCGCGCAAGATCGCTTCATTTGTTTCTAGAGTGATTCATGGATTCTTTAAACTACTAATAATGGTATCTTTAGTTGTTACTTCGTTTTCTGATCTATTTTACAAATCTTACTCTTTTGCTCTGTTTTCGTGGTTTTGTTTAGATAAAAGTCTCTGTTCTTCTAGTTTCTTCCATCAGACTGTTTTCTCATGGATCAGTGATGATTTTTGTTTCCTGGGTCAACTTCTGATTTTGGAATTTCTGAAAATTTTGGTAAATTTACTCGATCCCATTGCGAAATCTTACGCATGATCTTTGTAGTTTGCTCTGCTCAAGACTTTCTTTTTTTTTGGTTCTGCAGTATGTCTTAATTGCTCTGAAACTTATGTCTTGTTGTGTTTAATTTGGTGGTGAAATATATTGTCTTCTTTATTCCTGGATCTGTTAAGATTGTTTAAGATTTCATATACGTTGAATTGGTTTTGATTGAATATATTTTGGTTCCCAGACGTTGCGTGTATTATTTAATGTAAATTCCTTAAATCATTGGCTTATCTATGAATCAATCATTTGCTTAGAAGCAATCTCATGAGTAGCAAGAAAAACGAATTAATCCTTCCCATGTCTTTTATGTTTATATTACAGGATCTGGGTGAAAAAAGAACAGTCTTTTGATTTGGTGTGTTTCTCTTTTCTCTTAATTTTTTAGGATTTTTGTTGTGTCTTAATGAAATAATGGGAGCAGCTGAAGCAAGAGCATTGTGGCAAAGAACAGCTAGTCGTTGCTTTGTTGTTCATGAGGATGCTAAGATGGCTCCGAGGTTAGCTTGTTGCCAACACCAACAATCTTCTTCGGGCAACACCGAAAAAAACAGCTTTTCTTCCGGAAGTTTTGGAGATTCCTCTGATTTCTCTTGTGATACCAAATGGTGGCTTAAGGGATCAACTGGTTTTGATGAGGAGGTTACAAACTCCTTTCTTGAAGATACCAAATGCAAGAAATTGCATGAATTTGTCGACTTAATCGGAATACGAGAAGAAGAAGACTACAGCTTTATTAGCAAGAAAGCTGACGCTACAACACCGTGGTGGAGAAGCACGACGGATAAAGATGAATTAGCTCTCATGGTGGCGACTAAATCGGTTGATCATAATATCCAGAATTGTGATCTTCCTCCACCTCAAAAACTCCACAAGAGTATTCACTCCTCGAGTGGAGAAAAAGGGTTTAAAACAGCGGTTAAATCGCCATGGAAGCAAGGAGTTTGGAAGGATCGGTTTGAGAGATCTTTGAGTTACAATGGTAGCACAGAGAGCAAGAACACGAGTCCAATGTCTTCCCCTAGAAGTGATGATCTAAGCAAAGGTCAGCTTTTAGAAGCACTAAGGCATTCTCAAACCAGGGCAAGAGAAGCAGAGAGAGCAGCGAGAGAAGCTTGCGCTGAGAAAGACCGTGTGATAACAATCTTGTTGAAACAAGCGAGTCAGATGTTGGCTTATAAGCAATGGTTAAAGCTTCTTGAAATGGAAGCTCTTTATCTGCAGATGAAGAAGGAAGAAGAACAAGAGGAACAGGTCAAAGGAATGAATCTGAAGAAGAGAAAACAGAGAGGGGAGAAGAAGAAAAAGGGTGAGACTGGGAGATATATGATGGCTTTTGCATTAGGGTTTAGTCTCATTGGTGCTGGTTTGCTCTTAGGTTGGACTGTTGGATGGTTGCTTCCCTTCTAGAATCTTGAAATGTCTTCTCTTTGGTCACTCATCTTTTCAAGAGTTTTAGGTTTTATAACTTTTCACTTTACCTCTAAAATTGTGTGTATATTTTGTTAATGTATGTATTGTGTGATGTTTGTGTAAATTTAATCTTCTGTAGAAGTTTATTTGGTTA
>ea7737c6-3e75-4fe0-b1e2-ff3e86a29d3a_AT1G01250
ATGTCACCACAGAGAATGAAGCTATCATCACCACCAGTTACCAACAACGAACCAACCGCCACCGCTTCTGCCGTTAAATCTTGCGGCGGAGGAGGTAAAGAAACCAGCTCATCGACCACGAGGCATCCAGTGTACCACGGAGTTCGCAAACGCCGATGGGGAAAATGGGTTTCTGAGATCAGAGAGCCCCGGAAAAAGTCTCGGATTTGGCTCGGATCTTTTCCGGTGCCGGAGATGGCTGCTAAGGCCTACGACGTGGCAGCGTTTTGTCTAAAAGGTAGAAAAGCTCAGCTGAATTTCCCTGAAGAAATCGAGGATCTACCTCGACCGTCCACGTGTACTCCCAGAGATATCCAAGTCGCAGCGGCCAAAGCAGCCAACGCCGTGAAGATCATCAAAATGGGAGATGATGACGTGGCAGGAATAGACGACGGAGATGATTTCTGGGAAGGCATTGAGCTGCCTGAGCTTATGATGAGTGGAGGTGGGTGGTCGCCGGAGCCTTTTGTTGCCGGAGATGATGCCACGTGGCTTGTCGACGGAGACTTGTATCAGTATCAGTTCATGGCGTGTCTGTGAGTGTTGCTGTCGATTGTGTCGTATTCGTTATACGTGTACGTTGTATCGTTATTGTGTTGGCTCACTTAATTTAATGCATATGCATGTATATTTTCATTTATTTGTTTCTAGTTTATTGTTTTACGCGATTAATAATTAGATACCTGTTTCTCAAGTTAGTTATCAGGTTTGTACGCATCTACAAAAATACGTATAAGTGTATGTTCTTATATACAGTTTTTGTTTGCA
>e48ae3ec-7ee0-488b-9472-a83f79de206f_AT1G01260
AGAACATGCGTCGGACTCTCTCTCTTCCTTGAATTCATTCAATTGGCCACGGCGACAAAACAGGGAGCCGATACAGCGAAACTGATACATCTTTTTTTATTTTCTGGATTCTTAGGGTTCTTTTTCGGGGAATTTAGGTAATTTGTTTGTCCATTTTGGTGGGGTTTGGGAGATTTAAAATTTGTGTTTTTTTTTGGGTCGGATTCTCAAAAATCTGATTTTGAGGAGAAAATCTCGGTGGAAGAGACTTGATTCAAATCTTCTTTACTGGTAAAAATATATTCTTCTCAATTCCTCATTTTCTGTTGGTGGAGTTTGATTTTTGTCATTTAATTGTTGTTAAAGAAAATAGGGGCAAGATCTGAGATCTCTGGGTGTTCCATGCAAAACTGTTATACTCCGCCGTATATTTGCATCTGGGTCACACTTCTAAACCCTATCATTTGACTTAAGAATCGATTTCTGAAGATCTGGGTTTCTTAAAAGTCTTTCCTTTTTGTTGGGATCCAAACAACAAAAGAAAAGAAAGCAGAGATGAATATTGGTCGCCTAGTGTGGAACGAGGACGATAAAGCGATTGTTGCGTCATTACTGGGCAAACGAGCTCTCGATTACTTGCTTTCCAACTCTGTTTCCAATGCTAATCTCTTGATGACTCTAGGAAGCGACGAGAATCTGCAGAACAAGCTCTCGGATCTCGTCGAGAGACCCAACGCTTCTAATTTCTCTTGGAACTACGCCATTTTCTGGCAGATTTCCAGGTCAAAGGCCGGAGATTTGGTTCTCTGTTGGGGCGATGGATATTGCAGAGAGCCTAAAGAAGGAGAGAAATCAGAGATCGTTAGGATTCTAAGTATGGGAAGAGAAGAAGAAACGCATCAGACTATGAGAAAGAGAGTATTGCAAAAGCTTCATGATTTGTTTGGTGGCTCAGAAGAAGAGAACTGTGCTTTAGGACTAGATAGAGTTACTGACACTGAGATGTTTCTTCTTTCTTCTATGTATTTCTCATTCCCTCGAGGTGAAGGTGGTCCAGGCAAGTGTTTTGCCTCTGCTAAACCTGTTTGGTTATCCGATGTCGTCAATTCGGGTTCTGATTATTGCGTTAGATCGTTTCTTGCTAAATCTGCTGGCATTCAGACTGTTGTTTTGGTTCCTACTGATCTTGGTGTTGTTGAGTTAGGCTCAACTTCATGTTTGCCTGAAAGTGAAGACTCAATCTTGTCTATAAGATCATTGTTTACCAGTAGTTTGCCTCCGGTTAGAGCTGTTGCTTTACCTGTTACTGTAGCTGAAAAGATTGATGATAACAGAACGAAGATATTCGGCAAGGATTTGCACAATTCAGGGTTTCTTCAACATCATCAGCATCACCAACAACAACAACAACAACCACCGCAACAGCAACAGCATAGACAGTTTAGAGAGAAACTCACGGTTAGAAAAATGGATGATAGAGCTCCCAAGAGATTAGATGCTTATCCGAATAATGGGAACAGGTTTATGTTTTCGAACCCAGGCACCAACAACAACACTCTTCTGAGTCCTACTTGGGTTCAACCTGAGAACTACACGAGGCCAATCAACGTGAAGGAAGTTCCAAGCACGGATGAGTTCAAGTTTTTACCTTTGCAGCAATCATCGCAGAGGCTGCTTCCTCCTGCTCAAATGCAGATAGATTTCTCTGCTGCGAGTTCAAGGGCTTCAGAGAATAATTCAGATGGAGAAGGAGGAGGGGAATGGGCAGATGCAGTGGGTGCTGATGAATCTGGTAACAACAGACCAAGAAAACGCGGAAGGAGACCTGCCAACGGAAGAGCGGAAGCTTTGAACCATGTAGAAGCAGAGAGGCAGAGGCGTGAGAAGCTTAACCAGAGGTTTTACGCTCTGAGATCCGTTGTTCCCAACATATCCAAGATGGACAAAGCGTCCTTGTTGGGAGACGCGGTTTCTTATATAAACGAGCTTCACGCGAAGCTAAAGGTCATGGAAGCAGAGAGAGAGAGGTTAGGGTATAGCTCAAATCCACCTATCAGCTTGGATTCAGATATAAATGTTCAAACCTCAGGTGAAGATGTCACAGTGAGGATAAACTGTCCGTTGGAGTCTCATCCGGCTTCCAGAATCTTCCATGCGTTTGAAGAGAGTAAAGTAGAAGTGATAAACTCGAACCTGGAAGTTTCTCAGGACACAGTGTTGCATACGTTTGTAGTCAAATCTGAAGAATTAACGAAAGAGAAGCTGATATCGGCCTTGTCTAGAGAGCAAACAAATTCAGTTCAGTCAAGAACATCATCAGGTAGATAGCCTTTTGAGAGACAGAAGAAGGTGGAAGTAAGTTTGTAATCAAGAACCGGTTTTGAATGGTTCTTTTTTTCTTCTAGGTATCTTTTGTTTTTACCTTTTTTTGGTTATATACCTGTAAGAATCCTCCAAACTAGGATTTTAGAAGTTTTATTGACAAAAGTAGACATTATCATTTACTCGTTTTACAG
>dbd99083-0e54-4330-b3d1-9eb28e1784ea_Chr1:114000
TCAGGAGATGCAGTCAATCTTTGGACAAGAACCTTCTCCCGATGGTCCTGGGACAATGGATTTCTCTGAGTTGAAATCATCCAAAATCGAACCTTTGAGATCGAAGAATATTGATTTTAGACAACAAATTGAGTATCATAAATCTACACACTCGAGCAAGAATGATTCGCAAGCTATAGAACAATATGCAAAAGTGGCTAGTGATATGTCTAAGCTAACACATGTTGGTATCGCAGGGGAAGCTCAAATGGTGGATGTTTCTTCTAAGGACAATTCCAAGAGAACTGCATTGGCCTGTTGTAAAGTTATTCTTGGGAAACGAGTATTTGATTTGGTCTTAGCGAATCAAATGGGGAAAGGAGATGTTCTTGGAGTGGCGAAAATAGCTGGGATCAACGGAGCAAAACAAACCAGCAGCTTAATACCATTGTGTCATAACATTGCTCTTACGCATGTTCGTGTAGACTTACGACTAAACCCTGAGGATTTTAGTGTTGACATTGAAGGAGAAGCTTCTTGCACTGGAAAAACCGGAGTTGAGATGGAAGCTATGACTGCTGTATCAGTTGCTGGTTTGACTGTTTACGATATGTGTAAGGCTGCTTCCAAAGATATCAGTATTACAGACGTGAGGCTCGAGCGTAAAACTGGTGGAAAGAGCGGGTCTTGGTCTAGACTCTAGAGGGGACTGAACACATTCAACATTTGCCTCTGTTGCTATAAAGGTTAGCTTTCTTTATCTTATTTGGATGCTTGGGTGATATCTCTTATATGGAAAGATGGAAACTTTTGAATCTCGATTAGTCAATTAGGCACTGTGAAAGACACTATAGTTTTGCTCACAATTTGTTGCTTCTGCTGTTTTAGTTTGGGTACTCTCTAAGAACAAAGGTGAAATATTACCTATTGATGCTTAAGAGCGGATTGAAACTACCAAGTTTGTTCTTTTTAGTATTTATTCTTGCAATGGGTTATGTGTAAGAACACACATAACATCTCTCTTGAATCTTGTTATAATTAGATCATCACAACACTATTAAAAGGGTCAGATAACATAGTGTTTATATGTATAGGTATATAGGTTATCATGTCGATTTGTGAATCTTTTTGTATGCATATGGTTCATGTTACGACCTTGGAATGATGAGTGAGCACTAAACATATACTAAAGCAGAGAAAGCTAGAAAGTGTGCTAGGCTGTCTCTACTGGCCAAAGTCTCTTTTTTTCATTCTTTCTTGTAGCTTTTGCTTTCTTGTCTCCTCTAATCAAATACTCCATTTCGAGATCTCTCCGTCTGATTTCTTACCAATGTACTAATCATTAATCAAATTGGAACTACGTGTAGCACTATGGCTTGTCCGAACCAGTAAAACCGGCTGAGAAAAGATCCTGTCAACGAACCAACCGGTCAAGTACGGATTTCTTTAATTGTAAAGTTGGGTACGTGTTTATGAAGCGAACGTGTTTGATAGAAAAAAAA
>82043477-1f2b-4f5a-97ab-ef03df68edb2_G43
TTAAAGATTCACTTGTCCGATTTATAAAAAAAAAAAAAACAAGTCTAAGCATTAAATTGAGAAAACAAAAGTACATTATCCGTACCGGCTCCGGTCAGATCTAATTATTAAGCGCATCCTCCTGGAGCAAACCCGACCCGGGAACTCGCTAAGTCGTATACAACCCGGAAACCCTGTTGCTGGATATTCCCAATTATGGATAGTCCGCCCATCGTACCGGCAAACGCAAAACAGAACTTGCCGTTGGTATCCACAGGGATCAGGTAATTCGTCGCCGGAAGTGATACGTCAGCTCCACGGAAATGTAAAACCACCGTCGGTACTTTAACCTCGTTCATATTGGAGAGATCGAAACACGTGTCGAAGAGTGAGAAATCCGGAGCTCTTTTCAATGTCTTAGCTCCGACCCGGAACGCGTCTCTCATAGCAATATAAGCTGGTCGGATCAACCGGGTCACAGACGTACCCGAATCGATAATAACTCCACCGTTACCGATCTGGTCAAGTTTAAAAAGAGAAGCCGTTACGCCGGGGACACGTGTCCCTCCGACGCTAATTCCCAGAAGCCCGACGTAGTAGAAAGTGTCGAGTTTTGGGTTTGACAAAAGTGGCGTGAATCTCGCGATTCGTGATACGGCGGCGTTTCCGAAGACGACCGAGGAAGGTTTCGAAGAAGCGGATCTGTCGACTAAACAGTAAGAGAATTTCTGATTAAACCGGTGACCGGTTTGACCGGGGAACGATAATTTACCTTTACCGAGTCCTAATAAACCGGCGGCTCCGACGAAGAGACCTTCGTTGTCGTGGCCACATCCGAGAGCAACGCCTTTAACGCGATTTCGCCGGAAAGTTAGCGTTTCGGTGGAGAAATCGCCGACGGTGAAAGAACCATCTCCGTAAGAGACTTGGTAGAGACAAGTCTTACGACGGGTGTTGCATCCGGCGGAGTCTAATCGGCGGCAGTGAGGTGAAGAACAGGGGATTGTGGCATAGGTCTTGGATTTTCTCGGGTCGAATATCGGGTCGGATTGAGAGTAGCATCTCCGACAAGGAGCGCATTGTAGCCAGACGATGTCGCTGCCGGTGTCGAGCACCATGTAAACATATCTCGCCGGAGTGCCGACACCGAGGCGCGTGAAGTATTCACCGCTTCCTTGAGAGAGACCAGAGACGACTGAGCTGCTGAATCCACCGGGTCGTGGCGCGTGAGTCACGTTTCTTCCGGGGATTTGAGCGGCGAGTGTGGCGATAGATTTCACGCGCCGGGAGTCACGTTGGAGACGGGAGCTGAATAGCTCGTCGGGTGTTTTGTTGGAGGAGAGAGCATCGATGTGGTCGAGGTTTAGAGTAATGGAAGAAGAAGACTCGGAGTCGGATCCGGATTCAAATTCGGATTCTAGCAGTGACTCGGAGTCGGAGTCGGGTTGGAATGAGACGGGAGAAGCACAAGGAAGGGAATGAGAATTGGGGAATAGGGTTTGGAAGGATGGAAGGGAAGAGAAGGAAGGAAGAGAGAGGAAGAAGAAACAGAGAGAAAAGAGTAAAGCTTTTCTTCTTCCTACCATCTTT
>31c2d659-0c3c-47eb-8a76-96fb4cc9bb73_G43
AAAGATGGTAGGAAGAAGAAAAGCTTTACTCTTTTCTCTCTGTTTCTTCTTCCTCTCTCTTCCTTCCTTCTCTTCCCTTCCATCCTTCCAAACCCTATTCCCCAATTCTCATTCCCTTCCTTGTGCTTCTCCCGTCTCATTCCAACCCGACTCCGACTCCGAGTCACTGCTAGAATCCGAATTTGAATCCGGATCCGACTCCGAGTCTTCTTCTTCCATTACTCTAAACCTCGACCACATCGATGCTCTCTCCTCCAACAAAACACCCGACGAGCTATTCAGCTCCCGTCTCCAACGTGACTCCCGGCGCGTGAAATCTATCGCCACACTCGCCGCTCAAATCCCCGGAAGAAACGTGACTCACGCGCCACGACCCGGTGGATTCAGCAGCTCAGTCGTCTCTGGTCTCTCTCAAGGAAGCGGTGAATACTTCACGCGCCTCGGTGTCGGCACTCCGGCGAGATATGTTTACATGGTGCTCGACACCGGCAGCGACATCGTCTGGCTACAATGCGCTCCTTGTCGGAGATGCTACTCTCAATCCGACCCGATATTCGACCCGAGAAAATCCAAGACCTATGCCACAATCCCCTGTTCTTCACCTCACTGCCGCCGATTAGACTCCGCCGGATGCAACACCCGTCGTAAGACTTGTCTCTACCAAGTCTCTTACGGAGATGGTTCTTTCACCGTCGGCGATTTCTCCACCGAAACGCTAACTTTCCGGCGAAATCGCGTTAAAGGCGTTGCTCTCGGATGTGGCCACGACAACGAAGGTCTCTTCGTCGGAGCCGCCGGTTTATTAGGACTCGGTAAAGGTAAATTATCGTTCCCCGGTCAAACCGGTCACCGGTTTAATCAGAAATTCTCTTACTGTTTAGTCGACAGATCCGCTTCTTCGAAACCTTCCTCGGTCGTCTTCGGAAACGCCGCCGTATCACGAATCGCGAGATTCACGCCACTTTTGTCAAACCCAAAACTCGACACTTTCTACTACGTCGGGCTTCTGGGAATTAGCGTCGGAGGGACACGTGTCCCCGGCGTAACGGCTTCTCTTTTTAAACTTGACCAGATCGGTAACGGTGGAGTTATTATCGATTCGGGTACGTCTGTGACCCGGTTGATCCGACCAGCTTATATTGCTATGAGAGACGCGTTCCGGGTCGGAGCTAAGACATTGAAAAGAGCTCCGGATTTCTCACTCTTCGACACGTGTTTCGATCTCTCCAATATGAACGAGGTTAAAGTACCGACGGTGGTTTTACATTTCCGTGGAGCTGACGTATCACTTCCGGCGACGAATTACCTGATCCCTGTGGATACCAACGGCAAGTTCTGTTTTGCGTTTGCCGGTACGATGGGCGGACTATCCATAATTGGGAATATCCAGCAACAGGGTTTCCGGGTTGTATACGACTTAGCGAGTTCCCGGGTCGGGTTTGCTCCAGGAGGATGCGCTTAATAATTAGATCTGACCGGAGCCGGTACGGATAATGTACTTTTGTTTTCTCAATTTAATGCTTAGACTTGTTTTTTTTTTTTTTATAAATCGGACAAGTGAATCTTTAAGCGGTGGAGTTGAATACGTGTTGATAAAATCTTCACGTGTTGTCGGCTGTATTATTAGTATCGTCTTTATTTTA
>8160eee3-b820-4296-bf4e-7e2626ca9511_AT1G01390
TTCAAGAAATAAGAATAAAGAAAATTCTACTCTTAATGGCGGAAGCAAACACTCCACACATAGCAATCATGCCGAGTCCCGGTATGGGTCACCTTATCCCATTCGTCGAGTTAGCAAAGCGACTCGTTCAGCACGACTGTTTCACCGTCACAATGATCATCTCCGGTGAAACTTCGCCGTCTAAGGCACAAAGATCCGTTCTCAACTCTCTCCCTTCCTCCATAGCCTCCGTATTTCTCCCTCCCGCCGATCTTTCCGATGTTCCCTCCACAGCGCGAATCGAAACTCGGGCCATGCTCACCATGACTCGTTCCAATCCGGCGCTCCGGGAGCTTTTTGGCTCTTTATCAACGAAGAAAAGTCTCCCGGCGGTTCTCGTCGTCGATATGTTTGGTGCGGATGCGTTCGACGTGGCCGTTGACTTCCACGTGTCACCATACATTTTCTATGCATCCAATGCAAACGTCTTGTCGTTTTTTCTTCACTTGCCGAAACTAGACAAAACGGTGTCGTGTGAGTTTAGGTACTTAACCGAACCGCTTAAGATTCCCGGCTGTGTCCCGATAACCGGTAAGGACTTTCTTGATACGGTTCAAGACCGAAACGACGACGCATACAAATTGCTTCTCCATAACACCAAGAGGTACAAAGAAGCTAAAGGGATTCTAGTGAATTCCTTCGTTGATTTAGAGTCGAATGCAATAAAGGCCTTACAAGAACCGGCTCCTGATAAACCAACGGTATACCCGATTGGGCCGCTGGTTAACACAAGTTCATCTAATGTTAACTTGGAAGACAAGTTCGGATGTTTAAGTTGGCTAGACAACCAACCATTCGGCTCGGTTCTATACATATCATTTGGAAGCGGCGGAACACTTACATGTGAGCAGTTTAATGAGCTTGCTATTGGTCTTGCGGAGAGCGGAAAACGGTTTATTTGGGTCATACGAAGTCCAAGCGAGATAGTTAGTTCGTCGTATTTCAATCCACACAGCGAGACAGACCCCTTTTCGTTTTTACCAATTGGGTTCTTAGACCGAACCAAAGAGAAAGGTTTGGTGGTTCCATCATGGGCTCCACAGGTTCAAATCCTGGCTCATCCATCCACATGCGGGTTTTTAACACACTGTGGATGGAATTCGACCTTAGAAAGCATTGTAAACGGTGTACCACTCATAGCGTGGCCTTTATTCGCGGAGCAAAAGATGAATACATTGCTACTCGTGGAGGATGTTGGAGCGGCTCTAAGAATCCATGCGGGTGAAGATGGGATTGTACGGAGGGAAGAAGTGGTGAGAGTGGTGAAGGCACTGATGGAAGGTGAAGAGGGAAAAGCCATAGGAAATAAAGTGAAGGAGTTGAAAGAAGGAGTTGTTAGAGTCTTGGGTGACGATGGATTGTCCAGCAAGTCATTTGGTGAAGTTTTGTTAAAGTGGAAAACGCACCAGCGAGATATCAACCAAGAGACGTCCCACTAAATATGTGAGTTTGAGGCTTTGAGCTATGTTATGCACATTAGGTATGCGACCATGCTCAAGATAAAAAATGCTTCAATATTATGCATTGTGTTGCAAGGAGTCACCAACATATTAATAAACTGTAATTTTGACCTTGGTCAAAATCAAAATGACCTTTGTACAACATAAAATTTAAAAGGTAACATACTTTCATCTGATTA
>39a92b1b-b707-48fb-8c78-c9825c742922_AT1G01420
AAATGGCAGATGGAAACACTCCACATGTAGCAATCATACCAAGTCCCGGTATAGGTCACCTCATCCCACTCGTCGAGTTAGCAAAGCGACTCCTTGACAATCACGGTTTCACCGTCACTTTCATCATCCCCGGCGATTCTCCTCCGTCTAAGGCTCAAAGATCCGTTCTCAACTCTCTCCCTTCCTCCATAGCCTCCGTCTTCCTCCCTCCCGCCGATCTTTCCGACGTTCCTTCGACAGCTCGAATCGAAACTCGGATATCGCTCACCGTGACTCGTTCCAACCCGGCGCTCCGGGAGCTTTTTGGCTCGTTATCGGCGGAGAAACGTCTCCCGGCGGTTCTCGTCGTCGATCTATTTGGTACGGATGCGTTCGACGTGGCTGCTGAGTTCCACGTGTCGCCATACATTTTCTATGCATCAAATGCCAACGTCCTCACGTTTCTGCTTCACTTGCCGAAGCTAGACGAAACGGTGTCGTGTGAGTTTAGGGAATTAACCGAACCGGTTATTATTCCCGGTTGTGTCCCCATAACCGGTAAGGATTTCGTCGATCCGTGTCAAGACCGAAAAGATGAATCATACAAATGGCTTCTACACAACGTCAAGAGATTCAAAGAAGCTGAAGGGATTCTAGTGAATTCCTTCGTCGATTTAGAGCCAAACACTATAAAGATTGTACAAGAACCGGCTCCTGATAAACCACCGGTTTACCTGATTGGGCCGTTGGTTAACTCGGGTTCACACGATGCTGACGTGAACGATGAGTACAAATGTTTAAATTGGCTAGACAACCAACCATTCGGGTCGGTTCTATACGTATCCTTTGGAAGCGGCGGAACACTCACGTTTGAGCAGTTCATTGAGCTGGCTCTTGGCCTAGCGGAGAGTGGAAAACGGTTTCTTTGGGTCATACGAAGTCCGAGTGGGATAGCTAGTTCATCGTATTTCAATCCACAAAGCCGAAATGATCCATTTTCGTTTTTACCACAAGGCTTCTTAGACCGAACCAAAGAAAAAGGTCTAGTGGTTGGGTCATGGGCTCCACAGGCTCAAATTCTGACTCATACATCTATAGGTGGATTTTTAACTCATTGTGGATGGAATTCGAGTCTAGAAAGTATTGTAAACGGTGTACCGCTCATAGCATGGCCGTTATACGCGGAGCAAAAGATGAACGCATTGCTACTCGTGGATGTTGGTGCGGCTCTAAGAGCACGACTGGGTGAAGACGGGGTCGTAGGAAGGGAAGAAGTGGCGAGAGTGGTAAAAGGATTGATAGAAGGAGAAGAAGGGAATGCGGTAAGGAAAAAAATGAAAGAGTTGAAAGAAGGATCTGTTAGAGTCTTAAGGGACGATGGATTCTCTACCAAATCGCTTAATGAAGTTTCGTTGAAGTGGAAAGCCCACCAACGAAAGATCGACCAAGAACAGGAATCATTTCTATGAATTTTCTGTTTGTCTTATATATAAACTGTTAGTTGACATAAAATGAAACACATCAAAAAAAAAGTTTCAGAAGGTAACCTACTTTCATTCGTTTACCTTTAAACAATTCTTTAATAGTAAAACTCATATGTAACAAAGTTCAGAATTTTAAGAAACATTAGCATTTGATGTA
>d6081676-1de7-40ce-bbed-03f2007df811_Chr1:172000
CACATCGTTATGATGGTGAATGGTGATGATCGTAATGTAATAAGTTGGGTTTGCTATAACTAATAAAATGTTATTTTGCCATATCATAAGTTTGGACAGATCAGTTCTTTTGGGAAGTTGCATAAGAAACCAAACCAAAATCCAAGGCAAAATCTTATAATTCAATTTGGTTTGATATGAAAACCAAAAGA
>37641cb3-f7ae-45ab-a3a9-fca2997f2bee_AT1G01470
AAACACCGAAACAAAAACAAAGAGATTTAAACAAGAAGAGTTATTATGGCGAGCTTGCTAGATAAAGCCAAGGACTTCGTGGCGGATAAACTCACCGCGATCCCTAAACCGGAGGGTTCAGTTACGGACGTTGACCTCAAAGACGTGAACCGTGACTCAGTTGAGTACTTGGCCAAAGTCTCTGTCACCAATCCTTACAGTCATTCGATTCCGATCTGTGAGATCAGTTTCACTTTCCACAGCGCCGGCAGGTAAAACCTACTAACTCCGTCGTTTGGTTCTTTGTTAGATTTTGTAAACAACAGAGATCTAATTATTTGTAAACAGGGAGATTGGAAAGGGGAAGATACCGGACCCGGGTTCTCTGAAAGCTAAGGACATGACGGCTCTTGATATTCCCGTGGTGGTGCCGTATAGTATACTGTTTAACCTGGCTCGAGACGTTGGTGTGGACTGGGACATTGACTACGAGCTCCAAATCGGTCTAACCATCGACCTTCCTGTTGTAGGGGAATTTACTATCCCTATCTCTAGTAAGGGAGAAATCAAACTTCCTACTTTTAAAGATTTCTTCTGATCGACAAAACCTATATATAAGACCACACATCGTTATGATGGTGAATGGTGATGATCGTAATGTAATAAGTTGGGTTTGCTATAACTAATAAAATGTTATTTTGCCA
>9c407c63-fbb7-496e-8f32-61b9551b7e29_AT1G01490
CTCTTTTTACTCACAGACAAATCTTTTTCACATCTCTTTGCAAATTCTTGAGAATTCATTCAAGTTACATAAAAAGCTGAGAGCAATGAAGGTCGATCTCTCTCTCTCTCTCTCTTTCTTTACACGTATGCAAGATTTGATTCCTCGGATTAGAGAATTTCTATAAGAAAAAATAGATTTTGATTCTTGAATCCGAAAGTAAAAAGCCTTTTTCTGTGTTTATTCGTTATTAATGAACCTCTCTGAATTTATTCCTTTTTGCATTACTTCATGTGCGAGTGTTTATTACATGTGATTTGCTTCTTTTGGAGTTTTTTCTTCTTAAAGAATCTCACTTTTTAACTTATTCTGATCCTAATTGCAACGAAACTCTTCTTTTTATTTTTAATGATTTTTTTGTGTGTGGCTGAAATACCGTTTTAAGGTTACCAGTGAATTATTAACAAAATCAAATCAAGAATCATAAATTGAATGATGAGTATGCCTCTGCTTTTGCAAAACTCTGTTTCTCTACTATATATGTTCACACAAATACACATGCACGTCACTCTGTGTGTGGTATGTACACATATCATTAACTTTTTGGTATCTTCTTTAAAATCTGCAAATCTCTGTTTTTCTTGCTCCTCTTCCGGATAGAAAAAAACTCAAAAATCAAAGATTATGTCATCTTGGTGTTCACATCTCTTGATGATTCTAACTTGTTGATCTTTTGTAATAATTTTGCAGAAAATTGTGTTAAAGCTGGATTTGCATGACGATAGGGCAAAACAAAAGGCCCTTAAAACGGTTTCTACTCTCCCAGGTAATCATTTTTCCATGCTCCTGTTATATACAATGTTGGTCATCAGAAACAAGTCGCAGATCTCTTGCTTAGTTCTCACTTCTAAACCTCACCTCTATATAAATGGTTTCCGGTCCGATTTAGTCTCCGATTTGGTAGGTAGGTGTAAACAGAGGGAAAAAAATGTGAAAAATTTCTTTAATGTTGATGAACAATCACGAGCTGTTCTGACAGAAGTGTCTCTCTTTTTCAATAGTGACAGTACGGTAAAAAATATTGCTCCAAATATTTCAATTATTGTTTATTTGTGAAATTCATTGTTTTATTTCTTAGAATAAAATCAAATCTAGGCCACTATTGCTTCTTTGAAATACGTGCCCATCAGTTGATAAATCATATGGTGTCAACAAAATCAACAAGCAAATAAGTCAAAGATTGTTTTTTTTGTTTGATTCAAACAAAGCGTTTTACTTTCCTTATTGGTGAATTACAAGTTGCATCTTAATTTTTTTTAGGAATCGATTCCATTGCAATGGACATGAAGGAGAAGAAATTGACGGTTATTGGAACCGTGGATCCGGTAAATGTAGTAAGTAAGCTAAGAAAGTATTGGCCGATGACGGATATCGTACTAGTGGGACCTGCGAAAGAGCCGGAAAAGGAGAAGAAGGAGGAGCCGAAGAAGGAAGGTGGTGGCGAGCCGCCAAAGAAAGAAGGAGAAGCTCCAAAAGAAGAAGGGAAAAAGGAAGGAGAAGCACCGAAGAAGGAAGAAGAGAAGAAAGAAGGTGGCGATAAGAAGGAAGGAGAGAAGAAAGATCAACCACAAGCGCAGCCGCAACCAGTTGTGCCGCCACCTGATCATGTGTTGGAACTTGTAAAGGCGTATAAAGCATATAATCCTCACCTAACAACGTATTACTACGCCCAAAGCATCGAAGAAAACCCTAATGCTTGCGTTATATGTTGAAATATTTATAATGTGATATATTTTGGGGAAA
>68931c94-a2ae-4e5c-aed5-864af71e9bf9_AT1G01620
AGAAAAGAAGAAAAAAAGCAAAGAACACTTGAACGTTTTCTAGATAGAGATGGAAGGGAAAGAAGAGGATGTTCGAGTGGGAGCTAACAAGTTCCCGGAGAGGCAACCGATAGGTACATCGGCTCAGACGGACAAAGACTACAAGGAGCCACCACCAGCTCCATTTTTCGAGCCAGGCGAGCTGAGTTCGTGGTCCTTCTACAGAGCCGGAATCGCCGAGTTCATAGCCACCTTCCTGTTTCTATACATAACAGTATTGACAGTGATGGGAGTGAAGAGAGCACCAAACATGTGTGCCTCTGTTGGAATCCAAGGCATTGCTTGGGCTTTCGGTGGCATGATCTTTGCCCTTGTCTACTGTACTGCTGGAATCTCTGGTAACCCCATTTTTTTTATCTTCTTAATACAAGTAGAATTGGTCTTTTGTTGCATGCTTCAAACCCTTGTAGCTCTGCTTTTAGTTTTCGATTTTTCTCAAAGAGATCTTAATTTAGAGTTGATTCTGATGAGTGTGTGTGTGTGTGTGTTTCACAGGTGGGCACATAAACCCAGCGGTGACATTTGGTCTGTTCTTGGCTCGTAAGCTGTCATTGACGAGAGCTGTCTTTTACATCGTGATGCAATGTCTCGGAGCCATCTGCGGCGCCGGAGTTGTCAAAGGCTTCCAGCCAAATCCTTACCAAACTCTCGGCGGAGGAGCCAACACAGTCGCTCACGGCTACACTAAGGGCTCTGGTTTGGGTGCTGAGATAATCGGAACCTTCGTCCTTGTCTACACGGTCTTCTCCGCCACTGACGCCAAGAGAAGCGCTCGTGACTCCCACGTTCCGGTATAATTTTGTTTTGATTCCTCTTAATTTATTGTTTTGGGTGTTTAGAAAAAGATTCATAATTTAGGGTTATTTTTTTTGCAGATTTTGGCACCACTCCCAATCGGATTCGCTGTGTTCTTGGTTCACTTGGCGACGATTCCAATCACCGGAACAGGAATTAACCCAGCTAGGAGTCTTGGAGCTGCAATCATCTACAACAAGGACCACGCTTGGGACGACCACGTGAGTACCCCATTACATCATTTGGTTGATTTGTCTTTCTATATGTCTTTGTCACTTTGGTTTGATTGTGGTTTGATTGTGGTTTGCAGTGGATATTCTGGGTCGGACCATTCATTGGAGCAGCTCTTGCGGCTCTTTACCACCAACTTGTCATCAGAGCCATTCCATTCAAGTCCAGATCCTGATTTGATTTCTTTCTTTATAAAACTTCATTGTTGCATCTTGGTTTGTAATTGAGCTTGAAAATATTTGAGAGATCTGGATCATGTGTTTATTTTAATTAATGGACTTGTCTTTTTCTTATTTGCTGTGGATGATCTGGTTTTATCGTTAAATGGAGTTTGATATTATGATTGA
>5d263a74-19ce-4e7e-ab5e-06fc7b09b7e7_Chr1:226000
GTTATCCATGATTCCCTGTATTTCTCATTATTTAAATATATCATAATAGTTTCGAGACGTTAGTTTTTTTTGCTTTTTCTATTCTCTCTCTCTCTCGCCTCTATAAAACCATTCTTTCTCTATCTCAGCCACTCTCATTACCCATTGTAGAAAAGAAGAAAAAAAGCAAAGAACACTTGAACGTTTTCTAGATAGAGATGGAAGGGAAAGAAGAGGATGTTCGAGTGGGAGCTAACAAGTTCCCGGAGAGGCAACCGATAGGTACATCGGCTCAGACGGACAAAGACTACAAGGAGCCACCACCAGCTCCATTTTTCGAGCCAGGCGAGCTGAGTTCGTGGTCCTTCTACAGAGCCGGAATCGCCGAGTTCATAGCCACCTTCCTGTTTCTATACATAACAGTATTGACAGTGATGGGAGTGAAGAGAGCACCAAACATGTGTGCCTCTGTTGGAATCCAAGGCATTGCTTGGGCTTTCGGTGGCATGATCTTTGCCCTTGTCTACTGTACTGCTGGAATCTCTGGTAACCCCATTTTTTTTATCTTCTTAATACAAGTAGAATTGGTCTTTTGTTGCATGCTTCAAACCCTTGTAGCTCTGCTTTTAGTTTTCGATTTTTCTCAAAGAGATCTTAATTTAGAGTTGATTCTGATGAGTGTGTGTGTGTGTGTGTTTCACAGGTGGGCACATAAACCCAGCGGTGACATTTGGTCTGTTCTTGGCTCGTAAGCTGTCATTGACGAGAGCTGTCTTTTACATCGTGATGCAATGTCTCGGAGCCATCTGCGGCGCCGGAGTTGTCAAAGGCTTCCAGCCAAATCCTTACCAAACTCTCGGCGGAGGAGCCAACACAGTCGCTCACGGCTACACTAAGGGCTCTGGTTTGGGTGCTGAGATAATCGGAACCTTCGTCCTTGTCTACACGGTCTTCTCCGCCACTGACGCCAAGAGAAGCGCTCGTGACTCCCACGTTCCGGTATAATTTTGTTTTGATTCCTCTTAATTTATTGTTTTGGGTGTTTAGAAAAAGATTCATAATTTAGGGTTATTTTTTTTGCAGATTTTGGCACCACTCCCAATCGGATTCGCTGTGTTCT
>6c20c325-1864-444e-9942-4fee1840ca07_Chr1:258000
ATCGAATTTATGTTTAAACAATGAAATCTGAAGTGCGTTTGATTGGGCGCAATTTCTCTCGTTTTGGCTACTGATTATGTTTTCTGAATCGAATTTGTGTATCTGTGTTGCGCGAATCTTATTTTAAAAGGAGATTAGCAGATCCACAAGCATCTCAGCAGCTTCGATCTCAACAGTCACAGCAGTCCCTTCTCTCAGGGACCTTCTTCGTCTCAGCGTGGTTGTGGTGGTTTCTCTCAGATGACTCAGAGTTCTATCGAAGATCTCCTCATCAACGATCAGGTTTGCTACTTAATCTAAAAGACTTAAGAGTTATCTTCTGTAGATCGTCTCTTCTTCTTCTTCTGAAGAAAAGTTAATTAAGCTATGATTGATTTCATATTTGGTGCTGACTTAAGACTTAAGAGATGTTATACGTTTAATATGGGTTTACACATAATTTAAAATTTTAGCACTTGTTTTTAGTATATTAATAAATATTTAAAAATATACTTTTATTTAACTCTTAACACTTGTTTTAAAACATAACTAAATGTTAAATTCTCCCCACTAATATTATTCCCGGTATCTAATAATCTATATACAGCGT
>da62a242-97da-426f-9bb4-f954d16d6632_Chr1:259000
AATGAATCTTGCAAATATCTAACGATGTCTGAGACAATTCTGGGTACCGTTGTTTCAAACAGAAGAGCAAAGACTCTGCTCTCTCAGCCAAAACATAGTTCTTGTCACTTCTCTCTGTAATTGACATTAAATCTTTCACCATATTCCATGAAGACTTGGAATTGTTAAGACAAGCTTTGCGTCTCCATGTGTACATTGAAGCTTCTACTCTATCTGCCAGCTGAAGCGCTTCATGTTCTGATACAATCTTGAGACGATCTAGAAGTTTTTCTGGTGAAAACCGCCCTGAACTCGTCATGTGTCGATAGATTGCATCTCCTGTGCTCGCTTTTCCGCTCTGCAAATGCATAATATTGTAAGCAAGAAAATGACACCAAAAATAGAAAACCAAAACTTCAAAATCATCTTAAGTGTGGTTACCTTTGGAAGAGTTGCCATGTAAGAATCAGGAATATCCATTTCACCGAGTATGCTGCTATTGATGGCCATAGCAGCTTTATGGATTTGATTAGTGCTCTCTCGCTTGCTCTTAAGTTGTTTCCTTGCCTTCTCTGATAAACCTTGTAATGGAACCAGAGGAATCGGTAACCACCATTTCTCTTCTTTCCTCTGCACAATCACTTTCCTGAATGATCCAGTTGCGGAACGCGTTGACTTCATCGACAAGCTTCCTTCTTCTGCATACCAAAACTCTGTCTTTTGAAAACTATCCAATGCCTCCTGCAGAAAACAAAGAGAATGACTTTTATGAGGAATATTAACCGAGTCAATCTTATTGATGATAGCTTCTTGTTCTGGTGTAGTAACTACCATAAGCATGGAATCTAGTTTTCTGAGTGCAGGCAGATTGATGTAGATATCTGCTCTTGGTCTACTCTCCATGACCTGACAAAAAAACCGCAACAGCTATTTTTAAACTATTGATGTTTATTTCAGTTTTTGGACTTATATCTATAAGCAAATCTTGTTTACCTCAACAGTGGCTCCATTGCTTAGATTCTGTGACTTTGGGATAAACTCGAAAATATAGTCACACACAGAGAGAAGGCAATTCATTTCTCTCTTCCACGTCGTCTTCTGCTCTATCTCCAATGGTTCTAATCTTAGATTCTGTCCAAAAACAGTAGCTGCAAATCTCAAAATCAAAAGACATTAACTACAGTTTCTCTAGATGGCTTAGTTTGAAAGTCACAAAACTGTGAGGCGTATTAGTGTTTAGTTACCATAAAGATTGGTTATAGCGTTTGAGATTGTCACTGCGGTGCAAACGCCTTTGCCGCTTCCTGACATATCTTCCCCAAGCAGAAGCTTCGAGAATCTTTCCTTCATCGTCTCCAGCTCTGCTACGAAACCGATAACAGTTTCATGATTATAATGACAAAGAGGAAATACAGACACAGAGAAAGAGAGAGAGACGGAGAAACACAAAACCTGGCTCTGAAATTTCTTGGACCGCAAGGTGCTCATCAGTCTCAATCTGATTATGTTTCAAGTCGAAGACAGTTGGAAAATTTGAGCTCGCAGAGTTGTTGGATTCGGTTAAGACAGGCCAATCACTAGGAGAAGCCTCAGTGCAGAAACTGCTGGTTTCATCTATTTGGTCTGAAAAGCCTCCTCCAGAGGTTTCAGAACATGTTCGATGATAAGCAAAAGAATCTGTGCTCATTGTTGAGTAAACCGGAGTTTCAGATGCTGAATGATCATTTGGATCGATGGGACCAGGTGACTGATGATAGCCCACATCGTCGTTTTCTTCGTGATTTGGCAAATTCTCCATCTTCTCAATGTTCTGTTTTTGAAAATTCCTCTGCTTTTGTTGATCTCTTGTTTTAATAAAAGAAATAAAGCTT
>45f77c08-f76f-4340-8db0-bff73fe735a7_AT1G01810
TGTAATTGATCATAATGAAGCCGGAAACTAAGAGAAGCACCGCCACAACAAGACGGCGGACCAATGACGGTGGTTCTCCGTTCAATTTCAGCTCTCTCAAGCAAGCGATCGAGGCCATAGATGCTGCAAAGGATACTTCAATCAATCTATCGTCGTTGTCTGTGGCGTTATCCGCCGCGAGTCGTGAGATGAAGCAAAGGAAGGAGAAATCTCACCGTAGGCGAGAAACCAGGAAGAGGGACAAGAAGAAGAAGAAGAAGAAGGATAGTAACAACAATACGAAGCTAGTGATCGGAACAAAGCCGGAAACGGATGCAGAATTGCGAAGATGGTTTTCATACTTCGACAAATCCTTTAAACTATCATTGCCGAGAAAGGTGAAACTAACATCGCCGAGAAAGCTCAACGATCATAATAAAAACTTGAAGGAAGCGCCGATTTGTGAGTTGAATACAGATTTCTCGATGAATCACTGCTCTGAATCCTTTAGATACTAGGAACAACGCTTAGCTTCATTTTTTTCTTTTTCCTACTCTATGAAAATGTTACCATTCTATTTGTCCTCTTTATTCAATGAAATGTTGGAGATGAT
>400ca6cb-1584-423b-8cb7-980b1a93a379_AT1G01840
AATAACACAAAATACCTGGAGAAATAGATTATCCATAGAAAGCGAAAGCGAAAGAGAGAGAGAGAGAGTGTGTGTGTAAGAATATGGCAAGTATAGAGCAAGTAGCTGAGCTGATATCATCGCTGGAGCAAGCAACTTTAATGGCACAGCAAATCGGAACCACCGTTGGACAGAACCAGTTACTCCAAATTTCCTCTCTCCGCATAGCCCACCAACGCCTCTCTGCCTTCCTAGCCTCCATACCAACGGCGGAAGCTGAGAAATCTTTCTCCTCCGTGGAGCCGATGCAATTAGGAGAAGAAGAGAAAGGAGAGGCTGAGCCTGCTGAAGAGGAGAGATACTCGGCGATAGAGAAGGTGGAGGAGAAGATGAGAGAGTGTTTCATTAGAAACAAGAGACTCAAGCGGCCACTGTCTCCCTCGTCGGCTGTGGTGGAGACTTCGGCGACGGAAGAGAGGAGTGGCCGTGATTATGGGTTTGATTCCGACCCACATGCCACCAAGTTGAGAGCTTTGGATCTTATCTACCAGTTTCATGCTTGATTTTATAAATTGTAGATTTCCAGTAGAGAGATTCTTTTGTGATTGTAAAGACTATTTGTCGGTTTGG
>e3ebc7d3-72fc-4966-9d51-b3a5c496f92d_AT1G01990
AGAACTTTGAAGGAAGAAAAAGGTATTCCGACGGGCGAAATCTGTTGGCGAAATCGAAAATGGGTTCGATGAAATTGGGGGTTTAGGGTTCATCAAAATTTGTCGAAACAACAACAGAGAAAGAGAGAAATGGGGAGTTTAGTGAAAGCATATTACTGTAACCAGATGCATCACAACAGCATCATCCCCCACTTTCACCATTACAGACCTTCAAGCCTTCAAAACCCTATCTCCCTCTTCGCCATCACTTCTCCCTCCTCCTCTGAACCTCCTTCTCCTCCTGTTAAACATCCCCTTCCTCAATTCGGCGGCGGCGGCCACTTCATCATCCCCACCATCGCCGTCGCTGCTTCCGCCTGGTTCTTCTTCCGTCTACACCAATACCCTCCTATCATCACCTCCCCCGTTGATCTCCACCTCGATTTGGAAGAAGAAGGCGCTATCAAAGAGCTTCCTTTGGAGAGCAAGCCTGGTTACGTTAAAGCTCTTCACTTCTACAAAATCAAGCCAGGTACCGTCTTGAAACTCTTGGACGTTTTCGACTCCGACAGCTACGACTCCTTGAAAGCCCGGATTCGTTTATCCGCCGAGTGGTTAGAAACTGCCAGGAGAGAATTGGAGGAGGTGGTTGAGAGAGACCCTGGTCGGGTCATGGAGTATTCTCAGGTGGTTGATGAGCTCATGGAGATTCTCAGGGACATGGAGGTTTACATTGATAAATGCCAAAAGGACAACGTCAAGGGTTACCTCAGATCCTGCAACCGATTGCTTGCTCGTGTCAGGAGAATGGAAGCTCAGATTCTCAATGTCCTCAAAGAGTTTCACGACGACCACGACCAAGGAGGAGGAGGAGGAGATACTTATTAGGGAACATGTTCACGTCATTCATTAAGGTGCAGCTGTTTTGTTTACCAAACAAAGTTCATTATGTTTTGGTTCTATCTATCTCTAGGATGGTAAATAGGTGGTAATTAAACTCTCCAGTCTTGTTTTGAAACAACAACAGTTACATTGTTTGTTCCCTAAGATGAATCGGATGCTTATGAGCA
>ab4f0990-03f1-450d-938c-3c57c5a0e49b_AT1G02000
AAGGAAAGAAAGAAAACAAAAGGAGTCCAAGAAACCAGAAGATTGTCTCCCGACGCCATTATCCTTCACCCTCGGAGCTTTTCTTGAAGCAGGGATTCTTCTAATCATTAATCCCTACTTCTTTCTTTCTTTTTTGTTTGTTCTCCTTTGAGATCTATCTAGTACTAGTAGTAAAACCCCCTCCCCTCCATTGAATTTGAATTGAATTGAATCTCTGGGAATCAAATCTTTGATGTCGCATCTGGACGACATTCCTTCTACGCCTGGGAAATTCAAGATGATGGATAAATCCCCCTTCTTCCTGCACCGTACTCGTTGGCAATCCTCCGTCGCCAAGCTTGCCTTTTGGTCCCTTGTCTTTTTCGGATTGCTCTTCATCTTCTTCTACCGATCTCCCATCTCCAATCCCGATTCCTCTCGCCGCTCTCTTCGCACCTACTCTTGGGGCGGTCCCGCCTGGGAGAAACGCGTCCGATCCTCCGCTCGTGTCCGCACCCGCAACGGCGTCTCCGTTCTCGTCACCGGGGCCGCCGGTTTCGTCGGGACTCACGTCTCTGCCGCTCTTAAACGACGCGGCGACGGCGTTCTAGGCCTCGACAACTTCAACGATTACTACGACACCTCTCTCAAGAGATCTCGACAAGCCCTCCTCGAGAGAAGCGGAGTGTTCATCGTTGAAGGAGACATCAACGATCTGTCTCTCCTCAAGAAGCTCTTCGAGGTCGTCCCTTTCACTCACGTCATGCATCTTGCCGCTCAAGCTGGTGTCAGATACGCCATGGAGAACCCCGGCTCCTACGTTCACAGCAACATCGCTGGTTTCGTTAACCTCCTCGAGGTCTGTAAATCCGCTAATCCTCAGCCGGCGATCGTGTGGGCATCGTCTAGCTCCGTCTACGGTTTAAACACCAAAGTCCCCTTCTCTGAGAAAGACAGAACAGATCAGCCTGCGAGTCTCTACGCTGCGACCAAGAAAGCTGGAGAAGAGATTGCCCACACTTACAACCACATCTACGGGCTCTCTCTCACCGGCTTGAGGTTTTTCACGGTGTACGGGCCGTGGGGAAGACCTGACATGGCTTACTTCTTCTTCACCAGAGACATCCTCAAAGGGAAAGCTATTTCGATCTTCGAAGGAGCCAATCACGGAACAGTGGCTAGGGATTTCACATACATCGATGACATAGTGAAAGGATGTTTGGGGGCTCTGGACACGGCGGAGAAGAGCACAGGGAGTGGTGGCAAGAAGCGGGGAGCGGCTCAGCTAAGGGTATTCAACCTGGGGAACACATCTCCGGTGCCGGTGACGGATCTTGTGAGTATATTGGAGAGATTGTTGAAAGTGAAAGCCAAGAGGAACATGATGAAGCTGCCGAGGAATGGTGATGTGCCCTTCACACATGCTAATATCAGTTCGGCACAGAGAGAGTTTGGGTACAAACCAAGCACGGATTTGCAGACTGGTCTAAAGAAGTTTGTGAGATGGTATCTTGGTTACTACAAGCAGGGGGGAAAGAAAGTTGCTGCTGCTGCTTGAATATTGATAATTCACAAGATTCTTTAGTGTATAGTGAGTGAGTGGATTGATACACACCATAAAGAAGAGACATGATTCATTCGAGATTATATATTCTTTACATTTGTATTCTGCTTTGTAATTTCGATCTCTTGAGTCGAAT
>bc270527-5af2-42d8-b630-b7763228bd10_Chr1:347000
GTATTCGAATAGATATGAAACAGAGAGAAAGAGAGACCTTCCAAGCTTTAGAATCCCCGGTTTTGGTAGATCCAAGCATCTCGTGGAGCAATCCTGAAACCACCCAAATCCCCCTTTAGCCTTTTTTTCACAAACAACAACCAAATATCAAAATACAGAAATTAAGATGGAGATTACGATCGCGGCTGATCTGACGAAAGAACTTGTAATCTCCTCCTCCTCCTCCGTGAGAGGATGACTCTGAATCGGAGAACGACATTGGTAACCAAACAGTACGAATTCAGAAGAAGATGAAGAGGAGACGGGGAGTGATTTCATTTTCATCTTCATCATCAATTCATCAAATTGTTTGTATGGCTCCGCTTACAAATTGGGAACACACTAACACTATTAATAGATTTCCTTTCTCTCTTCTCAAATTAGCTCTTCTTCCCTTCTTTCTTCACCACTAACTTAAATATTATTTTTATTTCTCATGTACCAAGCTTACCTCCTTTACGTATGTTTGTTTACAAGAAAAACTTTGAATTTGATCCTTTAGTTAGAATTAGATTTATTGGTAAAATGCTTCATTGGATTGGATTTGAACCATATATTTTAGTTATGCAGATAGTCCCAAGGCCTGCAGTTTTTCTTATTCACTACTTAATTTGCATTCTTTCTTCTTCAATCACACTTTGTTTCACTTTGTGCTTTGCTAATTCAGCTTTATAGCATAATGTATATATCATATTCATTA
>4447150f-bca0-4ff4-b843-2084ea3f386f_AT1G02060
GGTGGAGGAGCGGCGGACGTGTGCCGCCATATTTCGCGGCAACTTTCTTCTGCAATGGTATCTTCTGTACCTAAACTCCATGCTTTGTTTGTCTCCAAGTCTCAACCAGTTCTCCGAGCCGCCAAAGTTACCAATGAAGAAAGGTCCACCAAATCAAAACTCGCCAGGTCCTTGGCCCGTGCCGTGAACTCTAACCCGTGGTCGGACGAACTCGAGTCTTCACTATCATCTCTTCATCCGTCCCAAACCATCTCCAGAACCACCGTTCTCCAAACCCTGCGTCTCATCAAGGTCCCTGCGGATGGTCTCCGGTTCTTTGACTGGGTTTCCAACAAGGGGTTTTCTCACAAAGAGCAGTCTTTCTTCCTCATGTTAGAGTTCCTCGGTCGAGCTCGCAATCTCAATGTGGCTCGCAATTTCTTGTTCTCCATCGAGAGAAGGTCTAATGGCTGCGTCAAGCTCCAGGATCGCTACTTCAACAGCTTGATTAGGAGCTACGGGAACGCTGGGCTCTTCCAGGAGTCAGTGAAGCTGTTCCAGACCATGAAGCAGATGGGCATCTCCCCTTCCGTTCTTACCTTCAACAGTCTTCTCTCCATTTTGCTCAAGCGTGGCAGAACTGGAATGGCCCATGACTTGTTCGACGAAATGCGTCGTACCTACGGGGTTACCCCAGACTCCTATACTTTCAATACATTGATAAATGGGTTTTGTAAGAACTCCATGGTCGATGAAGCCTTTAGGATTTTTAAGGATATGGAGCTGTATCATTGCAATCCTGACGTTGTTACATATAACACGATCATCGATGGGTTATGCAGAGCCGGCAAGGTCAAGATTGCACATAATGTTTTGAGTGGAATGTTGAAGAAAGCAACCGATGTGCATCCCAACGTTGTTAGTTACACTACTCTGGTGCGAGGCTATTGTATGAAGCAGGAAATTGATGAAGCAGTGCTTGTGTTTCATGACATGCTGAGTAGAGGGCTGAAACCCAATGCTGTTACTTACAATACTCTGATCAAGGGGCTCTCTGAGGCTCACAGATATGATGAGATCAAAGATATCTTGATTGGAGGGAACGACGCATTTACCACTTTCGCTCCAGATGCCTGCACTTTTAATATTTTGATCAAAGCCCACTGCGATGCTGGTCATTTGGATGCAGCGATGAAGGTGTTCCAAGAAATGCTGAATATGAAGTTGCATCCTGATTCAGCTTCTTATAGTGTTTTGATTCGTACTCTGTGCATGAGAAACGAATTTGATAGAGCTGAGACATTGTTCAATGAGTTATTTGAGAAGGAAGTATTGTTAGGTAAGGATGAATGCAAGCCTCTCGCTGCAGCTTATAACCCAATGTTTGAATACTTATGTGCCAATGGGAAAACAAAACAAGCGGAGAAAGTTTTCAGGCAGCTGATGAAAAGAGGAGTGCAAGATCCGCCCTCTTACAAGACTTTGATAACGGGTCACTGCAGAGAAGGTAAATTCAAGCCTGCTTATGAGCTGTTGGTTCTAATGCTCAGGCGGGAATTTGTACCTGATCTTGAAACTTACGAGTTATTGATTGATGGACTGTTGAAGATAGGTGAAGCTCTTCTTGCTCACGATACCCTACAAAGGATGCTAAGGAGCTCTTATCTTCCTGTTGCAACCACTTTCCATTCTGTACTTGCAGAACTTGCGAAAAGGAAATTTGCTAACGAGTCTTTCTGCTTGGTAACGCTAATGTTGGAAAAACGAATAAGACAGAACATTGATCTTTCAACGCAGGTTGTCAGATTGCTTTTTAGTAGTGCACAGAAAGAGAAGGCATTTCTGATTGTTAGGTTGCTTTATGATAACGGGTATTTGGTTAAGATGGAGGAATTACTTGGTTACCTCTGCGAGAATAGAAAACTACTTGATGCACATACACTTGTTCTGTTTTGTCTGGAAAAAAGTCAAATGGTAGATATCGACACATGCAACACGGTCATAGAAGGACTCTGTAAGCATAAGAGACACTCTGAAGCGTTTAGTTTGTACAATGAATTAGTAGAACTAGGAAACCACCAACAGCTTAGCTGCCACGTGGTTTTGAGGAATGCCTTAGAGGCTGCTGGAAAGTGGGAAGAACTTCAGTTTGTGTCAAAGAGGATGGCTACATTGAGAGAATCAGATGATTGCTCTGTATTAGAATGAAGGATAGACCGTGCATCTGGTTTCTGGTAAACAGGATCCTCTCTCTTTGTTCCGTTTTCAATTCTGTGTCTAAAATTATCCATTGGCAATTGTAAAATTTTTGGCCCTCAGCAATTAAGCAAGTTTGTATT
>a5721285-6901-4a11-9128-511974dc2990_Chr1:392000
TCCTGCACTCTCCGTGCGTTTCTTCATCTTCACCTCTTCCGCCTGCTTTATTGATATCACATGTACCACGTTTACAAAGCTCTTTATGGCTTCTGACGCCACTGTGTCAGGCACCCGTTCCAGGCTCTGCTTCCACTCCTCGCACAAGGCAAATGAGTCTGGCCGCTGTTTCTTTGGGTCTCCGTTGCTCAGGGGAACCAGGCTCAGCTTGAACCATGCGTGGAGAGAGCATATGAACTCCCTCTGGAATTTAATGATGCGACAGAAGCTCGAATGCCACAAGGACACAGCTGACTCTAGGTCCCGCGTCACCTGCCGGTGTACCTCTGATGTTGACTCACCTCTCTCTGTTTGGTTGATCAGGCCACGGACTTGTTGCACGATGTTGTTCTGGATTTCGTGATACTCGTGCATTGACTTCCACATGTACATTAATCTGCATTTCAAGGTGGTTAGAGACACATACAAATCCTCCCTACTTTTATTTCGAACTTACCTATAAAATCCCCCACTGGCAGAACAGCAATGGGTTTGGTATTACATATGCCTAATTCGGGTTCACATGAGTTTGCAGAAGCATATAAACAAGCCTAGACCGAACCAGCAGCCCTCAAGGAACAATGAAACACAAACACAACTACAAAAAAAAGACTGACCCGTGGCAGAGTTCAACAAGCTGAGGGACAAGGTCAGTGTCCCGGAGGCGGAGAATGGCATTAGACGTGGTTAAAACAGCTTCTGAAGAAACAATGATGAGTGATTGCAGTCTGGTTATGGAAGTTTTAGTCTTGTCTAGCTTGGATTCATCACCTCCCTTATACTCCTGACTCTGCAGCGCAGACAGCTTCTTCTCGTGCTCAATCTTAACTCCTTCTCTTGCCTAAATTCGAATTCACAAGTTTATTTCGTAACCGTTGGTAAGCCGAAAACCGAAAACAAAAACAGGGAATGTACCTTGACATCCTCATAAAGCTTCTTTTCCCAAGCGAGGAGTCGGTCTAGAGTGGAGCAGAGGCTCTTGAGGCCGCCTTGTTCATCATTCAGGGTAGATGCATCGAGCTTGTATTTGACTGCCAATGGGGGTTTTGAGGTCCAGCTTGCGCTCAAGTTGCTGAACACACTGCTTGAATGATACACCGTCTCTGCAGACAACAAATATAGAGAGAGTAAGAGAATGAGATGGGTTTCAATGCATCATCATCTACATCTAGTTAGTAGAGTGTGAGACTTACTCCTCAGCTTGCTGAAGCTGCGGTCGAGCTCAGCCCGGCCGATCTCAAGCATGGCGGAGACCTGGTCCCCAGCGGAGGCAGCCTTGTCGAAGTAGTCTTGAACGGCGTCAAGGATCTCCTTCAAATTCTTGTGCCTTACCACCAATTTGGTCTTGTAGCAGTCGGAAGAAGTGGTAACATGGTCAGAGTGCTCTTTGCCATTTGGGTCTTGATGTGGTTGTTTCACAGGCTCTTCTTCAATACCGGATCTGGAAACGTGAGTTTCGACCTCCCCATCTCCGTCGGACGAAGAGGTGGCAGTGAAACGGTCGTGGTCGTCGCCCCACTCGCTGCAGTGAACTTCCTCGGCGGCATCTCTCCGTGAGTGGCAGTAATCGTGGTCGGATCTTTCAGTTTCGGCGTCGTAGTCGGAAGGAGGACGGTGCTTGTGGTTCTGGCGAGCTTTGCGTTCGAAGTACTCGGAGTCGGGGGGAGAGGGAGGGTAGAAATTCTCCCAGTTCCAGACAGAGGAAGCTTGAGATGGAGAGCGAGAGTAAGTAGAGTTCTGGTGAGCAGTGGGATAGAAACTGGTGGCAGGAGAGGAAGAAGGAGAGGAGTCGGAGAGAATGTGTGGAAGCCTCCTAGGCCTAGTAGGCTTAGGCTTGCTGCGGATGGGCGGAGGAGGGGGTTCTGGGGAATGGGAAGAAGGGACACGTGGCGCGTCCTGACTGGAGGAAGGGCGGAGAAAAACAGCGGGAGTATTCTCGGAGACGGAGAGGGGCTCGCCGGCGGCGAAGGAGGAGAGGGCAGAGCCAGTGAGACGAAGGGAGCGGCAGTAGTCAGAGTGAGCGGCGGCGAGATGGTGACGAGCGTAGACGGCGTCCTTCATAAGACGGCGCCGCTCCTTGCAGCGACGGACAGCATCCTCACTGTCGAGCTTGGAGGCCGTGCATCCCATGGCCAACAACAC
>b5a0c94b-c04d-4e9d-ab3d-9a8a9f6c9c5a_Chr1:403000
AGAAAGAAAAAAAGAGAAGGCATGGCCGCGGAAGAAGCGACGGAGTTCTACCTGAGATACTATGTCGGTCACAAAGGGAAATTTGGACACGAGTTCCTGGAGTTCGAGTTTAGAGAGGACGGTAAGCTCCGTTACGCCAATAACTCTAACTACAAGAACGATACTATTATCCGCAAGGAGGTATTTCTCACCCCCGCCGTGCTCAAGGAATGCAAGCGTATCGTCTCCGAGAGCGAGGTCCTTTTTCTCTCTCTCTTCCGATTTGCTTCTCTCTTGTTAATTGTCCGCGTTTTGGTCAATCGACGCTATAATAGCCAATTAGGGTTTTAGTGATTTTGCTTCGATTTTTGTCGATCTAGGGCATCTTTCCTGACTAGTGTTGTAGGTTTAGAACCCTCTTCGTTGTTAATGCTATTATCTAGGAATAATGGATGATTTTGTACAACCTGACATGTGATTATTTGTCTGCGGGTAGATTCTGAAAGAAGACGATAACAATTGGCCGGAACCTGACCGTGTTGGAAAGCAAGAGCTCGAGATCGTCTTGGGTAATGAGCATATCTCATTCGCTACATCTAAGATTGGATCTCTTGTTGATTGCCAGAGCAGTAATGATCCTGAAGGACTTCGCATCTTCTACTATCTTGTTCAGGTCTCCTCTCTTTTTCTTCCACCCCTTGCCTTACCATCTTTTCTTTTACCTAATCCCTTAACTCTATTGGACTCGATTATATATTTAGGACTCTGCCTTTTAACGTATTCACTGTCTCAAACTTTAACATTTAGGGTTTGGCTGTTAACACTCATCCCTTACATGGTTCTGTAGTTTTTTTTTTTTTAGTTTCTGTATTTATTTGTGCTCTAACATATTCCTTTTGAAACTTTCATGGTTGCAGGACTTGAAATGTCTTGTTTTTTCGCTCATCTCTCTGCACTTCAAAATCAAGCCTATCTAGAGAAGAAAATCAGTTTGTGACATGTCAAGACGCGATGAATTTGTTGGGAACATGAGGACTTTGTGACTGAAGTTTGGTTGTTTTTATGTCTCTGGTTCTCTGTTTTTTTTTTTTGTTGGATTTGGGTGAAAGTGGGTATGTAAGATGTTCTACCTCAACTTTTGGTCCTTTTTTGTGTCAACATCCCATGTGAAGAACCTTTCATGAACCACAACCTAT
>42340dfc-d8b0-49ac-9d6f-138441529378_Chr1:448000
AGAACAATGGGAGGGTTCACTATCAACATTATTGACACCCCTGGACTTGTGGAAGCTGGATATGTCAATCACCAAGCTCTCGAGTTAATCAAAGGGTCAGTAGCTACTCTTTTGGAATATCTCTTCGTTGATTGTTGCATATAGGATTATCTCATTCGTTTTTGAATTAATTAAGCTAAGTATATATGTGGTTAACATGTTTACTTGTGGGTTTCTGTTGAAATTGTGAATTATGAGTATCTGGTTTACGCTGAAGCTGTATATTGGAGTGTGTGTGGAAGTTTTACGATAGTTGTTGTGTTTCTCGGATTTTGGACAGGTTTCTTGTGAACAGAACAATAGATGTCTTGCTCTATGTTGATCGTTTGGATGTGTATAGAGTCGATGAGCTAGATAAGCAAGTTGTTATAGCAATCACCCAAACCTTTGGAAAAGAGATATGGTGCAAAACCTTGCTTGTTCTGACTCATGCTCAATTTTCCCCTCCCGATGAACTTTCCTACGAAACTTTTTCCTCCAAGAGATCAGATTCTCTCCTCAAAACTATCCGGGCTGGTTCTAAGATGCGAAAACAAGAGTTTGAGGTATGGTTATTTATACATATACCTGTCTCCGAAAATTGTTATACCAATGTATGTTTGGTTCATTGTAGCAAGAATCAGTTTCATTCTTTACTGGCTTGTAGGATTCTGCAATCGCGGTAGTCTATGCAGAGAACAGCGGAAGATGCAGCAAGAACGATAAGGACGAAAAGGTTTGTGTTTTCGAATCTCTGATTTGATCCGACTTGGAGAGAGACTGACTGTTAAAAGTTGCTTACCTGCTCTCGGTTCAGGCTCTTCCAAATGGTGAAGCGTGGATCCCGAACTTGGTTAAGGCGATAACTGATGTAGCAACAAACCAGAGGAAAGCAATTCATGTAGACAAGAAGATGGTAGATGGATCTTACTCTGATGATAAAGGAAAGAAACTCATCCCTCTTATCATAGGCGCTCAGGTAAGAAAGAGACACAGTTTGATTTATTGTCTTGTTCGAATTTGGTAAACAAGTGAAATCCTTTCTTCTACTTTGCAGTATTTGATCGTTAAGATGATTCAAGGAGCAATCAGAAATGATATCAAGACAAGTGGAAAGCCACTTTAAGAGGCTCTGAAGAAGAGGTTTTGTTGTGAGCAAATTACAAGGAGAAGAAGAGTTTTTCGATTGTTCTTTCTTTTGTTAGATTTTATCTGCAACATTTTCTTGTTTCCGGCTTTATCTTTGTCTGTAATTTATGGAGATTTGTTCAAAGAAAAGATTGCCATGCTTTCTGGTTAAATGAAATGGATGTTTCCCAATCA
>14cf56c9-39bd-4a6e-8706-db5435eaeadb_Chr1:465000
GAATAATCAAGCTTTCATGGAATTGGGATGGAGAAACGACGTCGGATCACTTGCTGTGAAAGATCAGGGCATGATGTCAGAAAGAGCAAGAAGTGATGAAGATCGTCTAATCAACGGTCTAAAATGGGGCTACGGCTACTTTGATCATGATCAAACTGATAATTATCTTCAGATTGTTCCAGAGATTCATAAAGAAGTAGAAAATGCGAAGGAGGATTTATTGGTTGTTGTCCCTGATGAACATTCTGAAACTGATGATCATCATCATATTAAAGATTTTTCAGAGAGATCAGATCATCGATTTTATCTGAGAAACAAACATGAGAACCCCAAAAAACGTCGTATCCAGGTCTTAAGTAGTGATGTAAGTCGATACATAGATATATTTTCATGTTACCTTATGTATTATCATTTTTCACTGTTTTTAATTTTTTCTTTCTATAAATAAAATTAATTAATTTAGGATGAATCGGAGGAGTTTACAAGAGAAGTTCCTTCAGTTACTCGAAAAGGTTCCAAGAGAAGAAGAAGAGACGAGAAGATGAGTAATAAGATGCGTAAGCTACAGCAACTCGTACCTAATTGTCACAAGGTTGGTGTGTATATAGATCCTTCTATATAATGTTTCAATTTAACTATTGAGTGTCTAGTCTTTTCCGTATAAGTTTCCGCTACTTCCGTTGCATATATGAAGAAATCTTGCCTTAAGTTTCCAATTCTGATAACGGGTGGTGCTTTTTTACGGTTTTCAGACGGACAAGGTTTCGGTTCTCGACAAGACCATAGAGTATATGAAAAACCTTCAACTTCAACTTCAGGTCTATATTTAACTTTATTCACTATTTTTATTTCACACTTTATTCAGTGTTCTTCTTCCATATATTTGAATTATTGAGGCTTGAGGTTTTAAGTGTTTATCTAATAGTCTGAGTTTTTTTTTGGTTAATTTAACTAGTTGACATAAACTGTTCTTGGTATTCGATCTGACTCGCCAACTTATGAGATATGGATTATTGTTTTACAATATGGGTTTCAAATTGATCAAACAAATATAGCCACTTTTTGGTGTTTAGTGACGAAAAAAATGGAATGATATATAGTAGGCAGTAGATAACCTAGATGGTGAAGTCTATAGAATTTCTTTAATATTTCGAATTCATCTCTTTTCATGTGATTATTTAGTGCCAACTAAATGTTTTATATTTTATAGAACTATGTACCCATTTTGATCATTCGAATATGTATATGTGCTATTTATATTCAGAAACTAAGTTGTAATCAAAGTTGATGTTATAATTGCAGATGATGTCAACAGTGGGGGTGAATCCTTATTTTCTTCCGGCGACATTAGGATTTGGAATGCACAACCACATGCTGACGGCAATGGCTTCGGCTCACGGCCTAAATCCGGCGAATCACATGATGCCATCGCCGCTAATTCCGGCGTTAAATTGGCCATTACCACCGTTTACTAATATTTCATTCCCACATTCATCTAGTCAATCTCTATTTCTTACAACATCATCACCAGCTTCTTCTCCTCAGTCTCTTCACGGTTTGGTTCCTTATTTCCCAAGTTTCTTGGATTTTTCTTCCCATGCGATGAGAAGACTATGATAAGTAAGTAGCTCGATAAAAGTTTATGTGAAATGATCGTTGACTAATTAAGAGAGAAAAGAGTTCCAAATTAGGACAGTTTGTGTGAACCATTTGTGTCATATACTTTTTTTTCCGGGTGGTTTTGTATATTAATAATAAT
>290f2057-5dce-41d1-9858-e2dd81a866be_Chr1:486000
TACTACTAATAATCATTTTTTGAAAAAAATAAAAAAGGGACATGGTTTTGCCATCTTCAACACCGTTACAAACCACCGGAAAGAAGACGATATCCTCGCCGGAATATAACTTCCCGGTGATCGATTTCTCCTTAAACGATCGGTCAAAACTATCGGAGAAGATCGTAAAAGCCTGTGAGGTTAATGGGTTTTTCAAGGTGATAAACCATGGAGTTAAACCGGAGATAATAAAGAGATTCGAGCATGAAGGAGAAGAGTTCTTTAATAAACCGGAATCAGATAAGCTACGAGCCGGTCCGGCGAGTCCGTTCGGTTACGGATGCAAGAACATCGGGTTCAACGGCGATTTGGGTGAGCTTGAGTATCTTCTTCTCCACGCAAATCCGACAGCTGTCGCTGATAAATCTGAAACTATATCTCATGATGATCCTTTCAAGTTCAGGTACGTATACATGTATTACTATTTTTTTCGTACATATTACAAATCTTTTTAGCATATGTTTTGTGTGTATATTTATTGATTCTTGAACCTACTTTAATTTCTTGAATCATATTATAATAGCCATAAAAGAAATATATTTTAACTTTATGTCAAAAATTTGAGTAAAACAAAATTAAACATAAAGGCTTAAGCTAATGTATCAACCAAACAAATCCATAGTATGAGTTTTGGTTAACAAATTCATATAAACCATAAGCTCAATGAAGCATGAGAAAACTGACAACCATTTATATGTGTGTGTGTGTATGTGTGGAAATGGCAATCGTTGGTTCTTGGTTGCGTCTACATATTATTATTTTTTAAAAATATATATTCTATCCATTTCTGTGTGTGTCAAATTGAAAGTTGACCCAACTGAAATTGATGTGGATTGTGTGTGACAATGTGACTTGTGAGAAACCTAAAAAGAGAGGGAGAGATTGAAAGTGAGATGCAATGTCGAATAATGGATAATGACCAGAAGACACGGCTTTTAATTATTATCAGTCTTGTTCCTTTATTGTCATTAAAGTTGCTCATATTGTTTTTTCCTTTTGTTTTAAAATTAGTACAAATTATAATCATACCAACTTAATGCCGGTTCACCTGATAGTTTGTTGTGATCAATAATCTATACTATAATAGTTGGATTTTGTTATTGGTTCATAGTAGTATATTGGTATGTGGTTACAATAACGATGGCAACCATTTTTTTCTCTAGATAATACTAAAATATCAAAATTGTGAAAGTTGCTTTTGTAACCTTGACTGCGACATGGTTGATAAATCAAATTCTCTTTTTAAAAAATCCCTAATTTGGTGGCATATAGGTTACGTATAATAAATATATTTTATCTAATTCTTGGTGGAAATCGAACTATAAAATATCATTCATGGGCTCCATAGTAGTTATAATTATTTGAAAAATTCAGATTAAACACACACATACGTTACAAACTAACATAATAATTGAACAGACTTGGTCAATTAGTGGATACTGTGCATGAACACAGACAATACTTTGAGACGTCGTCAAAGAATCAAAATTGGAGACGTCAACGAGTAAAGATTTGACTTGTTATTCCTCTTCGTCATTTTTAAAATGACAAGTTGTAAATAAAAAGCAGGAATCATGGGGTCCTCACTTTCCGAACATTCCTCTGTCTCATGTCTTTTCTTTTTCTGTTATTGGTATTTATCGTAATAATAATAATAATTTGAAAATCTTTCAGAAAAAATAAGAACAACAACCCGTCTCTCTGTCAATTGTTGTTGAGTGTGTTAATAAATTCCACGTGTTGTTTCTCTTTTATTAGCTCGGCGACGAATGATTACATACGCACGGTTAGAGATTTGGCATGTGAGATCATTGATCTGACGATCGAGAATTTATGGGGACAGAAGTCTAGCGAAGTGAGTGAGCTGATCAGAGACGTTCGTAGCGATTCGATCCTACGGTTGAATCACTATCCACCAGCACCGTACGCGTTAAGTGGCGTTGGTCAAATAGGTTTCGGAGAACATTCTGACCCTCAGATCTTGACGGTGTTAAGATCCAACGACGTAGATGGACTTGAGATTTGCTCACGTGACGGCTTGTGGATCCCAATCCCATCTGACCCTACATGCTTCTTCGTATTGGTCGGTGACTGCCTTCAGGTACTAACCACATTTTGTTTCGTAAAGACTTACAAAATAGTTTTCATCAATTAATTAATTAATGAAATAATCTTTGAAAATAGGCATTGACGAATGGGAGATTCACTAGCGTGAGGCATAGGGTTTTAGCAAACACAGCAAAGAAGCCACGTATGTCGGCGATGTACTTTGCAGCTCCACCGTTAGAGGCGAAAATATCACCGTTGCCAAAAATGGTGTCGCCGGAAAATCCAAGACGTTATAATTCATTCACATGGGGTGACTACAAAAAAGCTACATACTCTCTCCGTTTAGATGTCCCTCGTCTCGAGTTTTTCAAGACTTTATAGATTATATTCATACCATTGAAAGCTAGATTTTTTATTTTTTTTTTGCTTGTTGAAAAAGAAAATATGATTGTTGGATTGTTACAAATATATACCATGTGAAATGTATAGATTTAGATGAACAAAAAGAAAAAGAAAATTGAGTTTTGGTCA
>62b51d06-69b1-45e8-be83-0bb9f9ee4cab_AT1G02420
ACAGAGAGAGCGAGCTTCGGTTTTTCTTCTCCGATTTGGAACCAAAGCTCAGATTTTGGATTTTGTTAGACGATTTCCAAATGATGATGATCCTCAAGCCTTTATCTTCTCACCACGTTTCCAATTTCCGTCTCTCTGTATCGTTTCTTCACAGCGTGGCACTATCGGATGCGAAGGTTCCTGTAGAAGAAGAAGGCGATGACGCAGAAACTGTTTTCCGGATGATAAATGGATCAAATCTGCAAGTGGAATTGAAGGAATCGTTGAGCTCTAGTGGAATCCACTTGTCCAAGGACTTAATCGATAGGGTTTTGAAAAGGGTAAGGTTTAGTCATGGGAACCCAATTCAAACCCTAGAGTTTTACAGGTACGCTAGTGCTATAAGAGGGTTTTATCATTCTTCGTTTTCTCTAGATACAATGCTTTATATTCTCGGTAGAAATCGAAAGTTCGATCAAATTTGGGAGCTTTTGATTGAGACTAAGCGTAAGGATCGATCTTTGATATCTCCAAGGACGATGCAAGTTGTGTTAGGTAGAGTTGCTAAGTTGTGTTCCGTTAGACAAACTGTTGAATCTTTCTGGAAGTTTAAGAGATTGGTTCCTGATTTCTTTGACACGGCTTGTTTCAATGCTCTCTTGAGAACTCTTTGCCAAGAGAAGAGTATGACTGATGCTAGGAATGTGTATCATAGCTTGAAGCATCAGTTTCAGCCTGATTTGCAGACTTTTAATATACTTTTATCGGGTTGGAAATCATCGGAAGAAGCGGAAGCTTTCTTCGAGGAAATGAAGGGAAAGGGGCTAAAACCTGATGTGGTTACGTATAACTCTTTGATTGATGTGTATTGCAAGGATAGAGAGATTGAGAAAGCTTATAAGTTGATAGATAAGATGCGAGAGGAGGAGGAAACTCCCGATGTTATAACTTATACAACTGTTATAGGTGGGTTGGGGTTAATCGGTCAGCCTGATAAAGCTAGAGAAGTTTTAAAGGAAATGAAGGAGTATGGGTGTTATCCTGATGTTGCGGCTTATAATGCTGCTATTAGGAATTTTTGCATAGCGAGGAGGCTCGGGGATGCGGATAAGTTGGTGGATGAGATGGTGAAGAAGGGTTTGTCTCCGAATGCGACTACTTATAATCTGTTTTTCCGTGTTTTATCGTTGGCAAATGATTTGGGACGGTCTTGGGAGCTGTATGTGAGAATGTTGGGGAATGAGTGTTTGCCGAATACACAATCCTGTATGTTCTTGATTAAGATGTTTAAGAGACACGAGAAAGTGGATATGGCGATGCGGTTGTGGGAAGATATGGTGGTAAAAGGTTTTGGTTCATATAGTTTGGTTTCAGATGTGCTTTTGGATTTGCTTTGTGATTTGGCTAAAGTCGAAGAAGCTGAGAAATGTTTGCTTGAGATGGTTGAGAAAGGTCATAGACCGAGTAATGTCTCGTTTAAAAGGATCAAGTTGTTGATGGAGCTAGCAAATAAGCACGATGAGGTTAATAACTTGATACAAAAGATGGCTATTTTCAGTACAGAGATTCCGCGTTAACAACCAAGACACATTCTTACATTCTTTCAGCATTTTTCAACAGCCAGTCGAGTCCTTCATGTAAACCATCACCAGAGAATGCACATGAGCTCTGGACATGCCTAGCAAGCAAGAATCAAAAAACAGATCATCAGAAGAATCGATCATAATCGCAAAATTAGAGTCTTGAAAGGTTTTTCTTATCTTCTTACCAGTTTCTCTGCCAGTTTTTTTGACGAAGAGAAGTGAGATCAAGCTTGTTACTGATCTCAGAAGCAGACATAGCACCAGGAACTTCATGCTTGTTTCCAAATACAAGAACAGCCACATTGTCCGGTACACTCCCTTGTATCTGTTATACACGGCATCAAACATTAGATTATTTGACTTGCTCAATGTTTAGAGAAGTCAGGTTTGTTTGTTACCTCATCAATCACCGCATTAAGAAAATCTTTCGCATCTTCTATTCGATCTCTGTCTGTGCTATCGACTACAAGCACAAGCCCCGCTATTTCTTGGAAGTCATGTTTC
>0c7d9834-311d-4c05-b6dc-6f64032e493e_AT1G02450
TCCTAAACAATTTAGTTTATACAATTATTCCCTAGAGACCATGAGCAAGGATGAGAATGTGGAGAGCAAAGAGACGATCAGGGTTGATAAGAGAGTAAGAGAAGACGAAGAAGAGGAAGAAGAGAAGAAGATTGATACGTTCTTTAAGCTTATCAAACACTATCAAGAAGCACGGAAACGTAGACGAGAAGAGTTAGCTGAAAATTCTGGCGTCGTGAGGAGGAAATCTAACGGCGGAGAAAGGTCCGGTATAGTAGTTCCGGCGTTTCAGCCGGAGGATTTCTCTCAGTGTCGTACGGGTTTGAAGCCGCCATTGATGTTTGTTTCGGATCACAAGGAAGAAAATACAAAGGTGGAACAAGAAGAAGATCAAACAGAAGAGCGAAACGAAGACAAGGCTTTAGATCTTAATCTTGCATTGTAGTAGCAATTAGTTTTAATCTATTTTTAATTGTCCATGTTTCATTTGTTAGCGTTGTGATTATTAAATCCTTCATTTAACTAAAATGTCCGATAATTAACTTTAAAATGAATAAACTCAAAAGAATC
>6b3814be-d65f-4db5-97b6-6b5564917a8b_Chr1:556000
AGTTGCATGTGACTGCTTATCTGATGGAGAGCGATATGATGAGTCGCGATCAGCCCTGGACAGACGAGCGGCCTCCACTTCCTACAGATTTATCAACAAGACTCGCTAAATTGAAAGACTTGGAGGCTGTGAAGTACGAGGGTGAGTCGTTTGTCTATTGGGACATCAACTTGTGTCCGCTTCCCCCATACTGTGATGCTAGTCTGGTCGGTCCGCGCAGCAAACGCTTCCTGAAGAATGAAGGCTTCTCTGGTCCAAGAAGAAGCAAATTATGGAAAAACAGACATATAGATTCTATAGAGACACTTAAAGCGATAGGGCGATCTTATTTGATGTATTGAGAGAGCCACTTGAAGCCTTCACCATATCCCATTTTTCTAACAATGCTGCACATAAACACCTCCAATGGTCTCACATTCGAATCAGTTAGATTCACTTTGCCTTTACCAGTTGTGAAATTGGAGAGGCCAAGATGGAATCGAAGCTCGTCCTCAGATGCAGCGTAAGGTATGTCGATTTTGTTTCCTAAGATGAGGAATGGGACAGTGGCTAAGGATTCGTCTGAGAGAAGTGCATCAAGCTCCTTTTTTGATTCTGCAAATCTCTCCTGGTCATAAGCATCCACTAAGTAGACCAGAGCATCAACCTGTGAAAACCACTCAACAAGAATCAATACCCTTTAGCTTCGAGAGACGACGAGTAAAGAGAAAAGAGACAAAGAGGAAGAAGAAAACTTGTGTGGATATTCTAAGCAAGTATTAAAACGGCAAGCAGCGTGTAGATTCTGAAGTTATTGTCTGTACAAACGGCAAGAAGTGTGTAGATTCCTGTAATAATGAAACGGCGCCGTCGTGTTAGCCCACGCACTATTGCAAGCTTTTGGACCGAGTGAGAGGGCCCATTGAGAGGAGATATTTGCTTAGCAAGTGGAATGGTCTCTTTCAAATACTCTCTTATCTTTTATTTTTTTCTACAACACACATAAGTAGTTCAAAATCGAATGGTATAATATTAGTGATTAGTAACCGAACTTCGGGATTTAAAAATTGTTCTTTGTTTACTTCAACCTACAAATTTTTAAATTCAGACGAAAAGATATTTCTATTTGTAGCA
>6e58cecf-f4f9-4127-8bc2-457e0fee099b_Chr1:564000
ATATATATATAATTAACATTATTACTTACGTCATTTTCACAGAGAAAATAGTGAAAAGTATTTAGTAGTTAGATCGGGGGCACACACAAAAATAATTGAAATAGGTGTTTTTAACTTAATGGATAAAAGAGAGAGAAAGAAATAATCTGACCCGTCCGATGGATTCCCACAAGGAGGCATTGAAAGAAGCAACGGTGGTGATGACTTGAGGGAAACTGGTGGCTGCAGGGTAAACCCCACCGAACTTAGTACCGGGTCCCACATTTGAAACGCCGTGTAAAGCCTCCGACCACCACTCGTACCCTTTGATTCCTAGACGTGGTATCGCCGCCGCAGTGTTCCCTAACAAGCTCACTTTCTCGGCCAATGTCAACCGTCCGATCAAATCTCTGACTCTCTCCGGTATAGGAACTGAAAGCTGGCAGAATCTCAGTGTAGCTGTTGCTGCGTCCTTTGTATCGCAAGCAAACGTTTCACGGCTATGAACGCAAACGCTGCTGCTGCTTATCAAGAAGAAGAGAATAACGGCCAAGAACGCCATTTTGTGGAGAATCATTTCTTTAAAACAAATATTATTTACTCCTCTTCCTAGTTTCTTTTGGGTTTTATGGAAGAGAGAAAAATGGAAATGTGATGAAAGACTTGTGAGAGTGAAGTTTGCGTGTTATGTTTATATAGAGAGGCAATGATAATGGTATGATAAAGAT
>184ffadc-4e90-40ba-886c-70b63d529452_Chr1:588000
AGGATCGCCACGTTCTGCGTTGCGTTTGAATATCATTGTTGCTTTCATCAAAGATTCTTCCGCCGTGTCTAGCTGCTCCGGTAACCATCCGATCACATCTTTCCCGGCTGGGTAGGCAGTTCCATCGGTAGCTTGCGTAATAGGTTTCCGAGTATCGGCGAATTCAATCTCCGATAACGGAGAAGCTTTGTGGTGTTTGTAAAACTCTTGGTCACTCTCTGTTTCATCTTCTCTTCGCCTTTGCTCTTCCACTTCTCCTTCGTCTCTCGGCCATGGTGAACCGTCTAAACCAGCACAGCTCACGGAATCAAGCGACGGCGGAGAAGCGGTGGAGTTTTTTCGTTTCTGTTGGAAATGAGGTTCTGACGGGTGACCAACGGGAGTACTCTCTAGCTTGTGCGCAGTGGCGCGTGGAGATTTCGGCGGTACAAGCGGTTGCTCTTCTAAACTCGGTCGGGGAGTATCGTCTACGATTTCTTCCGCCGCCGTTTTAGGGTTTGCAACATCATCCATACCCTGAAACACAAGCAATCACCAAAAACTTAAACAAAGTTGATTTCTTTGTGTATTTTAGAACATTTTTCTTTATTTTCAACATGGTCTAAAATTGAAAACAAGAGAAAAGAAACAATTATTACTTCAGGGTCTCTCGGATAGATAGCTGGATCGGCTCCATCGTTACCGGCATGGATCTCTGGATCAGCTGTGCGACCAGACGTGGATGATCCAAACGCTAAACGCCTTTGAGCGATTGGTCGAACACGTGAACGCGCCGCTGAAGCAAACGCTAATAATCGGGATTGCATCATCATCTAGCTTTCTACACAATTTTTGTTTTCTGCGTTTCCTCGCTGATTAAAGAAAGTTTGTACTTTGTAGTAGCCATTTT
>a7d91170-5c7d-42a5-b78a-62c3332e1685_AT1G02705
TCTTAAAAATGGAGTTGTTTCTCTGTTTCGTCACTCTGTTTTTACTATCACAATCTGTTGTTGCATTGAGTATAACAGAGAAACAAGAGATTGAATGTGCAATGTGTTTAGAGTGTGAGAATCCATGTGATCAGCCACCTCCTCCGTCGCCTTCCCCTCCGCCTCCTCCGCCACCACTAGAACTCCTTTGTCCTCCACCGCTACCACCGCCTCCACCCCCCTTAGAGATTTTCTGTCCGCCACCGCCTTCTCCACCACCTCCTTCTCCTCCTCCTCCTTCACCACCACCACCATGTAACCACTGCCCCTTGCCGCTTCCACCGCCGTTGCCGCCGGCTTGCAATGAATGTGTTCCGAATAAGCCGAGACCACCGATCATTATCACAGCCGCAGAAGCTTCCCCGACGATTTCTGCTTCCATCAGTTTAGTTATTGCTCTCGTCTTTCTAGTGTCCTCTCTGTTTCAATAATGTTGTAGCGATTGATCTTCAGCTATTTGTTGTCTCTCCGTTATTATTCTTACATTCATAAAGAAATTCAATTTCTGGTTCTAGGAAATTATATATGTTTACTCTTCTGTAACCCATTGATCTCTCCTTCAGTAGCAAGGTCTCTAGTATTTATCAGAATGATATAAAACAATAGTGAGATTATAAAAGTAAA
>4e5d6d45-d237-4e71-b684-5572e208a029_AT1G02816
GGATAATAAACCTAAAACCTAAATTAGTGATTTAGCTACGACTCCTAAAGATTCAAATTTGGGTTACATCGGACGAATCATGACTCTGCTTCCGATTTCAATCTTCTTCTTCTTTTTATTTTGCATTCCTTCGCCATTAATCGCCGCCGCTAACGATGACGATATACCGACGGCGTACACTCTCCTCCAAAGCTACAACTTTCCCGTCGGGATTCTTCCTAAAGGAGTGGTGTCATATGATTTAGATAAATCTACTGGTCAATTCCACGCGTATTTCAACAAATCGTGCAGTTTCGCTCTTCAAGGCTCTTACCAATTGGATTACAAATCGACAATCTCTGGATACATATCGGAGAACAAGATCACGAAGCTTACCGGCGTGAAGGTGAAAGTTCTCTTCTTGTGGCTCAACATCGTTGAGGTTATTAGGAACGGAGACGAACTCGAGTTCTCCGTTGGGATCACATCGGCGAACTTCGAGATCGATGAGTTTTACGAGTCGCCACAGTGTGGTTGCGGATTTGATTGCAAAACGAAGACGAAGACTTTGGGAAGAAACCCTTTTGTTTCTTCGGTTTAAAGGTTAAGACTTCTTATTGCAGAATCTGAACTCTTTGGATGATTTATGTTCTTTCTCCAATCATTTAATTTTTCAATCAATGCTTTGTTTGTATCTCTTCTTAGGATCGAACCGATAAGTTGTATTTATGAACCGATCAGGAATAAAACAGTGGTGGAAAAAGTTAATTCTTATGTCTAAGGAGAAGATTGGCATGAATTTGAGTTTCGTATTGGCTGATCAATGGTTTGTGTGTTGCATTCGACGAATGCTTATGAATGTCTGTATGAAACGTTAGATCTTTTGTCCATGGTTTCGGATGGATCAGTATGAGATTCTTTAGAAGTTGATTGAAGCCTAGTGATGATGAGACAATCTCTTTGGACTCGACCAACAACTCTTAAAAGTTTTGGTTTTTACTTCAAAAGAAAATGTTGGATTCTTCAGAGATCACTGGATTCTTGAGCTTCGTGATCTGTGTTTGTTTGTGAGTCATATGCTCGAGATTCTCTGCCACTGACATGGTATTATCTTCTTCATCAAAGACTTTGCCAAAACTAAAGTAGGCAATATCCTCCATTGAAGGTACTAGGTATTAAGCTTAGACATGAATGTACTAATGAACTAGATTACAATGTTTCGAAAATATTTGTGTAAGTTCAAATTTTGGTGTTTGGAAATAATATTTTGAAGATGAAGTAA
>b25ab8b9-760f-4efd-ac13-3dd653bab63b_AT1G02820
AAAGCATTTTGAAATCTGTCAAGAGAGATAGGACGACCAAGTTTGTTCGATCTCGTTGCCGCAAAAAGGTAACAGCAGTCATCAGATCAAGAACCTGAGAAACTTCTCTTTTGCGCTGTTTTTCTTCTTCTCCAAAACTCGTAAAACCTATAAACCACAATGGCTCGTTCTCTCGCTAACGCTAAGATCCAATCCGTCTTCGGCTCCGAAAAGCTCTCGAACGCCGTTTTCAGGTAACATCTGTTTCTGAAACAAAAACGTTATGTATTGCTCTGTTTTCTCGTCGCTTTAACAAAACGCTGACGTTTTGGATTTTGGATTCTCTTCAGACGAGGGTTTGCCGCCGCAGCCAAAACGGCGTTAGATGGAAGCGTTTCGACCGCGGAGATGAAGAAGAGAGCTGGGGAAGCTTCAAGCGAGAAGGCACCATGGGTTCCAGATCCTAAAACCGGTTATTACAGACCGGAAACCGTTTCTGAGGAGATTGACCCGGCTGAGCTACGAGCTATTCTCTTGAACAACAAGCAATAAATTTATTAAAAACCGTATTTTTATTCATCAATGTTGTTTAATGAGGAGATTAGCAAAATGGGTTATTATGATCTTTTGTGGTGAATCCCATCTTATTCCGTTACCATTTCTGTAATAATCGTTTGATCTTATTATTTTGATCTTATTATTTATGAA
>0bb73301-153b-4878-9b1d-2ff92eb7a97b_AT1G08815
TTCGAAACCCTTAGACGAAACTCTCAGAATTTTTTCCGATCTTCCTCTTGTTGATCCTCTCACTCGAGCAGATCTGACGGCGAAGGCGAAGAAGCAAACGTCCGTTACTTATGGATCGATTGCTCTCAGGCTGGTTTTCATCGGAGTGTTGGCGTCGACATTAGCTTCGTCAGGCGATTGATAGTTTGATTATCATCTTCAGATTCTAAAATCAAATCCAGTTCAACTGAAATCGATCTCGATTGGAGAGGGTTATTCAATCAATGATGATGAACTCGAACTCACGGCTTACTTCAATGTCGTTCGGCGAAGAGAAATAGATGAGAATGATGATAGAATTTGGCTTTCGTTTCTCGAAGAAGAAAAATAAGAAAGAAGTAGGTGAATAGAGAATTTTGATTTCTCAAGTATGAAGAAGAAGAAGAAGAAGAAGAAGAAGAAGAAGAGAATGCGTGAGAGTTTATTGATGATAATAAGCAAACAAGGTTCTTGGTTCTAACCGTTGGGATTATATTTATTAATCTAACCATTGGGATTATAGAGGAAATCTAAACTTAGATCCGATTTCCATTTTACTAATATCAATCTAAACTAAAGGAAATTTCGTTTTGGTTTATTTCCTTTTTTTATAATATATAACGGTTAGAAGAATCATCTTTTTTTA
>245242b7-7722-4c8b-8b50-c689afb32979_AT1G02900
AAGAAAGGCAAGAAAATGGACAAGTCCTTTACTCTGTTCTTAACTCTTACGATTCTCGTCGTCTTCATCATCTCTTCACCTCCGGTCCAAGCCGGCTTCGCCAACGACCTCGGTGGTGTAGCATGGGCTACGACTGGAGACAATGGTTCAGGCTGCCACGGTTCAATAGCAGAGTGTATCGGGGCGGAGGAAGAAGAAATGGACTCAGAGATCAATAGAAGAATATTGGCGACCACAAAATACATAAGCTATCAGTCTTTGAAACGGAACAGTGTGCCTTGTTCAAGAAGAGGTGCGTCTTATTACAATTGTCAGAACGGAGCTCAGGCTAATCCTTATAGTCGTGGTTGCAGCAAAATTGCTCGTTGCAGGAGTTAGACCTACAAACAAGAAAGCTATCTTCTTGATCTTGACTTATGTTTTCTTTGATCCATCAAGCGTTTTCATTTTAATTAAATCTTTAAATATTCATCATGTCTCTGCACAATAGTAAAGACCTATGTTTTGATCAAATTGGGTTGATTTGTAATATTTTATGTGAATAATCATGGTCTTAATGATC
>7d19578a-4180-4b26-97c7-c03adc7d1bec_AT1G03020
TCCTTATTACTTACACCAATATATATACACACAGAGTTTCTTGACACACACATTCAGATAATATCAAAATGGAGAAGATATCAAATTTGTTAGAAGACAAGCCCGTGGTGATATTCAGCAAGACGTCCTGCTGTATGAGTCACTCGATCAAGTCGCTTATATCTGGTTACGGTGCGAATTCAACAGTGTATGAGCTAGACGAAATGTCTAATGGACCAGAGATCGAACGAGCACTTGTAGAGCTTGGGTGCAAACCGACTGTGCCAGCTGTCTTTATAGGGCAAGAGCTCGTAGGTGGTGCAAATCAACTTATGTCTCTTCAAGTCAGGAACCAACTAGCTTCGTTGCTCCGAAGAGCTGGAGCCATATGGATTTAAGACTTCAATTCCCAAACGCGTAATGTTTCTATTTCCATATATATCTTTTAGTATAGCGTGATTGAAATATATGTATATGCTTCAAACACTGTGAGATGATCAATGTTTGTAGCATATATATTAATACATAGGAGTAAGTACAAGAATAAGAAGAAGAAACAATTTCTCTTTTGTGTTTTAAATGCAATCGCAAATGCTTAGGAATAAAATCGTATTTGCATATTATGTA
>3fea2192-860b-4821-aa12-0430cd0aec33_Chr1:743000
TGGAAGCATACAGGACCTCAAAGTTAAAGCAGGCCAACAGGTTTCAGATGGCAGTGCTCTATTCAGGATCAAAGGTTAGTGGTAATTTAGTACCAGCATTTTTTCCTTTATACATTTCATATCATCCTTTTGAAAATTTCATCCAACTCCACCAATTTCAATATCTTTGCAGGGTAAATAACACGATTTGCGATTGATCAACCATTCGCTGGCTTACGCGAAACCTGAACTAATAAGCATTTGGGTGTGTATATAAACCGAAATCTTACAAAAGATAAATAAATCCAAAGCTTTATAAATGTTTTTACTGCCTCTATATAGATCTGTGCGGCTAGAGATTGAAGGTAACTTCTTAGTATACAAAATGGTGATTACATTAATAATCAAGATAGTCCGAGCCATTTCTTGAATACTAAACCAGCTTCTCTCTTCTTGAGCTGAGACTCGCTCTGAACTTTTGGAGCTTTGCCTTTATAAGCAGTCTTGTGATACTTCAAGAAGAGCATCCGATACTTGTACTTATCAACAAACAT
>cb1bdb86-36d6-4e91-9003-3df75b5f764d_AT1G03100
CTGGCTATAGTGATTAGTGAATAGTGATTAGGGTTTAGTGGTTCTTCGCACCTGCCATCATCAACGGTCAAAGACCCATCGTCTTCTCAAGAAAGCTTTTGTCTTTTTCTCCTAATCTCACGTTAGTGCTCAAAGCTTGCTGGTTCAGTTCACGCACCAAGTGTTCGACGAAATGTCTAAATGAAACTGGGAAACAGTTTTCATCAAATCCTCATACCAGCCGAGGAGCTTCAAATTGGTCTTAACGAATTGACGAAGAAAAATAAGATCTTTCAATGTTTTCATTGAGGAAAACTAAGCTTCAGCCTGTTTCACTCCACCAGTGTCGTTTGAGTTCTTTGTTTCGTGGAGTTCTTATTCACGCCATTGAAGTTACAGGTACTCAATCTCAAGCTTCTTTACAACATGGTTTGGCGGGTAAAGCTGTTCTGTCTAATGCAAAATACCTCAGTGTGTTAACTAGGTTTCGTACTAGTACCAGATTCGATGTATGGTCTATCCATAGAAGAGAAGCAATTTCAAGCATTTCTGGATCTATACTGCTTCAAGCCAGAGATCCTGCTAAACTCAATGAAGAAATTCAAATTGCAGTTGATGAACATAGATGTGATGAAGCTTGGAGATTGTTTGAACAACATATGCAAATGGAAGGGTTTCCGCGAAAATCTGTTGTTAACAATGTTGTGGTTTGTTTTGCTGAGAGTCTTGATTCCAACTGGCTACAAAAGGGTTACAGTTTAGTGGAACAAGCCTATGAGGAGGGTAAACAGAATTTGCTGGAGAAGGAACCTCTTCTATATCTCTCCTTGGCTCTTGCCAAGTCAGGTATGGCTGTTCCTGCATCAACGATCTTGAGGAAGCTAGTTGAGACAGAAGAGTATCCTCATGTGAGTGCTTGGTCTGCGGTTTTGGCTCATATGTCTCTTGCGGGATCAGGAAGTTATCTTTCTGCTGAGTTGGTTCTTGAGATTGGTTATTTGTTTCATAATAACAGAGTTGATCCACGGAAGAAGAGCAACGCACCTTTGCTTGCGATGAAGCCTAATACTCAGGTGTTGAACGTTGCTTTGGCGGGTTGTTTGTTGTTTGGGACAACCCGAAAAGCTGAACAGCTTCTTGATATGATACCGAAGATCGGTGTTAAAGCTGATGCTAACTTGTTAGTAATAATGGCTCATATATACGAAAGAAATGGGCGGAGAGAGGAACTAAGGAAGCTTCAAAGGCATATAGATGAAGCTTGCAACTTGAATGAGTCTCAGTTTTGGCAATTCTATAACTGCTTGCTTATGTGTCACTTAAAATTCGGGGATCTTGAATCTGCTTCGAAAATGGTTTTGGAAATGCTAAGAAGAGGAAAGGTAGCAAGGAACTCACTTGGAGCCGCCATTCTTGAATTTGATACTGCAGATGATGGTAGATTATACACCAAAAGAGTATCTGGAAAAGGATCAGAGGTTAAAGAACACGATAATCCCGAAACTCGAGTGGTTTCTATTCACAGTATGATTCCCTATGATGAGTTCTCTAGAGACAGGAAGTTTTTGAAACTTGAAGCTGAGGCAAAGGATGTTCTTGGTGCATTGTTGGCTAAGTTGCATGTACAAGTCGAATTGATTACCTCGGAACGCGGTGTTCTGCAGCCGACGGAAGAGATTTATGTGAAATTAGCAAAGGCATTCCTGGAAAGTGGAAAGATGAAGGAGTTAGCAAAGTTTCTGTTGAAGGCAGAACATGAAGACTCTCCTGTTTCTAGTGATAACTCGATGCTGATTAATGTTATCAACGCATGTATTTCTCTAGGCATGTTGGATCAGGCGCATGATCTACTCGACGAGATGCGTATGGCTGGGGTAAGAACTGGTTCTTCGGTTTATTCTTCGCTCCTCAAAGCTTACTGCAACACAAACCAAACTAGAGAAGTGACATCACTCCTTAGAGATGCTCAAAAGGCAGGGATTCAATTAGACTCAAGCTGTTATGAAGCTTTAATCCAGTCTCAAGTAATTCAGAACGATACTCATGGAGCTCTCAATGTGTTTAAGGAAATGAAAGAGGCGAAGATACTACGAGGCGGAAATCAGAAATTTGAGAAGCTCTTAAAGGGATGTGAAGGAAACGCAGAGGCGGGACTCATGTCAAAACTCTTGAGAGAAATCAGAGAAGTGCAGAGTTTGGATGCTGGTGTTCATGATTGGAACAATGTGATCCATTTTTTTAGCAAGAAAGGTTTGATGCAGGATGCAGAGAAGGCATTAAAGAGGATGAGAAGTCTTGGGCATTCGCCAAATGCTCAAACTTTTCATTCTATGGTCACAGGATATGCAGCCATTGGGAGTAAATACACAGAGGTCACTGAGTTATGGGGAGAAATGAAATCCATAGCTGCAGCTACTTCATCGATGAAGTTTGATCAGGAGTTGCTTGATGCGGTGCTTTATACATTTGTTAGAGGCGGGTTTTTTTCCCGGGCTAATGAAGTTGTGGAGATGATGGAGAAAAAAAATATGTTTGTTGATAAGTACAAGTATCGGATGCTCTTCTTGAAGTATCACAAGACTGCTTATAAAGGCAAAGCTCCAAAAGTTCAGAGCGAGTCTCAGCTCAAGAAGAGAGAAGCTGGTTTAGTATTCAAGAAATGGCTCGGACTATCTTGATTATTAATGTAATCACCATTTTGTATACTAAGAAGTTACCTTCAATCTCTAGCCGCACAGATCTATATAGAGGCAGTAAAAACATTTATAAAGCTTTGGATTTATTTAT
>e090d966-d0d7-40f2-b447-bb8806a9517a_AT1G03106
CCCTAATATTTTTCAGAGAGAGAGGTTCTTATATGTTATCTCCGTCCGGTTTGTTTTTACCGGAGTTTATACTCGGATGAAGTCCGGTTCTGCTGTTAGTTAGCCGTCAACACGACTTCTCCGTTGTCGTGTTCTTGCCGTCAACACAGCTTTTTCGTTGCTGTGTTCTTACCGTTAACATGGCTTTCTATTGCCATGTCCTTTTGCTCATACAAAAGCTTGATGTTGAAGACTATGGCTTCTAGGATTGTTGAATCGGGAGAGTTTCGTATGCGCCAAATCTATTCTCTTTTGCCATAATATACTTCATCCATTGAGATTTTGCTTTTGGATCTGATGGTTTTCTAACGATGTGTGGTTTTCACTTCCACACAAAAACGTTGGATCCATCGGATTTACGACAGCTTATGTTACCTGCGTCTAAGGTTTGGTTAAAAACTCATTTCCATCTTAAATTTCGATTCCCTTTTGCTGCTTATAAAAATATTCAGAGATTCACTTATATTATCAAGGGTGGATTACTTCAATCTCTACATCTTATTTCATGATTACGATGGTTTTCTTATGAATCTATCAATCATTTGAGATTAGTAGATTGATTTGTTCTGTAATCCATTATTATCATTATCAGTGAGAAAAAAAGAAGAATTCGTAATCGGTTGTAGTTCCGGCAACGTATTCTGATTCACTGGATTTGGAATCTCTGCATGCGGTGAAGGATGTGAAATAAACACGTATCCTCAACTTATCCCCATCGATGAGACACGTTCTTGAGTTTATCCTTTCTTGGGCCTCTTGTTTGGGCTTCGTTGAAAGTTGTCTTTGATGTTTATGTAATTGGGTGTGATGTTATGTATTATTATTTCAATAAAACTGCAGTTTCAGAGGAAAAAAAAAAAAAAAAA
>d6ee10d0-bb65-4128-bc1f-955cda576cdc_AT1G03130
AGAGAAAACAGAAGAAACTATGGCAACTCAAGCCGCCGGAATCTTCAGCCCCGCCATAACAACCACTACTTCCGCCGTCAAGAAACTCCACCTCTTCTCATCAAGCCACCGTCCCAAGTCTCTCTCCTTCACCAAAACCGCCATCCGCGCCGAGAAAACAGAGTCCTCCTCTGCTGCCCCAGCCGTGAAAGAAGCTCCAGTTGGATTCACTCCCCCGCAGCTAGACCCAAACACACCATCACCAATCTTCGCCGGAAGCACAGGAGGTCTCCTCCGTAAAGCACAAGTAGAGGAATTTTACGTGATCACATGGAACTCACCGAAAGAACAAATCTTTGAGATGCCAACAGGAGGAGCTGCGATAATGAGAGAAGGACCGAATCTATTGAAACTGGCGAGGAAAGAACAGTGTTTGGCTTTAGGTACGAGGTTGAGGTCAAAGTACAAGATCACTTACCAGTTTTACAGAGTGTTCCCTAACGGAGAGGTTCAATATCTTCACCCGAAAGATGGAGTTTATCCAGAGAAAGCGAATCCAGGAAGAGAAGGTGTTGGACTAAACATGAGATCCATCGGTAAAAATGTTAGTCCCATTGAGGTTAAATTCACTGGGAAACAATCTTATGATTTGTAAGATTTTAATTCGTATTTTATATAATAATGCTAGACAAACAAAACAAATTTAAAAAGGGATCACACTACATGTAAAATCTTGCGGATGTTATAACAACTCTTTGAACT
>0fc64fe9-abcf-477b-9692-fdb9ff325e4a_AT1G03130
CCAAATGGTATGATCACCTTATCCCAAAATGTTCGATTCTCATCTACCCTCTCGTTGTCAGATTCTATTAAGCCATTTCATCTCTATCCATTTACTCCACAGAGAAAGATTCAGAGAAAACAGAAGAAACTATGGCAACTCAAGCCGCCGGAATCTTCAGCCCCGCCATAACAACCACTACTTCCGCCGTCAAGAAACTCCACCTCTTCTCATCAAGCCACCGTCCCAAGTCTCTCTCCTTCACCAAAACCGCCATCCGCGCCGAGAAAACAGAGTCCTCCTCTGCTGCCCCAGCCGTGAAAGAAGCTCCAGTTGGATTCACTCCCCCGCAGCTAGACCCAAACACACCATCACCAATCTTCGCCGGAAGCACAGGAGGTCTCCTCCGTAAAGCACAAGTAGAGGAATTTTACGTGATCACATGGAACTCACCGAAAGAACAAATCTTTGAGATGCCAACAGGAGGAGCTGCGATAATGAGAGAAGGACCGAATCTATTGAAACTGGCGAGGAAAGAACAGTGTTTGGCTTTAGGTACGAGGTTGAGGTCAAAGTACAAGATCACTTACCAGTTTTACAGAGTGTTCCCTAACGGAGAGGTTCAATATCTTCACCCGAAAGATGGAGTTTATCCAGAGAAAGCGAATCCAGGAAGAGAAGGTGTTGGACTAAACATGAGATCCATCGGTAAAAATGTTAGTCCCATTGAGGTTAAATTCACTGGGAAACAATCTTATGATTTGTAAGATTTTAATTCGTATTTTATATAATAATGCTAGACAAACAAAACAAATTTAAAAAGGGATCACACTACATGTAAAATCTTGCGGATGTTATAACAACTCTTTGAACT
>e1229111-fab6-4bd4-ba6c-cc194583dda6_Chr1:754000
AATGCAGAAAAAGTTTCTCTCTTTCTGTCTTTGTCTTATAAGTGTTAAGAATGTATACTTTCTTACACTGAAATTTTATGAGGTTTCGTGAACTTGATCTTTCTAGTTATGGCTTAAAATTGCAGGGTTTACCAGCTGACATTCGTCAAGCTTTAATGGTGATGGTTAACCACTGCATAAAGCGAGACTACCTTGCTGCAATGGACCACTACATCAAACTAGCTATCGGGAACGCGCCATGGCCTATTGGAGTGACTATGGTTGGTATTCACGAACGTTCAGCTCGAGAGAAGATTTACACCAACAGTGTTGCTCACATCATGAACGATGAAACCACTCGCAAGTATCTTCAGTCAGTTAAAAGACTGATGACTTTCTGTCAAAGACGTTATCCAACTATGCCTTCTAAAGCCGTTGAGTTCAATAGCTTAGCCAACGGAAGCGACTTACAGTCTTTGCTAGCCGAAGAGAGATTCTTTGGTGGTAATCGTGAACAGGTCTCAGAGGAGAGACTCCGGCTCATGCCTTCTCAGAGCGAAAGCTAGTCTTACTGTGTTTTCTGCTTTGTTGTGTTTTTATTTTTGTATCAAAACGTTGACTCTGTATTATCGTCTATTTAAAACGTTGACCTGA
>732b015b-4de9-4e0b-83e8-33bf18659f16_AT1G03220
TAACAATGGCGCCTTCTCCGATCATCTTCTCCGTTCTTCTTCTCTTCATCTTCTCACTCTCATCATCTGCTCAAACACCTTTCCGTCCCAAAGCTCTCCTTCTCCCAGTAACAAAAGACCAATCTACCCTCCAGTACACAACCGTCATCAACCAACGCACACCTCTCGTCCCCGCTTCCGTCGTCTTCGACCTCGGTGGTCGAGAACTCTGGGTCGACTGCGACAAAGGCTACGTCTCCTCCACTTACCAGTCTCCTCGCTGCAACTCCGCCGTCTGCTCACGTGCCGGCTCCACAAGCTGCGGCACATGCTTCTCCCCTCCGAGACCTGGCTGTAGTAACAACACTTGCGGCGGCATTCCGGATAACACCGTTACCGGTACCGCAACTTCCGGCGAATTTGCTTTAGACGTTGTGTCTATCCAGTCCACTAACGGATCCAATCCGGGCAGGGTCGTTAAAATCCCAAATTTGATCTTCGATTGTGGAGCAACGTTTCTTCTTAAAGGACTCGCTAAAGGAACCGTTGGTATGGCGGGAATGGGACGTCACAACATCGGTTTACCGTCGCAATTCGCCGCCGCGTTTAGCTTCCACCGTAAATTCGCCGTCTGTCTAACTTCCGGTAAAGGCGTCGCCTTCTTCGGCAACGGACCTTACGTTTTCCTTCCCGGAATCCAGATCTCAAGTCTCCAAACGACGCCCCTTCTCATCAATCCGGTCAGCACTGCTTCTGCGTTTTCACAAGGTGAGAAATCCTCAGAGTACTTTATCGGCGTGACGGCGATTCAAATCGTCGAGAAAACAGTTCCGATCAATCCAACGCTATTGAAGATTAACGCAAGTACCGGTATCGGAGGAACCAAAATCAGCTCCGTCAATCCTTACACGGTGTTGGAGTCATCGATCTACAATGCTTTTACGTCGGAGTTCGTTAAACAAGCAGCGGCGAGGAGCATCAAGAGAGTAGCGTCGGTGAAACCGTTCGGCGCGTGTTTCAGCACGAAGAACGTCGGCGTGACGCGCCTAGGATACGCCGTGCCGGAGATTGAGCTTGTGCTTCATAGCAAAGACGTCGTTTGGAGGATATTTGGAGCCAACTCGATGGTGAGTGTCAGTGATGACGTCATCTGTTTGGGTTTCGTTGACGGAGGAGTCAACGCAAGAACCTCTGTTGTGATTGGAGGGTTTCAGTTGGAGGATAATTTGATCGAATTTGATTTGGCGAGTAACAAATTTGGGTTTAGTTCCACGTTATTGGGCCGTCAAACTAACTGCGCCAACTTCAATTTCACTTCCACTGCTTGATTAAATTAGTTGATCCGTTTTCTTTTTTTAAAACTGTTTTTTAGTGGTTATTATATTATGTTTGATGTGATTAATAAAGAGCCAATGGAATCATTATTTGGCATTTGTTATCAA
>04dd06f0-8622-493a-868a-bf27ddff5d96_AT1G03230
CATTCCTCATTCATCTCTAACAATGGCGTCTTCTCGAATCATCATCTTCTCCGTTCTTCTTCTCTCCATCTTCTCACTCTCATCATCTGCCCAACCATCTTTCCGCCCCAAAGCTCTCCTTCTCCCAGTAACAAAAGACCCATCTACCCTCCAGTACACAACCGTCATCAACCAACGCACACCTCTCGTCCCCGCTTCCGTCGTATTCGACCTCGGTGGTCGAGAATTCTGGGTCGACTGTGACCAAGGCTACGTCTCCACCACTTACCGCTCTCCTCGCTGCAACTCCGCTGTCTGCTCACGCGCCGGCTCCATCGCCTGCGGCACATGCTTCTCTCCTCCGAGACCTGGCTGTAGTAACAACACTTGCGGCGCTTTTCCAGATAACTCCATCACCGGATGGGCAACCTCGGGCGAATTTGCTTTAGACGTTGTGTCTATCCAGTCCACTAACGGATCCAATCCGGGTCGGTTCGTTAAAATCCCCAATCTAATATTCAGTTGCGGATCAACGTCTCTTCTTAAAGGACTCGCTAAAGGAGCCGTTGGTATGGCTGGAATGGGACGTCACAACATCGGCTTACCGTTGCAGTTCGCCGCCGCGTTTAGCTTCAACCGCAAATTCGCCGTGTGTCTTACTTCCGGTAGAGGCGTCGCCTTCTTCGGCAACGGACCTTACGTTTTCCTCCCCGGGATCCAGATCTCAAGGCTTCAAAAGACACCGCTTCTCATCAATCCAGGGACCACTGTTTTTGAGTTTTCAAAAGGCGAGAAGTCGCCGGAGTATTTTATCGGCGTGACGGCGATTAAGATCGTCGAGAAAACACTTCCAATCGATCCAACGCTTTTGAAGATAAACGCAAGTACTGGAATAGGAGGAACCAAAATCAGCTCCGTCAATCCTTACACGGTGTTGGAGTCATCGATCTACAAAGCTTTTACGTCGGAGTTTATTAGACAAGCAGCGGCGAGGAGCATCAAGAGAGTAGCGTCGGTGAAACCGTTCGGCGCGTGTTTCAGCACGAAGAACGTTGGCGTCACGCGCCTAGGATACGCCGTACCGGAGATTCAGCTCGTGCTTCATAGCAAAGACGTCGTTTGGAGAATCTTTGGAGCTAACTCGATGGTGAGTGTCAGTGATGACGTCATCTGTTTGGGTTTCGTTGACGGAGGAGTCAACCCAGGAGCCTCTGTGGTGATCGGAGGGTTCCAGTTGGAGGATAATTTGATCGAATTTGATTTGGCGAGTAACAAATTTGGGTTTAGTTCCACGTTATTGGGCCGTCAAACTAACTGCGCCAACTTTAATTTCACTTCCACTGCTTGATTAAATTTAGTTGATGCACTTTCTCCAAAATAAATGTGTTTCAGTAACACTAAATAAATGTATTGTATTATGTTTAATTTGATCAGGAGCCAATGGAATCATTTCTAAGCA
>51b49296-3aaa-41ee-942e-2f01f7c85e84_AT1G03300
GGTTTTGTTTTTGGAGCCTAAACATTGTTAGTTTCTGTCAATGGCGATTTTCAAAGATTGTGAAGTAGAGATCTTCTCTGAAGAAGATGGGTTTAGAAACGCTTGGTACAGAGCAATTCTGGAGGAAACCCCAACGAATCCGACATCGGAAAGCAAAAAGCTACGATTTAGTTACATGACGAAGTCGCTCAACAAAGAAGGTTCTTCGTCTCCTCCAACGGTCGAACAGAGGTTCATAAGACCGGTTCCGCCGGAAAACCTTTACAACGGCGTCGTTTTTGAGGAAGGAACGATGGTTGATGCTGATTACAAACACAGATGGAGAACCGGCGTTGTGATAAATAAAATGGAGAACGACAGCTATTTGGTTCTCTTCGATTGTCCACCAGACATTATTCAGTTCGAGACAAAGCATTTGCGAGCACATCTTGACTGGACGGGTTCGGAATGGGTCCAACCAGAAGTCAGGGAACTGAGTAAGTCCATGTTTAGCCCTGGGACATTAGTTGAAGTAAGTTGTGTAATAGATAAAGTTGAAGTTTCCTGGGTTACGGCAATGATAGTTAAGGAGATTGAGGAGAGTGGTGAGAAGAAATTTATAGTGAAGGTATGCAATAAACACTTGAGTTGCCGTGTTGATGAGGCAAAACCAAACATGACGGTTGATTCATGCTGTGTTAGGCCTAGACCGCCTCTTTTTTTCGTTGAAGAGTATGACTTGCGTGATTGTGTAGAGGTGTTTCATGGTTCGAGTTGGCGTCAAGGGGTGGTGAAGGGAGTTCACATTGAGAAACAGTACACGGTTACTTTAGAGGCTACCAAGGATAAGTTGGTCGTGAAACACTCGGATCTTAGGCCTTTTAAGGTGTGGGAAGATGGGGTTTGGCATAACGGACCACAGCAGAAACCCGTAAAGGAAAGTCCTTCCAACGCCATCAAACAGAAGCCAATGTGCTCTTCTTCTGGTGCTAGGCCAATGACTCCTAAAATGGCTACAAAACATGCGAGAATATCTTTTAACCCTGAGGAAAATGTCGAGGAACTCTCTGTAGCTGAAACTGTTGCTGCCACTGGAAAGTTGGAAAAGATGGGGATTGGTCTCTGATGAATGACACTACTCCTCCTGTAATAACCATAGCAGAAGAATCTGTTTCATGTGTAACACCGTTGAAACAAACAGAGGCCAACGCTGAAGGAAACAAACTTGAGCCGATGCGGAATCAGAATTGCTTGAGAAATGATTCAACTCAACAGATGTTGCCTGAGGAGGAGAATAGCAAAGACGGGAGCACAAAAAGGAAGAGAGAAGAAAAACACAACTCAGCTTCTTCCGTTATGGATGAAATTGATGGGACTTGTAATGGTTCAGAGTCTGAGATTAGTAATACAGGTAAAAGTATCTGCAACAATGATGATGTTGATGATCAGCCGCTCTCTACTGAGCTACCATATTATCAGAGCTTGAGTGTGGTGAACAGTTTTGCTGCTGATGCAGAGGAAACTCCAGCAAAGAGTGCACGAACTATTTCTCCTTTTGCAAAGAAGTTACCGTTTTGGAAAAGCTATGAAACAGATGAATTGTACAAATCATTACCACAAAGTCCTCATTTCAGCCCGTTGTTCAAGGCTAAAGAAGATATCCGCGAATGGTCCGCGGTTGGTATGATGGTGACTTTCTATTGTTTATTAAAGGAAGTCAAAGATCTGCAGCTCGATGATTCCTCAAGCAAACTAAGTAGCCTCAGTAGTTCTTTGGCGGAGCTCGAGAAGCACGGTTTCAACGTTACAGATCCATTGTCACGGATCAGCAAAGTGTTGCCCCTCCAAGATAAGCGAGCAAAGAAAGCGGAGGAAAGAAAATGTCTTGAGAAGAAGATTGAATGTGAAGAGATCGAAAGGAAGAGGTTTGAAGAAGAGTTTGCTGACTTTGAACGCATAATTATTGAGAAGAAGAGACAAGCATTGGTTGCCAAGGAGAAGAAAGAAGCGGCTGACAAAAGGATTGGTGAAATGAAGACATGTGCAGAAACCATTGATCAAGAGATCAAAGATGAGGAGCTTGAGTTTCAGACAACTGTCTCGACTCCATGGTAATAATAAGATTTAGAGTAGCTCCATGGTAATAAGATTTAGAGTAGATGTATGTTAAAACAATTATCTACGATCTTTATTTCCGTTTGTTTATTGTTGATTATGCATTGAACCATCTTTTGAAGAGATTAGAATAATCTAACAGGTTTATGGATCA
>f2de54b7-427f-4e06-bb4d-49535fe97364_AT1G03350
TTTTGTGATCTTCCTATTTCTGACGCTAATTCGAATCCTTCACTCTTCAAATTGATTCTTTCACGGATCAAACAAATTATCTGAGAGTACCGATTGGTAAGATCTGAGCTTTACGCTATGAATTTCTTCAAATCCGTCTTCACGGAAGACCTAGATCCTCCAGAAACCGAATCCGAATCCGATTCACCGAAACACAGCGAAGAGCATGAACATCCAGAGCAAGAACATCCAGAGCAATCTGAATCTAACGACGACGGTGGATGGAGCTTCGGTGGTCTGATGAAAACTCTAGCCACCAGATCCGAATCCGTGATTGAAACCTACCGACGAGATCTCGAAGAATTTGGCACAGGTTTGAAGAAAGAGATCGAGGTGGCTCAGGGATCGCTTGGTACGGTGGGACATGCGATTGATGAGCTTGGGAACACGGTGCTAAAAGGTACGGCTGAGATTATTGCTCAAGGTAAGGAAGCGATTTTAGCCGCTGGTAATGAATCTGATTCTTCTGATAACAATAGTAGTCAGAGTTTTGGTCGTCGTGATAGCTTCAGTTCGAAACCATATAGTCGTTTCGATGCTCAGATTCGTGCTGTTCAAGGAGATCTCAACACTTACTGTGAAGAGCCTGAGGATTCAGATGATTACAAAAAGTGGGAATCTGCGTTTTCTCTGGATGGAAAAGCTGAGGAGATGGAGAAATTGTTGGAGGAAAATGGTGATATGAAAGGAGTGTATAAAAGGGTCGTTCCGAGTATGGTTGATCACGAGACCTTCTGGTTTAGGTATTTCTATAGGGTTAACAAGCTCAAGCAAGCTGAGGATTTAAGGGCTAATCTTGTGAAACGAGCCATCTCTCTGGATGATGAAGAAGAATTGAGCTGGGATATTGATGATGAAGAGGAGAGCAGCGAGAAAGTTGTTGAAGCTACCAAAGATGTTTCAAGGTTGAAACTTGAAGGGAATGATGGTATGGGTGGTGGAGATGTGAGTGAAACTGTGAAAGATGAAGTGGAAAGTACATATTCAGTGGCTAAAGTGAGCACGCAAGATGAAGTGACAAGTGCAGATTCAGTGACTGAAGTGAGCAATGTTGGTTTGAAGACAGATAAAGATTCTGAGGAAAAGAAGGAGACTGATAGTGAGGAAGTTCCAGAAGAAAAATCATTTGTTGATGCTGCTCCTCCTGCGTCTGATGAGGCTCCAATCCAAGATTCTGTCAAACCAACATCTGATGAGGCTCCAATCCAAGATTCTGTCAAACCAAAATCTGATGAGGCTGCTCCATCCCAAGACTCAGCTAAACCAGATGTGGCTGCTTCTTCATCAACTCAACAACCATCTGAAGAGGATTTGGGATGGGACGAGATCGAGGATATGAGTAGCATAGATGGTAAGGAAACGAGTCGGTCTGGTGGTAGTCCAAACAGAGCTGAGCTGCGTAAACGTCTGAGTGCTGCAGAGGAAGATGAAGATTTAAGTTGGGACATTGATGAAGATGACGAAGAAGAATCATCATCATCCAAAGCTTAATGTTAGTTTTAAAGTGGTGTGCTTTCTTACTTTTGCCAATCCTTTTACTTGTTTTTACAAGTTTCTGGCGCTTTGCCCCCATTCTTCAGTTGTTTTTCTCTTCAACGTTTCTATTTTACATTGATTTGAAAATATGTTTTTAAATTTTACTTGAGAAGGTGGTTTGAGGAAAGTTTGAATATATTCATCTTGCGATA
>8222982f-49c1-4c6f-845f-74df6408616a_AT1G03410
TTCTCCACAAACGAGATATCTTTTTTTTTTTTTTTTAAAAAAAAAGGTCCAGTCCCAATTGGGCTTAGGCCCGGAATTACAATCGTCCACAGTTACAAAACAGGAAAAATCCGGTCACCGGAAAAAGAGAACCAGAGGTGGATTTGGGCAGTGGAACGGAGGCAGCAAATAGATCTATTAGTACCGTCGTATACAAGGCCCACTACTTTGCAACACAACCACCGGAACGAGATCATTGGCCGAAGTATACGAGTCCTGCCGCAAATCTCTTACCAATGAGCTGGCCGGACCTGCAACAAACCTAACGGAAAAAACCCAGTTTCCGACACTCCGCCACCCAATTTGGTCGAGTCCCCAACCTCGCAAAACGACCACGCATTTCCAAGCCTCTGACCTCCAAAACCTTAGATCTGAAAATTTTCCAAAAGCAAAGCAACCTTCAATCCGGATTGATGGAGACAAAAAACGGAGGCTAAAGAAGGGTGATGGCTCAGACAACCCTTCAGCAACCGGAACCCGCAACAGCCATCTCAGATCCAGTTTGTTAACCATCAAACACGCACTGAAAACCCACCAATCCACAGCGTCTTCCGCCACAGCTACAGCGTCTAACCAAGTGGTTGAACCAAGAAAGACTTCACCGATCTCCACCGACGTCCATAACCAGGAAGAAACGGAAGAGAAGCCTCTCATCCACCGAGAAAGGGCCACCGCTGCCACGCTTACCGGAAAAACCACACCACTCCAATGCCGGAGAAGATAGCTTGCCTTACTCCTGCTTTGTCTTGCAAATTCATAACCTAAGATGAAGAACAGAGGCAGAAAAAACTAGATCTGTAAAAACTGGAAAAAACTTCAAAGAGAGAGAAAATGAACAGTAGCGGAACGATTGTCCAAAGTCCTCCAAACGAGATATCTTTAAATGTTGTTTTGCTAATTAGTGGCGTTTCGAGAGCTAGGCGAGCAACAATGGCGATGAGATTTAATATGGTAAGTGTGTAGTTAATTAACAAAAGTTCAAACCGGATGCTATTCTTACTTGTAAAGACAAACGACCAATTAAGAATCCAAATTTTAATATAGGAATTGAAATAAACTAATGGACCTTGTTTTTGGCGATTCATTTCTTTATTTGTTATCTTAATATGGGTCACGATTCCTTTTGTTATTTAATTGTATTAAGATGTGCATTAAGATGTGGAATAATAGCACTTATGCAAATCTGTGCATTGCAAAAAAAAGAAAGAAGAAGCAAGATGGAGTCAAGTGATCGTTCAAGTCAAGCAAAAGCTTTCGACGAGACAAAAACCGGCGTGAAAGGGCTTGTGGCTTCGGGAATCAAAGAGATTCCAGCCATGTTCCATACACCTCCGGATACTCTAACAAGCCTGAAACAAACAGCACCACCTTCGCAGCAGCTGACGATCCCCACGGTGGATCTGAAAGGAGGAAGCATGGATTTGATATCGCGGCGGAGCGTGGTGGAGAAGATTGGAGACGCTGCGGAGAGATGGGGATTCTTCCAGGTGGTGAATCATGGGATCTCGGTGGAGGTGATGGAGAGGATGAAAGAAGGGATTCGCAGGTTTCACGAGCAGGACCCGGAAGTGAAGAAACGGTTCTACTCTAGGGATCACACTAGAGATGTGCTTTACTACAGCAACATCGATCTCCACACTTGTAATAAGGCTGCAAATTGGAGAGATACGCTCGCCTGTTACATGGCCCCCGATCCTCCCAAGTTACAGGACTTGCCCGCGGTTTGCGGGTAACGTTTCCCTTTCCATACCAAACACCTAGCTAGCTAGGATTCATTTCTCTTTAGTTTTTTTTTGGTTTATGATGATAGAGATTATATTCTTTTACTTTAATTATGAGAAAGAATTTCCA
>2854feab-a3de-4e58-8ded-9da86680f735_AT1G03440
GTGGGCCTAGTCTTTTGTGGGCCGGCCTTTAGCGGACACGGGGTTTGTAACGGCGGCACCATACAGTTATACTGCAGACACAGCGAGCTGCTCACCGGGATTTCCGCCGCCGGGCTAATCTGTATTCCCGTCAAGAAATTATGCTGTAGATACAGAGTCTGTATGTTCGCCGATAACAACCTCTCCACGAAACTCGCCGGGACTTCACCGGTGAAACGATTGCTGTTTAAGTAGAGATTCTCAACGCTTGAGAGAAGCGGAGATATCCCACCGGAGAATCGATTGTAGCTGAGATCGACGGTGGAGATCGTCACTTGATTCGCCGGCTGAATTAAACCGAAGAAGAAATTGCGTTGTAACTGAAGATTTGTGATCGGGAAGGCGAAGACTCGAGCGGGGATTGTACCGGTGAACCGGTTTAAGCTGAGATCAAGGTAGTTAAGCTGGTTCAACCGGAGTAAAACATGGTATACCGATCCGGTTAACTGGTTCCAAGCGAGTGAGAGGTATTGAAGCGACGGAGGGAGAGACGCCGGTGAGATTGAGCCGGTGAGGCTGTTGCGTTTGAGATCGATTCGGGTTAGAGTTTGTGAGAGAAACGGTGGTATTGATCCGGTTAAGTGGTTGTGGCAGAGAATCAAATTGGAGAGCTCCGGTAACGATCCGATTGACGGAGAGATAGTTCCGGTTAATTGATTATAGCTTAAATCCAGTGTTCTGAGACCACGAACCTCGCCGAGACTCGCCGGAATCTCGCCGGAGATGAAATTCCGGCTGATTGCGAGAAAACGAAGGTCTTTTAGCTGAGAGATTGTTGCCGGTAACGCACCCATGATTCTGCCGGGGACAATGGAGAGCTCAGTGAGTGCAGAGAGTTTGCCTATTGCTGGGTCGATCCGACCCGATAAACCGGGTGAACCGGCTCTAGGATCGCCGAGATTGAGAGAGATTACTTTATCTCCGTTGCAGTAGACGCCAGCGAAGCCGCATGGATCAGAAGTGAAATCCCAAGACTCGAAGAACTTGGAACCTGGCAAGTCATCGAGGGATTTACGAATAGCTTGCAGAGCCAAGAAATCAACTGGGTCGAGAATCGCCTCCGTGAAGAAGCCGAATCGAAGCAGGAACATCAAACACCAAACCAACTTGGTAAATCTCATCATCATCTTCTTCTTCTTCTTCTTCAGACTTAGCCGTTACAGGTTCAAGAAACAGAGACTATATATATACACAGAGGGAAGAACAGAGACGAGCTGTAAAGTAGAGAAAATGGGTTTTGTTTTCTGATTTCTCGTGAGAGGGAAAGTCTCTGGTTTATGTGGTGGAAAGAAGGTGTTCTCGTGGGAGCTTCCGTGAGAGCTTTAATGGAGGATTATCAATAAACGATTAGCAAAAGGAAGAAAAGAAAGGTTTATCGAGAGAAGAGAAAGAGAGTAAACAAAATGGCTTGAGAAGGAAGCCAAAAACCCAAGAAATGAATCAACGTCGTCGTCTGTTTCTTCTTTCTTCTTCCTCTATTTTTTGTTTCCTTTTTTTATATTTTATTTTGTCTAATAGTGTCAGTCTTTGTACAGAGAAGAATATACGAAGATAAGTATATATGTTAAGTTACTTCTCAATCAAGTTTGTAATCTAAACTCTAGATTATCTTTCTCTTTGT
>bb8c4900-aaaf-4a88-b828-3664764c2b49_AT1G03440
TTTTCCTTTAAAAGTTTTTTTTTAACACGATGAAACACTCTGTTCCTCAAAAACTTTAACCAAAAAAATAAAAACATAGTATTATATAAGAAAGCGTAATTTACCAAACTACCCTCGCCACTCGGTGCATTGTGTAGTGGGCCTAGTCTTTTGTGGGCCGGCCTTTAGCGGACACGGGGTTTGTAACGGCGGCACCATACAGTTATACTGCAGACACAGCGAGCTGCTCACCGGGATTTCCGCCGCCGGGCTAATCTGTATTCCCGTCAAGAAATTATGCTGTAGATACAGAGTCTGTATGTTCGCCGATAACAACCTCTCCACGAAACTCGCCGGGACTTCACCGGTGAAACGATTGCTGTTTAAGTAGAGATTCTCAACGCTTGAGAGAAGCGGAGATATCCCACCGGAGAATCGATTGTAGCTGAGATCGACGGTGGAGATCGTCACTTGATTCGCCGGCTGAATTAAACCGAAGAAGAAATTGCGTTGTAACTGAAGATTTGTGATCGGGAAGGCGAAGACTCGAGCGGGGATTGTACCGGTGAACCGGTTTAAGCTGAGATCAAGGTAGTTAAGCTGGTTCAACCGGAGTAAAACATGGTATACCGATCCGGTTAACTGGTTCCAAGCGAGTGAGAGGTATTGAAGCGACGGAGGGAGAGACGCCGGTGAGATTGAGCCGGTGAGGCTGTTGCGTTTGAGATCGATTCGGGTTAGAGTTTGTGAGAGAAACGGTGGTATTGATCCGGTTAAGTGGTTGTGGCAGAGAATCAAATTGGAGAGCTCCGGTAACGATCCGATTGACGGAGAGATAGTTCCGGTTAATTGATTATAGCTTAAATCCAGTGTTCTGAGACCACGAACCTCGCCGAGACTCGCCGGAATCTCGCCGGAGATGAAATTCCGGCTGATTGCGAGAAAACGAAGGTCTTTTAGCTGAGAGATTGTTGCCGGTAACGCACCCATGATTCTGCCGGGGACAATGGAGAGCTCAGTGAGTGCAGAGAGTTTGCCTATTGCTGGGTCGATCCGACCCGATAAACCGGGTGAACCGGCTCTAGGATCGCCGAGATTGAGAGAGATTACTTTATCTCCGTTGCAGTAGACGCCAGCGAAGCCGCATGGATCAGAAGTGAAATCCCAAGACTCGAAGAACTTGGAACCTGGCAAGTCATCGAGGGATTTACGAATAGCTTGCAGAGCCAAGAAATCAACTGGGTCGAGAATCGCCTCCGTGAAGAAGCCGAATCGAAGCAGGAACATCAAACACCAAACCAACTTGGTAAATCTCATCATCATCTTCTTCTTCTTCTTCTTCAGACTTAGCCGTTACAGGTTCAAGAAACAGAGACTATATATATACACAGAGGGAAGAACAGAGACGAGCTGTAAAGTAGAGAAAATGGGTTTTGTTTTCTGATTTCTCGTGAGAGGGAAAGTCTCTGGTTTATGTGGTGGAAAGAAGGTGTTCTCGTGGGAGCTTCCGTGAGAGCTTTAATGGAGGATTATCAATAAACGATTAGCAAAAGGAAGAAAAGAAAGGTTTATCGAGAGAAGAGAAAGAGAGTAAACAAAATGGCTTGAGAAGGA
>de778895-f477-4cb4-ad3f-edd6653f3be6_AT1G03440
GAAGAAGAAGAAGAAGATGATGATGAGATTTACCAAGTTGGTTTGGTGTTTGATGTTCCTGCTTCGATTCGGCTTCTTCACGGAGGCGATTCTCGACCCAGTTGATTTCTTGGCTCTGCAAGCTATTCGTAAATCCCTCGATGACTTGCCAGGTTCCAAGTTCTTCGAGTCTTGGGATTTCACTTCTGATCCATGCGGCTTCGCTGGCGTCTACTGCAACGGAGATAAAGTAATCTCTCTCAATCTCGGCGATCCTAGAGCCGGTTCACCCGGTTTATCGGGTCGGATCGACCCAGCAATAGGCAAACTCTCTGCACTCACTGAGCTCTCCATTGTCCCCGGCAGAATCATGGGTGCGTTACCGGCAACAATCTCTCAGCTAAAAGACCTTCGTTTTCTCGCAATCAGCCGGAATTTCATCTCCGGCGAGATTCCGGCGAGTCTCGGCGAGGTTCGTGGTCTCAGAACACTGGATTTAAGCTATAATCAATTAACCGGAACTATCTCTCCGTCAATCGGATCGTTACCGGAGCTCTCCAATTTGATTCTCTGCCACAACCACTTAACCGGATCAATACCACCGTTTCTCTCACAAACTCTAACCCGAATCGATCTCAAACGCAACAGCCTCACCGGCTCAATCTCACCGGCGTCTCTCCCTCCGTCGCTTCAATACCTCTCACTCGCTTGGAACCAGTTAACCGGATCGGTATACCATGTTTTACTCCGGTTGAACCAGCTTAACTACCTTGATCTCAGCTTAAACCGGTTCACCGGTACAATCCCCGCTCGAGTCTTCGCCTTCCCGATCACAAATCTTCAGTTACAACGCAATTTCTTCTTCGGTTTAATTCAGCCGGCGAATCAAGTGACGATCTCCACCGTCGATCTCAGCTACAATCGATTCTCCGGTGGGATATCTCCGCTTCTCTCAAGCGTTGAGAATCTCTACTTAAACAGCAATCGTTTCACCGGTGAAGTCCCGGCGAGTTTCGTGGAGAGGTTGTTATCGGCGAACATACAGACTCTGTATCTACAGCATAATTTCTTGACGGGAATACAGATTAGCCCGGCGGCGGAAATCCCGGTGAGCAGCTCGCTGTGTCTGCAGTATAACTGTATGGTGCCGCCGTTACAAACCCCGTGTCCGCTAAAGGCCGGCCCACAAAAGACTAGGCCCACTACACAATGCACCGAGTGGCGAGGGTAGTTTGGTAAATTACGCTTTCTTATATAATACTATGTTTTTATTTTTTTGGTTAAAGTTTTTGAGGAACAGAGTGTTTCATCGTGTTAAAAAAAAACTTTTAAAGGAAAAAACGATTCGTTTATTCGTTGGTGAGAATGAAGATTAGAGTTTTGGTGTGTACAAGTGTCTTTGGAATAAGGATTATATTGATGTGAGGATGAAGATTGTCCACTATCCATCGTTTCTGCGTATTTAAAATTGGAAAATGATGGTTTTGTTTTATTGAAGAGTGTTCAAAATGGTTTCATGAATGATCTTGTTTACCAAAATTTGTTTTCAGAAAAGTAATAACTTAAAATTCGTTTTAATA
>6bf20cf4-8c33-4480-9cf1-97bfb918e6e8_Chr1:873000
GTATGTTTTGCTTTGAGCTGTGTTTGTTGATGGAATCGAGTTGGTATCAACGTTTGTTTATGTGGCAATGATTATAAACTTACCCGCGCTTCTGAGATTATTCAATGAAGTAGATACGGTAAATACATGGTTGAATTTCTTAATATGAGCCAAAGTTTTGTTTTTTTTTTATATGGGTTTCTGTGTTTTGATTGGCTGGGATGATGAATTGTAACAGCTTGATACGCCAGTTCTGCTTCAGATAATTCTTGATCGAAAAAGCTGTATTCTTATCCGAGCCTTTCATTGCTATTTTGTCTTTCTTCTGAGTTATTATTTCTTGGGAATGTCGATGAGGATCTAATCCAATCTTACGAGGTGCAGTGGAGCTGAGACCCTGTTTTACAGGGAGAACCCCTTGGCAGAAGCTGTAATTTCTTTGACTTCAATGGATTTTACTGAGACTTTCTCATTCATTTATCGCTTTTATTGAAATCTATTTGAGTTTAAACTATACACTTGCACTTGTTTTCTTAGTGCTTGTAGTCTGAAAAAACTCATAAATTACCAGTGTTCTCATCAGCTTTGGTCTCCTTAACCATGAGACTTGAGTTAAACAAGATCACTACATTATTCTCTTTCAATTTTATATTATCTTTTTGTTTTCTTGTTTTGAGTTTCTGTTTTCGGACAAAGAGTATGTTTTGCCCGTATTTATGAGGTTGGATATGGATATTAAACAATATGAAAAGCGTTGGTGGAACGGATAGACTTGTTATGATTCGTGGGACTGAACAACTTCGGTTTTGTGTTGAATCATTTCGTTGCTACAAGTTATTGGATGAGAAAGGGGCTGCTACGTTGCGAATTTCTTGATCCCCTTTTGTAGAAGTGAGTCAAACACATCCATTTTCTTCTTCTCTAGTGCTATTCCAATCTCAACTCCATTGCTGCCGTCTCTGGACTCTGAGAATGCGATAGAACCACCTGTTTCTATGTGCACTATCTCCATTTTGCAGGGCTTTCCTAATCCAAAATCCATGTCATACAGTCCCAATTTCGGAGCTCCTGCAATTGAGGTTGGATAATGGGACATGACCCATTTACGTACTCCTTGTCCCCATCTTGGTGCTGTCTTCAACAGATCGCTTGATAACATATCTTTGATTCTCGCTGTGATTGCATCTGAAGCAGCCATGACGCATTTTTCTCCTAGCAAATCGTGTTCTTGACTGATACGATACCAGGAGCCATACAGTTGCCAAAGTATGTTTGTGGTATTGGTTGTGTGTACTTGAGACGATTCCTGCAATCCACGTTGATCATCAAGTGAAAGACTTCGTCCTTGGCCTCTGTTTCACTGTCTTGAACAAGTGTCTTAATCAAGCTTACCCAAATGAAAGCTAGAGTCACCACGAAGGTAGAAACAGGAGATTGATTCTCAGACTGCTCTGTAACCCAACTCTTGAGATTGTCTATCTGCTTCCGGCTCAATGTAAAAGTGGCTCTGACCATGTTCTCAGGCGTAACATGTGAACTGTGTTTTGCAGAGTTTTGGCTCCAAAACCGCTCCAAATGTCCTGCGGCTACCTCTCCTGGGTCCTTGATTATGTTTCTGCAGCTGTGAATAGGCAGAGAGGGTAGAAGAACCGTGGCCGGATCTTTGCCGCTGGATTTGGTCAATGACATCCAATACTTCATGAAATGACTGAAGGTGACTCCATCTGCTACAACATGTGTAGCTGAGTTGCCTATACAGATTCCAGCTCCAGGGAAGATGGTGACTTGCATTGCCATTATTGGTCGCATCTGAATTCCTTCCGGAGAGACGTGAGGAGGAGGTAACTTGGGCAAGACGCCATGCAACACACTGATATCTTTAGGGGAATCAGACTTCAGTTGGTCGAAGTCGGTTTCAGTAGACTCTGCTACGGTGAAAACAAGAGAGTCTTCGCCAGCGTTGTAGTGTAAATATGGAGGGTCGGGACGAGGCGGGATAATCAGTTTACCGGCGTAAGGGAAGAAATGTTGGAGAGTGATGGAGAGGGAATGTTTGAGGTTGGGTACAAAGTCTTGGAGGAAAGATTCAGTTGAGTTTTGGTAAGAGAAGAAGAAGAGAGAATCGGCGAGTGGGAGAGAGAGCCAGGGGGCATCGAAGAAGGTGAGAGGAAGAGTGGTGGATGCAACGGTGCCCTTTGGGGGAGAGATGTGACAGGTCTCGATGATGTTATAAGGTTGAAGTTGAGCCGCCATGGTGTGATTAAGTTTTGAGGAAATGAGTTCATATTTGTCTTTTTATAAAAGGAAAATGAAACCACCGGGCAAGTGAAGAAGTTGATTCTGTTACGTACTTTGGTCAAAAAAACGCTCTCATGTGCCCCAACCTCCACAACCACCATTTTTTTTGGTTTTCAAAACATTTGTTGGTCCTTTATGTTTGCTTATTTATCAATGGAACTCACAAATCACAATTAGTATTTTCGAATT
>1b43a723-2f24-4183-912c-e1b794515180_AT1G03510
CCATGTCTTCTTCGTACGCGTCGAGCTGCACTAAATTGATCTCTCTCACCAAACAATTAAGCTCTTACGCGAACCAAGGAAACCATGAACAAGCTCTTAATCTCTTTCTTCAAATGCATTCTTCTTTCGCCTTACCTCTCGATGCACACGTCTTCTCACTCGCTCTCAAATCGTGCGCTGCAGCTTTCCGTCCTGTTCTCGGTGGATCAGTCCATGCACACTCCGTCAAATCCAATTTTCTGTCGAACCCATTTGTTGGATGCGCGTTACTCGATATGTATGGTAAATGCTTGTCTGTTTCTCATGCTCGTAAACTGTTCGACGAAATTCCTCAGAGGAATGCGGTAGTATGGAACGCGATGATTTCGCATTACACACATTGTGGGAAGGTTAAGGAAGCAGTGGAGTTGTATGAAGCTATGGATGTTATGCCAAATGAGTCTTCTTTCAATGCTATCATAAAGGGTTTAGTTGGTACAGAAGATGGGTCTTATAGAGCTATTGAATTCTATAGGAAGATGATAGAGTTTAGATTCAAGCCTAATTTGATTACCCTTCTTGCGTTAGTATCTGCTTGCTCAGCCATTGGGGCTTTTCGTTTAATAAAAGAGATCCATTCATATGCTTTTAGGAATCTAATTGAGCCGCACCCTCAGTTGAAAAGCGGGTTAGTAGAGGCGTATGGGAGGTGTGGAAGCATTGTCTATGTGCAATTGGTGTTTGATAGCATGGAAGATAGGGATGTGGTTGCTTGGAGTAGCTTGATATCCGCTTATGCACTTCACGGTGACGCGGAATCTGCTCTAAAAACATTTCAAGAAATGGAATTGGCGAAAGTAACACCGGATGACATAGCGTTTCTGAACGTGCTAAAGGCTTGTAGTCACGCTGGTTTAGCTGATGAGGCTCTTGTATACTTTAAGAGAATGCAGGGAGATTACGGTTTGCGTGCAAGCAAGGATCATTACTCGTGTTTGGTGGATGTCTTAAGCAGAGTAGGGAGATTTGAAGAAGCTTATAAAGTGATTCAAGCTATGCCTGAGAAGCCAACGGCTAAGACATGGGGGGCTTTGCTTGGAGCTTGTAGGAACTACGGTGAGATTGAGCTAGCAGAGATTGCTGCAAGAGAATTGTTGATGGTAGAGCCAGAGAATCCCGCGAATTATGTGTTGTTGGGGAAGATATATATGAGTGTTGGAAGACAAGAAGAGGCAGAGAGACTTAGATTGAAGATGAAGGAGAGTGGAGTGAAGGTTTCACCAGGTAGTAGTTGGTGTTTGTTCAAAGATTGACATATTACCATGCTCATGAAATTTTTGTAAGCTCATACACAATTTTCGAAATCAAGGTTGTATAATTATACTTAATACTATTCTTAAATTATAAGAAAATAATATGCAAAAATACCTGCAAA
>ce9b23a4-ed17-440d-94d0-f614c0117527_AT1G03560
CCGATGCGAAGATTTTACCGGAAGCCCTTTTCTGTACCGCTTCTGAATCGTCCGCATTGTTCTTCACAATCTCACTGTTTGTACAAAAATGGAGACTTTTTGTCGGATGATTCAAAGTGCTCGCCTTTATCGAGCTCAAGGACGAGTGTTAGATGGGTGTTCAATAGCAGCTCACTTCCTCCTCCCGAATGGATAGAACCTTTTAACGATGTCTCCGATTTGGTGAAATCGAATCGTAATCTCCTGCCGTCGCCATGGGTAAGCCAAATTCTCAACCTTTTAGATGGTTCGGCTTCTATGGAATCGAATCTAGATGGTTTCTGCCGTAAGTTTCTTATCAAACTATCGCCCAATTTTGTTTCGTTTGTGTTGAAATCCGATGAGATTCGCGAAAAACCTGATATTGCTTGGAGTTTCTTCTGTTGGTCTCGTAAGCAGAAGAAGTATACTCATAACCTCGAGTGTTATGTCTCCTTGGTTGATGTATTGGCTCTGGCAAAAGATGTGGATAGAATTAGGTTTGTAAGCAGTGAGATTAAGAAATTTGAGTTTCCTATGACTGTTTCTGCGGCGAATGCTCTGATTAAGAGTTTTGGGAAGCTTGGAATGGTGGAGGAATTGTTGTGGGTTTGGCGTAAAATGAAAGAGAATGGGATTGAGCCGACTTTGTACACTTATAACTTTTTGATGAACGGTTTAGTGAGCGCCATGTTCGTTGATTCGGCAGAGCGTGTTTTTGAGGTTATGGAGAGTGGCAGGATCAAACCAGACATTGTGACTTATAACACAATGATCAAAGGTTATTGTAAAGCAGGGCAGACACAGAAAGCTATGGAGAAGCTTAGAGATATGGAGACGAGAGGTCATGAGGCTGATAAGATTACGTATATGACTATGATCCAGGCTTGTTATGCAGATAGCGACTTTGGTTCTTGTGTGGCTTTGTATCAAGAGATGGATGAGAAGGGAATTCAAGTCCCGCCTCATGCGTTTAGCTTAGTGATTGGTGGACTTTGTAAGGAAGGGAAATTGAATGAAGGGTATACTGTTTTTGAGAATATGATACGTAAAGGATCTAAACCAAATGTAGCTATATACACGGTTTTGATAGATGGTTATGCGAAAAGTGGAAGTGTTGAAGACGCGATAAGGCTTTTACATAGAATGATAGACGAAGGGTTTAAACCCGATGTGGTAACTTATTCTGTCGTAGTTAATGGTTTGTGTAAAAACGGGAGAGTGGAAGAGGCATTGGACTATTTCCATACTTGCCGGTTTGACGGATTGGCTATCAATTCAATGTTTTATTCTAGTCTCATTGATGGTTTAGGAAAAGCGGGCAGAGTAGATGAAGCCGAGAGGCTTTTTGAAGAGATGTCTGAGAAAGGATGCACAAGGGATTCATACTGTTACAATGCACTGATCGATGCGTTTACAAAGCATCGGAAAGTCGATGAAGCGATAGCCCTGTTTAAGAGAATGGAAGAAGAAGAAGGTTGTGATCAAACGGTTTATACATACACGATACTCTTATCCGGAATGTTCAAAGAACATAGAAACGAGGAGGCGTTAAAGCTTTGGGACATGATGATCGATAAAGGCATTACACCAACCGCAGCTTGCTTCAGGGCGTTGTCGACTGGGCTATGTTTGTCCGGAAAAGTGGCGAGAGCTTGTAAGATACTGGATGAGTTAGCACCAATGGGTGTGATTCTTGATGCAGCTTGTGAAGATATGATAAATACATTGTGTAAAGCTGGTCGGATAAAAGAAGCTTGTAAATTAGCTGATGGGATAACAGAGAGAGGAAGAGAAGTGCCAGGGAGGATCAGAACAGTGATGATCAATGCGTTGAGGAAAGTGGGAAAAGCAGATTTAGCAATGAAGCTAATGCATAGCAAAATTGGGATTGGTTATGAAAGAATGGGTAGTGTTAAAAGGCGTGTCAAGTTTACGACTTTACTTGAAACTTGTTTTGACTCTTGAGTTTTAAGAATTGTTTGCGTTTATATCTTCATAAAACCCCATCACCGGAGAGAACAAGGCTCAATCTTCGTGATAATTTGAAGGATGAAGAAGATTCAGAACAACAAAACGTTGTCGGCGTTTGATTCCAGTCATCGCCGGAGAGAACAAGACTCTCCATTTGTTACTTCCATGGCTTAGTATATGGGTAGGTCTTGGTGTAAGCTTGTATTTTGTATTCTCGATTTGTACGATTTTATTATTAAATAAGAAAATAGACAGTTCAACAA
>bddd9892-963c-486c-ae4f-d7cffc209c72_AT1G03600
TAATGATAATTAAGCAATTATCATGCAGAACATTAAGTATTTTACAGGAATGAAAAAAAAAAGCAGGCGAGCCAATTCAAGTTTCTCTTCTCATATAATTCGATTGGCATTTTTAGGAAAATAAAATTTTCATCAACAAGAAAATGGAGAAGAAGGCCTGACTGCAGTTTTTTCATCTTCCTCTTGTGAGAGCTTTCTCAGCAGTTTCCATCTCTTCAAGAATCCTCGCCTTCCTCTTCGCCGGAATCGGAGCCGTCGGACCAAAACTCACATAATGACCTGAAACAGCATTCAACGCCGAGTATATATCCCGGAAAGAAGCTTTTCCGAGAAGAGCTTTCTCTTTCCGGTACTTGGCAACCCAAGAATTCGACGCTTCTCTCAGCTCCGCCACCGCATCAGCCACATTCGGATCTGTCTTCTGCATCGAAAGCGTACTCCTTACTTTACTGATCACTGCCGACGTATCTTTGATATACTCTTCATCTTCAGCGGCGGAGACCGGCGCCGGAGCTAGAAACTGAATCGATTGTGTTAGAAGCGTGGATGTTGCCGCCAGGGAGAGGAAATCGCGGCGGAGGAGGTGGTTGCGACGTGGAGGAGGAAGAGGCGGAGATACGGAGGAGGCGATGATGGTCGGTTTATGCGGCGGAAGATTGGGTTTGAGAAGAGTAGCTGTCGCTGATGCTGAAGCCATTGTCGGAACTCTGGAGAAAAGGTGTAAGAAGAGAATGAAAGAGTTTTGTTGTGCGTTAGTAAATCGGGGAAAATGTGTTTCTGTGTGTTGGATTTTTGACACGTGTCCCTTATCTTCTTATCTTAGATTCTATGGTTTTTGAGGATGACACATGAAGATCCACTGCCAGGTCAGGATTTGCTTGTTTTTATATCTGTTTGGTTTAATTGTAAAGCCCGATTAAGATAAGGCCCATATGTCAAAGCCCACGCGATGATGAGTCATTGTGCGTGGCCTTTTTAGTTTAGTAATTTTTGATAATGCTGCAA
>46f85302-ac4c-4afa-81cd-8d1349c447ac_AT1G03600
TAATGATAATTAAGCAATTATCATGCAGAACATTAAGTATTTTACAGGAATGAAAAAAAAAAGCAGGCGAGCCAATTCAAGTTTCTCTTCTCATATAATTCGATTGGCATTTTTAGGAAAATAAAATTTTCATCAACAAGAAAATGGAGAAGAAGGCCTGACTGCAGTTTTTTCATCTTCCTCTTGTGAGAGCTTTCTCAGCAGTTTCCATCTCTTCAAGAATCCTCGCCTTCCTCTTCGCCGGAATCGGAGCCGTCGGACCAAAACTCACATAATGACCTGAAACAGCATTCAACGCCGAGTATATATCCCGGAAAGAAGCTTTTCCGAGAAGAGCTTTCTCTTTCCGGTACTTGGCAACCCAAGAATTCGACGCTTCTCTCAGCTCCGCCACCGCATCAGCCACATTCGGATCTGTCTTCTGCATCGAAAGCGTACTCCTTACTTTACTGATCACTGCCGACGTATCTTTGATATACTCTTCATCTTCAGCGGCGGAGACCGGCGCCGGAGCTAGAAACTGAATCGATTGTGTTAGAAGCGTGGATGTTGCCGCCAGGGAGAGGAAATCGCGGCGGAGGAGGTGGTTGCGACGTGGAGGAGGAAGAGGCGGAGATACGGAGGAGGCGATGATGGTCGGTTTATGCGGCGGAAGATTGGGTTTGAGAAGAGTAGCTGTCGCTGATGCTGAAGCCATTGTCGGAACTCTG
>0e6ca85d-0a32-40e0-973d-7f8ca91d4009_Chr1:899000
TCCGGCGAAGAGGAAGGCGAGGATTCTTGAAGAGATGGAAACTGCTGAGAAAGCTCTCACAAGAGGAAGATGAAAAAACTGCAGTCAGGCCTTCTTCTCCATTTTCTTGTTGATGAAAATTTTATTTTCCTAAAAATGCCAATCGAATTATATGAGAAGAGAAACTTGAATTGGCTCGCCTGCTTTTTTTTTTCATTCCTGTAAAATACTTAATGTTCTGCATGATAATTGCTTAATTATCATTA
>906ea5b0-b0fa-486a-aa67-06ad40b31196_Chr1:901000
GGAAGAGTCTGAAGATGGGGAATGTGAGGGTAGAGATCCGTTTAGCGATTCAGGTAGCGATGAGAGTGTCTCTGAGGAAGGACTTGAGAACAACACGCTCTTGCATCCAAGTGATCGTTTGGGTTATCTTTATCTCCAATACTTTGAGAGATCAGCTCCTTATACCAGAGTTCCTCTGATGGATAAGGTACATAATATAAACCTTGTTATGTAGCCTTGCGTTAGTTCACCTGATCCGATCGAATAAGCATCACAAATGATGTTTTGATATGATTCCAGATCAATGAATTGGCTCAAAGATACCCGGGATTGATGTCGTTGAGAAGCGTTGATCTTTCTCCAGCTAGTTGGATGTCAGTAGCATGGTACCCGATTTACCATATACCAATGGGAAGAACCATTAAAGACTTATCCACGTGTTTCCTCACTTATCACACTCTTTCCTCTTCTTTTCAAGGTGCAGATTCTCTCTGTCTGTCTACTATCCTTCAACTCGGTGTGATCGATCGGGTTTAACACTTTGTTGTATCACAGATATGGAACCGGAAGAAAATGGTGGGGACAAGGAGAGAGTGCGGAGGGAAGGGGAAGATATAACTCTGCTCCCATTTGGGATGGCTACTTACAAGATGCAAGGCGATGTTTGGCTTTCGCAGGACCACGATGATCAAGAGAGATTGGCTTCGCTTTACAGTGTTGCGGATTCTTGGCTTAAACAGCTCAGGGTCCAACATCATGACTTCAACTACTTCTGCAATATGTCAATGACTCATCGTGGCTAAACCTCGGTTGGATGACACCATGATGTTTGCTTGTTTCCTCATATATAGTCTAATTCTTGCTTTGTTCTGGAACCGCTTGCGTTTTGTAAAACGCAATGGAGCGATTCGCTTTGCAGTGTTTTGGTTAGAATAGCGTTTTGAGTCTTCTAACCTTTGAGAGAGTATATGTCGTATATAGAGTTTTGTTGCTTGTTGAAACAGAGTACAATTGTTGTTGCTTGTTAAAAACAGAGTGATTGTTT
>0db62471-6442-4032-9035-b3446ab82859_AT1G03680
TCTCGCTACACAACAATGGCTGCTTACACGTGTACTTCCCGTCCGCCGATTTCTATCCGGTCAGAGATGAGAATCGCTTCCTCGCCGACGGGTTCCTTCTCTACTCGACAGATGTTCTCTGTGTTGCCGGAATCGAGCGGATTGAGGACTCGCGTTTCTCTATCTTCACTCTCGAAGAATTCTAGGGTTTCCCGATTACGACGAGGCGTTATCTGTGAAGCTCAGGACACTGCTACAGGAAGTATGTTCTCTCGTCTTTGTAAATCAATGCTATTTCTCGATTATGCGTTTTGTTTCTGGGAATTCTTATGGGTTAACTCTAATGGGGCTCTCTCTTAGTGTCTATGAAATGACTTCCATGTTCAAGTAGTGAAATTGGAAGACAACTAGAAAAAGGTTTCTTCGGATTTGAACCTCTTTGTCATGTTATTTATGCACATATGTATTAGGATCTCTAAGTATCTATCTATAGAAACTCAAGATGCTTGTTTGTTGGATTTGTTATCCCTTCATTCATAATTCTACACTCATGGTGAGTCATTAATCTTGGTTTTTTTTTGCTATATGATCCATGCAGTTCCAGTGGTCAACGATTCAACATGGGACTCTCTAGTTCTCAAGGCTGATGAGCCTGTGTTTGTCGACTTTTGGGCACCATGGTGTGGACCCTGCAAAATGATTGATCCCATTGTCAACGAACTCGCGCAAAAGTACGCCGGCCAGTTCAAGTTCTACAAACTTAACACTGATGAGTCTCCTGCAACCCCTGGCCAGTATGGTGTTAGAAGCATCCCAACTATCATGATCTTTGTCAATGGTGAGAAGAAGGATACAATCATCGGTGCTGTCTCTAAAGACACTTTAGCAACCAGCATCAACAAATTCTTGTAATGAACTACTAGTCACTGTTCTCTTTTCTCTGTATCTCTCGACTCTCTACCTTTTACCTATCTACTCATCACTGTTCATCTAGACTTGTATGATAATATGATGTCTCAGGTTTTCAGAA
>ce87ff12-9dff-4cd0-8758-d265add756a5_AT1G03730
TTCTAGTTCTTCAGCACAAATCTCAAATCACGGAGATTTCAATTTCCAACACAAAGAAAGAAAAAATCCCTCAATAAAAAATCTCAATCAGATCGCCGATGATGGATCCAACAGGATCGCCAAGAACATCGAATGGCTCTCCTCCAAGATCGTACCTTATCTTTATGCGAATCATGAGCAAGAGACGGACATGGGTTTGTCTCTTTGTAGCTGTCTACGCGATTCTCCTGGCTTCCTCATGGAACTTTCTCACATCTGTGCTTAGCTGGTACAAGCTCCAGTACACGTCATCGCCGTCTCCGTCAAGATTACCGGCGGTTTACGCGTCTGTGGTGTTAGGAGCTGTGTTTGGAGCCATGTCGATGGTTGCGGCGGCTGCGGTTGCGGTTCCGGCGGTTATGGTGATCTGGATATCGGTGGTTGTGTTGCTTGCGTTTTTTGGGAAATCGAGAAGGGTATTGGTTGTTGAAGCTCGTAAGATTACAAGAGAAGTGTTTGGATTTGTGTTTAAGGTTCTTTTGAAAGAAGGCAATGCTGTTGCTGCGGTTTGTGCTGTTTTGGGTTATTTCATTCTTATTAGAAAGGATTTTGATTCGATTTAGGGTTTTTGATTTTGGGAAATTTTCTTCTCTTTTTTTATTATTATTGGATTAGGTGGGTTTTTCTTTCTTTCCTGGAAATTTGACTATTATATTGAAGAAACTCTTGTCTTTTGCTTCTTGTTTAACTTGTTGCTAATGTAGCAATGTATATGTACATTTTATAAACGGAGATGTTCTTGAATCACTA
>e0c1ec43-1445-4ab9-9e82-8a5789ae1a69_G351
TAGTGATTCAAGAACATCTCCGTTTATAAAATGTACATATACATTGCTACATTAGCAACAAGTTAAACAAGAAGCAAAAGACAAGAGTTTCTTCAATATAATAGTCAAATTTCCAGGAAAGAAAGAAAAACCCACCTAATCCAATAATAATAAAAAAAGAGAAGAAAATTTCCCAAAATCAAAAACCCTAAATCGAATCAAAATCCTTTCTAATAAGAATGAAATAACCCAAAACAGCACAAACCGCAGCAACAGCATTGCCTTCTTTCAAAAGAACCTTAAACACAAATCCAAACACTTCTCTTGTAATCTTACGAGCTTCAACAACCAATACCCTTCTCGATTTCCCAAAAAACGCAAGCAACACAACCACCGATATCCAGATCACCATAACCGCCGGAACCGCAACCGCAGCCGCCGCAACCATCGACATGGCTCCAAACACAGCTCCTAACACCACAGACGCGTAAACCGCCGGTAATCTTGACGGAGACGGCGATGACGTGTACTGGAGCTTGTACCAGCTAAGCACAGATGTGAGAAAGTTCCATGAGGAAGCCAGGAGAATCGCGTAGACAGCTACAAAGAGACAAACCCATGTCCGTCTCTTGCTCATGATTCGCATAAAGATAAGGTACGATCTTGGAGGAGAGCCATTCGATGTTCTTGGCGATCCTGTTGGATCCATCATCGGCGATCTGATTGAGATTTTTTATTGAGGGATTTTTTCTTTCTTTGTGTTGGAAATTGAAATCTCCGTGATTTGAGATTTGTGCTGAAGAACTAGAAGAAGAAGAAGAAGAAGAAGAAGAAGAGAGAGAGCACAAAAAAAAAAGTGAAAGTCTTCAGATTTGGGGAAAATAGATTAGTTCACGTGAGTCCCACTCTCATGTTAAAGCGCGTGTTAATCACTCGTTGGTTTAGAGGCTTGTAGTGGAGTACACGCGCTTAAGTTTCGTTTTATTTATTGATTTCCCCCAAAAGAGACCAGACATGGAAATTAGGAACAAATGAATATACATGGAAACTGCGTGAACT
>6c55b1cf-fd1b-4bb4-a340-7361ad9079fd_AT1G03790
AAAACCAAAACACATCACAAACAAAAAAAACAAGTTAGATATTATATCATCATGGATGTCGTTTGTACGGAACATCAAATGAGGAAGCCAACGGTGGAGATTCCTCCGAGAAAGCTTCTTTTATCTTCCAAGAGTTTTCCTTCTGATTCTTCTTCCCCTCGCTCGCCGCGTAAACATAACTGGAACAAAAGCAACAAGATTACATCTGAACATGAAGAAGACAACGAAGACAACAACAGAGAGAATAAAGAGTACTGTTATGATTCTGACTCTGATGATCCTTACGCAAGTGATCATTTCCGGATGTTCGAATTCAAGATCCGTCGTTGCACTCGTAGCCGAAGCCACGATTGGACTGATTGTCCTTTTGCTCATCCCGGTGAGAAAGCTCGCCGTCGTGACCCTCGTCGCTTTCAATACTCCGGTGAGGTTTGTCCCGAGTTTCGTCGTGGTGGTGATTGTAGCCGTGGAGATGATTGTGAGTTTGCTCATGGAGTCTTCGAGTGTTGGCTCCATCCTATTCGTTACCGTACTGAAGCTTGTAAAGACGGTAAACACTGTAAAAGGAAAGTCTGTTTCTTTGCTCATTCGCCACGTCAGCTTAGGGTTCTTCCTCCGGAGAACGTTTCCGGTGTCTCAGCGTCGCCTTCTCCTGCGGCGAAGAATCCATGTTGCTTGTTTTGTAGCAGCTCTCCCACGAGCACTCTTTTGGGTAATTTGTCTCATCTTTCTCGATCTCCGTCTCTGTCTCCACCTATGTCTCCGGCTAATAAAGCCGCTGCTTTTTCACGGTTGAGGAACCGCGCCGCTTCTGCCGTTTCCGCCGCTGCAGCCGCTGGTTCAATGAACTATAAAGACGTTTTGAGCGAGCTTGTGAATTCTTTGGATTCCATGAGCTTAGCGGAAGCGCTGCAGGCGAGTTCCTCGTCGCCCGTTACAACTCCGGTTTCCGCTGCGGCTGCCGCGTTTGCGTCGTCCTGCGGTCTGAGCAATCAGCGTCTCCATCTCCAGCAACAACAACCAAGTAGCCCTTTGCAATTTGCTCTTTCGCCTTCCACTCCAAGTTACCTAACTAACTCACCTCAGGCGAACTTCTTCAGTGATGATTTCACTCCTCGCCGGAGACAGATGAACGATTTCACGGCGATGACGGCCGTTAGGGAGAATACTAACATTGAGGATGGTTCTTGTGGTGACCCTGATCTAGGATGGGTCAATGATCTCTTGACTTGAGGGATTGACGGTGGAGATTCGCCGGGAGGAGATCTGACTTGAGAATGTAAATTTCGGTGGAAGAATTTTAATCACATTCATGAATCATGGGAGAATAATCGGTTCGTAACGGTTTGGTCAATGCATGGAGAGATTGTTTGTTCAAATTTATTTTGAAGATTTTTTTTTTTAGCTAATTCAGAAGTGTCTTGTGTATTGTCGTTTATTTTTTAGAATTTTCTTTTTCTGATGGGATTTTTACCAAATAATATGTTGAACTTGTAATATCTTGTGGACTCGGATTGTGCAATGTTTCACCAATTCTATAGATATTTTTCCCTTTTCATGTA
>0929c27d-aea6-489c-abf9-f7e61dac18cd_AT1G03800
TCCAAAAGCACGAATCAACCAATAGAAGTACAGACAATCAGAAGAGCGACAAGATAACAAACTTATTCAAGGACAACAACATCAGATCAATCTTTAGGGACTTGCGTTGAGGTCAAGATCCGGTTCCATTCGCAGCTTACAATCCACGGCGGAGGAAGTCTCAGGCTCTTCCACGGCGGTTTGAGGACCAATAGTCAACCCCATATCAATGGACTCAAACTGGTCAGGACAAACTCGATCAAGCTCCTCTTTCAACGCAATAACTTCAGGCAGATCTAAGAAAAATCCAGCAACCGCTTCAGCCACCCCCGGAGATAACATGTCGTGACAATCCGATGGAAGTGTTCCATCACGCGCCGTTTCGGAAAGGGTGTTGTTCACCGGAGAAGCCAAAGCATTCCCATCGTCTCCAACGAGAGGGAGGTTGGCATTTCCATCACTCACCGTCTCGGAAAGGTTGTTGTTCACCGGCGTCGCCGAAGAAATCCCATAGTATCCGATTAGAGGGAAGTTAGTAGTAGCTTTCGATCCTCGAAACCTTATGGCAGCGGAGTCGTAGGCTCTGGCGGCTTCCTCCCCCGTGTTGAAGGACCCGAGCCAGACCCGTTTTTTCTTTACCGGATCACGGATCTCCGCAGCATATCTCCCCCATGGTCTCCTCCTTACACCCCTGTAACGCACTTCCTTACTCTTTTCTCCGCCGTCATTCACGGCCAGGGCCTTAGTTACATTCTTTCTCTTCTTTACGCCCTTGTCACTCACTTCCTTACTCTTTTCTCCGCCGTCTTTCACGGCCACGGCCGTAGTGACATTCTCTTTTTCTGTGGTCATATTTTGGTTGGGGGAGAATAATTTAGATAAAGGACAAAACTATTGTTTTATAGAAGTGACGTAATCCCACAAAAGGACAAAGTGACAAAAATGTGGAAAGAAATGTCCACGTGGATTGACTGACGCGCCGCCTTAAAGAGAAAACAGTTTTATGACGCCTTTTTATGTTTTAACCTAAACGTCCCCGTTCTTGCGTCTCGCAGTTTTGCGCCATTTGTTGCTTGGGCTTTAACAGGTTATTATCTTTGGGCTTTTTCATATTTTATCTGAGAATCTGATAAACAAGTACTTAGAAATTATCCATGTCGAATATATACTTCGAGAAAGCTTGATGAATCTAAAATTGTATTCTTTGATACAAAAGTTATAATACATAAAA
>02348af3-b7be-4f83-82b3-9edfc10262d6_AT1G03820
CTCACATTATTCTCTCTTCATTGATGGCTTCTTTTGCTCTGAAACCCATTTTTTGTTTCATTGCTGTTTTTTGCTTCATCGTCCACAATGTTGAAGCTAGAGAGGGTAAGCTCTTCTTTAGCAAGTTCACTCACATAGATCGTCCTAACAACAAAGATGTCGCTCTATCTCCAGCTCCAGCTCCCGGACTAGCCCAAGCTAATGGAAGACTCGGAAATGGGTCTTTCGGGCCTGGTTCCGGTATGATTCCTCAAACCAAAGAGTCATGGCCAAGTTCATCCACTACAACAGACGAAGAGTTTGAGAAATTGATGGCTACATTTGACGAAGAAAAGAATACCAAGTTACCCGAGGCATTCGAGGAAGAAGAAGAATCTGAAGATTCGGAAGATCTCAATGAGCCAAAGGATAAGTACAACAACAACAACAACAATAATGGATACACTTACACTACTAACAATTATAATGACAATGGGAGAGGTTACGGTAATGAAGAAGAGAAGCAGGGGATGAGTGACACAAGGGTTATGGAGAACGGTAAGTATTTCTACGACACAAGAGGTAGGAATTCAGAAAACACCCCTAGTCGCGGGTATGAGAATGCTCGAGGAAATGATCATACCAACGAGTTTGAAACTATGGAGGAATACTACAAGAGCTTGGAGGGTAGTCAAGAAGAGTATGAGCCTTAGAAGGAAATTGTATTTGAGAAAACAAAACACTTTTTTGGAGCAATTAATTATATTGTGCAATCTCCATTTACTTGTCTTTTATGAAAAGTGAAAGTAAAAACACTTTTAAGTTATACAAATCAAAGCTGTGAGTTAT
>7f780455-e166-4da2-b8bf-824eb87ba9bf_AT1G03820
AATGACGAATGTCCCCTCCTCAATCTTCGCATGTTTGCTCGCCATTTAACTACTTCTTTACTTATCATACCAAAAAAAAAACTACTTCTTAATTCTATTTATACATAAACTCACTCACACACCAAAATCACATCTCAAATCCTAAAATCTTTCACTCTCTCACATTATTCTCTCTTCATTGATGGCTTCTTTTGCTCTGAAACCCATTTTTTGTTTCATTGCTGTTTTTTGCTTCATCGTCCACAATGTTGAAGCTAGAGAGGGTAAGCTCTTCTTTAGCAAGTTCACTCACATAGATCGTCCTAACAACAAAGATGTCGCTCTATCTCCAGCTCCAGCTCCCGGACTAGCCCAAGCTAATGGAAGACTCGGAAATGGGTCTTTCGGGCCTGGTTCCGGTATGATTCCTCAAACCAAAGAGTCATGGCCAAGTTCATCCACTACAACAGACGAAGAGTTTGAGAAATTGATGGCTACATTTGACGAAGAAAAGAATACCAAGTTACCCGAGGCATTCGAGGAAGAAGAAGAATCTGAAGATTCGGAAGATCTCAATGAGCCAAAGGATAAGTACAACAACAACAACAACAATAATGGATACACTTACACTACTAACAATTATAATGACAATGGGAGAGGTTACGGTAATGAAGAAGAGAAGCAGGGGATGAGTGACACAAGGGTTATGGAGAACGGTAAGTATTTCTACGACACAAGAGGTAGGAATTCAGAAAACACCCCTAGTCGCGGGTATGAGAATGCTCGAGGAAATGATCATACCAACGAGTTTGAAACTATGGAGGAATACTACAAGAGCTTGGAGGGTAGTCAAGAAGAGTATGAGCCTTAGAAGGAAATTGTATTTGAGAAAACAAAACACTTTTTTGGAGCAATTAATTATATTGTGCAATCTCCATTTACTTGTCTTTTATGAAAAGTGAAAGTAAAAACACTTTTAAGTTATACAAATCAAAGCTGTGAGTTAT
>3a4d34a3-8231-4cce-83ad-d25e3e1522af_AT1G03850
TTTACAAGTTCACATATATTAACAAATAATGTAAAAAGGGATAGAAATAAATAAGAAGGCAACTAGATTTAGGAGGATTAAAAATCAAAGCCATAAAGCCCCAGCTTGTCTAAGAGTAGGCACTAAATCACCATTAATATGAGCAGCCATCAGATTTTCCAATCCTCCAAACAACTTTCCTCCTATGTACATCATAGGTAATTTCTCTTTATCACTTACGATATTGTCGTAGTTGTTGTTGTCTTCTTCACCAATCTCAACCACCACTGGATTCACGCCATGTGTCAGTAGCAGCCGTTTTGCCACGTGTCCCAAACAACAGCCTCTCCTTGCAAACACCACCACAGCATTCTCCATCACAACTAGGTTGCTTGATCTCTTATTGCTTATAGATGTTGGCTTTGGTGATCCTGATGTTAACCATGATAATGATGATGATGATGATGATGGTTTATCTTCATTCTTTAAAAGGAAAATGCTATTGCCCGGCACGGTCTTCGTCCACGGTGACTCGTATGGTCGAATTGCTTTTTGCATAATTGATGATAGAGAGACAAAGAGAGAGAGGGAGAAATGGGAAA
>547d65d6-a01d-461d-91c3-16278c64411a_AT1G03870
ACACTTTAACTAAGCAAACCAATAATGGCTACCACTCGTCTAACTCTAGCTCCTCTCCTCCTCATCGCAGCCGTACTACTCGCAACCAAGGCAACGGCTCAGCCGGCAGCCCCCGCTCCAGAGCCTGCTGGTCCCATCAACCTCACTGCGATCCTCGAAAAAGGTGGTCAATTCACTACTTTCATCCATCTTCTAAACATCACTCAAGTCGGTAGTCAAGTGAACATTCAAGTCAATAGTTCATCCGAAGGTATGACGGTGTTCGCACCAACAGACAATGCTTTTCAAAACCTTAAACCCGGAACCCTAAACCAGTTAAGCCCTGACGATCAAGTTAAACTCATTCTCTACCACGTTAGCCCCAAATATTACAGTATGGATGATCTCCTCTCCGTGAGTAACCCGGTTAGGACTCAAGCTTCTGGCCGAGACAACGGTGTTTACGGGCTTAACTTCACCGGCCAAACAAACCAAATCAATGTCTCTACTGGTTATGTGGAGACACGTATTAGCAATTCGTTGAGGCAACAACGTCCTCTCGCAGTTTATGTTGTCGACATGGTTTTGTTGCCCGGTGAGATGTTCGGAGAGCACAAGCTTTCGCCGATTGCTCCTGCCCCTAAATCTAAATCCGGTGGGGTTACCGATGACTCCGGCTCCACTAAGAAGGCAGCGTCACCGTCGGATAAGTCAGGCTCCGGTGAGAAGAAAGTCGGACTAGGGTTTGGTCTTGGACTTATTGTCTTATGTTTGAAATTTCTCTTTTGAAAATTTAATAGCAAAGATTTGTTTTGCTTTCTATTGATTTTATCCTGCGATGTGAGGTATAAATATGAAATTTGTTGATTAAGTTCCGTGAAATAAAATGTGAGATTTTTAATAA
>c47e8ea7-8058-40d0-ba12-ca6b4c6f6659_AT1G03870
TTGACTTGGCCATCTCATTCCAACAAGATACAACTCATCACTCCAAACATTCAACTTCCATATAAACCATTCCCTTCCGATCTCACTTTCCAAATCACTCTTCACACTTTAACTAAGCAAACCAATAATGGCTACCACTCGTCTAACTCTAGCTCCTCTCCTCCTCATCGCAGCCGTACTACTCGCAACCAAGGCAACGGCTCAGCCGGCAGCCCCCGCTCCAGAGCCTGCTGGTCCCATCAACCTCACTGCGATCCTCGAAAAAGGTGGTCAATTCACTACTTTCATCCATCTTCTAAACATCACTCAAGTCGGTAGTCAAGTGAACATTCAAGTCAATAGTTCATCCGAAGGTATGACGGTGTTCGCACCAACAGACAATGCTTTTCAAAACCTTAAACCCGGAACCCTAAACCAGTTAAGCCCTGACGATCAAGTTAAACTCATTCTCTACCACGTTAGCCCCAAATATTACAGTATGGATGATCTCCTCTCCGTGAGTAACCCGGTTAGGACTCAAGCTTCTGGCCGAGACAACGGTGTTTACGGGCTTAACTTCACCGGCCAAACAAACCAAATCAATGTCTCTACTGGTTATGTGGAGACACGTATTAGCAATTCGTTGAGGCAACAACGTCCTCTCGCAGTTTATGTTGTCGACATGGTTTTGTTGCCCGGTGAGATGTTCGGAGAGCACAAGCTTTCGCCGATTGCTCCTGCCCCTAAATCTAAATCCGGTGGGGTTACCGATGACTCCGGCTCCACTAAGAAGGCAGCGTCACCGTCGGATAAGTCAGGCTCCGGTGAGAAGAAAGTCGGACTAGGGTTTGGTCTTGGACTTATTGTCTTATGTTTGAAATTTCTCTTTTGAAAATTTAATAGCAAAGATTTGTTTTGCTTTCTATTGATTTTATCCTGCGATGTGAGGTATAAATATGAAATTTGTTGATTAAGTTCCGTGAAATAAAATGTGAGATTTTTAATAA
>6a974fa6-134d-4a0b-b32a-14c02ab84553_Chr1:1008000
CTTTTTAGACGTGTAGTGTTTTATACTTTTTATATATATATATATCTAGTTATGGTTCGCAGGAGCCTCCCGGGCTAGTCTGATAACTAAGGTACTTGAGGAACTAAGCCCCAAAGCTCCTGCTAGATTATTTTTGCCGTTTGTGTTGCAGATTTGCCTTATTCCTTAGGCTTTTCTGTGTCAAAAAAGCGGCTATATCTCTCTTTTCTGTGTATGTTTTGCTTTGAGCTGTGTTTGTTGATGGTATCGATTTGGTATCAACGTTTGTTTATGTGGCAATGATTATAAACTTACCCGCGCTTCTGAGATTATTCAATGAAGCAGATACGGTAAATACATGGTTGAATTTCTTAATATGAGCCAAAGTTTTGTTTTTTTTTATATGGGTTTCTGTGTTTTGATTGGCTGGGATGATGAATTGTAACAGCTTGATACGCCAGTTCTGCTTCAGATAATTCTTGATCGAAAAAGCTGTATTCTTATCCGAGCCTTTCATTGCTATTTTGTCTTTCTTCTGAGTTATTATTTCTTGGGAATGTCGATGAGGATCTAATCCAATCTTACGAGGTGCAGTGGAGCTGAGACCTTGTTTTACAGGGAGAACCCCTTGGCAGAAGCTGCAATTTCTTTGACTTCAATGGATTTTACTGAGACTTTCTCATTCATTTATCGTTTTTATTGAAATCTATTTGAGTTTAAACTATACACTTGCACTTGTATCTTAGTGCTTGTAGTCTGAAAAAACTCATAAATTCTCAGTGTTCTCATCAGCTTCCGTCTCCTTAACCATGAGACTTGAGTTAAACAAGATCA
>a093b4b4-2f8a-4d4f-8cd8-031400c28d3a_AT1G03940
CTTGTATCTTAGTGCTTGTAGTCTGAAAAAACTCATAAATTCTCAGTGTTCTCATCAGCTTCCGTCTCCTTAACCATGAGACTTGAGTTAAACAAGATCACTACATTATTCTCTTTCAATTTCACATTATCTTTTTGTTTTCTTGTTTTGAGTTTATATTTCGGACTAAAGAGTATGTTTTGCCCGTATTTATGAGGTTGGATATGGATATTAAACAACAAGTCTATCCGTTCCAACAACGCTTTTCATAGAGTCATTTCGTTGCTACAAGTTATTGGATGAGAAAGGGGCTGCTACGTTGCGAATTTCTTGATCCCCTGTTGTAGAATTGAGTCAAACACATCCATTTTCTTCTTCTCTAGTGCTATTCCAATCTCAACTCCATTGCTGCCGTCTCTGGACTCTGAGAATGCGATAGAACCACCTGTTTCTATGTGCACGATCTCCATTTTGCAGGGCTTTCCTAATCCAAAATCCATGTCATACAGTCCCAATTTCGGAGCTCCTGCAATTGAGGTTGGATAATGGGACATGACCCATTTACGTACTCCTTGTCCCCATCTTGGTGCTGTCTTCAACAGATCGCTTGATAACATATCTTTGATTCTCGCTGTGATTGCATCTGAAGCCGCCAAAACGCATTTTTCTCCTAGCAAATCGTGTTTCTTGACTGATACGATACCAGGAGCCATACAGTTGCCAAAGTATGTTTGTGGTATTGGTTGTGTGTACTTGAGGCGATTCCTGCAATCCACATTGATCATCAAGTGAAATACTTCATCCTTGTCTTCCTCGTTGGCCTTTGTTTCACTGTCTTGTACAAGTGTCTTGATCAAGCTTACCCAAATGAAAGCTAGAGTCACCACGAAGGTAGAAACAGGAGATTGATTCTCAGACTGCTCTGTAACCCAACTTTTTAGATTATCTATCTGCTTCCGGCTCAATGTAAAAGTGGCTCTGACCATGTTCTCAGGCGTAACATGTGAACTGTGTTTTGCAGAGTTTTGGCTCCAAAACCGCTCCAAATGTCCTGCGCCTACCTCGCCTGGGTCCTTGATCATGTTTCTGCAGCTGTGAATAGGCAGAGAGGGTAGAAGAACCGTGGCGGGATCTTTACCGCTGGATTTGGTCAATGACATCCAATACTTCATGAAATGACTGAAGGTGACTCCATCTGCTACAACATGTGTAGCTGAGTTGCCTATACAGATTCCAGCTCCAGGGAAGATGGTGACTTGCATAGCCATTATTGGTCGCATCTGAATTCCTTCCGGAGAGACGTGAGGAGGAGGTAACTTGGGCAAGACGCCATGCAACACACTGATATCTTTAGGGGAATCAGACTTCAGTTGGTCGAAGTCGGTTTCAGTAGACTCTGCTACGGTGAAAACAAGAGAGTCTTGGCCATCGTTGTAGTGTAAATATGGAGGGTCGGGACGAGGCGGGATAATCAGTTTACCGGCGTAAGGGAAGAAATGTTGGAGAGTGATGGAGAGGGAATGTTTGAGGTTGGGTACAAAGTCTTGGAGGAAAGATTCAGTTGAGTTTTGGTAAGAGAAGAAGAAGAGAGAATCGGCGAGTGGGAGAGAGAGCCAGGGGGCATCGAAGAAGGTGAGAGGAAGAGTGGTTGATGGAACGGTGCCCTTTGGGGGAGAGATGTGACAGGTCTCGATGATCTTAGGAGGTTGAAGATGAGCCACCATGGTGTGATTAAGTTTTGAGGAACTGAGTTCATATTTGTCTTTTTATAAAAGGAAAATGAAACCACCGGGCAAGTGAAGAAGTTGATTCTTTTACGTACTTTGGTCGAAAAAACGCTCTCATGTGCCCCAACCTCCACAACCACCATTTTTTTTGGTTTTCAAAACATTTGTTGGGCCTTTATGTTTGCTTGCCGATATATCAATCGAACCCATAATTGTTGGGTTTTCAGAATTTTATTAACTTTGAAAACCAAAAA
>e55de912-b40a-4ca9-8da0-8d6359990baa_AT1G03970
GATAACCCTAGAAAGATCTCTCTCGATCTCTGGTTCGAAGAAAATCCACCATTTCCGATTGTTCTTTCTCTTTGACAAAACCCAGATAGATAAAAATTCGTTCCAATTCCAGTGAGCTCCGGAAATGGCGTCCTTCAAGTTGATGTCTTCTTCCAATTCCGACTTGTCTCGCCGTAATTCTTCTTCTGCTTCATCTTCCCCTTCTATAAGATCATCGCACCATCTCCGACCAAATCCTCACGCCGATCACTCCAGAATCAGTTTCGCTTACGGCGGAGGAGTCAACGATTACACTTTCGCGTCTGATTCAAAGCCCTTCGAGATGGCGATTGATGTTGATCGGAGTATCGGAGATCGGAACAGCGTTAACAACGGAAAGAGTGTTGACGATGTTTGGAAAGAGATTGTATCTGGAGAGCAAAAGACGATCATGATGAAGGAAGAAGAACCAGAAGATATAATGACACTTGAGGATTTCTTAGCGAAAGCAGAAATGGACGAGGGAGCTTCAGATGAAATCGATGTGAAGATTCCAACGGAGAGACTCAACAACGACGGTAGCTATACATTTGATTTTCCGATGCAGCGACACAGTTCGTTCCAGATGGTTGAAGGATCAATGGGTGGAGGAGTAACGAGAGGAAAGAGAGGGAGAGTGATGATGGAGGCAATGGATAAAGCTGCAGCTCAGAGACAGAAGAGGATGATCAAGAACCGTGAATCCGCTGCTAGGTCTCGAGAGAGGAAACAGGCTTATCAGGTTGAGTTAGAGACTTTGGCTGCCAAGTTAGAGGAGGAGAATGAGCAGCTTTTGAAGGAGATTGAAGAGAGCACTAAAGAGAGATACAAGAAGCTCATGGAGGTTCTGATTCCGGTCGATGAGAAACCAAGGCCACCGTCGAGGCCCTTAAGCAGGAGCCATTCCTTGGAATGGTGAAGTGTGGTAAAAAAAACTTTTGTATGTAAAAAAAATAAAAACATATGGGCTTGATTACTATATTATAATCTATATAGTAAAGTGATGGTGATATGGTTAGTACTTAGTTACCTGTAATGTATCTAAGGGATGTAATGGATAATACATAGCTTTTTGCTGATTTATAAGATATCTATGGACCAGA
>8af1824c-d117-41ab-88b6-ce7f81ecbcc0_AT1G04000
TCGCTATCTCTCCCTCTTAAGTTTTTTTTTAAAACAGACTCTCCCTCTTAAGTTATTCGGTCGCAATTAAAAAAGAAAACAAAATCTTTATAAATTTTGATTTTCTCTTTTTCACCCGATTATTTTGATTTGACTGTTTTACGACAGTCAATATTTCAATTTTATTATTGGGTGCTGACGTGGCATGCATCCAATAGAGTATCACCATGAACACCAAAACGATGCGTCTTCCCCCACGTCGCGTTCTAACGGCGGATAAGCGCAAAGAACGAGACGCCTTCATCTCCTCCGTCACCGATAATCCGCCGGAAATCGCCAAGTTTCCCTCTCCGCCGCCTAAACTTGTTCCTCCGCCGGTTAATCCCATTTCCAAGAAATCTTCAACCGCAGCAGCCGAGCCGATCGGCTCGAACCAACTGATGTTAGCCGGTTATCTGAGCCACGAGTACCTCACCCAAGGCACACTCTTCGGAGAGCAATGGAACCAGGCTCGAGCCCAAGCCGAGTCCAGTAAGATAAAGCCGAGCCATACTGTTGAGCCGGCTGAGGAATGTGAGCCGAAACGGAAGAGGTATAGGGAGGTTGCTAATCTTCTCCGGTCAGATGGGGCCCAACTGCCCGGCATCGTCAATCCTGCCCAGCTTGCCCGATTTCTCAAACTGTGATCGGCGTAATCCGGTGTCCACGTGGAGACAGATCATTGGTCTGTCGTCCGGCAAGCGAGACAGCCTTAAAACCGAAACCTTCTTCTCTCTCTTTTTTTTTCAAATGTTTTTTTAGAATCCTCTCTGTAAAGCTGACTCGCTCGCTCTCTCTTCTCATCATCGTCTTCCTCGGAAATCGACTGAGAAAATTTAGGGTTTGTTGTTGAGGTAGATGCTCCTCTTTTGTACATCAGAAATATCAATTAGCCAATGGATTATGTTT
>6012b4d5-d381-4c18-a15c-42ebe2de6920_AT1G04040
TCAAACATGGACCGAACCATGTTTCTTTCCCTGACAATAGCCTCACTCTTGGTCGGAGTCGTCTCAGCTGGTGACTGGAACATCTTGAACCAACTCAGAGGACTCGGCTCATCGTCAAGCCAAAATGGTATCGTTTCTAAAGGTATCAAGACGGACCTGAAAGGATACTGTGAAAGCTGGAGGATCAACGTGGAAGTTCACAACATCAGAAAGTTCGATGTGGTGCCTCAAGAGTGTGTATCGCACATTAAGGATTACATGACGTCATCGCAGTACAAGGATGACGTGGCGAGAACCGTTGATGAGGTCATTCTTCATTTCGGGAGCATGTGCTGTAGCAAGTCTAAGTGTGACGGCATGGACGCTTGGATCTTTGATATCGATGACACGCTTCTCTCTACCATCCCTTACCACAAGAAAAATGGCTTCTTCGGGTAATTTATGAAATTCTCTATCTTACCCGGTTTAAGATAAACCAACTTGAATTGATGGGTGTTGTGTATACGTAACTGTACATATTGTTACTTTTTAGCTTTTTACTTAAGTGAATGCACTTTGGATCTGACTGAACCGGACCGGATCTCTGATTAGAGATGTGAATTTTAGATTTCGGTTCAATTTGGATTAATCTTATTTTTCTCATGCTAATGGATTAAAAACAGAGGAGAGAAATTGAACTCAACGAAATTCGAGGATTGGATACAGAAGAAGAAAGCACCAGCAGTGCCACACATGAAGAAATTGTACCACGACATCAGAGAAAGAGGCATTAAGATCTTCTTGATCTCTTCCCGGAAAGAATATCTCAGGTCTGCCACCGTCGACAACCTCATCCAAGCCGGTTACTATGGCTGGTCCAACCTAATGCTCAGGTACAACTATACCGGATATTGAAGCCAAAATCTATCTGTTTCATATATTCTCTAAAACCGTTCAAAATCAAGATGAATCAAAAGTCAAGTTTTTCCACTCCTTAATACCTTGAGTAGTTTTCATATATTCACTCTTAAGTGAGCACACAACCGATTTTGTACACCCCTCTAGTAATTTTAGTGTACTCTAACAAGAAAACTGAAAAATGCAGGGGGCTAGAAGATCAGCAAAAGGAAGTGAAACAATACAAGTCAGAGAAGAGAAAATGGCTAATGAGTCTTGGTTACAGAGTCTGGGGAGTGATGGGTGACCAATGGAGTAGCTTTGCAGGCTGTCCTCTTCCCAGGAGAACCTTCAAGCTCCCTAACTCCATCTACTATGTCGCCTGATCAAAACCAAACACAAAACTTTGATTTAGCTTCAAACAAAAAGAAGAATCCACGAATAAGAGAGAGCTGTTTTGAATCTGTTTCTTGTTTATTTTCCCCTTTTTCGTGTCATATTATATTGAGAGACTTATGCATCCAAAAGAACAAACAAATGGTTATATGTAACAGAGAGAAATCAAATCAAAATCACACATTATCAA
>07c32e09-55fc-4df1-9bb5-3d67ad3e8baa_AT1G04070
TGAACTTTTTCAATCTCTCTCGATTTCATTCAATCAATGGCGCCTAAGAAAATCGGAGCCGGCAAAGGCGATTCGAGCATCTTGGCGAAGATTTCAAACTACGATATCGTTTCTCAGGGAAGACGCGCCGCTTGCGATGCCGTCTACGTGTCGAAGAAGCTGTTAAAGAGCACCGGGAAGGCGGCGTGGATCGCCGGTACGACGTTTCTCATCCTTGCCGTGCCTTTGATCTTAGAGTTGGAGCAAGATCATCGATTAGGCGAGATAGATTTTGAGCAGGCGAGTCTTCTCGGAACCCCACCGGTCGGTGCGATGCTCTAAAGTAACTTTAGAAACCCTAATCCGTCGATCATATCATAAATTTGATATTATCATGCTTGTTTCTGCTACTCGATTAGAAGCTGTTAGTTTCCTTCCTTGTGTAAGATTAGGTTTACTCATAAGGGATTTGATGAATTTCAATTGGCTATTTTGAAGATTGTGTTTGAGCAATCTTCTTCTAATTTATTTGGCAATTTATGA
>a8825bf0-8a24-4d67-9268-f7fc60926a32_AT1G04110
ACACTAAACCAACTCCTTTTTTTAACTCTCTCCAATGGAACCCAAACCTTTCTTTCTCTGCATTATCTTTCTTCTATTTTGTTCTTCTTCGTCAGAGATCCTGCAGAAGCAGACTTACATTGTTCAGCTTCATCCTAATAGCGAAACCGCTAAAACCTTTGCCTCAAAGTTTGATTGGCATCTTTCTTTTCTCCAAGAAGCGGTTTTAGGTGTTGAAGAAGAAGAGGAAGAGCCTTCTTCTCGACTTCTCTACTCCTATGGCTCTGCGATTGAAGGATTTGCTGCTCAGTTGACTGAATCAGAAGCCGAGATACTGAGATATTCACCTGAAGTTGTTGCAGTGAGACCTGACCATGTTCTTCAGGTTCAAACCACTTACTCTTACAAGTTCTTGGGACTCGACGGTTTTGGAAACTCCGGTGTATGGTCTAAATCTCGGTTTGGTCAAGGCACAATTATCGGCGTGCTTGATACTGGAGTTTGGCCTGAAAGTCCTAGCTTTGACGATACCGGAATGCCTTCGATTCCACGGAAATGGAAAGGGATTTGCCAAGAAGGAGAAAGTTTCAGTTCTTCGAGCTGTAACCGGAAGCTAATCGGTGCTAGATTCTTCATCAGAGGACACCGTGTCGCTAATTCACCAGAGGAATCACCAAACATGCCTCGTGAATACATTTCCGCAAGAGATTCAACGGGACACGGGACTCACACCGCCTCAACAGTTGGTGGATCCTCTGTTTCGATGGCGAATGTTCTTGGCAATGGAGCTGGTGTGGCTCGTGGGATGGCTCCTGGAGCTCACATTGCAGTCTATAAAGTCTGTTGGTTCAATGGTTGTTACAGCTCTGACATTCTAGCAGCTATAGATGTAGCGATTCAAGATAAAGTCGATGTTCTTTCGCTTTCCCTTGGCGGTTTCCCTATTCCTTTGTATGATGACACAATCGCCATTGGAACATTCCGAGCCATGGAACGCGGTATATCTGTAATCTGTGCAGCTGGTAACAACGGTCCAATCGAAAGCTCTGTTGCAAACACAGCTCCTTGGGTCTCAACCATTGGCGCAGGCACGCTTGATCGAAGATTTCCCGCTGTGGTCAGATTAGCCAACGGAAAGCTTCTCTATGGAGAGTCATTGTATCCGGGAAAAGGTATAAAGAATGCCGGGAGAGAGGTTGAGGTGATTTACGTCACAGGAGGAGATAAAGGAAGTGAGTTCTGTTTGAGAGGGTCACTTCCAAGAGAAGAAATCCGAGGCAAAATGGTGATTTGTGATCGCGGAGTCAATGGAAGATCGGAGAAAGGAGAAGCGGTTAAAGAAGCTGGAGGAGTTGCAATGATCTTAGCCAATACAGAGATCAACCAAGAAGAAGATTCTATTGACGTTCATCTCTTACCAGCTACATTGATTGGTTACACTGAGTCAGTCCTTCTGAAGGCTTATGTTAATGCCACGGTGAAACCAAAGGCGCGGATAATTTTTGGTGGTACGGTGATTGGGAGGTCACGAGCACCGGAGGTGGCTCAGTTTTCAGCTCGAGGACCGAGTTTAGCCAATCCTTCGATACTAAAACCGGATATGATTGCTCCGGGAGTCAATATCATTGCGGCTTGGCCTCAAAATCTAGGACCAACCGGACTTCCTTATGATTCAAGAAGAGTTAACTTCACTGTAATGTCAGGAACTTCAATGTCTTGTCCACATGTTAGCGGAATCACTGCTCTTATCCGGTCTGCATACCCGAACTGGTCTCCAGCTGCAATCAAATCCGCATTGATGACAACAGCGGATTTGTACGATCGTCAAGGGAAAGCGATAAAGGATGGTAACAAACCAGCCGGTGTGTTTGCGATTGGAGCAGGGCATGTGAATCCGCAAAAGGCGATAAACCCGGGATTGGTTTACAACATTCAACCAGTGGATTACATAACTTACCTCTGCACTCTTGGATTCACAAGATCAGATATTTTAGCAATCACTCATAAGAACGTGAGCTGCAATGGAATATTGCGGAAAAACCCGGGTTTTAGTCTCAATTACCCGTCGATAGCCGTGATTTTCAAACGTGGCAAGACTACGGAGATGATCACAAGGCGTGTCACTAACGTTGGGAGTCCTAACTCGATATACTCAGTGAATGTCAAGGCTCCAGAGGGGATCAAAGTTATTGTCAATCCTAAGAGACTTGTGTTCAAACACGTGGATCAGACGCTGAGCTATAGAGTATGGTTTGTATTGAAGAAGAAAAACAGAGGAGGGAAGGTGGCTAGCTTTGCACAAGGGCAGTTGACTTGGGTCAACTCTCATAATCTGATGCAGCGAGTTAGAAGTCCAATCTCTGTAACCTTGAAGACTAACTGAGCCAATGAAGGAAAACGTTTTTCATTCTGTTTCAAGACTGTGTTAGGTTTATTAGGTTTTTATGCTAAGAAAACCTCGTGAAGCTGATTGATTGTTGTTATTGTACGCACAAGAGCTGTATTTCATTTTCCAGGGAATGAAACTACT
>fc6efc06-0eb4-4502-ad33-e4d9823cd776_AT1G04220
TTTTTTTTGTCTCGCTACTTTTGATTATCATTTAAAACCAAAAAACCTACCATGAATGAGAATCACATTCAAAGTGATCACATGAACAACACCATTCATGTAACAAACAAAAAACTCCCAAACTTCCTCTTATCCGTACGTCTCAAATATGTTAAACTTGGTTACCATTACCTAATCTCGAATGCCGTCTACATTCTCATACTCCCCGTCGGCCTCCTCGCCGCAACCTCCTCCTCCTTTAGTCTCACCGATCTCACACTCTTATACAACCACCTTCTCAAATTCCACTTCCTCTCTTCCACTCTCTTCGCCGCTCTTCTTATCTTTCTAACCACCCTCTACTTCACAACTCGTCCTCGCAGAATCTTTCTCCTCGATTTCGCTTGTTACAAACCCGACTCTTCTCTAATATGCACACGAGAAACGTTCATGGACCGGTCTCAGCGTGTCGGTATCTTCACAGAAGACAACCTCGCTTTCCAACAAAAGATCCTCGAACGTTCCGGTCTTGGACAAAAGACTTACTTCCCGGAGGCTCTCTTACGTGTCCCGCCTAATCCTTGTATGTCTGAAGCAAGGAAAGAAGCCGAGACGGTTATGTTTGGAGCTATAGACGCAGTGCTTGAGAAAACCGGAGTGAATCCTAAGGATATTGGGATACTTGTCGTGAATTGTAGCTTGTTTAATCCGACGCCTTCGTTATCGGCTATGATCGTGAATAAATATAAGCTCAGAGGAAACGTTTTGAGCTATAACCTTGGTGGAATGGGTTGTAGTGCTGGTCTTATCTCCATTGATCTCGCTAAACAGCTTCTTCAGGTAATTATTTATTCAATGAATTTAGTCCATCATTACAACTTCACAACTTTTTATTTTTTGATACTAAGATTCGCTTTCAATTGAACATTCTGATATAAGAAATAAAATCTTGTGACAAAGAGAAAATTAAATTTTATTTAGGTGGGGAGGTTGGGACTTTTCTAGTTTTCTCACGTCATGTCGTTATCTTATAAAATTTGGTTACTGATTTTATATGAAAAATGGTAAAATCTCTAGCTTCTATTATTACTATTTATGAAGGTTGTGCCAGGCTTATTTTGTAGGTAGGTGGTAGTTGTGAAAATTTGAATGACTATAGATTGTCTTTATAGCAACTACATATTTGGTATACAAACTATGTGTCAATGTGTGTGTATACAATCTATGTGTCATTTTCACTATACAATTACACGAGAAGAACTTGACAATGATATGAAAGACCAATTTAAGGTTGGGATTAGTCAATTATAAACATTGATTAAGGTAAATTATATTCCTTTTTTTGGTAAGTAGGTAAATTATATTCTAGTAAGTACCTATGAACAGTTGTACAAAATTGATAGGTGACGTGTCATGTTTAGTTATATTCAATCGAGAAAAGGTTGTTGAACAATATCACCGAAAACAACAAGTTTGTAAAGAGTATAAGTTTCATAAATAATCAATACACGTAAGGTCTTACGTATGGTGCCAATGTGCCATGCATCTGATTTTTTTTTTTTTTTTGGTTCTACGATATTTACTTTTCCAAAAAAATTGTCAAATGGCGAAAAAAAAATAAAATTGTCAAACATAAATTATTTTTATTTAGAACAATGAAAAATAGCAAAACTGAAAACAGTTTTTAAAAATACGTTAAAAAATAGACATACGTACACATAGACATTCATCGATTTACATACAGTATCATTTGTCTTCATATTTTTATAATTATATATATGCATATGCTTTTAGAGTCCTAATTTTGTAATGAATTGTAATATGGACTAATAAATATGCGTTAAGGGTCCTGTTTTTTTTTTTTTTATTGTAATATGCATGCAGGTTCAACCAAATTCATATGCACTAGTAGTGAGCACAGAGAACATAACCCTAAACTGGTATTTAGGCAACGACCGATCAATGCTTCTCTCAAACTGCATCTTCCGAATGGGTGGCGCCGCCGTTCTCCTCTCTAACCGCTCCTCCGACCGCTGCCGCTCCAAATACCAACTCATCCACACCGTCCGTACACACAAAGGATCTGACGACAACGCCTTTAACTGCGTTTACCAACGCGAAGACAACGACGACAACAAACAAATCGGTGTCTCACTTTCCAAAAACCTAATGGCTATAGCTGGAGAAGCTCTCAAGACGAACATAACCACTCTGGGACCGCTAGTTCTACCAATGTCTGAACAACTTCTCTTTTTCGCAACACTAGTGGCGCGAAAAGTCTTTAATGTGAAGAAAATAAAACCTTATATTCCTGATTTCAAGCTAGCTTTCGAGCACTTCTGCATCCACGCGGGAGGCAGAGCAGTGCTCGATGAGATTGAGAAGAATTTGGATTTATCTGAGTGGCATATGGAACCTTCGAGGATGACTTTGAACCGGTTTGGAAATACTTCGAGTAGCTCGCTTTGGTATGAGCTTGCGTATAGTGAGGCTAAAGGAAGGATTAAGAGAGGAGATAGGACTTGGCAGATTGCTTTTGGATCCGGTTTTAAGTGTAATAGTGCGGTTTGGAGAGCTTTGAGAACTATCGATCCGTCCAAGGAGAAGAAGAAGAAGACTAATCCTTGGATTGATGAGATTCATGAGTTTCCCGTGCCGGTTCCAAGGACATCTCCGGTGACATCTTCCTCGGAATCTCGATAGTTAACTTTTTTAAATTTTCTTTCATGTATAATACTATGGTTCACATCACATCTATCTCAAAATCTTCAATCCATATATTTTTGCACGCTAAAAAAAATATTGTACAAAAGATAACGGAATCTCGAAGGGGTTTAAAGAAAAGTTGTCCATCAAAT
>1ed8e4b7-995a-4c08-887e-a929565b435a_AT1G04240
TCCTCTCTTTCAAGGATAATAACCAAAAGCTTTTCTTTTTATCTTCTCCTGCAATTCTTGAAGAAATGGATGAGTTTGTTAACCTCAAGGAAACAGAGCTGAGGCTGGGATTACCGGGAACAGATAATGTATGTGAAGCAAAAGAGAGAGTTTCTTGCTGTAATAACAACAATAAGAGAGTACTATCAACTGATACTGAGAAGGAGATTGAATCATCATCAAGGAAAACTGAAACATCCCCTCCTCGAAAGTAAGTTAAACTCACACAAAAGTCTCTGAATCTGTAGTGGTGGAGAATTCAGTTGATTGACCGTGTTTCTTCCTTTTTGCAGGGCTCAGATTGTTGGATGGCCACCAGTTAGATCTTACAGGAAGAACAACATTCAGAGTAAGAAGAATGAATCTGAGCATGAGGGTCAAGGAATCTATGTGAAAGTAAGTATGGATGGTGCACCATACTTGAGGAAAATAGATCTGAGTTGTTACAAAGGATACTCAGAGTTGCTTAAAGCTTTAGAAGTGATGTTCAAATTCTCTGTGGGAGAGTACTTTGAGAGAGATGGATATAAAGGTTCAGACTTTGTGCCTACTTATGAAGACAAAGATGGTGATTGGATGCTCATTGGTGATGTTCCATGGGAGTAAGTCTTCTTTCATATACCTGTCTGAAAACAATTTCCACAAAATCAAAAATCAGAAACAACAATTTTGTAAGTGTTCTTATGGGTTCTGTTTGTTGTTGCAGGATGTTCATATGTACGTGCAAGAGACTAAGGATCATGAAAGGATCAGAAGCCAAAGGTTTAGGCTGTGGTGTATGAGATATATCTTCAAGAAATCTAACAGAGACACAAAAGAACTTGAAGAAAAATAGAGTTTCTTTTGGTTCAGAGAAATCTCTGTCTGTGCTTGGGTTGTCGGGTTTCTCGGGCAAGATCTATGTTCATTGGATTGAATCCAATTCATAGCCTTTATTTACCTCATCGGTAAAATTCAAATGTAAACATGCTTAATGGTCTTAAGCATATGAAACTGGAACCTAATTACATTTTGTTTCAGAAACAGGGCAAAAGGTTGTCCTTAAATCTTTGGTTATGTGTATTACATTAATTAAAGTGTTATGAAGATTGAAGAGTTGTT
>a05a4ead-b38c-4447-b992-dc250aa72f76_Chr1:1140000
AGAAATTCTAGGGTTTCTGAAATCGAGGAGAGATCCAATCGGCAATGGCGAATCAAGTGATCACCGGAATCAAAGAAACAGCTCAGTCAATTACTGGAGCGGCTCGTCCATGGGGCGATTTCCTCGATCTTTCCGCCTTCAGCTTCCCTTCCTCCATCGCCGATGCAACAACTCGCGTAACTCAGAACCTGACTCACTTCCGCATCAACTACAGTATCATTCTCTCTATCCTCCTAGGTCTAACCCTAATCACACGTCCAATCGCCATCCTCGCGTTTATAGCCGTTGGCTTAGCTTGGTTCTTCCTCTACTTCGCTCGCGAGGAGCCACTCACGATCTTCGGATTCACTATTGATGACGGCATCGTCGCTGTGCTTCTCATTGGTCTTTCGATTGGGTCGCTAGTTACCACCGGAGTTTGGCTCAGAGCTCTCACCACCGTTGGATTTGGTGTTCTGGTTTTGATCTTACACGCTGCGTTAAGAGGAACGGATGATCTTGTGAGTGACGATCTGGAATCACCTTATGGACCGATGCTCTCTACCTCTGGCGGTGGTAACGACGGTGCTCGTGGTGATTACAGTGGAATCTGATCAACACGATTTGATAATGAGTTTGGGGATTTAGGGTTTTGTTGTTTTGTAAATTGTCATTGTTTGTTTTGTGTCCCATTAAACATTGTTAATGACAAAATATGTTTTAAGACGAAAA
>5e5bad01-356e-4948-add5-1e5eccf26a7a_Chr1:1140000
TTGATCAGATTCCACTGTAATCACCACGAGCACCGTCGTTACCACCGCCAGAGGTAGAGAGCATCGGTCCATAAGGTGATTCCAGATCGTCACTCACAAGATCATCCGTTCCTCTTAACGCAGCGTGTAAGATCAAAACCAGAACACCAAATCCAACGGTGGTGAGAGCTCTGAGCCAAACTCCGGTGGTAACTAGCGACCCAATCGAAAGACCAATGAGAAGCACAGCGACGATGCCGTCATCAATAGTGAATCCGAAGATCGTGAGTGGCTCCTCGCGAGCGAAGTAGAGGAAGAACCAAGCTAAGCCAACGGCTATAAACGCGAGGATGGCGATTGGACGTGTGATTAGGGTTAGACCTAGGAGGATAGAGAGAATGATACTGTAGTTGATGCGGAAGTGAGTCAGGTTCTGAGTTACGCGAGTTGTTGCATCGGCGATGGAGGAAGGGAAGCTGAAGGCGGAAAGATCGAGGAAATCGCCCCATGGACGAGCCGCTCCAGTAATTGACTGAGCTGTTTCTTTGATTCCGGTGATCACTTGATTCGCCATTGCCGATTGGATCTCTCCTCGATTTCAGAAACCCTAGAATTTCTCAGGAACAATCTTTTGTTAAAGTTAGAGGGAACACAAGTCAACTGGTTAAGGGAGACTTATAACTGACAAAGGCCCATGTCCATATACTTAAAGGCCCATTAATCTGTTGTCGTGAAGTGGACTAATTTGAGT
>388baa1f-0872-406e-a986-5d4eeaf6a38d_Chr1:1143000
AGGAGAGCTCTAATGGTGAAGAGAGCAGTGAGAGTGAAACCACAATTGAATTCACACAAGAGATTTGCTAATGCATTCCCAAAGTATTGTGAGCTTGTTGATAACGCTAGGCTTTATTGCACCAATGCTGTTGGTGGTCCTCCAAGGGTAAATTAGTCAAAAGTCAATATCAAATCTATTACGATGTCGTTTTTGGGAGAGATACTGATGTGTGTGTTTTAATTGGTTGGTGGAGCAGCTTATAGCGTGGAAAGACGGAAATAGTAAGCTTCTGGTGGATCCAGAGGATATTGATTGTCTAAAACGGGTCAGCAGTCTCAACCCGGATGCAGAATCCATTTACGAGCTTTATCCGGATCCAAGCCAATTAAGCAAACCCGGTTCTGTTTGGAATGATGTTGTGTTAGTTCCATCGAGGCCCAAGGTCCAGAAGGAACTTAGCGATGCAATCAGGAGAATCGAAAAGGCCCAACCAAAAAATTGATGATATTTGTGAACTAGACCTTTGAAATTATCTTCTTCCTGAATTTGTCATTTGTTTCCGTCAGCTTTTTGGTTAAATAAGTTAATAAAATGGTTTTTGTTGTGA
>0e9ce56d-0021-4309-bbc0-81d6ceaf3ca3_Chr1:1146000
TCCTGTTTAAAAAATTTGGCTTATATATTTGTTACTGTGAATATGATGATCATTTCAAGGTGATGATGCATTTGTAAAGTATTGATGAGGTTTGTGGTGGTAACTTATTAGAATTGTTTATGTTTCACTATTTTTAGTTTCGCATTATGATTACTTTAAGTTTTGATACAAAGTTGGTACCATCCAATTATTTCAATCAAGTTGTTCATTCCTGCCTTTTCTTTTACTGTTTTCTCACATCCAACAGATATGTAGATCTTCTGTTACTACTTTTGTTAATGTATGTGAAGCAAAATTCAAATTAACATAGACACATGAATTCATTAATCAAATTTAATCAGTGTTCATGTATATTATCAAACTTTGTAGCTCTTATTTGAACCAAAATTCATGTATTTTTATCATCAAAATACTCCCTTTCTTTCTTCTTAAACTTTTATCAAATATATGAGCCACACGAGTATATGACCTTTGATTCAAAAGAAAAGGGGAATAGAATACTGAACAAAGGAAAATGACGCAGGTGATGTGATCAGTTTTGTCGAAAAAGAATATTAGTTGAGATATGTTGGTTTCATACTTTTGATCTTTTTTTGTTAGTTTATGTTATTACTGTATCTATTAGACGATGAATTACATTATGCATAGATAAACAATTAAATCACTAGTCATTTTGGCAATCATACTTTGAAAAACCACCCCATCCGCAATAAGTCAAGTCATCATTAAATTACCACATCATGCATGATATCAAATTTCATATAATATTAATATCTAGTAGTAGCTAGTAGTACTATATAATAAACATTAAATAAATCCCACTAGATGCATTCTTAAGAGAAATCTTCCAAGAAAAATTCAGACATATTAGATGAGAAAAGAAAAATCCAAACTAGAAATCAATGTTGTGTTGAGTTAGTGCTTACCCTCGCAGTCTCAATCTCCTTCCCAAAAAGACTTTTCAAACCAAAGAATGGTGAAACCCTTAGGAGGTAATGGTCTTCCTCTCTGCATCTCTCTCTTCGTTTACCAGTAAACAAACAACAAAAACGTATTTGAAATAATAAATACTATTGTTTTTTATTTCTTTTTCTCTCTCTCTCTCTCTCTTATTGAGTTTTGTTGATTTCTTTGCTATAGAAGGAACAAGAGATGTCTCTAATGTTGGTTGTAAATCAGTTGATCTCCTCCTAGCTTCTCTTGGTGGTCTTGCCGCCGCTGTAGCAGCTGCTTACGCCGGAGAATTACTCCTTCGACGCCGGAAACTTGATCAAGGTGCTTCCATGGGGTATAAAGATGTCAAAATCGCCCCTTTGATTGAGAGGAAAGACTCAGGTCGACGATCAAACCTAGAGAGATTCTCCCACTATGTTGGTAAGTATTCTTATATCCTTTCGATGCATCTCAAGAATGAACATGGCTAATACTTTTAATTAACAAAAAAAGGATTGCTAACAATTTCAAGTAAAGAAGATAGAAAAATAATCAAGATCGACCAAAGG
>76ee3af5-ba44-45cc-afca-51d78e2cf9f8_Chr1:1147000
GTTGGTTGAACGATCAAAGGTTGGAACGAGGAGCAAAGTACTTGGTATGACGACCTTGAGCAATAATCTTACCAGTCGTCTTCTTCCTCAGCTCCACACTCACTACTGCTACAGCTTTACCAACACGCAATGCCTTTGATTCTATCTCTATCTCTTCCTGTGTTTTTTTTTATATATATGTCAATCAATTTTGCAAAGAAAGACATCTAATAAATTTAAGAAAGAAGGAAAGGAAGTTACATCGAGAAAAGCAGCATCAAGGTATGAAACATTGATCTCCACTGAAACTCCGGAATGTGAAGCTCCGGCTGTGTAGATCACTGCTGATCCTATCAAATCCACCAGCGTCGCCGTTGCTCCTCCGTGTAAGAATTTCCCTGCGTTCTTTCCTCAACAAATTCACAAAAGTCATTAGGGATTCTTTTTTTCTCGAAATTAGGGATTTGTTGTTCATGTGGTTGTTACCAGGAGATGAGGAGGGATTTTCATGGAGCAGACGATACGGCCAGGTTCGATGAGATCCACTTTAAGACCATTGGTTACGAATCGTTCGAGGAATCTGTGTGGTAATTTCGCCACCATTGGTTCCTTGGCCTTTTCGTCTTCATCTCCTTCCAGATACTTTTTCACCGATTCTAGATCCATTCTCTTCTTCTTTCCCTTTTCTTTTTCCGTATCAACACCTTTTGAGGGTTTTT
>6050e390-fe2d-4fe1-9862-febff2078514_Chr1:1154000
CCGTCGTCACCGCCGCAGAAGACGACGGTAGCTTGTCGTTATGCAACTGCGACGACGAAGACAGTCTCTTTAGCTACGAGACAATCCTCAACTCGCAAAAAGTCGGCGACTTTCTTATCGCAATCGCTTATTTCTCGATCCCAATCGAGCTGGTTTACTTCGTGAGCCGCACCAATGTGCCTTCACCTTACAATTGGGTGGTCTGCGAGTTTATAGCCTTCATTGTTCTCTGCGGCATGACCCATTTGCTCGCTGGTTTCACCTACGGGCCTCACTGGCCTTGGGTCATGACAGCTGTCACTGTCTTCAAGATGCTGACTGGTATCGTCTCTTTCCTCACGGCACTCTCGTTAGTCACTCTCTTACCATTGCTTCTTAAGGCTAAGGTTCGTGAGTTTATGTTGAGTAAGAAGACCAGAGAGCTTGATCGTGAGGTTGGGATCATTATGAAGCAGACTGAGACGAGTTTGCATGTTCGTATGCTCACTACCAAGATTAGGACGTCTCTTGATCGACACACCATTCTATACACTACGCTTGTGGAGTTGTCCAAGACTCTGGGGCTCAAGAACTGTGCGGTTTGGATCCCGAATGAGATCAAGACGGAGATGAATCTTACTCATGAGTTAAGACCGAGGATTGATGATGAGAATGAGAATGAGCATTTTGGTGGTTATGCTGGGTTCTCGATACCGATTAGTGAGTCTGATGTTGTGAGGATTAAGAGAAGCGAAGAGGTGAATATGTTGAGCCCTGGTTCTGTGCTTGCCTCAGTGACTAGCCGAGGGAAGTCAGGTCCTACGGTTGGGATAAGAGTCCCTATGCTTCGGGTTTGTAACTTTAAAGGCGGGACACCAGAGGCGATTCACATGTGTTATGCGATATTGGTGTGTGTGCTTCCATTGAGACAGCCGCAGGCTTGGACTTATCAAGAGCTTGAGATTGTTAAGGTGGTGGCTGATCAAGTGGCGGTTGCAATCTCTCACGCCGTGATTCTTGAAGAATCTCAGCTTATGAGAGAGAAACTCGCTGAACAGAACCGAGCGCTTCAGGTTGCGAGGGAGAACGCACTGAGAGCTAATCAAGCCAAGGCTGCGTTCGAGCAGATGATGAGCGATGCAATGAGGTGTCCTGTGCGGTCCATTCTCGGGTTGCTTCCTTTGATACTTCAGGATGGGAAGTTACCCGAGAACCAGACTGTTATCGTTGATGCAATGAGGAGAACCAGCGAGTTACTTGTACAGCTTGTAAACAATGCCGGAGATATAAACAATGGGACAATCCGCGCTGCAGAGACTCATTATTTCAGTTTGCATTCGGTTGTGAAAGAGTCAGCTTGCGTGGCGAGGTGTTTATGCATGGCAAATGGTTTTGGTTTCTCAGCTGAAGTTTATAGAGCATTGCCTGACTACGTCGTAGGTGATGATAGAAAGGTCTTTCAAGCGATTTTGCATATGCTTGGGGTTCTAATGAATCGAAAGATCAAAGGGAATGTGACTTTCTGGGTTTTTCCGGAAAGCGGGAACTCAGACGTATCAGAGAGGAAAGATATTCAAGAAGCGGTTTGGCGACATTGCTATTCGAAAGAATACATGGAAGTTAGATTCGGATTCGAGGTAACTGCTGAAGGTGAAGAGAGTAGTAGTAGTAGTAGTGGTAGTAACCTGGAGGAGGAGGAAGAGAATCCGAGTCTCAACGCTTGCCAAAACATTGTAAAGGTTGGTCATTTGTGTTTTGTATGTAAATGTGCTAATGACTTGGTTTAACACTTTTATCTTGTTTTGTGACAGTATATGCAAGGGAATATTCGGGTTGTTGAGGACGGTCTAGGTTTGGTGAAAAGCGTCTCAGTTGTTTTCCGGTTTCAACTCCGGCGATCGATGATGTCGAGAGGCGGTGGATATTCTGGAGAAACGTTTAGAACCTCAACTCCTCCGTCTACTAGCCACTGATCATTGACGTCAGGAAGGGGGGGAGGGGAATGTAGTGCAAAAGAAAGATTTAAGGGGTGGAATCTGAGAATTTGTAAAAACAGTAGGGGCTTTAATGAGATTAACAGAGAGAGTACTAAAACGTTGTCGTTCGGTTGTAAAAACCTGAAAGTTAACTAGGTTTTAACCTATCGTGTAGGCAAAAGGTATGATGCAGACTTGTTGTAAC
>aabdd86a-7204-4068-b521-d41f34284d81_AT1G04360
TTCATTACTTCATCTCTGTTTTTCTTCTCTACCACTATCTCTTCTACTATTCTGATCTTTCTCTTACACACGCAATTACGTATATATAAACACTTTCAGAGTAGGGAGGAAAAAGATTCAATAGAAAATAATTACTTGATTTCTTGATTTTTTTTTTCGTTTTCTACTGAATATTTCCCTTCAAATCCTAGAGGGAGCTTTTCATTTAGATTGTTTTGTAGTCAAATGGATCTAACAGACCGTCGTAACCCTTTTAACAATCTTGTTTTTCCGCCGCCGCCTCCGCCGCCATCCACGACCTTCACAAGCCCTATATTCCCACGAACAAGCTCTTCCGGCACCAATTTCCCCATTCTGGCCATCGCAGTGATTGGAATCTTAGCCACTGCGTTCTTACTTGTAAGTTACTACATCTTCGTGATCAAATGCTGTCTTAATTGGCACCAAATCGACATCTTTCGCCGCCGCAGACGAAGCAGTGACCAAAACCCTCTAATGATTTACTCTCCTCATGAGGTAAACAGAGGACTAGACGAATCCGCCATTAGAGCTATCCCAGTCTTCAAATTCAAGAAGAGAGACGTTGTTGCAGGAGAAGAAGATCAGAGTAAGAACTCTCAAGAATGCTCTGTTTGTTTAAACGAGTTTCAAGAAGACGAGAAGCTAAGGATTATTCCTAACTGCTGCCACGTGTTTCACATTGATTGCATTGATATCTGGCTTCAGGGCAACGCAAATTGTCCCTTGTGCAGAACCAGCGTTTCTTGCGAAGCAAGTTTCACTCTTGACCTAATCTCTGCACCGAGCTCTCCTCGGGAGAATAGCCCTCATTCTCGGAACAGGAATCTCGAACCCGGCCTGGTTCTAGGAGGCGATGATGACTTCGTCGTCATAGAGCTTGGGGCCAGTAATGGTAACAACAGAGAAAGCGTGAGAAACATAGACTTCCTTACGGAGCAAGAAAGGGTTACCTCGAATGAGGTCTCGACCGGAAACAGCCCGAAATCGGTGAGTCCTTTGCCTATAAAGTTTGGTAATCGGGGAATGTATAAGAAAGAAAGGAAATTTCACAAAGTGACGAGTATGGGAGACGAATGTATCGATACTAGAGGCAAAGATGGTCATTTTGGTGAAATTCAGCCCATAAGAAGATCGATCTCGATGGATTCATCAGTGGATCGTCAGCTGTACTTGGCGGTCCAAGAGGAAATCAGCCGGAGAAACAGGCAGATTCCGGTAGCTGGAGACGGTGAAGATAGTAGCAGTAGTGGTGGTGGTAATAGCAGAGTCATGAAGAGATGTTTCTTCTCTTTTGGAAGTAGTAGAACTTCAAAAAGTTCTTCAATATTACCTGTTTATTTGGAACCCTAATTCTGTATTTTCCTCTTCTTGATTCATTGTTCAAAAAAATTATTTTTTGTATTTGTTATTTGCTGAGGTGAATTTAAAAAA
>ac066250-a7e3-4efd-a4cb-0e0586101cf4_Chr1:1189000
AGGTTCATAATAAAACTCTTCCCCGTTATTTGCAGTGCTGTTTTTTTGTAACAGTTAATCTAATATGAGTTCTTTCTTTGATTCAAATTGTCAGGGTACGTTCGTTTCCATGGGAGTATACTCCGATGGCTCTTACAGCGTTCCATCAGGACTTATCTACTCCTTCCCTGTAACTTGTCGCAATGGAGACTGGAGTATTGTCCAAGGTAAATATGACGCACTTACAAACTCAAATGCTCATCAATTATGAAATCCTAGATTCTGCAGACCCTAATGTGTATTTTGTTTGGTTAGGCCTTCCGATTGATGAAGTATCAAGGAAGAAGATGGATTTGACTGCAGAGGAGCTCAAGGAAGAGAAGGACTTGGCGTACTCATGCCTCTCTTAAACCCTTCTGGAGCAAAATTTTCATCTATAAGGTGTGAGATCAGTTAAAGCCTTTCAGGGCTTTGTCCGAATAAGAAGTGTGTTTGAAAGATCTCCAAACACTGTTTTATAACCTCTTTGGTCTCTTTGATGAGTATTGTCCCTGGTCTGTTTCTAAACCAGGATATCGTTTTTTTCAATGTGTCTGATTTGGTTTACCCATGAAAAGAAGAAAATTGGCAGTTGCATGGTTATCTTTTGCGATTATTTTTTTCTGCTTTAGCAATTAGCCCAAAATTGATGAGCTCTTCGATAATGGGTTTGTGCAATTGTGATTTGTGAGGAATGGTGTTATTGTGTTGCAATTGCAAA
>84d2fe5b-bae0-411b-9284-f9533434bb3d_Chr1:1189000
GATGGAGTTGATCGATGCTGCTTTCCCTCTTCTTAAAGGTAGTTAAGGGTTTTGTTTTGCTGTGGATATTTGCATTCCGTGTCATAAGTTGTTTTGTATAAGTGGGAAAGGAGAAGATGAATATTTGATGTGTATTATTATCAGGTGTTGTTGCTACAACTGATGCCGTTGAGGGATGTACTGGAGTCAATGTTGCTGTTATGGTTGGTGGTTTCCCGAGGAAAGAAGGTATGGAGAGGAAGGATGTGATGTCCAAGAATGTTTCCATCTACAAGTCTCAGGCTGCTGCCTTGGAGAAGCATGCCGCTCCTAACTGCAAGGTGATACGATCTGTTTGCTTTTTAAGTTAAATGAAGCCACTGCATCCAATCTTCTCTGTTCATTGGAGTGTAACAGATGCTTTGTGTTCTCTATTGGGTTCTAGTTTACGACTCTCTTGCTCACACATTCGCTCTCGTTTTGTCTTTTTTTTTTCAGGTTCTTGTTGTGGCCAACCCGGCAAACACCAACGCATTGATCCTCAAGGAATTTGCACCATCAATCCCTGAAAAGAACATCTCTTGTTTGACAAGGCTTGACCACAACAGGGCTTTGGGACAGATCTCTGAGAGGTTGAGCGTGCCAGTGTCTGATGTTAAGAACGTGATCATCTGGGGAAACCACTCATCCTCACAGTACCCAGATGTCAACCATGCTAAAGTGCAGACCTCGTCTGGAGAGAAGCCTGTCCGTGAGCTCGTCAAGGACGATGCATGGTATGTATAACATGCCATAGAACTTAAGACCCTTTCTCTTCTCTGGAAGCAAAATCTAGTTTCACTTAAATATATTGCTCATTCTGTAGGTTGGACGGAGAATTTATCTCTACAGTTCAACAACGTGGAGCTGCAATCATCAAGGCGAGGAAGTTGTCTAGTGCGCTCTCTGCTGCTAGCTCTGCTTGTGACCACATCCGTGACTGGGTCCTTGGAACTCCAGAGGTTCATAATAAAACTCTTCCCCGTTATTTGCAGTGCTGTTTTTTTGTAACAGTTAATCTAATATGAGTTCTTTCTTTGATTCAAATTGTCAGGGTACGTTCGTTTCCATGGGAGTATACTCCGATGGCTCTTACAGCGTTCCATCAGGACTTATCTACTCCTTCCCTGTAACTTGTCGCAATGGAGACTGGAGTATTGTCCAAGGTAAATATGACGCACTTACAAACTCAAATGCTCATCAATTATGAAATCCTAGATTCTGCAGACCCTAATGTGTATTTTGTTTGGTTAGGCCTTCCGATTGATGAAGTATCAAGGAAGAAGATGGATTTGACTGCAGAGGAGCTCAAGGAAGAGAAGGACTTGGCGTACTCATGCCTCTCTTAAACCCTTCTGGAGCAAAATTTTCATCTATAAGGTGTGAGATCAGTTAAAGCCTTTCAGGGCTTTGTCCGAATAAGAAGTGTGTTTGAAAGATCTCCAAACACTGTTTTATAACCTCTTTGGTCTCTTTGATGAGTATTGTCCCTGGTCTGTTTCTAAACCAGGATATCGTTTTTTTCAATGTGTCTGATTTGGTTTACCCATGAAAAGAAGAAAATTGGCAGTTGCATGGTTA
>a12c6a8f-daa1-4b17-a017-e02d88ec2667_AT1G04267-AT1G04273-AT1G04277-AT1G04480
AGGGCGTGGAGGTACCTCTGGTAACAAATTCAGGATGTCACTGGGTCTTCCGGTGGCGGCGACGGTGAACTGTGCCGATAACACCGGTGCTAAGAATCTCTACATCATTTCCGTGAAAGGTATCAAAGGTCGTCTTAATCGATTACCTTCTGCTTGCGTCGGAGACATGGTGATGGCCACCGTCAAAAAGGGTAAGCCTGATCTCAGGAAAAAGGTTCTTCCTGCCGTCATCGTTAGGCAACGCAAACCATGGCGCCGAAAGGATGGTGTTTTCATGTACTTCGAAGGTTAGATTACTTACTTTCTCTCTTAAAACCCTAATAGGATTCGTAATTTGTTCACCAACACTATTTAGTGTGTGTTTAATACCGTTACACTACTTGGACTCCGAATTATCAATAGCTTGATTTGTTCTATTGGTCATCTAGCTTATGAATAGATAGTATATGGTCTAGTTATGCCAGATTTAGATTATTACATTTCCAGAATTGTGTCATGTATCCACCGAAACATAAAGAGGGTGTATAAATACAAAACAAAATCTGGTACACCTAAATGTGTTCTATCGTTACAGATACTATTATGCTCAAACGCTTGCATCTGCTCCATTTGAACTCTACATTCCCATTGTTTTAGTATTACTGATTCTATGATTTTTGTCAGTTTATGTGATTGATATCACCAGGCTTAAGTCAAGTATCCACCGACACGTTTAGAGGGTGTTGATGCTCGTACAAGTCTGGAAAATTTAATTGTGTCCTTCGTTACAGATGCTTTATTGCTTGAACGCTTGCATCTGCTCCATATGGACTCTATATAATCCTTAAATTGATCATTGTTAGTGATTGTGTATGAAAGCAAGTATTGATTCTGTGTTTTTTTGTTGCACAGATAATGCTGGAGTCATTGTCAACCCCAAGGGAGAAATGAAAGGTTCTGCAATTACTGGTCCTATTGGGAAAGAGTGTGCTGATCTTTGGCCAAGGATTGCTAGTGCTGCCAATGCCATTGTCTAATGATCAGATCAATCAATTGCTTGTATTTGATGGATATGTCTAGATACAAATTTGAGAATTTTGGTAGCAAGATATTTTTATTTTCTGACAATATGTATCTGACATTCAAATGATTTGGCTATTTTGACAA
>9bb62679-be7a-4ccb-a0c7-e085992d9a7e_Chr1:1242000
CCATGGAAAGAGCTTAACTTTCAAGTGCCTTATGCAATTGAATTATCTGTTCAATACGCAAAAATCTAAACTTTTTCGAAATCGAATCATATCAGTGTAGAAGCCCTAAATCTACAAAGATCGAATTGAAGTGACCACAGGATCCAGAAATCTAAAAACGAGTCAACAAGCTTTTTGTTATGAGCAGATCCGAGAAAGACCCATCAGAAGATGATCCCTAAAGCACCAAACTTTGCTCAAATTCCGATGAAATCCAGAGAAATTACGCAAAATCAGGATATACCCACAAGGAATTCAGAAAAGTTACAGACCTGAAATGAGTCGGCGAGAAGAAGAAGAAGAAGATGGAGAAGAGGAGGAAGTGAAAAAGCCCTGAAGGAGGAAGAGGAAGATGAGAACGTTGATGACAGTGAGAGCAATTGTTGCGTTCTTGAACGAAAACCTCATGCGCCATTGATGATCCATTATCTTATTCCAAAGCAAACCCCAAAAATCTAAACCGTGGTCTTTAGAATTTCACCAAACTTGAATTTTATCAAGGATCATGAATCTTCCTTCTTCCTTTCTCTACAAGACTTTAATTTACTGGTCTTTTGACTTTACTACTTATCCTTTAATCTTTGGTTGGACTTGCTAAGCACTGTATCTCCTTTTCTAGGTAACAAGTTAAATATTACCTAAACAATCCATAACCTTATTATATTTTGATTTGGTGACGTGAATCCAAACATTTGTTATTTTCTTTGTCTTCAACTATCAGATTAAGAATAAAATCTTTACTTTTCAAA
>5113c554-bab9-48f6-9f6e-85cd57b5f5df_AT1G04630
TCATCGGAATCCCTAGAACACTCGATTTCAGCAAAATCAAATCGGATTCAGTGATCAAAAGTCAATTTGGTCGAGAAGAAATTGAGCGTTGAAGATGACGGAGGCGATGATAAGAAATAAGCCAGGAATGGCGAGTGTGAAGGATATGCCGCTGCTTCAGGATGGTCCGCCACCGGGTGGGTTCGCACCGGTCCGATATGCCCGCCGGATATCCAATACGGGTCCTAGTGCAATGGCCATGTTCCTTGCCGTTTCTGGTGCCTTTGCTTGGGGAATGTACCAGGTCGGCCAGGGAAACAAAATCCGCAGGTAAGAACGACTTGTAATAGCTCGTTCACATTTCAATTTTTCCTCTAAAATTCGAGATCGCCTTGGTAAAATTAGTGTTGTGGAGTGATTGATGACCATAGTAATGTAGTGAAGGATACATTTTGGTTAATAATTGTTGAAACTTGAGTATGTTTATCGTAGGAATTGGTTAATATTATTAACCTATGGAAACATAGGCTTGTTGAATCACTGTTATGTATTCTGTTATTAGTATTCCCCGACATTTTGGTTGAAGCTTAATCAGCATGAGTTTAGCCTTAAACGAATATAAAGTTCGTCAACAATTTGTAAACTCTTAAAGCCACAATTGCAAAGATGTGAGAATCTGTTATGATGAAAGCAATTATCTAGTTGCATGTTTTGATAGTAGTTATCGGGATACTGTTTCTATGTAGATAGATTGTTTTAGTATTATATCTGGCTTGATCATTAACTTCTTATGCATTTACAATGGTCCTAAACAAGTCTGATTTGATATCAGTAAGTATCAAGATTAATGCTCTTATCAAGATTGATGTGATGTTTAGGGCATTGAAGGAAGAGAAATATGCTGCTCGTAGAACAATACTTCCCATTCTTCAAGCAGAAGAAGATGAAAGGTAAACCATATTCTCAAATTTAAGTCAATGTGCCTGCAGCAACCTTCAGATAGCAATCTTGTTTCAATCCCCGTTTTGCATTCTAGGTTTGTGTCTGAGTGGAAAAAGTATCTGGAATATGAGGCTGATGTAATGAAAGATGTTCCGGGATGGAAAGTTGGCGAGAATGTGTACAATTCTGGTCGCTGGATGCCTCCGGCTACTGGGGAACTCCGTCCTGATGTGTGGTGATTTCCTAGTTTCTCTCAAATGCATATGATGATGATGAATGATGTTTCGCTGAGGATTGATATGTTCTTGTTATATCTTTTTTTCTTCGGGTAATAAGAGAATGATTCAACAGACAGTATTCTTCTTGTATTGGTTTTCTCTTAAGTGTTTCAATCGTAATATGAGGCAAAAACAGTTTCATGA
>ef1ddcbb-407d-4d3a-9e95-cd4dffe5b091_AT1G04635
CGACTTGGTATCATCAAATCGAGGAGATTCGAAGAAGCATGGTGGGATTTAAGAACAGATACATGTTAATGGAAGTTTTTCTGGATCCGGACAAGGATCTTCTCGGAGAAGGAACACCGATCATTCTTACACAATTCAATCTCTCGAAAGCAATCAAAGACAGTATCCTCGTCAATTTCGGCGAGTGTGGTCTAGGTTCGTCTCTCGGTTCCTTCCAAGTGAAATATGTGAATCCAATCACGAAGCTATGCATTGTAAGATCATCAAGAGAAGAACACAGACAAGTTTGGTTAGCAATCACATTGGTCAAAAGCATCGGAAACTGTCCGGTGATCTTAAACTTGCTCGATATTAGCGGTTGCATCAGAGCGTGTAGAGACACAGCCTTGAAGTGCGACAAGGAGAAGTTTGAGCAGTGTAGCAAAAGCTTGTCTGAAGAGGAGATTAGGCAGATGAATACTTCTCTTGAGAAGATCAAACTATTGGAAAACTGAAACTTTTCTAGACCTTTTTTCCTTCGAATTTGACCCCTAAGTTTTGAAATTGTACAATCTTTGTATTTTTCTTAATTCTGAAATACAAAGGGATAAGAAACAGCATCATTCCCTGAAAAGATTGTTTGCGATTTGAATCACTGGGTTTTTATATGTTGGAATTAAAATAAG
>38474053-c4ae-41d8-bacc-4d7471ba3b61_AT1G04660
AAAAAAAGAAGAGAGAAGAGAGAAATGTCGAGAGCTTTGTCAGTCGTTTGTGTCTTGCTCGCCATATCCTTCGTCTGTGCACGTGCTCGTCAGGTGCCGGGAGAGTCTGATGAGGGAAAGACGACGGGACATGACGATACAACAACAATGCCCATGCATGCAAAAGCAGCTGATCAGTTACCACCAAAGAGCGTCGGCGACAAAAAATGCATCGGAGGAGTTGCTGGAGTCGGTGGATTCGCCGGAGTTGGTGGTGTTGCCGGCGTGGGAGGTCTAGGGATGCCACTCATCGGTGGTCTTGGCGGGATCGGTAAGTATGGTGGCATAGGCGGTGCAGCTGGAATCGGTGGATTTCATAGTATAGGCGGTGTTGGCGGTCTAGGCGGTGTCGGAGGAGGTGTTGGCGGTCTAGGCGGTGTTGGAGGGGGTGTTGGTGGTCTAGGTGGCGTTGGCGGTCTAGGTGGAGCTGGTTTAGGCGGTGTAGGTGGTGTTGGCGGTGGTATTGGTAAAGCCGGTGGTATTGGCGGTTTAGGTGGTCTAGGCGGAGCCGGAGGTGGTTTAGGTGGAGTTGGTGGTCTCGGTAAGGCTGGTGGTATTGGTGTTGGTGGTGGTATCGGTGGTGGACACGGCGTGGTCGGTGGTGTGATCGATCCACATCCTTAATAGAGAGTATTTGTTGGTTAGGGTTTTAATTAAGGAATAATTAATTAGTTTCGATGTTATTGTTGGTCTTTTAATTCTGTGATCATTAGGGTGACTTTTGATCTATTTTCTAGTTTGGGCTTTTGTAACGTTTGCTTTGATTTCGGCCGTGGTGTTATGAAATGTGCGACTCTCTATGTTTGAATCGTTTTGGT
>2e62295b-97f0-4f5d-9f20-b09614cd5840_Chr1:1315000
TGATGTGATCCCATTGTTGACCCCTATTGTTCTGGACAAGATTGAGCAAGTGATACAGAGCAAACCAAAACGTCCTGAATCATATAGGTAAAACCAACATCCAAGATCTCTCTTCCCTATTCAATCGTTTACAAAAGAGTGTTGCAGGAAAAAGAAAACATTAGAAGAAGCTCTGTGATGTATGTTGTTGGATGTTGTCTCGTTTTCGCTTTGTTTGTTCTCTTTAGCAGCTTATGCATTTTTAAGACTCAGACAGAGAGAAAGAGAGACTAATGTTTTTTTTTAGTTTTTCTTGTTTCATCATTTAAAAAACGGTCTTATTTGTTACTTGTTAGTGCAACTTAAAGTTTGGTTCTTGTAGTTTGCCATGTCATGACGTCAATATATTGAATAGCTCATCAAACAATTCTGGTTATATCTTAATGTTGTGAAGATTTTAATTTAGTGCAAGGGGGTTGATATGTTATTAATAAA
>b7ecb722-792c-49ee-bd8d-8526814889ba_Chr1:1340000
GGCAATGGAAAGCAAAAGTGTATGATATGCACAATGTAGTTGTTAGCATAAAATCAAGAAGAGTACCGGGTGCAATGACTGATGAGGAGCTTTTCTCAAACACTAATCAAGAAAACGACACAGAAAGCGAGGATCTTGGAGATATCTTGACGGAAGACGAGAAGAGGCAGCTGGAGTTAGCACTCAAGTTGGACTCACCGGAAGAATCTTCTAACGGCGAGAGCTCTAGGATTTCTCAAAAGCAGAATAGTTGTTCTTTCGAGGATCGAGAAATTCCAGTAACGGATGGGAACGGGTATTGCAAACAGGAGAAGAAAGGATGGTTCAGTGGTTGGAGGAAACGAGAGGAAGGGCACAGACGAAGTAGTGTTCCTCCAAGAAACTCGCTTTGTGTTGATGAGAAAGTAAGTGATCTTCTTGGGGACGATGATTCTCCATCTCGTGGAGGAAGACAGATAAAACCGGGAAGACACTCAACGGTTGAGACAGTTGTGAGGAACGAAAACAGGGGGCTAAGAGATTCATCAAAAGCTTCAACATCAGAAGGCAGCGGAAGCAGCAAACGAAAAGAAGGAAACAAAGAGAATGAGTACAAGAAAGGGCTTAGACCAGTTCTTTGGCTTTCTGAGAGGTTCCCATTACAGACAAAAGAACTTCTTCCATTGCTCGATATCCTTGCAAACAAAGTCAAAGCAATCCGACGCTTGAGAGAGCTTATGACCACGAAACTACCTTCGGGAACATTCCCAGTCAAGGTCTGTTTATAACCTTCTATGATCAGAATCATCATAATTGTCCAGCTTTTTGCTCATTTCATTTGGATTTGTGATTGCAGGTTGCTATTCCCGTAATTCCTACAATTAGAGTACTCGTCACATTTACAAAGTTTGAAGAGCTAGAAGCTATCGAAGATGAGTTTGTTACACCGCCATCTAGTCCAACTTCTTCGGTGAAGAACAGTCCTAGAGAAGAAACACAGAGCTCATCAAACCCATCCTCCTCATGGTTTCAATGGATCAAAACACCAAGCCAACGTCCATCAACAAGCTCGAGCTCTGGAGGGTTTAATATCGGTAAAGCCGAAAACGATCAAGACCCATTTGCAATTCCAAGAGGATACAATTGGATCACAGCTGAAGAGAAGAAAAAGAAGGTCCAAGAGAAGAATAAAGCTAAGAAGGGCAAGTCATCTCAGAACAGCTGAAGAAAAAGAAAACTCAAGTAAGAAAAGAGCTTGCTCTGTCTCTGAGAACATAAAATACTCAAATTAGGAAAAATCTAGCAGATAAAAAAAAAAACAAATGGAACCTTTTTTCCTGGTTCATGTACTAATAAACCAGGGAAAAACAAATTCAATTAAATATAGTGGGGGAAATTGAGGAATGATGTGGGTTAATGTTGTTGTGACTTTATTTTATATTTGCTTAATTATGATTCTT
>7c69ff7b-f52e-4ee2-b394-82dbb3e3cb23_AT1G04800
TTCCAATAGCTTCTAATATTTTAACTACAAACATTTTAAGTTTCCACTAACAATGGGTCTAATCGCCGGTAAAGTGCGTGTGTTTGTTTTGGTGTTTGCTTTGGTCACAGATTTTACTATGGGAGAAGCAGAGTTTGGTGATGAGAAGCCCTTGTTTCCTCACCCTCACCCTCATCCTCTCCTCCACAAGAAGGGCTTTAAAAAAGAATTCGGCGACTTAGGTGGTGGTGGTGGTATCAGCGGTGGAGGCGGCTTTGGAGCAGGTGGCGGTTGGATTGGAGGCAGTGTTGGAGGCTTTGGTGGAGGAATAGGCGGTGGATTTGGTGGAGGAGGATTCGGAGGTGGAGCCGGTAAAGGAGTTGACGGTGGCTTCGGAAAAGGAGTTGACGGTGGAGCCGGTAAAGGAGTTGACGGTGGAGCCGGGAAAGGATTTGATGGAGGAGTTGGCAAAGGAGTTGACGGTGGAGCCGGAAAAGGATTTGATGGAGGAGTCGGCAAAGGATTTGAGGGAGGAATCGGAAAAGGAATTGAGGGAGGAGTCGGAAAAGGATTTGACGGTGGAGCAGGTAAAGGAGTTGACGGTGGAGCCATTGGAGGAATCGGCGGAGGAGCCGGTAAAGAAATTGGTGGAGGAATTGGCGGCGGAGGTCACTGAGAATTTGTTTAACCGTAATGTGCATTGATGAGGAGCTAAAATCCAATGCATGTCATTTAAGAAAACTAATTCGTTATATATGTAACAATAACTGAAATGTATGTCGTTTCTCTTTAGTTTGTTTTACTCTTTGAATATGATTGTATCTTGCTTCTTCGTGCAAGTAAAGTGAATAAAACGATTAAACAAA
>b936c1df-df1f-49b3-86c9-eb509409caea_Chr1:1356000
TGTTGACTACGGGAAAAAGTCCAAGTTGGGTTTCACAGTTTACCCATCTCCACAGGTCTCTACCTCCGTTGTTGAGCCTTACAACAGTGTCCTCTCCACTCACTCTCTCTTGGAACACACTGATGTCTCCATCCTCCTCGACAATGAAGCTATCTATGACATCTGCAGACGCTCCCTAAGCATTGAGAGACCAACCTACACCAACCTCAACCGCCTCGTCTCTCAGGTATTGTAGCCAGCCTCAACCAGTCTTTTTGCTGTTACATTTTCTTGGGCTCATCTAATGTTATTTTCCTATTTTGTTTTCAGGTTATTTCTTCCTTGACTGCTTCTCTGAGGTTTGATGGTGCCTTAAATGTTGATGTCACTGAGTTCCAAACCAACTTGGTCCCATACCCAAGAATCCACTTCATGCTTTCCTCCTATGCCCCAGTCATCTCCGCAGAGAAAGCCTTCCATGAGCAACTCTCAGTTGCTGAGATCACAAACAGTGCTTTTGAGCCAGCTTCCATGATGGCTAAGTGTGACCCACGTCACGGAAAGTACATGGCTTGCTGTTTGATGTACCGTGGTGATGTTGTCCCCAAGGATGTAAACGCAGCTGTTGGCACCATCAAGACCAAGCGCACTATTCAGTTTGTTGACTGGTGTCCTACTGGATTCAAGTGTGGTATCAACTACCAGCCACCAACAGTTGTTCCAGGAGGTGATCTTGCTAAAGTCCAGAGAGCTGTTTGCATGATCTCAAACTCGACCAGTGTTGCTGAGGTGTTCTCCCGTATTGATCACAAGTTTGATCTTATGTACGCCAAACGTGCTTTCGTTCACTGGTATGTGGGTGAGGGTATGGAAGAAGGAGAATTCTCAGAGGCACGTGAGGATCTTGCAGCATTGGAGAAGGATTATGAAGAGGTCGGTGCTGAAGGTGGTGACGATGAAGATGATGAAGGAGAGGAATACTAAGAAGAATGTTTCTAAAAACTTTGGATTTGTGTGGGTTTCTCTATAATCTCGTCTTGTGAGAATGGGCTCAAAACTCTTGGGAGTCTTTAATCGTGTGTGTTTTAAAACCTACTT
>4afce13d-7dd8-47e5-92a4-16044c80ae6f_AT1G05010
AAGCGTCAAACATAAAGTTAGGCCAAGAAACCCATTTAAAAAAAAAGAGAGAGAGATGGAGAGTTTCCCGATCATCAATCTCGAGAAGCTTAATGGAGAAGAGAGAGCAATCACTATGGAGAAGATCAAAGACGCTTGTGAAAACTGGGGCTTCTTTGAGGTACTCTCACTTTTCTTTTCTTCTATAAAATTGTGTAACTCAAAATCTAATCATCTGTTTGTGATATTACAGTGTGTGAACCATGGGATTTCACTCGAGCTTTTGGACAAAGTGGAGAAGATGACCAAGGAACATTACAAGAAGTGCATGGAAGAGAGATTCAAGGAATCGATTAAGAACAGAGGTCTTGACTCTCTTCGCTCTGAAGTCAACGACGTTGACTGGGAATCCACTTTCTACCTCAAGCACCTTCCCGTCTCTAATATCTCCGATGTCCCTGATCTCGACGACGATTACAGGTAACCTTTTTTAGTTTCATACCGGTCCGTTTTTTACCTTAACCGGTTACAGGATCTCAGATTTACTGGTTTTCAAAACAACTCAGCATGAACCGTTTTTTTTCTTTTGGTTTTAAGTAAAAGTTTAACCGGTGTTATTGTCTTTCTACAGAACGTTAATGAAAGACTTCGCCGGAAAGATAGAGAAGTTGTCGGAGGAGCTACTGGATCTGCTGTGCGAGAATCTCGGTTTAGAGAAGGGTTATTTAAAAAAGGTGTTTTACGGGTCGAAAAGACCGACTTTTGGAACCAAAGTCAGCAATTATCCACCTTGTCCTAATCCGGACCTAGTCAAGGGTCTCCGAGCCCACACCGACGCCGGCGGCATCATCCTCCTCTTCCAAGACGACAAAGTCAGTGGACTTCAGCTTCTTAAAGACGGCGAGTGGGTCGATGTTCCTCCGGTTAAGCATTCAATCGTCGTTAATCTCGGCGATCAACTTGAGGTAACTACTGAACCAAACCGTACTAAACCGAACCAAATTGAAATAAGAATTTTGAGTTTTAATTTTGGATTGATTAAACCAGGTGATAACCAATGGGAAGTACAAGAGTGTGGAACATAGAGTGCTATCTCAGACAGACGGAGAAGGAAGAATGTCGATCGCATCATTCTATAATCCGGGAAGCGACTCTGTTATTTTTCCGGCGCCGGAGCTGATCGGAAAAGAAGCAGAGAAGGAGAAGAAAGAGAACTATCCGAGATTTGTGTTTGAAGATTACATGAAACTCTACTCTGCTGTCAAGTTTCAGGCCAAGGAACCAAGGTTTGAAGCCATGAAAGCTATGGAGACAACTGTGGCCAACAATGTTGGACCATTGGCCACTGCGTGAATGATATGTAACTGGTTAATAAATATATATATATATATATATATAGTCTTTATATAATGTCTTAGAAACTTGATTATTCACTATACGAATAATTTTGTTCATGTTGTTGTATGTTTAAGTGGTGAATGTGTTTTATATATGGGAATTAATGTTTT
>65795f64-eeff-42a9-8113-b093e254de25_AT1G05020
CGACGAGGACAATGCCGAGCAAGCTTAAAAAAGCGATTGGTGCGGTTAAAGATCAGACAAGCATTAGCCTCGCCAAAGTTGCTAACGGAGCCACCGGAGGCGGCGATCTCACGACTCTCGAAGTTGCGATCTTGAAAGCTACGAGCCACGACGAGGAAGTCCCAATCGACGATCGACTCGTAACAGAAATCCTCGGAATCATATCCTCCAAGAAATCTCACGCCGCCTCTTGCGCCGCCGCGATCGGTCGCCGTATCGGGCGTACACGGAATTGGATCGTCGCGCTCAAATCCCTAGTCCTCGTCCTCAGGATTTTCCAAGACGGTGATCCTTATTTCCCTCGCGAAGTCCTCCACGCCATGAAACGTGGCGCCAAAATCCTCAATCTCTCCAGCTTCCGCGACGATTCGAACTCGTGCCCTTGGGATTTCACTGCTTTCGTCCGTACATTCGCGCTTTACCTCGACGAACGTCTCGATTGCTTCCTCACCGGAAAATTACAGAGACGGTACACAAACCGAGAACAAACCGGAAGAATCAGCACCAACTCAACAACAAGATCCCGGTTTAATCCCAAAGCCGGAATTAAATCCCACGAACCGGCGGTTCGAGATATGAAACCGGTAATGCTTCTTGACAAAATCACGTATTGGCAAAAATTACTAGACAGAGCAATCGCGACGCGGCCGACGGGAGACGCGAAAGCCAACAGGCTCGTGAAAATGTCGCTTTACGCCGTCATGCAAGAGAGTTTTGATCTTTACAGAGACATTTCCGATGGATTAGCGCTTTTGTTAGACAGTTTCTTCCATCTGCAATACCAATCTTGCATCAATGCGTTTCAAGCTTGTGTTCGAGCTTCGAAACAGTTCGAAGAGCTTAACGCATTCTACGATCTTTCCAAATCGATCGGTATAGGAAGAACATCGGAGTATCCTAGCATTCAAAAGATCTCTTTAGAGCTTCTTGAGACATTGCAAGAGTTTTTAAAAGATCAATCGTCGTTTCCAGCGAGCTCAGGGTTGTATCCGTCACCGAATAGTTTTCTTCCTCCGCCTCCATCGTCCAAAGATTCAGCGGTTTCAAGCTCGCTTGATTTTGGGGATTCCACGATTGATACGTCGGAGAGGTATTCAGATTACGGGTCGTTTCGTAGTACTTCGTTGGAGGATTTGATGAGCAGGACTGAAGCAGGGACTAGTAGTCCTCCAATGTCTTGTCATTCTGAGCCATACGGAGGAGGACGAGATGATCCTAATGGGAATAATTTTGATACGGTTTCGACTAAATCGCTTCCCAATAATCCCTCTGTTTCTGCTTCCAATCTCATATTAGACCTATTGTCATTGGATGACGTAAGTAACACGGCAGAAGCAGAAGATGTTGAAGACAAGAAGAAGCAAGACGATTCAAAGGCAGAGACTTTCGATCCTTGGGAGGCGTTGATGTTGAGAGATGATCCGAAGAAGAAGATAGAAACGATTGAGGAGGAACCTTCAACCGCTGAGGACCATCAGAGAGATTCAGGGAATTGGTTGCTTGCGTTAGAAGAAACTGCTACGCAGGTGCAGGGTAATAACTCGATGGCGATAGTACCGTTCGGGTTAGATGATCCGATGCCTGCGTTTCAAGCCGCCACGGACCAATACAACCCATTCTTGGAAGAACCAGTTGCGCAGTTAGCTACAGCCGGAGAACCAATGATCACGTTCGGTGGCTTGGCTTTGACAGGGTTTCAGCCAGAACCGACATTTCAGGTGAACGTTCCTGATGATTTTGAGCCGTCTTCTACACCAACATTTAAGGCCACGGAGACTTTGCCTATGAAATGTGACCCGTTTACAACATTTGAGAGTTTTGGGTTCGGAGAGACATTTTCAGAAAATGGAGGGGTAAATCAGCAATCTGTATTGCAAGAACAGCAGATATGGTTGCAGAACCAGAAAAAGATCATAGCCAAGCACTTGAGTTGATACAAAATTTATTTGGCTAGACAGAGGTTGAGATGTTTCTTTGAGTTTTTCTTTTGTTACATTGTCAACTTAACTCTTAACTCATTTTTCCATAACTTAGAGAAATGTGAAATTCAGAAATTCTTTGATTAAAAAGATATTTCCGCGGATTCTATCTTCGTACTTGCATTCCTGTGTATACACGATGTATTTTGTGTGTCTTGTATCATAATCACATTGAGAATTTGATTTT
>6bf54ebc-c776-4d17-ac6a-fe0f1cd45e4d_AT1G05020
TGTAACAAAAGAAAAACTCAAAGAAACATCTCAACCTCTGTCTAGCCAAATAAATTTTGTATCAACTCAAGTGCTTGGCTATGATCTTTTTCTGGTTCTGCAACCATATCTGCTGTTCTTGCAATACAGATTGCTGATTTACCCCTCCATTTTCTGAAAATGTCTCTCCGAACCCAAAACTCTCAAATGTTGTAAACGGGTCACATTTCATAGGCAAAGTCTCCGTGGCCTTAAATGTTGGTGTAGAAGACGGCTCAAAATCATCAGGAACGTTCACCTGAAATGTCGGTTCTGGCTGAAACCCTGTCAAAGCCAAGCCACCGAACGTGATCATTGGTTCTCCGGCTGTAGCTAACTGCGCAACTGGTTCTTCCAAGAATGGGTTGTATTGGTCCGTGGCGGCTTGAAACGCAGGCATCGGATCATCTAACCCGAACGGTACTATCGCCATCGAGTTATTACCCTGCACCTGCGTAGCAGTTTCTTCTAACGCAAGCAACCAATTCCCTGAATCTCTCTGATGGTCCTCAGCGGTTGAAGGTTCCTCCTCAATCGTTTCTATCTTCTTCTTCGGATCATCTCTCAACATCAACGCCTCCCAAGGATCGAAAGTCTCTGCCTTTGAATCGTCTTGCTTCTTCTTGTCTTCAACATCTTCTGCTTCTGCCGTGTTACTTACGTCATCCAATGACAATAGGTCTAATATGAGATTGGAAGCAGAAACAGAGGGATTATTGGGAAGCGATTTAGTCGAAACCGTATCAAAATTATTCCCATTAGGATCATCTCGTCCTCCTCCGTATGGCTCAGAATGACAAGACATTGGAGGACTACTAGTCCCTGCTTCAGTCCTGCTCATCAAATCCTCCAACGAAGTACTACGAAACGACCCGTAATCTGAATACCTCTCCGACGTATCAATCGTGGAATCCCCAAAATCAAGCGAGCTTGAAACCGCTGAATCTTTGGACGATGGAGGCGGAGGAAGAAAACTATTCGGTGACGGATACAACCCTGAGCTCGCTGGAAACGACGATTGATCTTTTAAAAACTCTTGCAATGTCTCAAGAAGCTCTAAAGAGATCTTTTGAATGCTAGGATACTCCGATGTTCTTCCTATACCGATCGATTTGGAAAGATCGTAGAATGCGTTAAGCTCTTCGAACTGTTTCGAAGCTCGAACACAAGCTTGAAACGCATTGATGCAAGATTGGTATTGCAGATGGAAGAAACTGTCTAACAAAAGCGCTAATCCATCGGAAATGTCTCTGTAAAGATCAAAACTCTCTTGCATGACGGCGTAAAGCGACATTTTCACGAGCCTGTTGGCTTTCGCGTCTCCCGTCGGCCGCGTCGCGATTGCTCTGTCTAGTAATTTTTGCCAATACGTGATTTTGTCAAGAAGCATTACCGGTTTCATATCTCGAACCGCCGGTTCGTGGGATTTAATTCCGGCTTTGGGATTAAACCGGGATCTTGTTGTTGAGTTGGTGCTGATTCTTCCGGTTTGTTCTCGGTTTGTGTACCGTCTCTGTAATTTTCCGGTGAGGAAGCAATCGAGACGTTCGTCGAGGTAAAGCGCGAATGTACGGACGAAAGCAGTGAAATCCCAAGGGCACGAGTTCGAATCGTCGCGGAAGCTGGAGAGATTGAGGATTTTGGCGCCACGTTTCATGGCGTGGAGGACTTCGCGAGGGAAATAAGGATCACCGTCTTGGAAAATCCTGAGGACGAGGACTAGGGATTTGAGCGCGACGATCCAATTCCGTGTACGCCCGATACGGCGACCGATCGCGGCGGCGCAAGAGGCGGCGTGAGATTTCTTGGAGGATATGATTCCGAGGATTTCTGTTACGAGTCGATCGTCGATTGGGACTTCCTCGTCGTGGCTCGTAGCTTTCAAGATCGCAACTTCGAGAGTCGTGAGATCGCCGCCTCCGGTGGCTCCGTTAGCAACTTTGGCGAGGCTAATGCTTGTCTGATCTTTAACCGCACCAATCGCTTTTTTAAGCTTGCTCGGCATTGTCCTCGTCGTCGCGCTTTTAATTTCACCCAAACGTCTTCTTTGTTCCTCAAGGGGTTTTAATTTCTTAATCACTCTGGATTAGCGATTAATCACGAAGAATTAAAACCAAATTAGAAGATTTTCCTCTAAATTTTTTTCCTCTCTCTAAGGATTTTTTTTTCAATTTTTGTTCTTCTAAATATAGAGAGGAAGGCAGAATAAAATGGCTGGAGAGTCTCGAGACCCTTTCAAGATATAGCGTTGACTAATAGAGAGACTTCACACGCGATTTTGGCGCGTTAAATATATAATTGTGTTTAAATTCTTCTTCTTGTTAGAAGAAAAAGCATGATGCATAGAATTGTGTTCAAATTTCGAAAACTTATTATAATACAAATATCTTGTCAGTGTATTTATGTTACA
>ab614c86-628d-453a-b212-2905c747041c_AT1G05065
AAAAAATCTTCAAGAAAAGATTTTTGTATTCTTATGAAAAATAAAAATATGAATCCGAGTCGTCCTCGTCTTCTCTGTCTCATTGTTTTTCTCTTCCTCGTTATTGTTCTATCTAAAGCTTCAAGAATCCACGTCGAAAGACGACGCTTCTCATCCAAACCTTCTGGTGAAAACAGAGAGTTTCTCCCTTCACAACCTACTTTTCCGGTCGTCGACGCCGGTGAAATCCTACCGGATAAACGGAAGGTTAAGACGGGATCAAACCCTTTGCACAACAAACGATGAGGAAAGAAGAAAATCAGATAATTAGTTTCCCTAAACACTCTCTCTCTCTCCTCTATTTGTTTTCTTAACCACAGAGATATATCACATAGGTAAATCTTATTACACATATATATATTAATGTAGGATTTATCCAATCTTTTTTGTGGTTTTTTCCATTCTCTTTCTCAATACTTTGAGGTTTATAACATGATAGAGCGTTATTAATCATTGTATATTGTACTTTGTACATAGATCTTTTTAGTTCTTTTGAATTGATATGAACAAAATATGCGAGAAA
>7a389a16-80b9-4e8d-af31-593d66e6e9f7_Chr1:1463000
CGATATTATTATTGATACAGAGGAGGAAGACTCAGAATCTTCATCCTCAAACCCTAGATTCCTTAACGAAATGGCGATGGAGATCTCGGTAGATCTGATAAACCAACTCAAGGTCTCGCTTCGAAAGGAGGCCAAGCTCACCTCCGTCGACGATTGCTCGGACTCATCCTTCCCCAGCCTTCCCACATCCGAGGAGGCAATCGCAGAACTTGATGCTTCAGCTCCGTACCTTCGTTGCCGAAACTGCAAAGGAAAACTTTTACGAGGAATCGAGTCTCTGATCTGTGTCTTCTGTGGAAATCAGCAACGCACGAGTGATAATCCTCCTGATCCCATCAAATTTACTTCCACTTCTGCTTACAAATGGTTTCTCACCTCTCTTAATCTCGATGGATCGGTAAAAGTCGATACCTTTCTCACTAATTTGTAATTACTTGTTTTCCTAGCTGATTGTGTATTAGTCAGATGTAGAATGTGGTGTGTTGTGTCTTCAAAAAAACGAACTTTTCATCTGTAGGAGATGGTAGAGCCACTAAAGGAAACGGATGGGTCAAGCAGAGGAGCTACTAAGGCACCGCCTTCAAAAGGAATTGCTTTGTCTAAGTTTCTTGATTTGGAAATACAATGGTCTGCATTAGAGGAGAAGTCTGATGATGGACAATCAGTACAGAAGAAAAACCCTCTGAATCTAGGCGGGATTAATCTTGATGATTATTTCGTTGAGCGGAGAGGAGATCTTTCCAAAGTGGAGCAGGCAGAGAGTAAACCTGTGGAGGATGATGATTTTAAGGATCCACGTAGTCTTAGCTTATTCGATAGTGTAAAGAGTCAGGGAGTTGTTGGATCGCAACAGCATGATAATGTTGGTTTGTTTGATAAAAAAGATGCACCTAAGAGTGTTGTTTCTTCTGGGGAACATGAGAATCTTAGTTTGTTTGCTGGACGAGATGCGCAGGAAAGTGTTTCTTTCGCAGCGCAGGGAAACTAGGAGAAAGATGCTCGGAACTCTTTTAAAGAGGATGAAAACCTTAGTTTGTTTGAGGGTAAAGAAGATGCTCAGAGAACTAGTTCTTCTAAAGTGGATGAAAGTTTTGGTTTCTTTGAGGGTAAAGATGCTCAGAGAACTAGTTCTTCTAAAGACGATGAGAGTTTTGGTATGTTTGAAGGTAAAAAAGATGCTCAGAGAAATAGTTCTTCTAAAGAGGATGAGAGTTTTGGTATGTTTGAAGGTAAAGAAGATGCTCAGAGAAATAGTTCTTCTAAAGAGAATGAAAATTTTGGTTTCTTTGAGGGTGCACCATTATCAAATGCTGACCTTAAGTCTTTTGATGACAAGATTGTTGCTGCTTCTTCTGATTGGGACTCTGACTTTCAATCTGCTGATCAAAATCTTTCTCAGAAAAAGATTGATGGTGACCCATTTGTAAGTTCTCCAGTTGATTTGGCTGCTCATATGGATTCTGTCTTTGGTTCCGGAAAAGATTTACTCTATGCACAACCGGCAGATTCTTCAACTGCTTATGTTTCAAAAGCTGGCGATTGGTTGCAAGATGATTTATTTGGTAATGTCACTGGTGAGGCCCAAACCAACGACTCAGCCGTCCATGACAAGAATGAGGGACAGATTGTCGGTGGCAATGGAAATTCATCCATGGATATTGATTGGATCGGAGATGATCTATGGCAAACCAATGAAAAAAAATCCATTGAGAAGACCCCTACAGATGTTAATGATGATGATGACGATGACTGGAATGATTTTGCAAGCTCGGCTAACTCCAAGACTCCTAATAATCCACTTTCTCAAACCATGGAAAGTTCCCAATTTGAGATTTTTTATGGACATGCGCAAGATAAGAACGGTGTTAAAGAACAGAGCGTGGATGAGAAGCAGAATACTGATACAAGCGTGATGTCTGACATAGGCAAATGTCAAGAAGATGATCTCTTTGGGACTTGGGATAGTTTCACATCCTCAACCATTCTGCAGACATCTCTGCAGCCTCCCACCATTCATGCGAATCCCTCTGGTGAAAAAAATCCGGAAATGAACTTGTTTGGGGAAAATAACAATAACAGAGACCTTGATTTTGATAGCATCTCACGTTCTGATTTCTTTTCTGAAAGTAGTGGCGGCAAAACCAACTCAGAGGAAGTCAAAGTCATACCTTCTGGAACCTCAACCTTAGACAGGTTTCTTATTTTCTAGTCGATTCCTTATTCTCTAAACTCTCTAAATAACCTTCATTTCATGCTTACAAGGAGCTTTAGTAACATGTTCCGGATTTTTTTTGTGTTTTTCGCTTTTGATTTCAGACCGAGTGATCCTGATGGTAGTAAAGATCAAACAGTTGATCTTGTTGTAGGCACAACGACAACAGTTCCCAAGTCAATGAGTGATGTTGCGGAGGAGCTGATGTCACAGATGCATGATCTCTCATTTATGCTCGAGACCAAACTTTCAGTGCCTCCAATCTCCAAGACAGAGTAATAT
>9c5ed978-2758-4b61-a044-9fc78d0aa9c9_Chr1:1477000
ACAAGAGAAGACATTTTATTGTTATTTCTCTCTCTCTCTCCTTGTAGATGGAACTTAAGGGCGTTACTTGTTTGCTTCTTTCTTTGGTTTTGCTTAATTCGTGTGTGGAATGTGTTTTGGGGGATGGATCTGTGGTGGGTCCTGCGAGGTTTAGAGACGATGATTGTAGGTGGGGCCGGAGGTGTGCTGGACGTGGCCGGTTTGGACGCGGTGGTGGTGGAGGGTTCGGCGGTGGGAGAGGAAGTGGTGGCGGTATAGGCGGTGGTGGTGGACAAGGTGGAGGGTTTGGAGCCGGAGGAGGAGTTGGTGGCGGAGCTGGAGGAGGACTTGGTGGTGGAGGCGGAGCTGGTGGTGGTGGTGGAGGAGGTATTGGTGGTGGTTCCGGTCATGGTGGTGGGTTTGGAGCCGGCGGAGGAGTTGGTGGGGGTGCTGGTGGAGGAATTGGTGGGGGAGGCGGAGCTGGTGGAGGCGGAGGAGGAGGTGTTGGCGGTGGTTCTGGTCACGGTGGTGGGTTTGGAGCCGGAGGAGGTGTAGGCGGCGGTGCTGGAGGAATTGGTGGTGGAGGGGGAGCTGGTGGGGGCGGAGGGGGAGGTGTTGGCGGTGGTTCCGGTCATGGCAGTGGGTTTGGAGCCGGAGGAGGGATTGGTGGTGGAGCTGGCGGAGGAGTTGGCGGTGGAGGTGGAGGTGGAGGTGGGGGCGGCGGAGGCGGTGGTGCCAATGGTGGATCCGGTCACGGTAGTGGTTTTGGTGCTGGAGGTGGAGTAGGAGGTGGAGTAGGAGGAGGTGCTGGTGGAGGCGGTGGAGGTGGGGGCGGCGGAGGCGGTGGTGCTAATGGTGGATCCGGTCATGGTAGTGGTTTTGGTGCTGGAGGTGGAGTAGGAGGTGGAGTAGGAGGAGGTGCTGGTGGAGGCGGTGGAGGAGGCGGTGGCGGAGGAGGTGGTGTGGGTGGTGGATCCGGACATGGTGGCGGATTTGGTGCTGGAGGAGGACTCGGCGGTGGTGCCGGAGGAGGACTCGGTGGCGGTGGTGGTGCTGGAGGTGGAGGAGGAGGAGGTTTGGGGCACGGTGGTGGTGTTGGTGGAGGGCATGGAGGAGGCGTCGGCATTGGGATTGGAATTGGAATAGGTGTTGGGGTAGGTGGAGGCTCTGGTCAAGGTTCCGGCAGCGGAAGCGGTAGTGGTGGCGGCGGCGGTCGCCATTAATCAAAGCTCTTATTACCAATCTCACGTTTAGTGTCTTGACAATACTACTTCTTGTCATTCTATTTCTCTTGTATTGTTTCAAGACTAAACAAAAAAATATGTATGATACATTTTTCACTTCAAGATGTGATTTCTTCTATTTTTGTGTAAGAATGTTTTCAAAAAAAAAAAATCTAATAAGAAAATATTGAATA
>9092e5c0-06ae-481b-8de4-a4ab532e8f7b_AT1G05140
AAATACTTTTTTGTTTCTTCTATATACCTCAATAGCTTACAACATTTCTTTGATGAAATCAAGATTAAGTGTGTCCTTTACGATGAGAAATAAACCGAGAAATAATACAAGCATGATTCCAGAAGACATAATCCCTTGCTCCACCTCTAACGGTAATTTCCTCCCGCCTCGAACCGCTTCCAATAAGATCAGAGCCAAAGTTCCACCATCGAGAGCCGGTAAAGGCAACAGATTGATCACAGCAAGGTTTAGATTCAGCAATGCTGCAAACTGGTAAAGCCCGTCCGCGTTTGATCTCGCTACTTCTGCTCCAACCGCAATAATCGCCACTGGACCAGCGACTTTACTAGCGGTTTGAGAGAAGTTCAAGAAAGTCTGTTTCAAACTATCCAATACATTGTAAGAGAGCCCAAAGAATTCTCTACCGGCGAAACTAAAAGTTTCCGGTATGTTCTTCGGTCTCACCTTACCGAATCTAACATTCGGTGATAACTGAACACCGATTTTCCCCGTTCCATCGAAACTCTTATCCGGCGTGATCCGGATTTCGAAACTCTCCTTCCCTCTTTCGATCCTGAGCAAGACATTGTGCTCCGGATTCCTCTTCACAACATCAACAACTTTAGAAACCGAATCAGAACCGGAATTAGATAGCTCAGTACCATCAACGGCTAAGATAACATCTCCCGGAAGCAATCCATCACGAGAAGCAGCAGAGAAAGACTTAACATCAGGAACAAGAACTCCAGGAAAAGATTCTTGAACTGGTAATCCAACAGATACCACTTGAGTAAAGATTATAGCGTAAGCGAAGATAACGTTAGCGACAATTCCAGCTGAAACAACAATCACTCTATCCAAAATCGGTCGATTCTTGAGAAGATTTCTGTCGTCTACAGGGATATCACTGTCGGGATCATTATCAGGGAATCCAACAAATCCACCTAATGGAAAGGCCCTAAGAGAGTATTCGACATTGTTGGAATTGAATTTAGCTAGAATCGGACCAAACCCTATCGCGAATTTACTCACACGGATACCTTGAAGAGAAGCAGCTAAAAAGTGACCGGTCTCGTGTACGACGATGATCGCAGTGAGAACAGCGGAAGCTTCGAGAACTGATTCGAGACTTCCGAAATCGAATCGACCGAGAGCTTGTGTTCTGTTATAAGGGTTTCTCTTGTTTTTATAGAAAGCTCTGTTCTTGGTGCCGTAGAGGCTATGGTTCGATAAAGTGGAGAGATTAGATTTTGGGAGATGGGTTTTGGATTTCGGAGGGAAATTTGAAGTGGGATTGTTAAAATCAGAGAGGAAATGAGGAATTCGATGAGAAATTGGAGAAGAAGAAATGTTTAAAAGCATGATTTCGTGAGGTTTTGAAAGTTAAGAGAGTACGGAGA
>6d388e8f-805a-4209-8ea5-2d98e883d741_AT1G05150
AAAGAAACAGTATAGAAGAAACTTTACAGATCAGAGGATCCAATGTCGAGATTCTCGCTACTAAGCGCTGAATTTGATCAATCTCTGTTCTCTTTTTCCTTCATTTGATTCCCTTTTCTGGGTCTCTCTAATTTATTGGCGTCGTTGTTTCCTTATCCTGAATCCTTATCTTCAATCCTCTGTTCTGTTTCTCAAACCTAAAAAAGTTTGAAACTTTCCTGAAAAAATGGCGACTAGAGGAAGCAGATCGGAGAAAGTTAAGAGAATTTTCCAGCAATTCGACGGGAATCATGATGGTGGGCTTAACCGTGAAGAGATGGCGGCTCTTGTCGTAGCTGTTAACCCTAGGGTTAAATTCAGTGACGAGCAGATCAACGCCATTCTCGATGAAGTTTTTCGAACTTACGCTGAATTCATCGATCCAAACAAGGGTTTGACCTACGACGGTCTCCTACGTACTTACGACGACGGTGCCGGAGATGTTGACAGAGATTTCGACGCATTGGGGCTTGAGTTAAACGCTGATGAGACGACGATTAAAGGGTCTGAGGCGGCTTCGTCTTCTTCGATTACTGATGAGAGAGCTGTTGAAGCGCAGAAGAAACAGAGAACAGCTGCTTGGGCTGTTTCGCCGAATCACGGAATCGTTTTTGACGAGACGTGGAAGTTAGTTGATGATTTGGAGATTCTGGTGAAGAGATTGAAGTCGAAACAGGAGAAAGATGGAAAATTGAAAGCTGATAATAACAATAACAATGTTGATGCGTTTTCTGATGCTGGATGGTCTAGAGAGTTAGGTCCGTCTTCTGAGATCTCTGAGAAGAGAATCTATTGGGAAGAATCGAGTCATGATTATGGAGTGTTTGTGAAGGAATTAGGTGTTTTGAGAAGTAAAGCTGATGGAGCTAGGTCTAGAGAAGAAGCTTTTGATGGACATATGGCTATTGGTAGGGTTTTATATGAGCATCAGTTGTTTAAAGAAGCTCTTGTTAGCTTCAAGAGAGCTTGTGAATTGCAACCGACTGATGTGAGACCTCATTTCAAAGCTGGGAACTGTCTTTACGTTTTGGGGAAATGCAAAGAGTCGAAAGATGAGTTTTTGTTGGCGTTGGAAGCTGCTGAGTCGGGCGGGAACCAATGGGCTTATTTGCTTCCTCAGATTTATGTCAATCTCGGTATCGCGCTTGAAGGCGAAGGTATGGTTTTGAGTGCTTGTGAGTATTATAGAGAAGCTGCGATTCTATGTCCTACGCATTTTAGAGCCTTGAAGCTTCTAGGTAGTGCGTTGTTCGGTGTAGGAGAGTATAGAGCAGCGGTTAAGGCCTTAGAGGAAGCTATATACTTGAAACCGGATTACGCAGATGCTCATTGTGATTTAGCTTCGTCTTTGCATTCAATGGGTGAAGATGAGAGAGCTATCGAGGTTTTCCAGAGAGCTATAGACTTGAAACCTGGCCATGTTGATGCTCTGTATAATCTTGGTGGGCTTTACATGGATTTAGGTAGGTTTCAGAGAGCTTCGGAGATGTACACTAGGGTCTTAACGGTATGGCCTAACCATTGGCGTGCTCAGCTTAACAAGGCGGTTTCTTTGTTAGGTGCTGGAGAGACCGAAGAAGCTAAACGAGCGCTTAAGGAAGCACTCAAACTGACAAACCGGGTTGAATTGCATGATGCAATATCTCATTTGAAACATTTGCAGAAGAAAAAGGGTAAAAACAATGGAAATGGTAATGGTGGAGAAGGTCCGTTCATCGTCGTGGAACCTTCCAAGTTCAAGACTGTGGGTGAGAAGACGACTTTGAGGCCGGATTTAGCCACAGCCCTTCAAATTAGAGCCTTTCAGAGGGTTACAAGGCTTGGGAAATGCGATGTGGAGGCTGTACGAAAGGAGATGAGAGACAATGATGTTCCTGTATCGTATTCCGGTAGTGGTGGACCGACGAAATCTATTCGGAAACCTAATTTAGAGGAGATTCTACGGCGTCTGCTCAGCTCCTTGAAACCTGACACTTTTCAAGGAGCCATCAAGGCTATAAACGAGAAAATCCTCGCGCTTCTCGATGATTCAGGGTCGGGAAGAGTTGATATGGGTATGTTTTACGCTGTGATTGCTCCTTTATGCGGTGGACATTCCGACAAAAGGAAAAGAGTTGCTTTTGATGCGCTTCTTTGGAGACCTGTAAACGAAGGAAGCTCTCAGATTACAAAAACGGATGCAGTCAAATACATTAAACTGTTGAGAGCTATTTACATTCCATCACATGGAATGAGTGAAATGTTAGAAGTTCACGGAGAAGAAGAAGCTGAATCCTCAGTGACAGTGACATTTAATCAGTTTTTAGCCATGTTCGACGATCCAGATTGGGGATTTGGTATAATGTCTACGATCCTTAAACTGGAGGCAAACGATAGAAACCGTCATGGAAACCAAGTTTGCTCGGTTTGTCGGTACCCGGTAATCGGATCCCGGTTTAAGGAAGTGAAAGCCCGGTTTAGTTTGTGTAACCAGTGTTACGGTGAAGGGAAGGTTCCTCCTTCGTTTAAACAAGAGGAATACAAGTTCCGAGAATATGAGAGTGAAGCTGAAGCCATGAAAGCTAAGTGTGTATGTTTCTCGATGCAATCTCATAAAAAAGCGATTGCCACTTGATAGAAGGAACAAAGAAACTAACTCATCAAGTGTCTGTCTACTCCAATCTTTGTGTCTAATTTGAAAATTGTAACACTTTCTTTTTAACTTGTGTGCATAGTTTCAGTTTAAGTGTATGATGATGATTGATGAGACTGCACAATGTTGTTTTGGTAAATCACGCAATTGCGTTTTAGACCAA
>cb487fa1-cf04-4796-9535-a9c155a0c8c8_AT1G05190
TAGAGCTCCATCATCAAATCTTATCAATGGCTTCCTCACTCGTCTCATCTTTTCAACCCAGGTACTTTTCATATACTACAAACCATAGAGCTTCTTCATTCCGCTAGGGTTTCGTTTTCTTTACTTGGCATTTTCTACTCAAAAATCTCTATAAACTGTGTTCATGAGCCTCCCAAGTATAAGGAATCTCTTTGAATGGGTTATTTTTATCTTTTTAAATCGATGGCAATGTTGAATTGGTTATGGACTCTTGAAATTGTGGATTTTTATTTTGGGAATTTGAATGTGTTATGCGGAACTCACTGTGTAAAAAGCAGGATTCTAGAGGGGTTTTTAGCCATGGAAACTGAAAGTTCTACAAGAATGTTTCTCTTCCTTAATCTAACGTTATCTTTGTTCCAATAACAGTTTCTGTGTATTGGTTTAGATATATATCTGGTAGAGTTTTACTTTCTTGACATGTTTTATCTGAAGATAGATAGATAACTTCCCCTTTGTTTTAGGTCAGCATTTTTGGGAGATAGAAATGTGTTCAAGGTCTCAAGCACACCTTTTGCTCAAGTGGGTTACTCCAGTAAGACCATTGAGTGCAAAGAATCAAGGATAGGAAAGCAACCGATCGCTGTACCTTCCAATGTAACCATTGCATTGGAAGGTCAAGACTTGAAAGTGAAGGGTCCATTAGGAGAGCTGGCTTTAACTTACCCACGCGAAGTTGAGCTTACAAAGGAAGAATCCGGTTTCTTAAGGGTCAAAAAAACCGTCGAAACTAGAAGAGCCAACCAAATGCACGGCCTTTTCAGGTTACAAACTTCTCATCTTTTCTTGTCATCCAATGAAGTCCTTAACTTTTTTGAGGTTAAAAGATCGTTTGTTCTCTAATCTTTTTTTTTAACTTCTGTGTGACTTTTAGGACGCTTACCGATAACATGGTTGTGGGAGTATCAAAGGGATTTGAGAAAAAGCTTATACTTGTGGGTGTTGGTTATCGTGCAACAGTAGACGGAAAGGAGCTGGTGCTAAATCTCGGGTTTTCACACCCGGTGAAGATGCAGATACCGGATAGTCTGAAAGTGAAAGTGGAAGAGAACACAAGAATCACTGTGAGTGGATACGACAAGAGCGAAATCGGGCAGTTTGCTGCAACGGTTAGGAAGTGGAGGCCACCAGAGCCATACAAGGGGAAAGGAGTCAAGTATTCCGATGAGATAGTTCGGAGGAAGGAAGGAAAAGCTGGAAAGAAGAAATGATCTTCATTTTTCATTATTATCTACTTACTTATCTCTTCCTTTCAATGTTTATGTGTATTTGCTCAAATTTGTTTAGAAATGAAGATGTTTGTGTTGGGATTCTTGAGTAAGTTTTTAAAGGAACCCATTAATTGTT
>2af436a0-797c-4308-b65e-ea2d4e0db774_AT1G04363
TTCGAAACCCTTAGACGAAACTCTGAGAATTTTTTCCGATCTTCCTCTTGTTCATCCTCTCACACGATCAGATCTGACGGCGAAGGCGAAGAAGCAAACGTACGTTCATCGGAGTGTTGGCGTCGACATTAGCTTGGCGATTGATAGTTTGATTTTCATCTTCAGATTCTAAAATCAAATCCAGTTCAACTGAAATCGATCTCGATTGGAGAGGGTTATTCAATCAATGATGATGAACTCGAACTCACGGCTTACTTCAATGTCGATCGGCGAAGAGAAAAAAATGAGAATGATGATAGATTTTGGTTTTCGTTTCTCGAAGAAGAAAAAATAAGAAAGAAGTAGAGGTGAATAGAGAATTTTGATTTCTCAAGTATGAAGAAGAAGAGGAAGAAGAGAATGCGTGAGAGTGTATTTATAATAAGCAAACAAGGTTCTTGGTTCTAACCGTTGGGATTATATTTATTAATCTAACCGTTGGGATTATAGAGGAAATCTAAACTTAGATCCGATTTCCATTTTACTAATATCAATTTAAACAAGAGGAAATTTCGTTTTAGTTGTTTCCTTTTTTCGATGCCTTTGGTTATTTCCTTCTTGTGATATAACGGTTAGAAGAATCATCTTTTTGATCAAGAATAGATGGTTTTATAAGTATGTAACTTCCTTTTGTCAATATTATTTGCTTACTAATTTCATTCTAAATGGTTTTATGCTTTCTTTTAGGATCAGGTTTATTTGTTGTATACAGAAAAACAATTTCCGTTCCTAACATGTTGTGCTGGTACAGGCAATGTTTGTTTTTGGAGCAGAAGCTAGATTCTGAGGACTTGATTGACATCAGGCTACCAATGCTAGTCTATGTGTCAGGAGCCATGAATGATTGATTGCTTTGGTTTTGAACCAGCGAGGAACGCTACCATATCCTCAATCTTGATTCTTACCCCTACATTCTACAACTCCATGGCTATGTTCAGTTCCCTCAGAGGAAACCACATTGTCTTCTTTGATGTTAGTAATGTATACACTCTTTAGTGCCAGTGGTCGTTGACCAT
>720960c1-c649-4fd1-a812-a1ddc88189be_AT1G05330
CCAATTGTTGCCTCTGCTTTACGAAATACTTTTTATTATTAGGGTTAACACAATTTGAAGCTCAGAGATATCTTTAATCGAATTGAAAAGACAAATCCAAATTTTTTTGGTTGAAAAAAAAGGAAAAACATAAAACTAAAAGTCTATGATTTTCTTCCAAGTAACAAGCCCTACGGTTGTTGGGATTCGGTTTTCTGTGAACCGGCATGGTTAAGCTGGACCGGTTTTAACGTAACTTCGGCCATCAACTTGAAAACTCCAGTGAAGTCCTCATCAAGCGGTCGTGTCGTCTTATTAACGTACAAAATCAAGTCATTGACCAAGAACTGAGCCTCGAATGCATCTATTCCAGCATCCTCGGTAAAGAATTCGTAGAGTTCAACTAACTCATAACAATCTTCGTCTTCCCAGACGAATTCATAGACCGAAGTTGAGAAGGAGATCTCTAACGGAGAAGATCCTTTTCCGAGAACCTTGACCTCGACATGAACAAAAAAATCTTCAGCTTCTTCTCGTGGTTGGTATTTGATGTAATGGTCGAGTTTCGTTAGGTCAAAGGGAGGAGTGTTGTTGTGATCAGCCATGGTTAGTTTTACTTTCAGAAAGAAATAAAACAGAGAGCTGTGATTTGTTTGCGT
>aab761f6-9b06-4bde-a5cb-699256788c10_Chr1:1558000
TTATGTAACGTAGGAGCTAACCCACCGCCACCGATGTCTACCTGTACATCACCACCACCGCCGATTGGTTACCCGACTAACCAACCGAGTCATGGTTCGGTAGCTCAGGGTAAAGTGGAAACCAAGTCTAAGGGTGACGGATTCTTCAAAGGCTGGTAAGTACTTATCATGAAATTATGCAACTTTATGCTTCATCATAATTATCCTTAATGGGCCAATATATTAAAGCCCAAAAAGCTTATTTTTTATTTTTAAAAAATTTGCGATCTTATCATGAAATTATGCAACTTCATAATTCAACATAATTTATGCTTAATGGGCCGATATATTCAGCCCAAATAGGTTATTTCTTTTTCTAATTTTGATATATCTGATTTGTTTTTTTTAATGGAATCTTTGCTTGTAGTCTTGCGGCCATGTGTTGCTGTTGTGCCCTGGACATTTGCTTCTAAGCCATTTGGGAATTGGGATGGTCTATTTATGACGAGTTTATGTGAATGTGATGTGAATTATTATTATTCTCTCCAGCCTTATTGTATAAATTCTCTATTTTTTGTTTATTATTTTCTTGTAATACTTTGTGAGACGAACATATTATGGTTTGTATTTGGATCTCTACTCTCTAGTACTTAAATTAATTTGTCT
>769e4b9f-ef9a-44f9-b7f1-61178b271a49_AT1G05560
AGATTCTTGTATTGATACTCACTTCAGTGGAGCTAAGACAAGTAGAAAAAAAATGGCGCCACCGCATTTTCTACTGGTAACGTTTCCGGCGCAAGGTCACGTGAACCCATCTCTCCGTTTTGCTCGTCGGCTCATCAAAAGAACCGGCGCACGTGTCACTTTCGTCACTTGTGTCTCCGTCTTCCACAACTCCATGATCGCAAACCACAACAAAGTCGAAAATCTCTCTTTCCTTACTTTCTCCGACGGTTTCGACGATGGAGGCATTTCCACCTACGAAGACCGTCAGAAAAGGTCGGTGAATCTCAAGGTTAACGGCGATAAGGCACTATCGGATTTCATCGAAGCTACTAAGAATGGTGACTCTCCCGTGACTTGCTTGATCTACACGATTCTTCTCAATTGGGCTCCAAAAGTAGCACGTAGATTTCAACTTCCCTCCGCTCTTCTCTGGATCCAACCGGCTTTGGTTTTCAACATCTATTACACTCATTTCATGGGAAACAAGTCCGTTTTCGAGTTACCTAATCTGTCTTCTCTGGAAATCAGAGATCTTCCATCTTTCCTCACACCTTCCAACACAAACAAAGGCGCATACGATGCGTTTCAAGAAATGATGGAGTTTCTCATAAAAGAAACCAAACCGAAAATTCTCATCAACACTTTCGATTCGCTGGAACCAGAGGCCTTAACGGCTTTCCCGAATATCGATATGGTGGCGGTTGGTCCTTTACTTCCCACGGAGATTTTCTCAGGAAGCACCAACAAATCAGTTAAAGATCAAAGTAGTAGTTATACACTTTGGCTAGACTCGAAAACAGAGTCCTCTGTTATTTACGTTTCCTTTGGAACAATGGTTGAGTTGTCCAAGAAACAGATAGAGGAACTAGCGAGAGCACTCATAGAAGGGAAACGACCGTTTTTGTGGGTTATAACTGATAAATCCAACAGAGAAACGAAAACAGAAGGAGAAGAAGAGACAGAGATTGAGAAGATAGCTGGATTCAGACACGAGCTTGAAGAGGTTGGGATGATTGTGTCGTGGTGTTCGCAGATAGAGGTTTTAAGTCACCGAGCCGTAGGTTGTTTTGTGACTCATTGTGGGTGGAGCTCGACGCTGGAGAGTTTGGTTCTTGGCGTTCCGGTTGTGGCGTTTCCGATGTGGTCGGATCAACCGACGAACGCGAAGCTACTGGAAGAAAGTTGGAAGACTGGTGTGAGGGTAAGAGAGAACAAGGATGGTTTGGTGGAGAGAGGAGAGATCAGGAGGTGTTTGGAAGCCGTGATGGAGGAGAAGTCGGTGGAGTTGAGGGAAAACGCAAAGAAATGGAAGCGTTTAGCGATGGAAGCGGGTAGAGAAGGAGGATCTTCGGATAAGAACATGGAGGCTTTTGTGGAGGATATTTGTGGAGAATCTCTTATTCAAAACTTGTGTGAAGCAGAGGAGGTAAAAGTAAAGTAAATAAAGGACAAAAGAGTTGGTGTCTAGAAGTGGCGGAGTGTTATTTGCTAATACTGTCACTTTGTAATATCAAATTCAATTAAAACATAAAATTTACTCCA
>6d6e7f67-0aee-4c27-b6d2-6f9f3b53bdac_AT1G05575
TTAGAAACATCAATCTCTAACTCATAGATCTTAAGACAACAACAACAACAAAAAAGTCAACGTACCGATAATTCTTGTCTGAATCTTTAAAACATCAATGGAAGGAAGCTTTGAAGGCATGTTAATGAAAGTGAGCATTTTTGCTCTGATTCAAGGGCTTGTGTATCTCATACTCAGCAAATCTTCGAGCGTTTTCTCTACGTCAAAGACGATGAAGAGAGCTTACAGTTTCCGGTCAGCGAGATCCATCAGTATCCGCAGGATTCTAGCTGTTCTTCAAGACATGCCAGCAGGCGGCGAGATGTCTCCTTCTGCCATGGGACCTTCTCTTGCTTCTTCTCTATCCTCACCATCGGAAATCATTTGATTCACTAATTTTTAGTGAGTCCGGTGGATGAAGCTAGTTTTTGCTTTTTAGATAATGTTCAAATACTTTTATGTGTAATTTCATAGCTAAATAGCCTAAATTGATTATCATAATTAACATAATAGTATATTTGAAAATAAAGTCTTAAGGGTACTC
>095b4360-491e-4f1b-a275-156840aec5e5_AT1G05750
CGGCGCTCATCACCCACAAAAATCACGCCAATCCAAAGATACAGAGACATAATCAATCTACCTCCGAGACCACTGTTTCATGGACTTCTCGCATCAATCTCCTCACGCGCAATGGTCGATTAGCGGAGGCAGCGAAGGAATTCTCCGATATGACACTCGCCGGCGTAGAGCCTAACCACATCACTTTCATAGCTCTACTCTCCGGGTGTGGTGATTTTACCTCCGGAAGTGAAGCCTTGGGCGATTTGCTTCATGGGTATGCTTGTAAACTTGGTCTTGATAGAAACCATGTCATGGTTGGCACCGCAATTATCGGCATGTACTCCAAACGCGGCCGTTTTAAGAAGGCTAGATTGGTTTTTGATTACATGGAAGATAAAAATTCGGTTACTTGGAATACAATGATCGATGGGTACATGAGAAGTGGTCAAGTCGATAACGCTGCTAAGATGTTCGACAAAATGCCTGAACGAGACTTGATTTCTTGGACGGCTATGATAAATGGCTTTGTTAAGAAAGGTTATCAAGAGGAAGCTTTGTTATGGTTCCGTGAAATGCAGATTTCTGGAGTAAAACCAGATTACGTTGCTATTATTGCTGCTCTTAACGCTTGCACAAACCTTGGTGCTCTCTCATTTGGATTATGGGTACATCGTTATGTTTTGAGTCAGGATTTCAAGAACAATGTGAGGGTGAGTAATTCACTGATCGATTTGTATTGTCGATGCGGGTGTGTGGAGTTTGCTCGACAAGTTTTTTACAACATGGAGAAACGAACCGTAGTTTCGTGGAATTCAGTCATTGTTGGTTTTGCTGCTAATGGAAATGCACATGAATCATTAGTCTACTTCAGGAAAATGCAAGAGAAAGGCTTTAAACCTGACGCAGTCACTTTCACTGGGGCGCTTACCGCGTGTAGCCATGTAGGTCTAGTTGAAGAAGGTCTTCGATATTTTCAAATTATGAAATGTGATTACAGAATCTCGCCTCGAATTGAGCATTATGGATGCTTAGTGGATTTGTATAGTCGGGCTGGGAGATTGGAAGACGCTTTGAAGTTGGTGCAGAGCATGCCAATGAAGCCAAATGAAGTTGTGATTGGATCGTTGCTTGCAGCTTGCAGCAATCATGGGAACAATATCGTCTTAGCAGAGAGGCTGATGAAGCATCTTACCGACCTGAATGTGAAAAGCCATTCAAATTATGTGATTCTCTCGAATATGTATGCTGCTGATGGAAAATGGGAAGGAGCAAGTAAGATGAGAAGGAAGATGAAGGGTCTCGGTCTAAAAAAGCAGCCTGGGTTTAGTTCGATAGAGATTGATGATTGCATGCATGTGTTCATGGCCGGTGACAATGCCCATGTTGAGACCACTTATATCCGCGAGGTCCTGGAGCTTATTTCTTCTGATTTGCGATTACAGGGCTGTGTAGTTGAAACCCTTGCTGGTGATCTCCTCAATGCTTGAAATCCAGGAACCTCCACATCCCATTTTTTGTTCAAGTCCTGAGCGTGAGCATTTGCTCAAATTGGTTGACCGCAAAGAAGCCTTACAGTGGTCTTAGTCTTAGAGTCTTAGAGATGCTGAACGCTAGAATATACCTCATTACATAACCATTGTCGCTTCCTCCAACCTTTTTGCCAGGCCCTACCAATAAAGATCTGGGTGTATATCGCTATTTAAACCTGCTGAATAGAGGCCACACAAGGATATGGTGCTCCCGTGTTTTGTAAGCTTCGAATCCAAGCTATGTGGCCTTGGCGGCCGTCTCCTCGTGCTAATAAGGTAACCTGAATCTATGTGCATTCTTCTGTGTCTTGTCATGTTATGTTGATGTTATTGCTGGTTACTGTCAAGTTAGTAAACAGTTCAATAACTCCCACATTTTGCAACACTTTGGTGTTCTGTTTGCGTGGATTTTGTGATACCTTGGGGCATTTTCTAGCATTTGTTTACCTAGCAGTGATCATAGCACAGGATTGATTCAGCGAAATGCATAGGCAGTACAACATCTATAAGACCTGCTAGCTTGAGTGTAATTATTCCCAACAATATCCTTGTTAATGCATTTTTCGAAGATAGTGAGTTCTGTTCTAGGTACATCTGGTATTGTTAATGTTGTATCATAAAGGTTAAAGTATT
>2197dede-6b6c-4856-9278-fbf0b378ce9b_AT1G04423-AT1G05780
AACGCCGGACTCAATCCATCCCTTAACCCTGAGCAAGATCTGTGTCTCTCGATTCCTGATTTCATCTAAAATCAATGGGCTCTCGATTTCTGTAAACTTCAATTCGGTGGTTTTGCCATGGCTGGAGTTATGCACAAGTTCCTTATTGCGTCAATGTTCATGTGGATTCTTCCTGTTGCCATATTATACGGATTCAACCACAATTTGCTTCCTGGTAATTAATCTCCTTGTTTTATTGCGATCCTCTCCAATTTTCTTTTGGTTGAGTTTTATCTTCTAGTTATGCTGATGCAATTTCGAGTTGGATTCATTCCAATATTGTTGTGTATGAAGTTCACAAATGTGCAACTTTTCATATTTTGTTATCTACTATTTAGCTTTATAGTTGGATTGTAAAACAATTGAGCTAAATTTCGCATCTTAGCTTTAGCTTCATCGCTTCTTAGGAGTGAAAAGCCTAATGAGAATATGGATGTTTTCTATGAGTTTGTAAAGATCTCTCTGGTGATCATGATAAGTATCTCTCTGGCTCTTCATCTTCTTGATCTTTGACTCTTCCTCGAAGCTGTCCTTGGCGCACTTTCTTTGATTTAGAAGGCAACAACTGTCAATTCCCTAAATCTTTCTTGACAAATCATAACAACTTTGGTTAAAAGGTTTCGAAAACTCAACCTCTTCTTCAGTCTCTCTCTTTCCAAAAGGGAAAGACTGAAGTAGAGATTGGGTTTCCGATACCTTTTGGCCCATGTCGTTATGATTTGTCGAGGAAGGTTTGAGAAATTGAAAGAAGATGCGCTAGGACAACTTGAAGGAAGGGTCAAAGATGAAGAAGATGAAAAGCCAGAAAGATCCTTATCATTATAGCTAGAGAGATCTTCACAAACTCATAAAAATCATATATATTCTTACTAGGGTTTCCACTCCTAATGAGTGAAGTCAATGATGCCTTGAAGCAAAACAACTTCATCTTCTTCGCTGGAGATCATAAACTACACAAATTCTTGAAATCTTTGGCTTCTACGTACACTCTTTTATGTAGAACTTTTCTCATGAAAGCAGTTTAATAGTTCCTTTTACTTGGCTATGGTGGTAGTTTTAGAAATTTTCTCTATTGTACAACTTTTTGAAACTGTACTCTCTTAGAATTGTCATATCAATATAGCTTTTTGATGATCTTCACATTCATCCAATGCTCGTTGTTCCTTTGGCGTTGTCTGTCCCACATAAGTTTTATGTATTACTTGCTCAGCTCGTTAATGTGATAAGCTGACCTCAATACTCACTATCAGTGTTTTGAGCTTGATCTTTAACAGGTTCAACGACATTGTCTCCTCATTCTCTAATTCTCTTGAGCGGATTTCTTGCGGTGGTATCAGTGAACACAGTGATCGTGTTCTACATCTGTATGGCCATGAAAGAACCTGCAGATAAACACAAACCAGACGCTGCATTTCTCGCTGAGGCCAAAGATAGTGTGAACAAATTGACAAAAGGAGCCACAAGCAGTGATGATCATGCACTCAAAAAACAAGAGTGAGAGCTTTCTTAATCCAATTATGAAATGAAGAACAACATCTGGGTTGGATCGAATGGAGCAGACCTCGGGTTATCGAAATAGATTATTACAGGATTCTGTGAAAATTGAGGTTTAGGGTTGGTTAAACAAAGTAGCAGAAAAACATGTCGTGTATGATGAACAGAGAACTAATGTTATAACACAAAACTACGAACACTCTTGGAAGGA
>35b7027a-1652-4ac3-afde-5f00a142d4a0_Chr1:1762000
GGTTCTGGGGCAATATGTGAGGGCAAAAGCAGCGAACCGGCGGTGAGGCAGACGCAGGTGAAGTGGAGAGAAGGAAAGAAGTTCAGAGTCGAGGTAATGAACAAATGTCCCATGTGTCCAATCATCAACCTTCGTCTGAAATGTCAAGGATTTCCTCAGTCGCTTGTGGACCCCACATTCCTCCGTGTTCTCTCCTCTTCCGCCGGAAACTGTGTGGTTAACGATGGCTTGCCACTGAGTCCAATGCAGACTCTCTCCTTCAACTACTCCAACACACACCAGTTTGCTCTGCGACCTCTTTCTTGGTCTTTTCAGTGCGAGTAAATCAATAAATTAGTTAAATCAATAAAATGGTCATCATCAATCTGCTGGGTTTCTTCGTATTATCTATATATCAGACCTTTTTCTTTACCATTTTAGCAAAATGTTGAATCTATGTACAAAAGATAAACTATAAGGAGTCTCTAAAGGAGGAAAAGAGTCATGAGGAGAAGTAAAGAAAATAGAAGACACATAGAGGTATCCAAAGGTAATGCAGAAGAGATAAAATGTGAGCCTACTAGATGAACTGTTCCTGTGCCTTCGTCTTTTACTTTTATGCTTGATGAGCCTGCAAAGACAGATAAAACAAAGATAAAATAGTTTTAAA
>e7601813-589f-4ae3-8efb-3cd58e1e23c9_Chr1:1766000
TTGCAGCTTGTAGCTGGTATTTGTTCCATAGTTGTAAGCTATGGTGACAATCAGGAGTGGTTCAATCGTGATTTTGGTTCTGCTGGCTGTATCATTTCTGGCCTTGGTTGCCAATGGAGAGGACAAAACGATTAAAGTGAAGAAAGTGAGGGGAAATAAGGTGTGCACGCAAGGATGGGAATGCAGCTGGTGGTCTAAATACTGCTGTAACCAGACGATATCAGATTACTTTCAGGTTTATCAGTTTGAGCAACTCTTTTCCAAAAGGAACACTCCCATTGCTCATGCTGTTGGTTTCTGGGACTACCAGTCTTTCATTACTGCTGCTGCCCTCTTTGAGCCTCTTGGTTTTGGTACCACTGGAGGAAAGCTCATGGGACAGAAAGAAATGGCTGCCTTTCTCGGTCATGTAGCCAGCAAAACGTCCTGTAAGTTTTCCTTCATTTTAGTCCTCTTTCTACATAGTTGACCATCTAACTATGAATAGAAAAAAGGATGCTTTAAGCTTACCTCCATAGCTATACCATTATATTAATCTGATCAAACTCGACATTCAGAATCATGAAAATGGATATGCCCTAAGTTGCAGTTGGTGGTTTCTATGTTGTAAGAAGCTGCATATGAGTGTTACTGTGATGTCTTATAGGTGGCTATGGAGTTGCAACAGGAGGGCCTTTAGCTTGGGGTCTGTGCTACAACAGGGAAATGAGCCCAATGCAATCCTACTGTGACGAGTCCTGGAAATTCAAGTACCCCTGCAGCCCTGGAGCTGAATACTACGGACGCGGTGCCTTACCCATTTACTGGTACACATTTCTCTTCTACTTTGAAGCTCTAGATAAAAACTGTGTCAAACAATTTGCATTCGTCCATACTGAAGGTATTTTTACCTGTGTGTTATTTGAAGGAACTTCAACTACGGAGCAGCTGGGGAAGCCCTGAAAGCTGATCTCTTGAACCACCCTGAGTACATTGAGCAAAACGCGACACTTGCATTCCAAGCTGCAATCTGGAGATGGATGACTCCAATCAAGAGAGCTCAGCCCTCAGCTCACGACATCTTTGTCGGAAACTGGAAACCTACAAAGAACGACACTTTGTCCAAGCGTGGCCCGACTTTTGGCAGCACCATGAACGTCCTCTACGGAGAGTACACATGTGGTCAAGGTTCCATTGATCCAATGAACAACATAATCTCACACTACTTATACTTCCTTGACCTCATGGGTATTGGAAGAGAAGACGCGGGACCAAACGATGAGCTCAGCTGCGCAGAACAGAAACCTTTCAACCCTTCAACTGTACCTTCCTCTTCCTCTTCGTAAGTCTTATGATATATCGCCGTTGCTCTCAAGTCTCTCTTGCTTAATGTTACGTAATAAGTGAAATTGCTTGTGGTAAAAAAAGAAGAAGTGTGTTTTTGTCCCTCTAGAACTTATAATGCAAACAACATTACATTTTATATTTTTCTGTATGTAAAACCATATTTAATTATTGTATTGGAAGAATGTGT
>87efcb33-e5bc-4bab-bba3-ccd0f04e8761_AT1G06000
AGTTCCACTTTTCAATTTTTCTCCACTCCAAAACCAGAAAGAAAGAAAAAAACATCAATCATGACAACAACAACAACGAAGAAGCCGCACGTTCTGGTGATACCGTTTCCACAATCCGGTCACATGGTTCCACATCTTGACCTCACGCATCAGATTCTTCTCCGTGGAGCCACCGTCACTGTCCTCGTCACACCCAAAAACTCTTCCTATCTCGATGCTCTCCGTTCTCTTCACTCCCCGGAACACTTCAAAACCCTAATCCTTCCTTTTCCTTCTCACCCTTGTATACCTTCCGGTGTCGAATCTCTCCAGCAACTTCCTCTCGAAGCTATAGTTCACATGTTTGATGCTCTCTCTCGTCTCCACGACCCTCTCGTTGACTTTCTCAGCCGTCAACCACCGTCGGATCTCCCCGACGCCATCCTAGGAAGCTCATTTCTCAGCCCTTGGATTAACAAAGTAGCTGATGCTTTCTCTATTAAGTCCATTAGTTTCTTACCCATCAATGCTCATTCGATCTCCGTCATGTGGGCTCAAGAAGATAGAAGCTTCTTCAACGATCTCGAGACTGCCACAACGGAAAGCTACGGGCTCGTCATCAACAGTTTCTACGACCTCGAGCCTGAGTTTGTAGAAACTGTTAAAACACGTTTCCTGAATCACCACCGTATATGGACCGTCGGACCGTTGCTCCCCTTTAAAGCTGGCGTTGACCGTGGCGGACAAAGCTCAATCCCGCCGGCGAAAGTCTCGGCTTGGTTAGATTCGTGCCCCGAGGATAACTCCGTCGTATACGTCGGTTTTGGAAGCCAGATCCGGCTCACGGCGGAGCAAACAGCTGCTTTAGCGGCGGCGTTGGAGAAAAGCAGTGTGCGTTTCATATGGGCGGTGAGAGACGCAGCTAAGAAGGTGAACTCCAGCGATAACTCCGTTGAGGAAGATGTGATCCCGGCGGGATTTGAAGAGAGAGTGAAGGAGAAAGGACTCGTGATAAGAGGATGGGCCCCACAAACTATGATTCTTGAGCATCGAGCCGTTGGATCTTACCTAACTCATTTGGGTTGGGGTTCGGTTCTGGAAGGAATGGTCGGAGGAGTTATGTTGCTAGCGTGGCCGATGCAAGCAGACCATTTCTTTAACACGACGCTCATCGTTGATAAACTAAGAGCCGCAGTGCGAGTTGGAGAGAACAGAGACTCGGTTCCTGACTCGGACAAGCTCGCTAGGATTTTGGCTGAGTCGGCGAGAGAGGACTTGCCGGAGAGAGTTACGTTGATGAAGCTGAGGGAGAAAGCTATGGAGGCCATTAAAGAAGGTGGGAGCTCTTACAAGAACTTGGATGAGCTCGTTGCAGAGATGTGTTTGTAATAAATATCCTCTTCTCTTGCTTTTTAAGATTTGTTTGTTTAAGAGAGTCAATAAGCAAATGGGGTAAGAAAATTGTTATTTATTTTCCTGTTATTTTTCTTTCTTAATTTGATATGACAACGATTAACTCGATTTAGAGTTCGTTAGTCAATGTTTTCTAGTATGATGATGGCAATAATACTAAGACAAA
>d5796107-b329-4124-b062-747ad38d6702_AT1G06040
TTCCCCACAAAACACTCTCTCCCTCTTTGTTCTTTCATCTTCTCTAAGCTCTTTCTCTGAACCTACGCTTCTGCTAAGCTATTCTAAGAGAAGCCAGACTAGCAATAAACCCTTCATTTTAAGCATTCTGTTTCCTTCTTGAGAAACCTAGATATTTTGGTTTCTTGTATCCGGTGATGAAGATACAGTGTGATGTGTGTGAGAAAGCTCCGGCGACGGTGATTTGTTGCGCCGACGAAGCTGCTCTCTGTCCTCAATGCGACATCGAGATTCACGCCGCTAACAAACTCGCTAGCAAGCACCAACGTCTTCATCTTAATTCCCTCTCCACCAAATTCCCTCGTTGCGATATCTGCCAAGTAAGTTTCTCTACAGATCTCATTAGATCTTGTCAAATATTTTATGGATTCGTTAGTTTGAATCTGCTCTGTTGCAAAGTTGTGATTTTATAGATCTTGTAGCAACTGTTGTATGTATGCCTTGTTGTTTAAGACTAGGGTTTGCTCATTATGTTCTTATGACTTGTAGGAGAAGGCAGCTTTCATTTTCTGTGTAGAGGATAGAGCTCTGCTTTGCAGGGACTGCGATGAATCCATCCACGTGGCTAATTCTCGATCTGCTAATCACCAGAGGTTCTTAGCCACTGGGATCAAAGTAGCTCTGACCTCAACTATATGTAGTAAAGAAATTGAGAAGAATCAACCTGAGCCTTCCAACAACCAACAGAAGGCTAATCAGATTCCTGCTAAATCCACAAGCCAGCAGCAACAACAACCTTCTTCTGCTACTCCACTTCCCTGGGCTGTTGACGATTTCTTTCACTTCTCTGATATTGAATCCACCGACAAGGTAGTGATGAGAATTGAGATTCAATGTTAGATCACTTTCTTTGCAAGAAGCTTTTATTGACTTCTTGGTTTAAATTGAGCAGAAAGGACAGCTTGATCTTGGGGCAGGGGAGTTGGATTGGTTTTCAGACATGGGATTCTTCGGTGATCAGATTAATGACAAGGCTCTTCCTGCAGCTGAAGTTCCTGAGCTTTCTGTTTCGCATTTAGGTCATGTTCATTCATACAAACCTATGAAGTCAAATGTTTCACACAAGAAGCCGAGGTTTGAGACCAGATATGATGATGATGATGAGGAACACTTCATTGTCCCTGATCTTGGCTAAAAAGCTATATGTAATCTATGTGTAGACATTCTTCAATGTAAAAGAACAAACAAGAAACCTATCTGCATGTGTGGAGTTAATGTCATATACATTTTAGTTTTGTCTTAAGTTGTGTAAGATATGTTGAGAGCTTATAACAAATGTCTGTGTTTGAGTTTTGTTCA
>1521d9a6-10e1-4637-8413-0e9737bbf2e0_Chr1:1843000
AATCCACAAAGAGTCTTTTTTTTTTTTTCTCTTCGACTTAGCTTATACATAGTTTTATTACAAGATGTCATTGTCAGCCTCGGAGAAGGAGGAGAATAACAAGAAAATGGCAGCGGACAAGGCTGAGATGGGGAGGAAGAAGAGGGCAATGTGGGAAAGAAAGTGGAAGAGATTGGACATTGTGAAAGCTTTTGCATCTCTCTTTGTCCATTTCCTCTGTCTCTTGGCGCCTTTCAATTTCACTTGGCCGGCTTTAAGAGTCGCCCTCATTGTCTATACGGTGGGTGGGCTCGGTATCACCGTCTCTTACCACCGAAATTTGGCTCACCGGAGCTTCAAAGTCCCTAAATGGCTCGAGTATTTCTTCGCTTATTGCGGCCTTCTTGCCATTCAGGTTCGAACTAGCTCTTTCATTTTTTTCCCCCACAAAATTTCCAACTTCGTAGTTGTAAACATCTCCATATTTTCGTAATTCTATACTTAACAGAAATGCAA
>4d05a537-dc56-4022-87f5-a1e77a5825f9_Chr1:1865000
TTAGCCCTCGATGCGCTTACCTTGATATGTTTGGTAAAGGCTTGTGGAAATGTTTTTGCTGGTAAAGTAGGGAAGTGTGTGCATGGAGTATCCATTAGAAGGAGCTTTATAGATCAGAGTGATTACTTACAAGCCTCCATTATAGATATGTATGTGAAATGTAGATTGTTGGACAATGCTCGAAAACTATTTGAAACAAGTGTTGATAGGAATGTGGTAATGTGGACTACGCTGATTTCTGGGTTTGCAAAGTGTGAGAGAGCTGTTGAAGCATTTGATCTGTTCAGGCAGATGCTACGAGAATCGATACTTCCAAATCAATGTACTTTGGCGGCCATTCTTGTTTCTTGCTCGAGCTTGGGATCTCTGAGGCACGGGAAAAGTGTTCATGGCTACATGATAAGGAATGGGATTGAAATGGATGCTGTAAATTTTACATCGTTCATCGATATGTATGCTAGATGCGGAAATATACAGATGGCTCGGACGGTTTTTGATATGATGCCAGAGAGAAATGTGATATCTTGGAGCTCGATGATCAATGCTTTTGGGATAAATGGTCTGTTCGAGGAAGCTCTGGATTGTTTTCATAAAATGAAGTCACAAAACGTAGTTCCCAATTCTGTGACATTTGTTTCGCTTTTGTCGGCCTGTAGCCATTCCGGAAACGTCAAAGAAGGATGGAAGCAATTTGAATCGATGACAAGAGACTATGGGGTAGTGCCGGAGGAAGAACATTACGCGTGTATGGTGGATTTGCTAGGTCGAGCTGGTGAGATTGGAGAAGCTAAGTCTTTCATTGACAACATGCCTGTGAAACCAATGGCCAGTGCTTGGGGAGCTCTTCTGAGTGCTTGTAGAATCCATAAAGAAGTCGACTTAGCAGGAGAAATCGCAGAGAAGCTCTTATCCATGGAACCCGAGAAATCAAGTGTCTACGTTTTGCTTTCTAACATATACGCTGATGCTGGGATGTGGGAGATGGTGAATTGTGTGAGACGGAAAATGGGGATCAAAGGATATAGAAAACATGTGGGACAATCTGCTACTGAAGTCGGCTAGAACATTTTGCTATGGATTTCTGCATCATGGTTTTGACAGATGATGGAAATATGAAGCACCATGACAGAAAGATGATGGAAATTACTGTGAAATAGTTATTTGGAAAACTTTCTAAATCCAAGGTTTCAACTCTCTGCGATGAAGATGAGAGATTGGATTGGATTGGTACGAGACTACGAGCTGGTTGTTGCTGAAGTCAAAAGTCACTGTCATAAGATGCGTTGATATTCTTAGAACAATTGAAGAGGTTTATCTCTCTCTCTGTTACAAGGATCTTAGCTTAGCCAAAGCTAGTTGCGCGGTGTATTTTTCACGTGATTAAGCTTGCAATTTGAAATGTTGTTAATATATTTGGTTGGTATTTGGATATCAATAGAGAATCTGCAAAGACAGCAGTAATTTTGGGAAGGTGACTTGGGGATCAAAGTCTTCTCATGGTACATATTGTAGACATCTTTACATTTTCTGGCTTCAAAACATTTTGTAAGATTTCAGTATTAACAATTTGTTTCTCGAAAAGATCTCAGCCTTTTAGAACC
>6a675c09-8fc5-4de3-a0f1-3f19a6e7423e_AT1G06143
CTTTATCGACAATCTCAAATTCTTTACATGAATGCTTTCGCCAATGTGCATAGTCTTCGGGTACCTTCTCACCATCTTCGAGATTTCTCAGCGTCACTCTCTCTGGCTCCTCCAAATTTAAAGAAAATCATCAAGCAATGCTCGACGCCCAAGCTTCTGGAGTCTGCTTTAGCCGCCATGATCAAGACGAGCCTAAACCAAGACTGTCGCTTAATGAACCAATTCATCACTGCCTGCACTTCCTTTAAACGTCTTGACCTCGCAGTTTCCACCATGACCCAGATGCAGGAACCTAATGTTTTCGTCTACAACGCGTTGTTTAAAGGCTTCGTTACTTGTTCTCACCCGATTCGATCTCTGGAATTGTATGTTCGTATGCTCAGGGACTCGGTTTCTCCATCAAGCTACACGTACTCTTCACTAGTAAAGGCGTCTTCTTTCGCTTCTAGGTTTGGGGAATCACTCCAGGCGCACATCTGGAAATTTGGATTTGGTTTCCATGTTAAAATTCAGACGACTCTTATTGATTTTTATTCAGCCACTGGTAGAATCAGGGAAGCCAGGAAAGTGTTTGATGAAATGCCTGAAAGAGATGATATTGCTTGGACCACAATGGTTTCTGCTTATCGTCGGGTTTTGGATATGGACTCTGCGAATTCTTTAGCTAACCAAATGTCGGAGAAGAATGAGGCTACGTCGAACTGTTTGATTAATGGATATATGGGATTAGGCAATCTGGAACAAGCAGAGTCATTGTTTAATCAGATGCCTGTGAAGGACATAATCTCATGGACCACTATGATCAAGGGTTACTCGCAGAATAAAAGATATAGAGAAGCAATTGCAGTGTTCTACAAAATGATGGAGGAGGGCATCATTCCTGATGAGGTTACTATGTCAACTGTTATTTCAGCTTGTGCCCATCTCGGCGTGCTGGAAATAGGTAAGGAGGTTCATATGTACACGTTACAGAACGGTTTTGTTCTTGATGTCTACATTGGTTCTGCACTGGTAGATATGTATTCCAAATGTGGTAGCTTAGAGCGGGCGCTTCTGGTGTTCTTCAATTTGCCCAAAAAGAATCTATTTTGTTGGAATTCGATCATTGAAGGACTGGCGGCTCATGGTTTTGCACAAGAAGCACTGAAAATGTTTGCCAAGATGGAGATGGAGTCGGTGAAACCTAACGCAGTCACTTTTGTGAGTGTTTTTACTGCGTGTACTCACGCAGGTCTTGTTGACGAAGGTCGGAGGATATATCGCAGCATGATTGATGACTATTCCATTGTCTCTAATGTTGAACATTACGGAGGCATGGTTCATCTATTCAGCAAAGCTGGGTTGATCTATGAGGCTCTTGAATTGATTGGAAATATGGAATTTGAACCAAATGCGGTTATCTGGGGGGCCTTGCTTGATGGGTGCAGAATTCACAAGAATCTCGTGATAGCTGAAATAGCGTTTAACAAACTGATGGTTTTGGAGCCGATGAATAGTGGGTATTATTTCCTTTTAGTTAGCATGTATGCAGAACAAAACAGGTGGAGAGATGTTGCAGAGATTAGGGGAAGGATGAGAGAGTTGGGTATAGAAAAGATATGTCCTGGGACAAGTTCGATTCGGATAGATAAACGAGACCATCTGTTTGCTGCAGCTGATAAGTCTCACTCAGCTTCAGATGAGGTTTGCTTGCTGCTTGATGAGATATATGATCAGATGGGATTAGCTGGATATGTGCAGGAAACTGAGAATGTATATTAAGACTTACCAAAACTTTCTTAGATAATTGAAAGCTTTGTTTACATGAAAGT
>5760e4b0-df23-48a8-b3e0-966939fd3bb9_Chr1:1868000
GATGTTGAACAGATGCTATGCGAAGAATGTAGCCACTTTCTCGAGATAGCGAACGTGATAAGGAGCTTGGAACTCATCATCCTCAGAGGCACCACTGAGAAACAAGGCGAGAAAACATGGATATGTTTTGTAGTGGAGGTACGTTATTTGGGAATAATTGAGAACTGTTCTCCACTCTAAGGTCACACACAGCATGGAATAGACTCCAACACTTGGCTAAACAACTTTACAGTTTACATGATCTGAATAGTCATCCATTTTTTAACATGGAACTAAACAACGTTATTTTAGTTTTAAATCCGAATGGAAAACAAACAATATAATCGCTTTAACATTACAGCATCATGAAATTTCCACAAGGTCCTTAATCATTGTATTGTTGTTATATCACATCTAATAACTGGATACTCTTTATGAATTGACAGGGACAAAACAACAAAGTAATGCACAGGATGGACATCCTGTGGTCTCTTGTGCAAATATTTCAACCCAAGGCTACAAACAGGTAGCAACAACGAAACCCGTCACATCATGCAGACTCGGCTTCATGTATCAACAACTACAAGGATTGAAAAGCATGATGAGAACAGAGAAGAAAACGCTGTGTATGTTTATAGTGTTTGTGTGTGTGTGATACTATTATCTTGGAATAGGTATAAAAAGTCTAAAGGTGTGCCATTTTTGTTTGGAATTGTTATCATGAACACTTCTCAGATTGATTAATGCCACAATATAGCAACATTCAGTATTATT
>3a3dd122-c31a-453e-945b-13701f58b6c1_AT1G06160
AACAAGAAGAAAAAAAAAAGATCGAAAATGGAATATCAAACTAACTTCTTAAGTGGAGAGTTTTCCCCGGAGAACTCTTCTTCAAGCTCATGGAGCTCACAAGAATCATTCTTGTGGGAAGAGAGTTTCTTACATCAATCATTTGACCAATCCTTCCTTTTATCTAGCCCTACTGATAACTACTGTGATGACTTCTTTGCATTTGAATCATCAATCATAAAAGAAGAAGGAAAAGAAGCCACCGTGGCGGCCGAGGAGGAGGAGAAGTCATACAGAGGAGTGAGGAAACGGCCGTGGGGGAAATTCGCGGCCGAGATAAGAGACTCAACGAGGAAAGGGATAAGAGTGTGGCTTGGGACATTCGACACCGCGGAGGCGGCGGCTCTCGCTTATGATCAGGCGGCTTTCGCTTTGAAAGGCAGCCTCGCAGTACTCAATTTCCCCGCGGATGTCGTTGAAGAATCTCTCCGGAAGATGGAGAATGTGAATCTCAATGATGGAGAGTCTCCGGTGATAGCCTTGAAGAGAAAACACTCCATGAGAAACCGTCCTAGAGGAAAGAAGAAATCTTCTTCTTCTTCGACGTTGACATCTTCTCCTTCTTCCTCCTCCTCCTATTCATCTTCTTCGTCTTCTTCTTCTTTGTCGTCAAGAAGTAGAAAACAGAGTGTTGTTATGACGCAAGAAAGTAATACAACACTTGTGGTTCTTGAGGATTTAGGTGCTGAATACTTAGAAGAGCTTATGAGATCATGTTCTTGATAATCTCTGCTTCTACAATTTTTATGTAATTTGAGTGAGCTCTGTTTTTTTAAGAAAAAATCCGTTGAAAAGTTTTGGAAGAGATGTGATGGCCGTGTATAGATGTCAACTATTTGCGTTACTGTTGGAAACATGTATAGATGTGTAGTTCTTTATCTTGGTGCTTAATTTTAATATTTATTTTTGCCA
>3ba25378-e614-4d9d-a377-63a1a9633f56_Chr1:1892000
ATGCAAGAAGAAGCTTAAATCTCTCTTCTCTGCTCCTGAAGTCTGTTCATGGCGATGTCGGGAACTTTCCATTTGACTTCTGACTATGTCCCTGGTACTTCGCTATCCTGTACCCTTTTCATGTCTCTCTCTTTCTCGCTTGTCGATAATTTTTCTGTTTTATTTTGATAATTGTGAAGGCATCTATCTATGTGCGTCTCTATTTGTTTTCCGGGAATATTGTTACTGTTCTTCCTTGAATTCTCGCCGAGCACCTAGTGTTTTATGCCCCTGTCACTGTAGGCGGAAACGGCATGTGTGTGGAGAAATCATTTTGCTTTTGGTTTGTTGTCCACCAGTTGTTCGATGAAATGATTCTCTTGAGTTTTATAGACTTCTGCTTATTCGTGTGTGTAATGCAACTTGCTTCTGTACTGGCCTGCCTCTAGGGTTCTATGAATAACGAATGTTCTATCTTTCAATCTGCTTACTCTATGTTGTGTATTTGCTTGGTAATACAGGTTACACACTTTCAGACAGCCGTTGCTTCTTTAACTCTGCTGTTTCAAGAAGAACACTTGCCATATTACCTTGCTCTTCCTGTCTCGATCACAAGAATGGGCGTCTGAAATCTGTCCCCAATAGAAGTTCTTTTGTGTGCCGAGCAAGTTCTGGCGGCTATAGGAGAAATCCTGATTTCTCAAGACTTAATAAGCATGGTTACCGGGGAAACAACAGGCAAAGCGGAGGGAGAGAAGATTTTGATATCGAAAACTCTGATATGTTGTCTTCAAGAAATGGGCCTTTATTCAACCTGTCTAGTTCCCCCAAATTCCAAGCTACCTCATCCCCTGGACCTAGAGAGAAAGAGATCGTGGAGCTTTTCAGAAAGGTTCAAGCTCAGCTCCGAGCTCGTGCTGCAGCAAAGAAAGAAGAAAAAAAGATTGAAGAAGCTTCTAAAGGGCAGGGAAAAGAAAGTGAAACTGTTGACTCTCTTCTTAAGTTACTAAGGAAGCACTCGGGAGAGCAAAGCAAGAGGCAAGTTAGCAAATTTAGCAGCCAGGGAGAAGTACAAGGAGATACTGTTGACAAACAAGATCGCACCGGAAATCTTGTCACTTCAGGGAACAAAGATAATAATGCATCATCCTTTACCAGACCAACATCAAGCTTCAGAAGAAAGTCGCCAGTACCAAGATCTCAATCACCGCCAGCTTATTCTAGCGAGGCAACTTTTGATCAATCATCAAGTTACAGTGTAACCTGGACCCAGAAGAAGGATACAGTAGAGTTGCATGATGAGCCTGAACATGAGCCTGCGTATGAGCATGAGCATGAGCCTGAAAATGAGTCAGAACCTGGGCCTGTGACAACTATGCTTGAACCAGATTCAGAGCTGAAACCAGAGTCATCATCATTTTATCAAGAGGAGGAGGATGATGATGTTACTTTTGATGTGTTATCACAGGATGATGGTATTTTAGATGTGTTATCAGATGATGATGAGTCTCTCGATGATGCTGATGAAGATAGTGATGAAGCTGAGGAAGAAGCCGTGAAAGACTTGAGTGAATTGAAGCTGGTCGAACTTAGAGGCATAGCAAAGTCACGGGGACTAAAAGGGTTGTCAAAGATGAAGAAAGCCGAATTAGTGGAGTTGCTTGGTAGTGATTCCAGCTGAACCTTGCTCTAGTATGCACCAGTTAAAATGAGTTACTTTCTCTGTATTTTGTTTGTTTGGAAAATGCTGGCTTTGATGTTCTTGATTTACTAGGATTACCTTCTTCTCTTTTAAGTTATTATTATTACACTGATGTACCTTGTCAACTACAGTTTTCAGGACG
>6f181fdd-e59c-4f34-8cf1-7b30edab3c5f_AT1G06380
TGTTCATTGCGCCGTCTTCTCACCGGAGAATGAGTACTACTACTACTACGGCTGCACTTCCGCAGCGACACCAGTCGAAGGTTGACCCGCAGAACGTTAACAGAGCCGTGAAGTCTCTGCTAAAATGGTGGGACTCCAAATCCAAGACCGAGAACTCTGAATCACTCGAGAACGACGGTTTCGTCTATCTAATCGTGACACTGAAGAGAATCCCTCAGTTGGATCGTACTAACCCCTTGATGATCCCTCTTCCTCATCCTCTCATCGATCTGGTCGCCGAAGATCCGCCGGAGCTCTGTTTGATCATCGACGACAAACACAAGAACAAAATCACAAAGGAAGCGGCTTTGAAGAAGATCGAAGCAGAGAAGATTCCAATCACCACAGTTATTAAAGTCTCCAAATTGAAATCCGATTTACGCAAATTAGAGGAGGAGAAGCGATTCGAGTTGTATTTCGCGGAGAGGAGGCTAATGCCGATGTTGCCGAAGCTGTTGGGGAAAGAGTTTGTTAAGAAGAATAAGACTCCGATTGCGATTAACTTAAGGCATGGTAGTTGGAAAGAGCAGATCGAAAAAGCTTGTGAATCAGCTTTGTTCTTCGTTGGTACAGGTACTTGCAGTGTTGTTAAAGTAGCGAAGTTGTCAATGGGAAGGAACGAGATTGCAGAGAATGTTGTAGCGGCCATGAATGGGATTGGTGATTTAGTTCCTGGTAGATGGAAGAATGTTAAATTGTTTCATCTCAAGTTACTTGAGAGCTTGGCATTGCCTGTTTATCAATCAGTTGCTTGATGAATTTGTTTAAAGAAGCTGATGGATGATCTGGTTCCAGTGAGTCACAAGTTTTGGTTTGTTTTCTTAGTGGAATTTGTGATGCTGTAATGTTTAAGATAATGCCTAGACTGAACAAAACTGTCTAGATTGATTAGAGTGAAACAGATGGTTTTAATACAAATTTCCATGAGTGGGTCTTTTGATTGA
>8570f200-1b2d-4d89-9cf2-573dd4a7861b_AT1G06420
AGAATCAATGGAGGATCATGAGAAGATTGATGGGAAGAAGAAGAAGAAGAAGAGTGTGGCTTTGATTCCGGCTAACTACGTCTCCATTCTTCAGCTTCAGGAACGTTGGCTGAAGGAGAAAGAGAAGAAACAAAAGGAAAAAGACTTTGTAGAGAGAGGAGTGAAACAGCAGGTTGATCAGAGACAACGAAGGAGAGAAGAAGAAGAAAATGTAGTGAAGGCCATGGAAACAAAAGTGAAGCTCGAGGAACATAGTTTAAGCGGAGGTGTTCGTATGCATTGTAGTGTGAATCGGTGGAAAAGGGATCAAGTATGCGTTAAGAAAGAGGAAATTAAGGTTTCTGGAATTGTGAGCAACAAGGACGAAGATGGTGTAGATTCGAGGGAGAAAAAGAAGAAGAATCCGGTGAAAGAGAACACTAGGAGGGTTTTCAAGTCCAAAGGAGAGAATGCTGCTAAGGAAGTAACTCAATGCTGGATCAAGAAGAAAGTAGAAGAGGAAAGAGAGACAAGTGAGGTCAAGGGAACTGCCAGATTGATTAGCAAACAAGGTTATTACCAAAACAAGAGACATGATTGGTCGTCTACACGTGTTATTAGGGCAACAACAAGTACTATGGTTTGGGTGAAGAAGGGTAAGAAAGATGGAGCAGTTGGTGAAAATAAAGTCTGAATTATCCTTTCAAGGTTTGAACTTTGGATCATTTGTTTTCTAGGTCTTAGAGTAATTGAATCGGAGCTGAATAATAATGTGTGATGTTATCGATTATCATGGTCTTCAGGTGTTGTAGGATTATTAGAACTTTCCCATAAGCATTTGCTTGTCAATGTCTAAGGTTTGATTCTTATCTTGTGTCTACAATTCCTTGGGGATTGCATTGTAGTAGGTGTGTATGTAAGTAAATGTATACTATCTTGAATCTTGGAGCTCTATCGCGAAGTT
>18dae81b-58be-448d-aa1b-2b3dc066cd94_AT1G06440
TTGTATGTGTTTTATTAGTTTAAATAAATTTTATAGCGGTAATTGATTCGCTTATAGATGTGTTTTGGTCTTGGACATGAAAATACAAAGGTCCATATAATTCTTCTACTTCATTTTTTAATTTCGTTTTTTCCCTTAATGCCTGTTAGGTGTTCGATATAATTCCGCAGAGAGTGTGGGTATATACAGCGACGTTGTGGAACGCGGAAACTCAAAATAGCTCCATATACTCTTTGAGATACTATGAGGTTCCTCCTCATGAGATCACTTCTGGTTCACCCATGTGGTGGCTCCATCATCAATGTCCGATCAACGACTACGTCTGCTCAATATGTAGCTTCCAGATCAAGAGACCCTGTTTTCGAGAAGCTCATGGACAAATACAAGAACCTTCTCAAGGTCATTGCCATACAAGACCTTACCCTCGCCAATCCAACAGCTGATCCTCCCTCTCTATCCATTGAGTTTCTCTCCAGGCTCTCCCAGAAGCTCCACCTTAATCGTGGCGCTGCTTCTTTCCTGCGAAAGTATCCTCACATCTTTCATGTCTTGTATGATCCTGTGAAAGCTGAGCCCTTTTGCAGGTTAACTGATGTAGCCATGGAGATTTCTCGCCAAGAGGCTTTGGCTATCACTGCTACTTTGTCTCTTGTTGTTGACCGGTTGGTTAGGCTCTTGTCTATGTCCATATCAAAGTCCATTCCGCTTCGTGCGGTTTTTAAGGTTTGGAGAGAACTTGGGCTCCCAGATGATTTTGAGGACTCTGTGATCTCAAAGAACCCTCATCTTTTTAAGCTTAGTGATGGTCATGAATCCAACACCCATATCTTAGAGCTGGTTCAGGAAGAAGAGAAAAGACTGGAATTTGAGGCCGCGGTTGAGAAATGGAGGGTGGTTGAGTGTTCTAAGGAGGATTGCAGTGTCGATAGAACCGAGATTCAGTTTAGTTTCAAACATAGTTACCCACCAGGAATGAGACTGAGCAAGACATTTAAGGCTAAAGTTAAGGAATGGCAGAGGCTGCCTTACGTAGGGCCATACGAGGACATGGTTGGTAAGAAGAAGAGTAGATCCGGTGTGATGGGAATAGAGAAAAGAGCGGTTGCGATTGCTCACGAGTTCCTGAATCTGACTGTAGAGAAGATGGTGGAGGTAGAAAAGATCAGCCATTTCAGAAAATGTTTTGGGATTGATTTGAACATAAGAGATTTGTTCTTGGATCACCCGGGCATGTTTTATGTGTCAACTAAAGGGAAAAGACACACTGTCTTTCTCAGAGAGGCTTATGAAAGAGGACGTTTGATTGATCCAAATCCTGTTTACGATGCGAGGAGGAAGCTTCTTGACCTTGTTCTCTTGGGACGCCATGCTGCTTTATCAGAATCTGGGAACACTAGTATGTCTGAACAAGAATGACATTACGATTTTTCAGGCCCTATTGAGTCTGAGCTATGCAATCTTCCATATGGAAGTGTATGAGACACTTGAGAGATTAGGTCCACCAAGAATCAGGCAATGTTTCTATGGCGTTTGTCCGAATTTCGGACTAATTGGCTTGCTCACAAGCAAAAGCTCGAGATAATCTGAAAGCAGGAAAAGCGAGTTACTTGATGTAGCGTAAGTGAGTACTTGGATCAATACTTGTCTACGAAACCAATGTAGGAGTAAACGGTCTTTGTTGTGTACTTTTTTGGTTATGTATTGTCGACAGAAAGGTTAGAAACTAGTATCCAAACTCAATACGTCTTCTTTCTTTAGATTTTGCTTGGTTGCTAATTGCTTCATGTGGCTTTCCTTATTCTACTAAAACTCTCAT
>faffcbd6-82ea-4fdf-88cb-e1f4fdebc53d_AT1G06475
AGAGAGAGAGGTAGACAATGGGAGTTATGAAGAAGTGGGCGTCGCTGAAGAAGAAGAAGCTGCAACAAGAGGAGGAACAAGTGACGGCTAAAGAAACACAGACATGGCAGCGATTAAGGAATCTGTTTTCAACGTCGTCTTCGTCTTCGTCTTCGTCGGCGAAGTGGAAGCGAGTTGAGATAATAATGCTGACAGAGATAGTAGACGGAGTAGTTTACAAGGTCATGTATGTAGTTGAAGCTTTCGTTCTCGTTTCCACGCTCTGCTTCTTCTACCTCTGTTGTGGATGCCACATTTGATCCAATTTTTGTTTCTCTCATTATATTATTCTTTCCAATTCATACTTCCTCTCTTATGGGGTTTAGTGTTAGTCTCAGTTTTATACAAATAAGCTTATATGTAATCTGATCATTCCATCTTGTAGTTCTACATTATAATGTTAGACTCTGTTATTCAATTTCTTCAGAAGATGATAACAGAGACGACACT
>41ec9b84-1ab4-490f-a659-12f495531525_AT1G06500
ATAGACCAAAGGAAGCTCCTTTTTGGTATGTATGCATTGCCTCTGTTATCTATTTGCGAAAATCTGAAGATTGGTTTCTCTACCGAGTGTTTTATACTTTGATACTTCATCTAAAGCTCTAGGCTTTTCTTATTTTCCTTGTTTGGATTGTTTGTTTTCGCTCTAGGGTACGCCAAAGAGGACGCTCTCTGAAAAAAGAAGAAGGTAATCTTCGATTCAATGCAGAGAGTTTTATCAGACGCATGAAATTAGGGTTTTAGTGCCACAATTGGGTATGTTATACAGATGAAAATTGGAAAAGGTCTGGACTTTTCTGAAATTCATAACGTTTGAGTCGTTTAGGGAACTGTTATCTAGGCTGTCTAATTCCAGATCTAGTTCCTTACACATTGATTCCAGGAAGTATTGAGCCTCTATGTTTTGATTCTAGAGGCTTCTGGGTCTAATTCACAGATGTAGCAACGTTCCTGTATTATGTCTTTGTACTGTTGATATTTGCGAGACCCTCTTCTCTGTGTGGTTTGGTTTTGTTCAAAAAGAAAACATTCAAGTCTTCTTCTTGATATAATGGTTAAAACTGGTGCTTACTAGTATCGTTTTTCTTTCCCTTTGATTCATGATTCTTTTAATTACAGTGGTTCGTAACATAATCTGAACCCGAGGACACACACACGATGATGCATTCGACGGTGCAGCATGGGGGAAACAAGAGTGGCAAGTCAAATGTATGGGCTAATACTAACTTGGCAAAGACAGTGGCAGCTGTAGATGAGTTCAAATTTGGATTCCCATCAGGCGGGTTAACAACTGTGTCAAACAAATGGTGGGGAAGGGCAGAGAAAGGCGGACGAGAAGATGGTGGAGGAGAGAACACTGAAAATGGACATGTAGCAGCTTGTGATGAGACGCAAAATTCTTTGGTAGCTATTAGGAAAAGAATAGCGGAAGAAGGAAGAGAAGCGGTTGAACTTGGTCTGCATCAAGGATTTGGTTCAAAAAGACCAGGCAAGAGAGATCAAGCTTTGCTGTTTCAGATCTTCAACTCTGCAATGCCAAAGGATTGGGTTACCCCTGATTCTTCCTAAGTTCGTTTGTAGATTTAGAACAGAGCTCCCTCTTAAAAATTATGCTCTGTTATATGTAATCCGCAAGTTCATTAACTCCTGCAACTATGTTATTATGTCTCTAAGTGAACTGGAAATACAACAGGAAGACTTGCGAT
>b697aae8-e33b-4568-9760-24095f42f4b1_Chr1:1990000
TAATCCTGTTTAGTATATCTTTGTCAAGTTCTCTGTCAGAGATTTACCGGGTAAATTTTGAATCTTGGATCAGGTTTTTGTCAATTTCAGATTTGTAATCTCCCGCTTCTTACTGTAGGAATCGATCAGAAGATATGAACTGGGTTCAACGCAAAATCTACCTTTATAATGTCACATTCGGGCTCTACATGCTTGATTGGTGGGAACGATACCTCTTCAGTATCCTTTTTTCCTCACTCTATCCCTCCATGCTTCATTCGTTCTCTCCATCGATTTTGGTTTATCTGTGCTCCAATTTCGATTTACCCTTTCATTAGAAAGATGCAAGTTTTGATTTTTACATCTTTGGTGATATATGGTGGCATTGTGTTCTGTTCTCTTGTGTTGTCGTCTTAAGCATTGTGTCTGTTCAATTTTAGAATTTTGTTTTTAAAAAGCTACTTTCTTAAAATTTTGTCTTCAACTTCAGAGTTTGGATTATAGTCTCTACTGAATAATATACTGTCAATTGAGATAATTTTTTGCTAGTTTACAAGGACTTAAGATCTTTGCTTGCATCTTCTTTGCCTTTCCTCAACTCTTTTCAGATTCTTTGGTGGTTGTTTTGATGTGGTTCGTTTTATACAACGGTACTCGCTACTTTTCGGAGCTTTTCCAGAGGTAAAACACTTGATGATGCTCTTTGCGCACACCTTAAGCTTGTTAAGGTTTCCTTGACACTAATTTTGCTATTGTTGTAACAATTTTTGGTACTTATCTAGTTCTTTTTGCTACTTTGGTCTTATGGTTTCATTAGCGGGTTTCTAAGTGATGAGTGTTATGATACAATATGCTGTTTGGCCTCATCTTCATCTCTGAAACAAGTTTCACGGTTTCCCATGATTCGTAGTATATGTTTTCACAAAAGGATAAGTCCATCATTTACTTAAACATTATCCTACCTTCTCTTGTGCATTTAGTTAGGGTAGATATTAAGCCTCCCCAGAAGGTGATTGGATTGGAGTTAGAGAAGTCTTTAGTTTGCCTGATGGACTTACTGCTGCTGCTTGCTATCTGAATCTTATTATGCTGATTGTTCGAAACTTTTGAGAAGCAATTGAAGCTCTTTCATGATAATTTCTTGTATCCTCGCATTGCAGGCATTTGACATGAAAACATGTCTTGTTTCTCGCACAGTAGAGCACGAAAAGCCTAGATCATCCAAAGGCATGTACGTTTGGTTCCAATTTCTGAGACGTATACCAGCAAAAATCCCTCTTTCGGCGTCACCTCTGTTTTTGTTAATTTTCCTCCAAAGGCTCTAGGACAGTTCTTATGTCTCTATATTATTTGTTCCCATGTTTTTGCAATTAACAGAAATGATTTTGTAGACTCGTAAGATCGCAAGTCTTCCTGTTGTATTTCCAGTTCACTTAGAGACATAATAACATAGTTGCA
>be249b21-4787-4aef-a320-ca0f10890d4a_AT1G06530
AGAATCAGAGAAAAGTCGAAACCTTTTTCCAATAAAAAGAAAAATCGAAACTTTCCTTGGGGTTTATCACTTTCCTCCTTCGATTCCATTTTCTGATCCTTTTTCTCGCTGTTGCTGGAGATGGCGGAAGAGAGGAGCTTGAACGGCGAAGCGACTGGTCAGGATGATGAGAGTTTCTTCGATTCTGATCAGCAAGGCGACGACGGCAAGTCCACGGAACTCAATCAGAAGATCGGAGACCTCGAGTCTCAGAATCAGGAACTGGCCAGAGATAACGATGCTATCAATCGTAAAATTGAGAGCTTGACGGCGGAGATTGAGGAGTTGAGAGGAGCCGAATCCAAGGCCAAGCGTAAGATGGGTGAGATGGAGCGAGAGATTGACAAGTCCGATGAGGAGAGGAAGGTTCTTGAAGCCATAGCTTCTAGAGCTTCGGAGTTAGAGACCGAAGTTGCACGGCTGCAGCATGAACTGATCACGGCCAGGACGGAAGGGGAAGAGGCTACGGCGGAGGCGGAGAAGCTGAGGTCTGAGATTTCACAGAAAGGTGGTGGAATTGAGGAATTGGAGAAAGAGGTCGCTGGTTTAAGGACTGTCAAGGAGGAGAATGAGAAGAGAATGAAGGAATTGGAGTCAAAGCTTGGTGCTTTGGAGGTGAAGGAGTTAGATGAGAAGAACAAAAAGTTCCGTGCAGAGGAAGAGATGAGGGAGAAGATTGACAATAAGGAGAAGGAGGTTCATGATTTGAAGGAGAAGATTAAGAGTTTGGAATCAGATGTAGCAAAAGGGAAAACAGAGTTGCAGAAGTGGATAACAGAGAAGATGGTTGTGGAAGATTCGTTGAAAGATTCAGAGAAGAAAGTGGTGGCTTTGGAATCAGAGATTGTGGAGTTACAGAAACAGTTGGATGATGCTGAGAAGATGATCAATGGATTGAAGAATGTGGTTGAGGAGCCACTGAATGGCATTGAGTTCAAGTCATGGTCGCCGAATGTGACTGCTGTTGGTTCCGGTGGAGCTGTGGCAGCGGTTGCAGTTGCAGTGGCAGGAGCAGCTGTTGTCTGCTACATTTACCACTCGAGGAGGGTTTGATTCTAGGTATACTTTTTATGAATTTGATTTCTTTGCTTTGAAAGTGTTTCCTACGTAACTTTCTTGTTATGTGCTTGAGAATTTGATTGGTTTCACAA
>1ddd9f38-5b8d-49fa-aa77-e83ef3aa6478_AT1G06570
AGTTCCGTAGCAGAGTTTTAGTTTTAGCAGAGTTGGTGAAATCAATGGGCCACCAAAACGCCGCCGTTTCAGAGAATCAAAACCATGATGACGGCGCTGCGTCGTCGCCGGGATTCAAGCTCGTCGGATTTTCCAAGTTCGTAAGAAAGAATCCAAAGTCTGATAAATTCAAGGTTAAGCGCTTCCATCACATCGAGTTCTGGTGCGGCGACGCAACCAACGTCGCTCGTCGCTTCTCCTGGGGTCTGGGGATGAGATTCTCCGCCAAATCCGATCTTTCCACCGGAAACATGGTTCACGCCTCTTACCTACTCACCTCCGGTGACCTCCGATTCCTTTTCACTGCTCCTTACTCTCCGTCTCTCTCCGCCGGAGAGATTAAACCGACAACCACAGCTTCTATCCCAAGTTTCGATCACGGCTCTTGTCGTTCCTTCTTCTCTTCACATGGTCTCGGTGTTAGAGCCGTTGCGATTGAAGTAGAAGACGCAGAGTCAGCTTTCTCCATCAGTGTAGCTAATGGCGCTATTCCTTCGTCGCCTCCTATCGTCCTCAATGAAGCAGTTACGATCGCTGAGGTTAAACTATACGGCGATGTTGTTCTCCGATATGTTAGTTACAAAGCAGAAGATACCGAAAAATCCGAATTCTTGCCAGGGTTCGAGCGTGTAGAGGATGCGTCGTCGTTCCCATTGGATTATGGTATCCGGCGGCTTGACCACGCCGTGGGAAACGTTCCTGAGCTTGGTCCGGCTTTAACTTATGTAGCGGGGTTCACTGGTTTTCACCAATTCGCAGAGTTCACAGCAGACGACGTTGGAACCGCCGAGAGCGGTTTAAATTCAGCGGTCCTGGCTAGCAATGATGAAATGGTTCTTCTACCGATTAACGAGCCAGTGCACGGAACAAAGAGGAAGAGTCAGATTCAGACGTATTTGGAACATAACGAAGGCGCAGGGCTACAACATCTGGCTCTGATGAGTGAAGACATATTCAGGACCCTGAGAGAGATGAGGAAGAGGAGCAGTATTGGAGGATTCGACTTCATGCCTTCTCCTCCGCCTACTTACTACCAGAATCTCAAGAAACGGGTCGGCGACGTGCTCAGCGATGATCAGATCAAGGAGTGTGAGGAATTAGGGATTCTTGTAGACAGAGATGATCAAGGGACGTTGCTTCAAATCTTCACAAAACCACTAGGTGACAGGTACAGTTCATTTGATCAAACACATGTTACAGTTCCCTAACAATCCATTTGATGATAAACATGTTACAGTTTACTAAGCAATCTCTTGTTTATGATTGTGTTAATAGGCCGACGATATTTATAGAGATAATCCAGAGAGTAGGATGCATGATGAAAGATGAGGAAGGGAAGGCTTACCAGAGTGGAGGATGTGGTGGTTTTGGCAAAGGCAATTTCTCTGAGCTCTTCAAGTCCATTGAAGAATACGAAAAGACTCTTGAAGCCAAACAGTTAGTGGGATGAACAAGAAGAAGAACCAACTAAAGGATTGTGTAATTAATGTAAAACTGTTTTATCTTATCAAAACAATGTTATACAACATCTCATTTAAAAACGAGATCAATCAAAAAATACAATCTTAAATTCAAAA
>debcf909-36d0-4a7c-8bb8-5491d2997439_AT1G06580
TTTGGAATGAAACAACAGCTCAAACCCCAAAACCGTGTTGGGACGGTAAACAGACCCCTCCCTGCTCGCCGGAGCACTACTCGGCGACTTCAGATCTTCTTTCAGGGTTCTTCCAGGAATTAGATTGTCAACGAATCCAATCTTCTGAAACAAAAATCTTCGGATGCGAAGATCGATTGTGATTGTGATTGCGTTAACGGCGAAGGGGTTTCTTCATCGGCATCTTCTGGAGAAAGGTAATCTTGTAACTGCTCTCTCATTACGCATTTGCAATTCCCGAGCTTTTTCTGGTAGGAGTGATTACCGAGAGAGATTGAGAAGTGGGCTTCACTCTATTAAGTTTAACGATGCACTTACTTTGTTCTGTGACATGGCTGAGTCTCATCCCCTCCCTTCCATTGTTGATTTCAGTAGATTACTGATTGCCATTGCTAAGCTGAATAAGTATGAAGCTGTGATCTCTCTCTTTCGGCATTTGGAGATGTTGGGAATTTCACATGATCTCTATAGCTTCACTACTTTAATAGATTGTTTCTGCCGATGCGCTCGACTCTCTCTTGCTCTGTCATGTCTAGGAAAGATGATGAAGCTTGGTTTTGAGCCCAGCATAGTTACCTTTGGATCTCTGGTCAATGGATTCTGTCACGTAAATAGATTTTATGAAGCCATGTCTCTGGTTGATCAAATCGTGGGATTGGGATATGAACCTAATGTTGTAATCTACAACACTATCATTGATAGTCTCTGCGAAAAGGGACAAGTGAATACTGCGCTGGATGTTTTGAAACATATGAAGAAAATGGGAATTAGACCGGATGTTGTTACATACAACTCTCTCATTACTCGCCTTTTCCATTCTGGTACATGGGGCGTCTCTGCTCGAATACTGAGTGATATGATGAGGATGGGAATCAGCCCGGATGTAATCACTTTCAGTGCTTTGATCGATGTGTATGGGAAAGAGGGGCAGCTTTTAGAGGCTAAGAAACAGTACAATGAGATGATTCAAAGGTCAGTTAATCCTAATATTGTCACTTACAATTCACTGATCAACGGGCTTTGCATTCACGGTCTTCTAGATGAAGCCAAAAAAGTTCTTAATGTTTTGGTAAGTAAAGGTTTCTTCCCAAATGCAGTGACTTATAATACTCTCATAAATGGATATTGCAAGGCCAAGAGGGTAGATGATGGGATGAAAATCTTGTGCGTAATGTCCCGTGATGGAGTGGATGGTGACACATTCACTTACAATACTCTTTACCAAGGTTATTGTCAAGCGGGAAAATTTAGTGCTGCCGAAAAGGTTTTAGGTCGGATGGTTTCTTGTGGCGTGCATCCCGATATGTATACCTTTAACATTTTGTTAGACGGTCTATGTGATCATGGAAAAATAGGAAAAGCATTGGTGAGACTGGAGGATTTGCAAAAGAGTAAAACAGTTGTTGGTATTATTACATATAATATTATCATCAAAGGGCTGTGTAAGGCTGATAAGGTGGAAGATGCTTGGTATTTATTTTGCAGTCTTGCTCTCAAAGGAGTAAGTCCTGATGTTATAACGTACATTACAATGATGATAGGCTTGCGTAGGAAAAGACTATGGCGTGAAGCGCATGAGCTGTATAGAAAAATGCAAAAAGAGGATGGGCTTATGCCAATTAAGTAGACGTATAAAAGAGGTAAATATGAGACACCTTAGAGATAGCGAGTTAAGGGTTCACCATCACCACAGATGCGTCTTAATTTTAAGTTTGGCTGTTGTATGATACGAAATTGGACAAACATTAAGCTAGGAGGCATGATGGATTTAATCATATTTTAGATGGGAATGAGAGGATATTAAGGTACCAACCCTCAAGGCATATTGTAGACTGGTTTGGTTTGGACATGTGAAGAGTTTTGAAGCTGAAGTGTTTGGTCACTCTAGCATTAGATGTTGCAGGTGTAGTTTTGTACATACATGTAAATGATGTCTCTTTCTTACGCACATTTGTTGACATAGAGAAGCTAATATTTGCTTAA
>b50dce5c-cb9c-4933-8aec-08a93502edec_Chr1:2034000
TTGCGAAAAATGTTTCATTCTTGCTCTGTTATTCGAGAAGCTAAAACTATGGAGACGAAGAATATTGCTCCTTCATTCGATCGTGCCAGTGAGCTTAAAGCTTTTGATGAGACCAAAACGGGTGTGAAAGGACTCGTCGACTCCGGAATCTCACAGATTCCACGCATCTTTCATCATTCATCTGTCAAACTTGCAAACCCTGAACCAGTTTCCTCGGACTTGCTACATCTCAAGACGATCCCAACGATCGATCTTGGAGGACGAGTTTTCGAGGACGAGCTTAAGCACAAGAACGCGATTGAAAAGATTAAAGAAGCAGCAGAGAAGTGGGGTTTCTTCCAGGTGATCAACCATGGAGTTTCGCTCGAACTTCTTGAGAAGATGAAAGATGGAGTTCGTGGGTTTCACGAGCAATCCCCTGAAGTGAGGAAAGATTTCTACAGTCGCGATTTAACTAGAAAGTTTCAGTATTCAAGTAATTTCGATCTCTATAGTTCTCCAGCTGCAAATTGGAGAGACACAGTTGCTTGTACCATGGATCCAGATCCATCCACAAGATATTCCAGAGATTTGTAGGTATGAGTCCATTCCTTATACTTGACTTGATGTGTAATCTCTATTCATATATGGTGAATTGTTTCAGGGATGTCACCATAGAATATTCAGAGCAAGTGATGAATTTGGGTGAATTTCTCTTTACGCTTCTATCAGAAGCTCTAGGGTTGAACCCTAATCACCTCAATGACATGGATTGTTCTAAGGGTTTGATCATGCTTTGCCATTACTACCCACCATGTCCAGAGCCTGACCTAACTTTAGGCACAAGTCAGCACGCCGACAATACTTTTCTTACCGTTCTTCTTCCAGATCAGATCGAAGGGCTTCAGGTTCTTCGTGAAGGGTACTGGTTCAACGTTCCTCATGTTCCAGGAGCTCTAATCATCAACATCGGAGATCTTCTACAGGCAAGTTTGCACAACCAATACATTTTTTTGCTCTGTTTTGCAGAAGTATAAATCTTCCTCTTGGTTCAAACATTTTTTTGTTTGTTTGTATTAATGCAGCTTATAACAAACGACAAGTTCGTCAGTTTGGAGCACAGAGTATTGGCGAACAGAGCAACAAGAGCTCGAGTCTCTGTAGCAGGTTTCTTCACCACCGCCATGAGACCAAACCCTACAATGTACGGACCCATTAGAGAGCTCGTGTCTAAAGAAAACCCTCCAAAGTACAGAGAGACCACTATTCGAGACTACACTGCTTACTTCAGTGCCAAAGGACTTGACGGAACCTCTGCGTTGCTCCATTTCAAAATATGAAACATGGCGAGCTAGCTACTACTTTATCACACACATACTGTATATGTAACATGTTGGAGATGTGTGAACCACATGCATGTGGAATTTATGATTAATTAAGAATCGTTATTTCGGTTTAGTCCACATAAGGTGTGGTCTGTATCATTTTGTCTATAAAAGATC
>5997ed4d-0efc-40d9-812f-cb26ec736f5a_Chr1:2047000
ATCAGTGATGGACTTCTTGTCGGTAGGAGTGACCATGACATTGAGATTGCTAGTAGCATCGAAGTTGTCTTCGAACCTAAGGACTTGTCCTGGATACTCAATCTCTTTGCTTGGGTTCCATTTTGCTGGAACCTGCACTTTGAACCCATCTCCATTGTATGGCAAGAAGTCTGTGTTCGTCTTTGGCTTCCCAAACACGTTTGCTGCAACAAACCAAAAAATAAAAATAGGATGAAAAAAACACAATATGTTCTTCAAGATTCTTCTTCAAGAAAATGAAATGATCCAAGGTTATTTTATTTTATAAACGCACCAGCTTCACCGTAGGCGGCATCAGCAGGAGATACTTTGGAACCAACAGCAGCGGCGCCGACGAGGAGAGTGAGAGCAAGACGGCGGGAGACGGCGGAGTTATCGTCTTCATGAGACTGTTGAGCTTTACAGATGATCTGAACAGGTTTGGAGAGCGACACGTGACGCTGGGATGAGGAGGAAGATGATGATCGTGCGGCTGATGAAGCCAATGCGCTCTGGTGTAGGAAACACGCACTGTACGCCATTATCTCTGTCTCTCTTTCTCTCTTTCTCTCTTCTCTCCTTGTGTGTGATTAAGTTATGAAAGTGTTTTTTGAGGATTGTTGGTGTGTTAATGTATGGAGGTGAAACCAAGAGTGAAGCTGATTGGTTGGTTTCGGATATTGGAGGATCTCTCTGTTGATGTCCAGATAAGGCTGTTGAGGTGTTGTATTGTGCC
>fd3716d0-abca-4b14-a88b-4d7c1e80fee7_AT1G06760
TAATCACTTTCGAAATTACATTTACGCTTTCTTGCAATCAAATTTTCCGATCTTAAGTTCAGAAGACGATGTCAGAGGTGGAAATAGAGAACGCTGCTACGATCGAAGGAAACACCGCTGCGGATGCGCCGGTGACGGATGCGGCCGTTGAGAAGAAGCCTGCAGCGAAAGGACGAAAGACGAAGAATGTTAAGGAAGTGAAGGAGAAGAAGACTGTTGCTGCCGCTCCGAAGAAGAGAACTGTTTCATCTCATCCTACTTACGAAGAGGTAAAAATGAGATTCGATTTCGTTTATTCGTGTTTCTTATTAAGCCGGATTCTGATTTTGGAATTTAGAAATTGATTTTTGTGTTCTTTGTTGATGCGATTTCAGATGATTAAGGATGCGATTGTTACGTTGAAAGAGAGAACTGGATCTAGCCAATACGCGATTCAGAAGTTCATCGAGGAGAAGCGTAAGGAGCTTCCTCCAACATTCAGAAAGCTGTTGCTTCTCAATCTGAAGAGACTCGTTGCTTCTGGGAAGCTTGTGAAGGTCAAAGCCTCGTTTAAACTCCCATCGGCGTCGGCTAAAGCATCATCCCCTAAGGCGGCAGCGGAGAAATCTGCTCCTGCGAAGAAGAAACCGGCGACTGTGGCGGTTACCAAGGCGAAGAGAAAGGTCGCTGCGGCTTCCAAGGCTAAGAAAACAATCGCCGTTAAACCTAAGACTGCTGCTGCTAAGAAAGTGACCGCGAAGGCTAAGGCTAAGCCCGTTCCTCGTGCCACTGCTGCTGCAACTAAGAGGAAAGCTGTTGATGCGAAGCCCAAGGCTAAGGCTAGACCAGCCAAGGCAGCCAAAACGGCCAAGGTTACATCTCCGGCTAAGAAAGCTGTTGCTGCCACGAAGAAAGTTGCTACGGTGGCCACAAAGAAGAAGACTCCGGTTAAGAAGGTTGTGAAGCCAAAGACGGTTAAGTCTCCAGCAAAGAGGGCTTCTTCTAGGGTTAAGAAGTGAAGTTAGGGTTTGTAGGTAGAAGAATGGTTAACGATAGTTTAGACTTGTATAATTCAATCATCTTTATGCGACTTTGTTTGCTTTTCTTCTTTCAGTGTTCTTGTTATTCACAGTTCCTTTGGACTACCCCTTAAATCATATATAGATTTCATCAATGAAGCAAACTCGAGTTTCT
>475fa238-0534-4af1-9e4b-a9d2bf8a3a28_Chr1:2089000
TTCCAGCTAATATTTTGACAAGTCAAAAGCCTTTGAGGAGACAGATCTCAATGTCCACATTTTCCAACACCATTTCTTTATTAATACGATTTTCAAAAATTTGGTAAACATTATTGCCTCATCAAATGCCGAATGGAGAATAATGGGGTCATTTAGTAATCTGATTTACGTGGCACTTCTTTCTTTCATGGGTAGGTTGGAGAGAATTTAATTATCGAAAACTACTAGGAAATAAATTTGTCGTTTAGAGCATAATAGTATTAGTATGAGTTGATGAATCTGGATTATTGTTTAAAAAAACATAGGTATCATGGGAAAGGACAGAGATTTGTGTTATCAAGTGGGAGAGATCCAGCGTTAGTGAACAAAGCATCTGATTTTTTGAAAGACCATTTCATGGTCCCTCCTTATTGGCGCCAAGACGCAAACAAAGGGATGGTGAGGAACACTGACGGCCGTTGGATTCAACCTGATCGCATCCGTGCAGATGATCAACATGCTCCTGACATACATCAACTCCTCACCCAACTCCATCATCCATCACAACTCTTGTAATTTATCGATTTTTTTTTGGTTTTTAATCTTCCTAATTTGTGTCATTGCCTTTTTACATTACAGATAAACAAAATTGAACGTCCCTATCTTAGTGAAAACCCGTGCATAGTTTAAAATAAATT
>82e08809-d79b-4add-b91a-fa39c55ccfb2_AT1G06830
CAAGATAATGGACAAAGTTATGAGAATGTCGTCCGAAAAAGGGGTGGTTATATTTACCAAGAGCTCCTGTTGTTTGTCCTATGCGGTTCAAGTTCTCTTCCAAGATCTTGGTGTTAACCCTAAGATCCACGAGATTGATAAGGACCCTGAATGCCGAGAGATAGAGAAGGCTCTTATGAGGCTAGGGTGTTCAAAGCCGGTCCCAGCCGTCTTCATTGGTGGCAAGCTCGTTGGTTCGACCAACGAAGTAATGTCCATGCACCTAAGCAGCTCGCTCGTTCCCCTAGTGAAGCCATATTTATGTTAAACAACAACGAAGGAGTATTTATGATATTAATTAGCTATGTATATGTTATTCAATAAGGAACAAAATTGAGCCAAATCTTTGTAATGTGTTTTTTGGTATTATTATTGGTTGTATAACATTGGGAAAGTGTACGTATAATTATAAGACTGTTAT
>931ece01-4de9-4bd5-90b5-e24669771cef_AT1G06850
AGAGAGAGAAAGAGCTTCGTCTTCTTCATCTCCATCATTATCTCCATTGACATTGTTCTCAATTGCGAATAATAATCATAATTATTCACACAACCAAAGCATTCATCTCTCAGATTCTCTTAAAAAAATGGAGAAATCAGATCCTCCACCAGTCCCAAAGCCCGGCGCCACTATTATCCCCTCCTCCGATCCAATTCCTAATGCCGATCCGATTCCATCTTCTTCCTTCCACCGCCGATCTCGCTCCGACGATATGTCCATGTTCATGTTCATGGATCCCCTCTCCTCCGCCGCACCACCTTCCTCCGACGACCTTCCCTCCGACGACGATCTCTTCTCTTCTTTCATCGATGTCGATAGCCTCACCTCTAATCCCAATCCCTTTCAAAATCCTTCCCTCTCCTCCAACTCCGTTTCCGGCGCTGCTAATCCTCCTCCTCCTCCTTCCTCTCGTCCTCGCCACCGTCACAGCAATTCCGTTGACGCTGGATGCGCCATGTATGCCGGTGATATCATGGACGCTAAGAAAGCTATGCCTCCTGAAAAACTCTCTGAGCTTTGGAACATCGATCCCAAACGCGCCAAAAGGTCCTTCTTCTTCTTCTTCAAATTTGTTTCTCTTTCCACAGAATTGAAGAATTGCAATGAAATTAGGGATTTGATTACAGGATTCTAGCGAATCGACAATCTGCAGCTCGATCCAAAGAGAGAAAAGCTCGATACATTCAAGAACTTGAGCGCAAAGTTCAATCTCTTCAAACCGAAGCTACCACTCTCTCTGCTCAGCTTACTCTCTACCAGGTTTCCATATTCGGCGATTCCTCGTTTGATCCCAACAGAATAGGAAAGTTCTTTCCTCTGTTTTACATACATAGACAGATCTTGATTTCAATGTTGTTTTGATTGATCCAGAGAGACACAAATGGACTAGCAAACGAAAACACAGAGCTGAAACTTAGGTTGCAAGCAATGGAACAACAAGCTCAGCTTCGTAATGGTAAGCACAAAAAAAAAAGAAGCTAATTTCTTTGTATGCATTTTGGTGCATTTCTTCAATATTTGCTTTTTGATGTTACAGCTTTAAACGAAGCGTTGAGGAAAGAAGTTGAAAGGATGAAGATGGAGACAGGAGAAATCTCTGGTAATTCAGATTCGTTTGATATGGGAATGCAGCAGATTCAGTATTCTTCCTCAACTTTCATGGCTATTCCACCATATCATGGCTCAATGAACCTCCATGATATGCAGATGCATTCTAGTTTCAATCCTATGGAGATGTCCAATTCTCAAAGCGTGTCGGACTTTCTACAGAACGGCCGAATGCAAGGGCTGGAGATTAGTAGCAATAGCTCAAGCTTAGTCAAATCTGAAGGACCTTCTCTCTCTGCTAGTGAGAGTAGCTCTGCCTATTGACGACAAGATTATGATGAGGCTCATTTTTCTGTTAATAGGTTTTTTTTTTTTTCAATTCATTTGATTCACTTTTGATTATTTATTCTTTCTTTTTTTTGAGGTGCCATTGTGCAAGAAAGGACGTACGTATACATTTGTGTTGGTTATGTGTCGTGAGTTTCGTTGTTTGCTATTCCCATTGTTTGTTCTTCAAGGAACAAAGG
>2aa11ce9-23d9-4441-9c25-a5b2ac762471_AT1G06980
ATATCAAATACTCAAAACAAAAGAGAAAGAAATTAAAGAGAGAGATGGGAAACAGCCTAAGGTGTTGTCTGGCTTGTGTTCTTCCATGTGGAGCACTAGATTTGATCAGGATCGTTCATCTAAACGGCTACGTTGAGGAGATCACACGGTCAATAACCGCCGGAGAGATCCTCCAAGCAAACCCTAACCATGTCCTAAGCAAACCATGTTCTCAAGGAGTTGTCCGCAAAATCTTGATCTTGTCTCCTGAATCCGAGCTCAAACGAGGAAGCATCTATTTTCTCATCCCCGATTCTTCCTTGCCGGAGAAGAAAAGGCGGAGAAAGGACACTCCTCGCCGGAAGAAGAATCTCCAAAACCCTAGTGCCGACGCCGCCGGCCGAGAAATTAAAGGTGATGAGGAATGTGTGAAGTTGTGTGAGAAGTACTTAGAAGAAGTAGTGTCGTCGGCGTCGACAGGTAAAGAGCACCGTCATCGCCGGCGGCACAGCAGATCGGCGTCAGTATCCACGTGGCGACCTCTCCTTGACAGTATCTCTGAGGATCTTAATTAATTCCTCTTTCCTTTAAATCTCTTTTTTTTTTGTTGCTTCTAGCTAATGGTGTTTTTTGTCCGGAAGCCGGATTTTTATCATTCTCTTTTTCATTTTTTCTCTCTTTTTTTTTGGTTTTGGGGAAATTTTCACGAAAAGAGTTATATAATGTGGATAAGATCTGTGTTAAA
>76385aa5-376e-415f-ade6-242a58a2923e_AT1G07020
TCCGTGTAACAACTTCATCGTCTTTTTCAGTTCAACAACTTCATCGTCTTTTTCAGTTCAACCTCCGACATCTCTCGTCTCCAGGTGATTGATCCCATCGAAGGGTCTATGGAAGGTTCTTCTACTCTCCTTTTTCTTCTGTTTAATTCTTATGAGGATCCGTAAGACACATTTGTTTCTTCGGATTTTTGGAAATTGAGATCTGCTTAATTCGTTAACCGGATGCATTATTTGCAGAGAACAACAACGCCGGGAGCGATTCCGACTCTAATTCCGTCGAAGATTCACAAGACTATTACGAACCGATCTCAGCCGTCGATTTATATAACTCCAACGACGATGAAGAAGACAGTTATCTTCCGATCGGTGGAGATGGTCTCTCTAACGGCCATTGTATGATTCCGGATGCAGAGGTAGGAATCTCTTCTATTAGTATAAACGATAACACAGACAGCGAAGAAGAGACAGAGACGGAGACTGGACCGGAGATCCGTAGAGCGTTTGAGGAGGACGAACGGCGGAGAAGATCGCCGTTAGTGGAGGAGAATGCCGTTAGGGTTATGGAGGCAATGCGAGCCATCTCATTCCCTGGAACGGCTCCTGATTGGGCCTCCGATGTTAATGAGGATCGTTGGATTGATCAGCTTCGAAGATTGAGAACCACTTCTCAATAAGCTTTCTCCAATCTCGATAGTTGTTTTCGTTTAAGATCTTTCTCAATGTTGTTCAATGTGACTTCTTTTAAACATTCAATATAAAAACCAGAGAATTTCACCA
>9c6e9cad-a957-47d1-b856-f99fc481fce3_AT1G07090
TTTAACTACTAAACACTAAATTATCAATCCGCTCTCTTCTCAAAAAAAAAAATCGACTCTAAAATCAAACTCTCTCAAAGCTCCCCAAAAAAACCCTAGTTCTGAATGGAATCGGCGGATTCCGGACGATCCGATCCGGTAAAAGGAGACGACCCGGGTCCATCTTTCGTCTCTTCACCACCAGCTACACCTAGCAGGTATGAGTCACAGAAGCGACGCGACTGGAACACGTTCTTGCAGTACCTCAAGAACCACAAGCCGCCTCTCGCGTTGTCACGGTGTAGCGGAGCGCATGTGATCGAGTTTCTCAAGTACCTCGACCAGTTCGGTAAGACCAAAGTCCACGTGGCGGCTTGTCCTTACTTCGGCCATCAGCAACCTCCGTCTCCTTGCTCATGCCCTCTCAAGCAAGCTTGGGGATCTCTCGATGCTTTGATCGGACGGTTGAGAGCTGCCTACGAGGAGAACGGTGGACGGCCGGATTCTAACCCGTTCGCCGCACGTGCGGTTCGGATTTACTTGAGGGAAGTCAGAGAGAGTCAGGCAAAGGCTCGTGGGATTCCTTACGAGAAAAAGAAACGGAAACGGCCGCCAACTGTCACCACCGTTAGAGTTGACGTCGCTTCTTCGAGACAAAGTGACGGAGACCCTTGTAACGTCGGTGCTCCATCTGTTGCCGAGGCCGTACCGCCTTAGATCGAATTATATATAATATTATAGTTTTCTTGATTAATGATATATATATACTTATCTCTATGTATGTATGGAACTCACTTCATCTTTTGTTCCTTAGTACCTAATTATTAAATTTTGTTCCTTTTGAGTTGATCTGAAACTATGCTAAGACGCTACAACGGAGGTTTTTTGTTTTCCTGTGGATCTCGGATGCATTAAGTTCTTGAATTTTGAATTCTTATATAAAATGCGGACCACACAGTTT
>6484fc4b-79d2-43ae-9a6f-9dea9c1861e7_AT1G07135
AACAAGAGAAAAGATAAAGAAAATGGGTTTGAGAAGAACATGGTTGGTTTTGTACATTCTCTTCATCTTTCATCTTCAGCACAATCTTCCTTCCGTGAGCTCACGACCTTCCTCAGTCGATACAAACCACGAGACTCTCCCTTTTAGTGTTTCAAAGCCAGACGTTGTTGTGTTTGAAGGAAAGGCTCGGGAATTAGCTGTCGTTATCAAAAAAGGAGGAGGTGGAGGAGGTGGAGGACGCGGAGGCGGTGGAGCACGAAGCGGCGGTAGGAGCAGGGGAGGAGGAGGTGGCAGCAGTAGTAGCCGCAGCCGTGACTGGAAACGCGGCGGAGGGGTGGTTCCGATTCATACGGGTGGTGGTAATGGCAGTCTGGGTGGTGGATCGGCAGGATCACATAGATCAAGCGGCAGCATGAATCTTCGAGGAACAATGTGTGCGGTCTGTTGGTTGGCTTTATCGGTTTTAGCCGGTTTAGTCTTGGTTCAGTAGGGTTCAGAGTAATTATTGGCCATTTATTTATTGGTTTTGTAACGTTTATGTTTGTGGTCCGGTCTGATATTTATTTGGGCAAACGGTACATTAAGGTGTAGACTGTTAATATTATATGTAGAAAGAGATTCTTAGCAGGATTCTACTGGTAGTATTAAGAGTGAGTTATCTTTAGTATGCCATTTGTAAATGGAAATTTAATGAAATAAGAAATTGTGAAA
>a703acf7-0812-43ab-bf9a-fae6b2be0f40_AT1G07150
TGGCACACATGGAGAAACAGAGCATCAGAAACACTTGTTCTTCTTCTTTAATGTTATCCTCACCATCTTCTTTTTGGGTTCGTGGTGCGTGTATCGGCAGAGGTTGTTTCGGTGCAGTTAGTACGGCGATCAGCAAAACCAACGGTGAAGTTTTCGCCGTGAAATCCGTGGATCTCGCCACGAGTCTCCCCACTCAATCAGAGTCTCTCGAGAACGAAATATCTGTCTTCCGCTCGCTAAAGCCTCACCCTTACATCGTGAAGTTTCTCGGCGACGGAGTCTCGAAAGAAGGAACGACGACGTTTAGGAATCTCTACTTAGAGTATCTCCCAAACGGTGACGTGGCTAGTCACAGAGCCGGAGGAAAAATCGAAGACGAGACTCTGCTCCAGCGTTACACGGCGTGTCTTGTCTCTGCTCTCCGCCACGTACACTCTCAAGGATTCGTTCACTGCGACGTCAAGGCGAGGAACATCCTCGTCAGCCAAAGCTCCATGGTCAAGTTAGCCGATTTTGGGTCGGCGTTCAGAATCCACACACCGAGGGCTCTGATCACGCCACGTGGAAGTCCGCTTTGGATGGCTCCGGAGGTGATCAGACGAGAGTACCAAGGTCCGGAGAGTGACGTCTGGTCTCTCGGCTGCACGATCATCGAGATGTTCACTGGGAAACCCGCTTGGGAAGACCACGGAATTGACTCGCTGAGTCGAATCAGTTTCTCTGACGAGTTACCGGTTTTCCCCTCGAAGTTGTCGGAAATCGGCCGTGATTTCCTAGAAAAGTGTCTGAAGCGAGACCCGAATCAGAGGTGGAGTTGCGATCAGCTTTTGCAGCATCCATTTCTCTCTCAGTGTCACAACTCATCTCCGACTGAGTCATCTCCGCGTTGCGTACTTGACTGGGTCAACTCGGGGTTTGACTTAGAAGAAGAAGAAGAGGAAGTAGGGAGATCAGAATTCGAAGACGCGGCGAAGGCAATAATTTGTAATTTGGCGACGACCGGAGGAGTAATTTGGGAGTCAGATGGTTGGGTGGAAGTTAGATGCCACGCTTCGGAAGAGGAAGGGACAACAATGGAATATTCGGGATCCACAAGGGTAGAATCGGAATATAACACATCATCGGATCCAAACGATGACGTGGCTGGTGACTCGGCGATAATTGACGTTTCTATGTCTCAGAATTTACCGCCTGGAAACGGGGGATCGGCGGCGGCGCTGCCATATGAATTTGTGGTGGTTTTACATTTATTAATGGAAATTATGGTTTATACTACATGTATCTTTAGGGAAATTGTTCTCACTATGTATTTGTTGTATCAGTATAATCAAAGCAATAAACTCGAAACGTTGTCTTTTAA
>756c8ef7-a0c7-4a93-bde8-4379f7917b50_G805
AATAGGTACACCGTACCATAGACTCTCTTGGACGGAATTCCACCCGCAGTGAGAAACGAATCCACCTGTTGCCTTGTGGGCCAAGATATCCACTTGTGGAGCCCAACTACACACAATTCCACGGCCCATTGTTCGATCGACAAATCCTTCTGGAAGCGGCTCCTGAGGATCGCCATCTCCCGCCATGTTCGTACGGATCGCCCAGATGAACCTGCACCCGATAAGCTCGAGCGCGTGAGCAATCTCTGTGATCTGAGGTGCAGGGAAGACTCCCATGCTCCCGAAACACAGGAACAAAACCGACGAGTCTGGTTGCTCGTCAAGCCACTTCATCATCTCTTTATATTGGGCCGAAGCTAGACCCGGATTTGTACGGCCCGTTAAGTTGAGAACCGGCCCAACAGGATACACGTGAGGGTAATCTCGTCCTTGAGAAAAATGTTCAGCAGCATAAGGCTCCACTTGGGTAAATGAATTAACCAAAATACCCTTGGCTTCATGTAATCGCTCGCCGATTTTGACCAGAGACCCGTAAGAGAGTTTATCGAACACACCTGGCGGCAGAACCTTGGCGGGAACACGGTTCACAAACGCCGGAATATGTAACTCTTCCTCGCCGGAGCTCTCATCGAACTCCGACGGAGTCAAACGTTGTCGTTCCGGGAGATACTGTAGAACCCCTAAGAAACCAAAGTTGGAAGTCATGAAGATATAGGAAGGAAGGTTTACCTCACGGCCGATGTCGATCAAACCAACGCAGAAGAAATCAAGAATCAAGCCGGCGACATGACTACTACCACCTCCGGAAGATGATGATGATGAGACTAAATCTTGGATGGTTTTTCTGAGACAAGGTATGTTTTTATGGATGAAATCGAGGATGTAAGTCTCGGAGGAAGTGTCAAGAAGCTTGATCGGAGGTGGATCGTGGATCTCCGGGAGACTGATGATTCGGATACCAGGCTCGGAGGCTGTTAGCGAAGCAAGAGAAGCGTCGGCGTGAGGAGCGTAAGGAAGATTCATGGAGAGGATTGTAATCATAGAAATCCGACGGTCTAGATTGAGTAGACGCTTTCCAAACTCGATCGTTGACAAGAGATGGCCGGTCTCCGGCAGAGGAACGAATATGAGCTCTGCTGTCTTCATCTCTTTACTTTTTTTTCTTTATGATTTTTCTACTGAAACGCTTGTTGCTTTGGTATGTATGAATTTATGACATATTGATATGGTAGTGGAGTCCCATGTGTTAAACTA
>8b731a83-ad7f-4bfd-a202-ea8fbff62a8c_AT1G07240
AAAAAAAGTAAAGAGATGAAGACAGCAGAGCTCATATTCGTTCCTCTGCCGGAGACCGGCCATCTCTTGTCAACGATCGAGTTTGGAAAGCGTCTACTCAATCTAGACCGTCGGATTTCTATGATTACAATCCTCTCCATGAATCTTCCTTACGCTCCTCACGCCGACGCTTCTCTTGCTTCGCTAACAGCCTCCGAGCCTGGTATCCGAATCATCAGTCTCCCGGAGATCCACGATCCACCTCCGATCAAGCTTCTTGACACTTCCTCCGAGACTTACATCCTCGATTTCATCCATAAAAACATACCTTGTCTCAGAAAAACCATCCAAGATTTAGTCTCATCATCATCATCTTCCGGAGGTGGTAGTAGTCATGTCGCCGGCTTGATTCTTGATTTCTTCTGCGTTGGTTTGATCGACATCGGCCGTGAGGTAAACCTTCCTTCCTATATCTTCATGACTTCCAACTTTGGTTTCTTAGGGGTTCTACAGTATCTCCCGGAACGACAACGTTTGACTCCGTCGGAGTTCGATGAGAGCTCCGGCGAGGAAGAGTTACATATTCCGGCGTTTGTGAACCGTGTTCCCGCCAAGGTTCTGCCGCCAGGTGTGTTCGATAAACTCTCTTACGGGTCTCTGGTCAAAATCGGCGAGCGATTACATGAAGCCAAGGGTATTTTGGTTAATTCATTTACCCAAGTGGAGCCTTATGCTGCTGAACATTTTTCTCAAGGACGAGATTACCCTCACGTGTATCCTGTTGGGCCGGTTCTCAACTTAACGGGCCGTACAAATCCGGGTCTAGCTTCGGCCCAATATAAAGAGATGATGAAGTGGCTTGACGAGCAACCAGACTCGTCGGTTTTGTTCCTGTGTTTCGGGAGCATGGGAGTCTTCCCTGCACCTCAGATCACAGAGATTGCTCACGCGCTCGAGCTTATCGGGTGCAGGTTCATCTGGGCGATCCGTACGAACATGGCGGGAGATGGCGATCCTCAGGAGCCGCTTCCAGAAGGATTTGTCGATCGAACAATGGGCCGTGGAATTGTGTGTAGTTGGGCTCCACAAGTGGATATCTTGGCCCACAAGGCAACAGGTGGATTCGTTTCTCACTGCGGGTGGAATTCCGTCCAAGAGAGTCTATGGTACGGTGTACCTATTGCAACGTGGCCAATGTATGCGGAGCAACAACTGAACGCATTTGAGATGGTGAAGGAGTTGGGCTTAGCAGTGGAGATAAGGCTTGACTACGTGGCGGATGGTGATAGGGTTACTTTGGAGATCGTGTCAGCCGATGAAATAGCCACAGCCGTCCGATCATTGATGGATAGTGATAACCCCGTGAGAAAGAAGGTTATAGAAAAATCTTCAGTGGCGAGGAAAGCTGTTGGTGATGGTGGGTCTTCTACGGTGGCCACATGTAATTTTATCAAAGATATTCTTGGGGATCACTTTTGAGTTTTGACCATTTCACTTTCAGAGCAAGATAATTTTGTAATTTGTAATAAAAATAAACAAATGTTATCAATTTATTATGGACTAAATGTTAATCAA
>aeaf4394-d605-42ce-a6d4-3cac77fcb6ae_Chr1:2225000
GACGAGTTCCAAAGCTCGAGCTATCTCCTTCACTTGCGGCTCATCAACGCTTCCTCTGCTCCCGAAACAGAGGAACACCACCGATGACTCCGGCTGATCATCGAGCCACCCAACGATCTGATCCCGATCGACTGCTTCTTCGTTCGGACTCGCTCGATCTTTCAAGCTGAGAATCGGTCCGACCGGGTAAACCGGAGGGAATTTCTCCAGGTGAGAGAAATAGTCAAACGGGTGCGGCTCAAGCTCCGTGAAGGAATTAACCAAAATACCCTTCGCATCTGCGAATCTCGGCGCTAGCTCTACGTAAGCCTCGTAAGCTTCCTTATTGAACAATCCAGGCGGCATAAATTTCGTCGGAATAGCGTTTATGAATCCCGGAACCGGCAATTCTTCATCGCCGGAGCTCAAATCGAACTCAGATGCGATTTTCCGATGCCGATCCGGAATATATTTCATCATCCCCAAGTATCTAGCGTTACACGTAAGGTATATGTAAGAAGGAAGATTAAGCTCGTTGCCAACATCTTTTACCAATGAATTGCAGAATAAATCGAGAACCAAACCGGCGACTTGAACCGAATCTGAGCCTCCACGACGCGACGCGACGATGCTGGAGACGGCGTCTTTTATCAGAGGAGTATTTTTCTTGATGAGTTTTACTATGTAAGCTTCGGGAGCTCTTTGGTAAAGATCGAATGGAGGAGGATCTTGGATAGGGGGAAGGTCGTGGAGACGGATTTTGGGCTGGGAAGCGATGAGAGATCTGGCGAAGACGGAGGCGTGAGGAGAAGAGGGTGAGGATAAGTTGAGAATAGTGATGGTGTGGATCCGATGGTCGAGATTGATGAGACGCTTGGCGAATTCAATATGGACGAGAATATGACCTGTGGATGGAACTGGAATGAAGATTAGCTCTGTTTCCTTCACCATCTCTCTTCTTTTCTACTTCGGCTTGAGATTTGTTTGGAGTAAGACAAATGTGGAAGTGGTGTTAGTTGGTGTCGTGGTGTCGTGTGAGTCTTTGATTCATGGAGCTCTCTGTAATGCAAACCAGTCCTTTACCAAATGAAAATTT
>8462a3d2-db22-4090-8414-10ffe01c2098_AT1G07250
CCAAACAAATCTCAAGCCGAAGTAGAAAAGAAGAGAGATGGTGAAGGAAACAGAGCTAATCTTCATTCCAGTTCCATCCACAGGTCATATTCTCGTCCATATTGAATTCGCCAAGCGTCTCATCAATCTCGACCATCGGATCCACACCATCACTATTCTCAACTTATCCTCACCCTCTTCTCCTCACGCCTCCGTCTTCGCCAGATCTCTCATCGCTTCCCAGCCCAAAATCCGTCTCCACGACCTTCCCCCTATCCAAGATCCTCCTCCATTCGATCTTTACCAAAGAGCTCCCGAAGCTTACATAGTAAAACTCATCAAGAAAAATACTCCTCTGATAAAAGACGCCGTCTCCAGCATCGTCGCGTCGCGTCGTGGAGGCTCAGATTCGGTTCAAGTCGCCGGTTTGGTTCTCGATTTATTCTGCAATTCATTGGTAAAAGATGTTGGCAACGAGCTTAATCTTCCTTCTTACATATACCTTACGTGTAACGCTAGATACTTGGGGATGATGAAATATATTCCGGATCGGCATCGGAAAATCGCATCTGAGTTCGATTTGAGCTCCGGCGATGAAGAATTGCCGGTTCCGGGATTCATAAACGCTATTCCGACGAAATTTATGCCGCCTGGATTGTTCAATAAGGAAGCTTACGAGGCTTACGTAGAGCTAGCGCCGAGATTCGCAGATGCGAAGGGTATTTTGGTTAATTCCTTCACGGAGCTTGAGCCGCACCCGTTTGACTATTTCTCTCACCTGGAGAAATTCCCTCCGGTTTACCCGGTCGGACCGATTCTCAGCTTGAAAGATCGAGCGAGTCCGAACGAAGAAGCAGTCGATCGGGATCAGATCGTTGGGTGGCTCGATGATCAGCCGGAGTCATCGGTGGTGTTCCTCTGTTTCGGGAGCAGAGGAAGCGTTGATGAGCCGCAAGTGAAGGAGATAGCTCGAGCTTTGGAACTCGTCGGCTGCAGATTTCTTTGGTCAATTAGAACAAGCGGCGACGTCGAGACGAATCCTAACGATGTGTTGCCGGAGGGGTTCATGGGCCGAGTAGCAGGCCGAGGTTTGGTATGTGGTTGGGCTCCACAAGTGGAAGTGTTGGCCCATAAAGCAATAGGAGGATTTGTGTCTCACTGTGGTTGGAACTCCACGCTTGAAAGCTTATGGTTCGGGGTTCCTGTCGCAACGTGGCCGATGTACGCAGAGCAACAGCTTAACGCCTTCACGCTGGTGAAAGAGCTTGGGCTTGCGGTGGACCTGCGGATGGATTACGTGTCGAGTCGTGGGGGTTTGGTGACTTGTGATGAGATAGCCAGAGCCGTACGATCTTTGATGGACGGTGGAGATGAGAAGAGAAAAAAGGTTAAGGAGATGGCTGATGCGGCAAGGAAGGCTTTGATGGATGGAGGATCGTCTTCTTTGGCAACTGCTCGATTCATCGCAGAATTGTTTGAAGATGGTTCGTCGTGCTAATGCAAATGTTGGTGCGATAATTCGTCATGCTTACTTATTTGATACCAAAAAAGACACATGCTAAGTTTTTAAAACTAAAGATTTTTCTTTTCACTACTTAAACTTATATGTACAAGTGAAATACTGTACTTCAAGAAGCAAAAACTATGGCAGTCTTTATGGTA
>ec90d71d-d150-4d5a-9579-179b2f1da285_AT1G07260
TCATTTGTTTAAATATCAATATAGAGCCCAAAAACAATAAAGGAAGCATTAAACACAAGAATAGAGAGAGAAGAAAGAAGAAGACGATGAAAGCAGAAGCAGAGATCATCTTCGTTACATATCCATCCCCTGGTCATCTTCTTGTCTCCATTGAATTCGCTAAATCTCTCATCAAACGTGATGATCGCATCCACACCATCACCATCCTCTACTGGGCTTTACCTCTCGCTCCTCAAGCCCACCTTTTCGCTAAGTCCCTCGTTGCTTCACAGCCTCGAATCCGTCTCCTTGCGTTGCCTGATGTTCAAAACCCTCCACCATTGGAACTCTTCTTTAAAGCTCCCGAAGCTTATATTCTTGAGTCCACCAAGAAAACAGTTCCTTTAGTCAGAGACGCTCTCTCCACTCTAGTTTCTTCACGTAAAGAATCCGGTTCGGTTCGTGTAGTCGGTTTGGTTATCGATTTTTTTTGTGTTCCAATGATCGAAGTGGCAAACGAGCTTAACCTTCCTTCTTACATCTTCCTAACGTGTAACGCTGGGTTTTTAAGTATGATGAAGTATCTCCCTGAGAGACATCGCATAACCACTTCTGAGCTAGATTTAAGCTCCGGCAACGTAGAACATCCAATTCCTGGCTACGTCTGCTCCGTGCCGACGAAGGTTTTGCCTCCAGGTCTATTCGTGAGAGAGTCCTACGAGGCTTGGGTCGAGATTGCAGAGAAGTTCCCTGGAGCCAAGGGCATTTTGGTAAACTCAGTCACATGTCTTGAGCAGAATGCATTTGATTACTTCGCTCGTCTTGATGAGAACTATCCTCCGGTTTACCCGGTCGGACCGGTTCTTAGTTTGAAGGATCGTCCGTCTCCAAATCTGGACGCATCGGACCGGGATCGGATCATGAGATGGCTCGAGGACCAGCCGGAGTCGTCAATTGTGTATATCTGCTTCGGAAGCCTCGGAATCATTGGCAAGCTGCAGATTGAAGAGATAGCTGAAGCCTTGGAACTCACCGGCCACAGGTTTCTTTGGTCAATACGTACAAATCCGACGGAGAAAGCGAGCCCGTACGATCTGTTGCCGGAGGGATTTCTCGATCGGACGGCCAGTAAGGGATTGGTGTGTGATTGGGCCCCGCAAGTAGAAGTTCTGGCCCATAAAGCGCTCGGAGGATTCGTGTCTCACTGCGGTTGGAACTCTGTACTGGAGAGCTTATGGTTCGGTGTTCCGATCGCCACGTGGCCAATGTACGCTGAGCAACAGTTAAACGCATTCTCGATGGTGAAGGAGTTAGGGTTAGCCGTGGAGCTGCGTTTAGACTACGTTTCGGCGTACGGAGAGATAGTAAAAGCTGAGGAGATCGCGGGAGCCATACGATCATTGATGGACGGTGAGGATACGCCGAGGAAGAGAGTGAAGGAGATGGCGGAAGCGGCGAGGAATGCTTTGATGGACGGAGGATCTTCGTTTGTTGCGGTTAAACGATTTCTCGACGA
>ab09fafd-4873-4d0a-a646-ec146bab4792_AT1G07320
TTCGTTGTGATAGGTCAGGTCAGGGAACAACAATGGCTTCTTCTGCAACAGCACCAAATTCGCTATCTTTCTTCTCATCTTCTCTCTTTTTATCCTCCTCTCACCAAATCCCTAAAACCTACATTTCCGTTTCAAAACTCGGCTCCGGCAGAGTCTCGAAGCCGCTTTCTGTCTCTTCCCAGCTAGCGACTCTACCGATTCTATCATTCGAAGGAGAGAAGGTCGGAGAGACGTATCTAGACCTCAAAGCGGCGCCGGAGGATACCGCGCGTGCCGTTGTGCACCGAGCCATCGTGACGGACCTGAATAACAAGCGGCGAGGTACTGCTTCCACACTGACTCGCGGTGAAGTTCGTGGTGGTGGAATTAAACCTTACTCACAGAAGAAAACTGGCCACGCGAGGCGTGGATCTCAGAGAACACCGTTACGTCCCGGTGGAGGTGTGGTGTTTGGGCCAAGACCTAAGGATTGGTCAATTAAAATCAATAGGAAGGAGAAGAAGCTAGCGATATCTACGGCGTTATCGAGTGCGGCATCTGCGGAAGGTGGTGCGATAGTGGTGGAGGAATTTGGGGAGAAGTTTGAGAAGCCCAAGACTAAAGATTTCTTAGCTGCGATGCAAAGGTGGGGATTGGATCCCAAGGAGAAAGCTATGTTCTTGATGATTGATGTGGATGAGAATGTGGCGAAATCGAGTAGGAACATTGGAACCTTGAGGATGTTGACGCCTAGGACACTGAATCTGTTTGATATTTTGAACGCTGATAAGCTTGTTCTGACTCCTGCGGCTGTGGAGTTCTTGAATGCGAGGTACGGTGTTGATGCGGTGGAGGAAGAAGATGACGATGAAGATGAGACGGAAGGTTAGTGTTTTCTTGAAAGGAACTGGCTTGTTGTCGAAATTTGATGTTTTGAATGTTGTGTTTGATCGTTTTTGTCTGGTTTTAATTTCTTGAAGAGGTAGAAATATGATGTGTTAATATGGAAAAGTAATTATTTGTTTGTGTTATGAAGGGTCAGAGG
>9550b729-bf33-453a-a506-cf19748df68b_AT1G07320
AGTATGACAAGAAATTGAGGATGATCTCTTAAGAAAAACTCTAAAAGTAAATACACATTTCTCTTGTTGTGACACAAAAAGGAAAGAGAAGACCTCATCAAGGAGAGTGAGAAGATGTACTCAAGATTAAACTCATAATTAAGCCACACTTGAAGCAATTGGAACTACGGGTGCTACTCATTCTTAAGCTTCCTCTGACCCTTCATAACACAAACAAATAATTACTTTTCCATATTAACACATCATATTTCTACCTCTTCAAGAAATTAAAACCAGACAAAAACGATCAAACACAACATTCAAAACATCAAATTTCGACAACAAGCCAGTTCCTTTCAAGAAAACACTAACCTTCCGTCTCATCTTCATCGTCATCTTCTTCCTCCACCGCATCAACACCGTACCTCGCATTCAAGAACTCCACAGCCGCAGGAGTCAGAACAAGCTTATCAGCGTTCAAAATATCAAACAGATTCAGTGTCCTAGGCGTCAACATCCTCAAGGTTCCAATGTTCCTACTCGATTTCGCCACATTCTCATCCACATCAATCATCAAGAACATAGCTTTCTCCTTGGGATCCAATCCCCACCTTTGCATCGCAGCTAAGAAATCTTTAGTCTTGGGCTTCTCAAACTTCTCCCCAAATTCCTCCACCACTATCGCACCACCTTCCGCAGATGCCGCACTCGATAACGCCGTAGATATCGCTAGCTTCTTCTCCTTCCTATTGATTTTAATTGACCAATCCTTAGGTCTTGGCCCAAACACCACACCTCCACCGGGACGTAACGGTGTTCTCTGAGATCCACGCCTCGCGTGGCCAGTTTTCTTCTGTGAGTAAGGTTTAATTCCACCACCACGAACTTCACCGCGAGTCAGTGTGGAAGCAGTACCTCGCCGCTTGTTATTCAGGTCCGTCACGATGGCTCGGTGCACAACGGCACGCGCGGTATCCTCCGGCGCCGCTTTGAGGTCTAGATACGTCTCTCCGACCTTCTCTCCTTCGAATGATAGAATCGGTAGAGTCGCTAGCTGGGAAGAGACAGAAAGCGGCTTCGAGACTCTGCCGGAGCCGAGTTTTGAAACGGAAATGTAGGTTTTAGGGATTTGGTGAGAGGAGGATAAAAAGAGAGAAGATGAGAAGAAAGATAGCGAATTTGGTGCTGTTGCAGAAGAAGCCATTGTTGTTCCCTGACCTGACCTATCACAACGAA
>4bfe2e40-2fae-435b-9a63-e7ca8266f110_AT1G07400
ATCGAACTCGCCGGAAAATCGTAATTAGCTATCTCAGCATTCCAAACATCTCTTTCGCTTTCGAAATCAAATCGAGAATGTCGCTTATTCCAAGCTTCTTCGGCAACAACAGGCGAAGCAACAGCATCTTCGACCCGTTCTCACTCGACGTTTGGGATCCATTCAAGGAACTGCAATTCCCGTCGTCGCTCTCCGGAGAAACATCGGCGATAACGAACGCACGTGTGGACTGGAAAGAGACGGCGGAGGCGCACGTGTTCAAGGCCGATCTGCCGGGGATGAAGAAAGAGGAGGTTAAAGTGGAGATAGAGGACGACAGTGTGCTCAAGATCAGTGGAGAGAGACACGTGGAGAAAGAGGAGAAGCAGGACACGTGGCATCGTGTGGAGAGGTCGAGCGGGCAATTCTCGAGGAAGTTTAAGCTGCCGGAGAATGTGAAGATGGATCAAGTCAAGGCTTCCATGGAGAACGGAGTTCTGACTGTGACGGTGCCTAAAGTGGAAGAGGCTAAGAAGAAGGCTCAAGTTAAGTCTATTGATATCTCTGGCTAAAGCCAATTAGCTTATGGGTTTCATGTTTATGCGTAAAGACTCTTCTGATTATGGCTCTTGATTTGAATATGGCTCTGTGTTTTGGTAATGATGTATTATAACTGTTAATCCTAATAATTAAGCAAGGC
>104a0761-20ba-42f5-9244-eb1cd7e1d2ac_Chr1:2300000
CTCTAGATCACTATCTCTCCTTCTGGCTCAATCACCACAAACTCACAATCAAACTAAAAGTAAAATAAAACCAGAAACCCTCCATCTGAGTCAGAAGCTCTCATTCTCTCCCTCTCTCTTCTGCAACACAAAGATGGACGAGAAGTGGAGGCTGTCGAAAAAGGATGCATTAGCTGCGTCGTGTTCATCTTCTTCAACTTCATCTAAATCCAAGTTCTCTAGAAGCTTCTCCACAAGCGCTTCCTCCTCAAAAGCTCCTGCATTCGTACGGAGCTCATCCACCAAATGCTCAGTGCCTTCATCTTCGTCGTCTTCAATCTCAAGAAGTTCATCGAAAAAAGAGAAAGGGTCAATAACACAAAAGTACAGTAGCTTGGCCAAAGAACAGAAGGGAAGGTTTTACATCATGAGAAGGTGTGTGGCTATGCTTGTATGTTGGCATAAACATGATTCCTAGGTAGATATAGATCTCATGCATTTTTATTCTCTTTTTTTGAATGATTAGATCAGTTTGATTCTCTACTCTAAGTTGCCACAAGTTTCCATACTAGTACATTGTAAGAAGAGATTCTTTTTTGATAATATATTACTATTAATTTTGATAAGACAGAGTCATGTATACAGAGGTATAAATAATTTAAAGTGTGTCGTCTGATGAAGAAAAAAATTGAAAACATCGAACGTTTTTTAAAAAAGTGAAATTATATGCCACAATCTGGAGGGTCGATGTGTCGAGACGTACAATTATTTTGTTAGGATTAAATCGAATAGTCACTTTCATTGTCTGGCAAAAATAATGAAAACAAATTCAATAATAACTACCAATGATAAATTTATTTTGGTCAAAGATCTGAGGTTTCTTTTGTTTCCGGTCAACAGATCTGAGTGTTTTTCACATACTTATTTACTAATTTATTTGTCGTCATATGGCTTTTGCAATGTTTATGCTGTTTTTATAGCCGTGATTAGACTTGGAAACAATATCTTAATGGGGTCTAGTTAATGTCATGGATTTACAATTATGATGATGATGATGATGATAATAATCTGGTCAATAAAGTTGCATCATGCTAGTAGATTAGAAAATTCGCCTACACCACAAATATTGGAATCGTAACTTCTTTTTCCATTTCTTATTATATATGGCTAACTGAATCAGTACAACAAAACCCATTTAGAATAGAAAAATCCAACGAAAACAGAATAAATTCTTTAAAGGGTTACATAAATCTTTTCATTTTGAGAGATATGAGTTACATAAATCATATAACTTATTTTTTTTCACTCTTTGCATCTCGTGACAGTATTAGTTTTCTTACTTTATTTATTTATTTTGTCTCTTTGATAGAA
>93f2f2ae-adc4-44b6-aed8-b74f21dde730_AT1G07490
TTATCAAAATTAATAGTAATATATTATCAAAAAAGAATCTCTTCTTACAATGTACTAGTATGGAAACTTGTGGCAACTTAGAGTAGAGAATCAAACTGATCTAATCATTCAAAAAAAGAGAATAAAAATGCATGAGATCTATATCTACCTAGGAATCATGTTTATGCCAACATACAAGCATAGCCACACACCTTCTCATGATGTAAAACCTTCCCTTCTGTTCTTTGGCCAAGCTACTGTACTTTTGTGTTATTGACCCTTTCTCTTTTTTCGATGAACTTCTTGAGATTGAAGACGACGAAGATGAAGGCACTGAGCATTTGGTGGATGAGCTCCGTACGAATGCAGGAGCTTTTGAGGAGGAAGCGCTTGTGGAGAAGCTTCTAGAGAACTTGGATTTAGATGAAGTTGAAGAAGATGAACACGACGCAGCTAATGCATCCTTTTTCGACAGCCTCCACTTCTCGTCCATCTTTGTGTTGCAGAAGAGAGAGGGAGAGAATGAGAGCTTCTGACTCAGATGGAGGGTTTCTGGTTTTATTTTACTTTTAGTTTGATTGTGAGTTTGTGGTGATTGAGCCAGAAGGAGAGATAGTGATCTAGAGAGATGGAGAGAGAGAGAGAAAGGGAAGCAAAGAGAGGGATAGTGTCTCTCTGCTTATGTCTACTATATAGTGAATGCTTCCAAAATAACTACTAAGTGGAAATGGTGAAGGCAAGGGAATGAAATAGTTTAAGTTTAAATTGTACTCTTAGCTAGCCCGGCTTTGCGTAATGTGCAACTATTATGTAATTAGGATTAATTATTGGAACTCCTGCTCAAAGTTTTACACCTTATTATACTTTTTTCAAA
>07f37216-a625-4012-9ecf-9e41de536a1f_AT1G07500
GAGAGAGCGGACAAAAATGGAGGAGAAAAACTACGACGACGGAGATACGGTGACGGTTGATGATGATTATCAGATGGGATGCACGACGCCTACACGTGATGATTGCCGGATACCAGCATATCCGCCTTGTCCACCTCCGGTGAGAAGGAAGAGATCGCTACTAGGCTTTGGGAAGAAGAGGGAACCACCGAAGAAGGGATATTTTCAGCCGCCGGATCTAGACTTGTTCTTCTCGGTGGTAGCAGCCTCCCAAGCGGCAACCTAGTTGCGCTTAGATTGTGACTCCTCTTTGACTTATATTGTCCCGTTGGTGTGTGTGTATTAGATTGTGACTCCTCTGTGACTTATATTGTCCCGTTGGTGTGTGTGTATATATATTTAGTGTTTCGGCTTCTTTTTTTGGATGTAGTCATGTAGGATACGCAGAACAATGTTTGTATGAACTTTATGTTGAACTAGTTTGGTTTTGAACT
>141ff2dc-cc88-4937-88b0-1ce1f2f1671f_AT1G07520
CCCAATCCCATTTGAATATTACTCTTCGCCAACATGTCCTTAAATTATCTCTTTTTAATGAATTGATCGATAAAGTTCTCACCTTTATGCCTCCTCCTACTTTTTCCACTTAATCATCCCACTTCCTCTTCAGATGTAAGCAATGTTGTCTAGAGTCCTCCTCTGATTCAGATTTCGTTGCTGAATCTTTTGTAAAACTCTGTTCTTTGTATGTCGAGAAGCCAAATTCAGGGAATTTAGGGTTTTACAAAAAAATAAAAAAGAGTTTCTTTTTTTGGATGATGGAATCGAATTACTCAGGTGTGGTCAACGGCTACGATGTGAGTTTCTTACCAACTTCGATTCCGGATCTTGGATTCGGTGTTCCTTCTTCTAGTGATTTTGATCTTCGGATGGATCAATACTATCACCAACCTTCGATTTGGGTTCCAGATCAAGATCATCACTTTTCTCCACCAGCTGATGAGATTGATTCTGAAAACACCCTTTTGAAATATGTAAACCAGCTCCTTATGGAAGAGAGTCTCGCTGAGAAGCAGTCTATCTTCTATGATTCCTTGGCTCTTCGACAAACCGAGGAAATGTTGCAGCAAGTCATCAGCGACTCGCAGACTCAGTCTTCTATACCTAATAATTCGATTACTACCAGTAGTAGTAGTAATAGTGGTGATTATAGTAACAGCAGCAATTCTAGTGTACGCATCGAGAATGAAGTGTTGTTTGATAATAAACATCTTGGTGATTCTGGTGTTGTGTCATTTCCAGGGTCTAACATGTTGCGTGGAGGTGAGCAATTCGGGCAGCCAGCGAATGAGATTCTTGTCAGGAGTATGTTTAGTGATGCAGAATCAGTTCTGCAGTTTAAGAGAGGGTTAGAGGAAGCTAGCAAGTTTCTTCCTAATACTGATCAATGGATCTTTAATCTTGAGCCTGAGATGGAAAGAGTTGTTCCGGTGAAAGTAGAGGAAGGATGGTCAGCTATCTCGAAAACTAGGAAGAATCATCACGAGCGGGAAGAAGAAGAAGATGATCTAGAGGAAGCTAGGAGGAGGAGTAAGCAATTCGCAGTGAATGAGGAAGATGGGAAATTAACAGAAATGTTTGATAAGGTTTTGCTTCTTGATGGTGAATGCGATCCGCAGATTATCGAAGATGGCGAAAATGGTTCAAGCAAGGCTCTGGTTAAGAAAGGCCGCGCGAAAAAGAAGAGTCGAGCGGTTGATTTCCGCACACTTCTCACACTATGCGCACAATCTGTTTCTGCAGGGGATAAGATTACGGCTGATGATTTGCTGAGGCAGATAAGGAAGCAATGTTCACCTGTTGGTGATGCATCACAGAGACTAGCTCATTTCTTCGCCAATGCACTTGAGGCGCGTCTTGAAGGTAGCACAGGAACTATGATCCAGAGTTATTACGATTCCATTTCCTCCAAGAAACGAACAGCTGCACAGATTCTTAAATCCTATAGTGTGTTCTTGTCTGCGTCTCCGTTTATGACTTTGATCTATTTCTTCTCCAACAAGATGATTCTTGATGCTGCCAAGGATGCTTCGGTTCTTCATATAGTCGATTTTGGGATCCTTTATGGTTTCCAGTGGCCGATGTTTATACAGCACTTATCAAAGAGCAACCCCGGACTACGGAAACTACGGATTACCGGTATCGAGATTCCTCAACATGGGCTTCGTCCAACTGAAAGAATACAGGATACAGGTCGAAGACTGACAGAGTATTGCAAACGGTTTGGTGTTCCATTTGAATACAATGCAATTGCGTCTAAGAACTGGGAAACAATCAAGATGGAGGAGTTCAAGATCCGACCAAACGAAGTTCTTGCAGTTAATGCTGTGCTCCGATTCAAGAACCTCCGAGATGTGATTCCAGGGGAAGAGGATTGCCCGAGGGACGGATTTCTAAAACTGATCAGAGACATGAACCCTAACGTTTTCCTCAGCTCGACAGTCAATGGATCTTTCAACGCACCGTTCTTCACCACACGGTTCAAAGAAGCTTTGTTTCACTACTCGGCACTCTTTGACTTGTTTGGTGCGACTCTGTCCAAAGAAAACCCGGAGAGGATACATTTCGAAGGGGAGTTTTACGGGAGAGAAGTGATGAATGTGATAGCATGTGAAGGAGTAGATAGAGTGGAGAGACCTGAGACGTACAAGCAATGGCAAGTGAGGATGATAAGGGCTGGATTTAAACAGAAGCCAGTGGAGGCAGAGCTTGTGCAGTTATTTAGGGAAAAGATGAAGAAATGGGGTTATCATAAAGACTTTGTCCTTGATGAAGATAGTAATTGGTTCTTACAAGGTTGGAAAGGTCGCATCCTCTTCTCTTCTTCTTGTTGGGTCCCTTCTTAGCTTTTGTGTTCATCACAGAATATCCATGTAATCCCAAGTCCTGTTTTATTATTTTTGTTCTAGAGGCAGAGCTTGTGGAGTCATTGATGTATCATTTGTTTTGGTGTACTTAATTTGCTTTACTTTTGCTGTATACAATGACATTCTACTGTCTAAATACGATGAGTTTGAAATTGGAAAA
>a5fa1823-61ae-4d84-88f4-a84af7e8a977_AT1G07530
AGTAACACAGACCCTTTTTCCCTCTTACTCAAGGTTCTTCTTTGTCATCTTGTTGCCGAATCCACAAAGAGGTACGCTTTCTTCTCTGAAATCTCCCTGCTTTGTAATTTTTACTCTCTTCTCTTCTCATCTTCTTCAGTGCTCTGCTTTTTTGGTTTTGGTGATTGATCAGGAGAATAAAGATTCGACCTTTATTAGATATTAACGACTCTGGATTTTTGGGTTTTTGGAGTTGGATCCACATGGGTTCTTATCCGGATGGATTCCCTGGATCCATGGACGAGTTGGATTTCAATAAGGACTTTGATTTGCCTCCCTCCTCAAACCAAACCTTAGGTTTAGCTAATGGGTTCTATTTAGATGACTTAGATTTCTCATCCTTGGATCCTCCAGAGGCATATCCCTCCCAGAACAACAACAACAACAACATCAACAACAAAGCTGTAGCAGGAGATCTGTTATCATCTTCATCTGATGACGCTGATTTCTCTGATTCTGTTTTGAAGTATATAAGCCAAGTTCTTATGGAAGAGGATATGGAAGAGAAGCCTTGTATGTTTCATGACGCTTTGGCTCTTCAAGCTGCTGAGAAATCTCTCTATGAGGCTCTTGGTGAGAAATACCCTTCTTCGTCTTCTGCTTCTTCTGTGGATCATCCTGAGAGATTGGCTAGTGATAGCCCTGACGGTTCTTGTTCAGGTGGTGCTTTTAGTGATTACGCTAGCACCACTACCACTACTTCCTCTGATTCTCACTGGAGTGTTGATGGTTTGGAGAATAGACCTTCTTGGTTACATACACCTATGCCGAGTAATTTTGTTTTCCAGTCTACTTCTAGGTCCAACAGTGTCACCGGTGGTGGTGGTGGTGGTAATAGTGCGGTTTACGGTTCAGGTTTTGGCGATGATTTGGTTTCGAATATGTTTAAAGATGATGAATTGGCTATGCAGTTCAAGAAAGGGGTTGAGGAAGCTAGTAAGTTCCTTCCTAAGTCTTCTCAGCTCTTTATTGATGTGGATAGTTACATCCCTATGAATTCTGGTTCCAAGGAAAATGGTTCTGAGGTTTTTGTTAAGACGGAGAAGAAAGATGAGACAGAGCATCATCATCATCATAGCTATGCTCCTCCTCCCAACAGATTAACTGGTAAGAAAAGCCATTGGCGCGACGAAGATGAAGATTTCGTTGAAGAAAGAAGTAACAAGCAATCAGCTGTTTATGTTGAGGAAAGCGAGCTTTCTGAAATGTTTGATAAGATCTTGGTATGTGGCCCTGGGAAACCTGTATGCATTCTTAACCAGAACTTTCCTACAGAATCCGCTAAAGTCGTGACCGCACAGTCAAATGGAGCAAAGATTCGTGGGAAGAAATCAACTTCTACTAGTCATAGTAACGATTCTAAGAAAGAAACTGCTGATTTGAGGACTCTTTTGGTGTTATGTGCACAAGCTGTATCAGTGGATGATCGTAGAACCGCCAACGAAATGCTAAGGCAGATACGAGAGCATTCTTCGCCTCTAGGCAATGGTTCAGAGCGGTTGGCTCATTATTTTGCAAATAGTCTTGAAGCACGCTTAGCTGGGACCGGTACACAGATCTACACCGCTTTATCTTCGAAGAAAACGTCTGCAGCAGACATGTTGAAGGCTTACCAGACATACATGTCGGTCTGCCCTTTCAAGAAAGCTGCTATCATATTTGCTAACCACAGCATGATGCGTTTCACTGCAAACGCCAACACGATCCACATAATAGATTTCGGAATATCTTACGGTTTTCAGTGGCCTGCTCTGATTCATCGCCTCTCGCTCAGCAGACCTGGTGGTTCGCCTAAGCTTCGAATTACCGGTATAGAGCTTCCTCAGCGCGGTTTTAGACCAGCGGAAGGAGTTCAGGAGACAGGTCATCGCTTGGCTCGATACTGTCAGCGACACAATGTTCCGTTTGAGTACAACGCAATTGCTCAGAAATGGGAAACGATCCAAGTCGAAGACTTAAAGCTTCGACAAGGAGAGTATGTGGTTGTGAACTCTTTGTTCCGTTTCAGGAACCTTCTAGATGAGACCGTTCTGGTAAACAGCCCGAGAGATGCAGTTTTGAAGCTGATAAGAAAAATAAACCCGAATGTCTTCATTCCAGCGATCTTAAGCGGGAATTACAACGCGCCATTCTTTGTCACGAGGTTCAGAGAAGCGTTGTTTCATTACTCGGCTGTGTTTGATATGTGTGACTCGAAGCTAGCTAGGGAAGACGAGATGAGGCTGATGTATGAGAAAGAGTTTTATGGGAGAGAGATTGTGAATGTTGTGGCTTGTGAAGGAACAGAGAGAGTGGAGAGACCAGAGACATATAAGCAGTGGCAGGCGAGACTGATCCGAGCCGGATTTAGACAGCTTCCGCTTGAGAAGGAACTGATGCAGAATCTGAAGTTGAAAATCGAAAACGGGTACGATAAAAACTTCGATGTTGATCAAAACGGTAACTGGTTACTTCAAGGGTGGAAAGGTAGAATCGTGTATGCTTCATCTCTATGGGTTCCTTCGTCTTCATAGATGTTGTTTCTTACGTTCTAAGCGACTGGGATTTATGTAGGGCTTTTCTGTTGATAGTCTCTCGCCAACACGAGTGGATTAAGTTCAGAGTTAGGGTTCTTGAACACTAGAATGTTGTTATATTATGCTTGTGACATAGCGTGTGTAAGAGTGTAGCCTAAGAGATATAGTACTCATTGCATGATCTTTTGCTATATGTTCATGTAATCTTTTGTTGCATAAATAATGAAAAGTTAC
>6a525b8e-9c3c-44ed-9b9d-cad4cc3b0ee6_Chr1:2336000
CACTACCCTAATATCTTCGAAGAAATCTCCGGAAGAGACATGTATCGGATCGGAGGAAGAAGAAGAGGAGCCCAACAAGTGTTTGTCTTTGAGAATCGAGAAGCTTCCGAAGGGCGTAACTGTTGGGTCTGCTTTACAGAGCTGGATGGGTGATGGGTTTCCAGTTCATGGTGGAGATGTTTATCACGCCATTAATCGATTGAGGAAACTCGGACGAAACAAACGTGCCCTTGAGGTTCGAATTCTTACTTGCTTCTCTCTTTTGAACGAAGAATCAGTTTTATGGGTCTGAATAGTTTAGAAAAAGTTAGATACTTTTTTGGTACAGGATTGTTGTATCAATGTGATTTTGCCAGTTTGAATTCAGATGAGTAATTTGGGAATGCTACTTGATAGAAATGAGTTTCTTTTGATGAAGATACTCTTGAATGTGAGCTGAAACATTTTGGTATGTTTGATTCAGTTGATGGAGTGGATAATCAGGGAAAGACCTTACCGTCTTGGTGAGCTAGAGTACTCTTACTTGCTCGAATTTACAGTCAAACTTCATGGCGTCTCGCAAGGAGAAAAGCTATTTACCCGTGTCCCTCAAGAGTTTCAGAACGAGCTTCTTTACAACAACCTTGTGATTGCTTGTTTAGACCAAGGTGTCATAAGGCTTGCGCTAGAGTATATGAAGAAGATGAGAGAACTCGGTTACCGTACTTCCCATTTGGTCTACAACCGTCTTATAATTCGCAACTCTGCTCCCGGACGAAGAAAGCTAATAGCAAAAGACCTTGCGCTCATGAAAGCTGACAAGGCGACTCCTCATGTCTCAACGTATCATATCTTGATGAAGCTTGAGGCTAATGAACATAACATCGATGGGGTGCTGAAGGCTTTTGATGGTATGAAGAAAGCGGGAGTTGAGCCAAATGAGGTGTCTTACTGTATATTGGCTATGGCACATGCTGTTGCGAGATTGTATACAGTTGCAGAAGCCTATACCGAGGAAATAGAAAAATCTATCACAGGGGATAATTGGTCGACCTTGGATATATTGATGATTCTATATGGGCGTTTAGGGAAAGAAAAAGAGCTAGCGAGAACGTGGAATGTCATAAGAGGGTTTCATCATGTTAGATCCAAGAGTTACTTACTGGCAACCGAAGCGTTTGCTCGAGTAGGGAACCTTGATAGAGCGGAAGAGCTCTGGTTAGAGATGAAAAACGTAAAAGGACTTAAAGAAACTGAGCAATTCAACTCTCTGCTCTCGGTATACTGCAAGGACGGTTTGATAGAGAAGGCAATTGGTGTATTCCGCGAGATGACAGGAAACGGGTTTAAGCCTAATTCCATAACGTATAGACATCTTGCTCTTGGATGTGCTAAAGCCAAACTGATGAAGGAAGCTCTCAAAAACATTGAGATGGGTTTGAATCTAAAGACGAGCAAAAGCATAGGAAGCTCAACGCCGTGGCTGGAGACGACTCTATCGATCATAGAGTGTTTTGCAGAGAAAGGTGATGTAGAGAACTCAGAGAAACTGTTTGAAGAGGTGAAGAATGCAAAGTATAATAGGTATGCGTTTGTGTACAACGCTCTGTTCAAAGCTTATGTGAAGGCTAAAGTGTATGACCCTAATCTGTTCAAGAGGATGGTTCTAGGTGGAGCTAGGCCTGATGCTGAGTCATACAGTTTGTTGAAACTTGTCGAACAATATAAGCCCTGACACAATCAAGTCTGCTCCAATTTTTTTGATTGATTGGATAGTTAGTGACTTGTGGGTTTAAGAAGTTGTTCGTAAAAGTATAGTTTAAGAAGTTGTTCGTAAACTTACAATTAAAAATCAGACTTGAAAAAA
>b6ffe1f2-c03e-4d22-a211-d93668c6cf0c_AT1G07590-AT1G07600
AAGAAGAAGAAGAAACTACAATAGTTAATCAATCAAAGAGAAGTAAGAGAAATGGCAGATTCTAACTGTGGATGTGGCTCCTCCTGCAAATGTGGTGACTCTTGCAGGTAAACCCCTAGATTCTCTCTTCTTTACATTTATATGCATATATGTAGACTATGTAGTTCGAGCTTCATGGTACAAAATTCAATAAACTCTTCTTATGACTTCGTTTACAATTGTGTTTGTGAATAGACACAAAAGATTAGTTTTGTTTACTTTAGATTCAAAACACTTCGGGCCTATCCTGTATATATGCTGATCAGATGCATGTGGTTGATTAATCTTTAATCTCATCATATTAATTACTAATTTTTTGTTTGTTTGATTAATTTGTGTGTGGTAAAGTTGCGAGAAGAACTACAACAAGGAGTGCGACAACTGTAGCTGTGGATCAAACTGCAGCTGTGGGTCAAACTGTAACTGTTGATGAAATTATTATGGTCTAAAATCATATATATGGCAGAAAAATTGGGGAAAATATGTGTTTTATGCTAAGAGATGTGTGTGTGTTGTTGGAATAAAGACGTGACCGTTGTGTTGCGTATCAACTCTCTTAAGCTTTGACTTTTCCCAGCTTTGTATTTTCCTATGTATGGTAATGGTGTGATTGTGTAATGTTTTCATATGTAACGTAAAAAAAATATTTATGTGACATTGACTTTTGTGACTA
>a6f34c05-4315-4ad0-82c4-774e27a282b1_AT1G07640
TCTCTCTTTTTGTAATTTCTCTCTTAAATTCTTCATTGATGTTTTGATTCGTTTTAGTAATAATTTTGATTCATTTCCAAAAGATATTCCTATTCCCATCTTCTTTTCTAATCCGCTTTCTTTAATATTCCAACATCTATATATATGGTATTTCTTCCTTTATAAATACGTATTGATAATTTGTTACACTAGTTGTGAATTGAGTTTCTTGGTTCTTTCATTAATTTTGATTTGGTTTTGTAGCCTACGAATTCGAATCATCAGCATCATCTTCAACACCAGCTTAACGAAAATGGAAGTATAATAAGTGGCCACGGACTAGTACTCTCTCACCAACTTCCACCTCTCCAAGCAAACCCTAACCCTAACCACCACCATGTCGCTACCTCTGCTGGTCTTCCGTCAAGGATGGGTGGATCGATGGCGGAGAGAGCAAGGCAGGCCAACATTCCTCCACTAGCGGGACCCCTAAAGTGTCCTCGATGCGACTCCAGCAACACTAAGTTCTGTTACTACAACAACTATAACCTCACTCAGCCTCGTCACTTCTGCAAAGGTTGCCGTCGCTACTGGACACAAGGGGGCGCCCTGAGAAACGTCCCTGTAGGTGGAGGCTGCCGGAGGAATAACAAGAAGGGCAAAAATGGAAATTTAAAATCTTCTTCTTCTTCGTCCAAACAGTCTTCCTCGGTCAACGCTCAAAGTCCTAGCTCAGGACAGCTAAGGACAAATCATCAGTTCCCTTTTTCACCAACTCTTTACAATCTCACTCAACTCGGAGGTATTGGTTTGAACTTAGCCGCTACTAATGGCAACAACCAAGCTCACCAGATCGGTTCCAGTTTGATGATGAGCGATCTAGGGTTTCTCCATGGACGAAATACTTCAACTCCGATGACGGGAAACATTCATGAAAACAACAACAATAATAACAATGAAAACAACCTAATGGCATCCGTTGGATCTTTGAGCCCCTTTGCTCTCTTCGATCCAACGACGGGGCTATACGCTTTCCAGAACGACGGTAATATCGGGAACAACGTTGGGATATCTGGTTCTTCTACTTCCATGGTTGATTCTAGGGTTTATCAGACGCCTCCGGTGAAGATGGAAGAACAACCTAATTTGGCTAACTTGTCTAGACCGGTCTCCGGTTTGACGTCTCCTGGGAATCAAACAAATCAGTACTTTTGGCCTGGTTCGGATTTCTCGGGTCCTTCTAATGATCTCTTGTGAGATTTTTGTGTGTTTTGTCGGATCATTAACGTATGTTACGACTTACGACGTGGAGATTGATTAAAAGGACTACCAACGGTCAGGATTAACTGCATGCATAGTCTGTGCTCAAGACGATGATCGTGGAGAAGTACAAGGACAAACTAAAAGGTATCTTAATTAGAGATTGTGGTTTTACAACTTAAATTCGATACTTATTTATATAATCAGGTGTGTCATATAATTTGTTTGTATTGCGTGATTTCATGGTTGATCTGATTTCTCAAGTTGCTATATATGCCTCAATACATGTGTGTAACAGTCCAATTTGTATACTCTTTAGACTGAATTTTATCGAATA
>671b8850-cd9f-464e-bb7e-82d9ee3c6d4a_AT1G07720
TAACTCCAATAAAAACACAATAATGGATCTTCTTGTTATGCTCCTCTCTCTTCTCGTCTCTTATCTCATCTTCAAGATCTGGAAACGCATAGACTCCAAGAGAGACCAAAACTGCTACATCTTGGACTACCAATGTCACAAACCTTCCGACGATCGTATGGTGAACACTCAATTCAGCGGTGATATCATCCTTCGAAACAAACACCTTCGGCTCAACGAGTACAAGTTCCTCCTCAAAGCCATCGTTAGTTCCGGTATCGGAGAGCAAACTTACGCACCAAGGCTCTTCTTTGAGGGCCGTGAACAGCGTCCTACGCTACAGGATGGGCTCTCGGAGATGGAAGAGTTTTACATAGACACCATCGAGAAAGTCCTTAAGAGAAACAAAATTTCACCTTCGGAGATTGACATCCTCGTAGTCAACGTCTCAATGCTCAATTCAACGCCTTCACTATCTGCAAGAATCATTAACCATTACAAAATGAGAGAAGACATAAAAGTCTTCAACTTGACGGCGATGGGATGTAGCGCGAGTGTTATCTCCATAGATATTGTCAAAAACATCTTCAAAACATACAAGAACAAGCTTGCTCTTGTCGTGACCTCAGAGTCACTTAGTCCTAACTGGTACAGCGGAAACAACCGGTCCATGATTCTTGCCAACTGTTTGTTCCGCTCTGGTGGCTGCGCTGTTCTCTTGACGAACAAGCGTAGTCTGAGCAGGAGAGCCATGTTCAAGCTAAGGTGTTTGGTAAGGACGCACCATGGAGCCAGAGACGATTCATTCAACGCCTGTGTCCAAAAAGAAGACGAGCTAGGACATATCGGTGTCCACTTAGACAAGACTCTTCCAAAAGCAGCGACTCGTGCTTTCATAGACAACCTCAAAGTCATCACTCCCAAGATTCTTCCGGTAACAGAGCTTTTAAGGTTTATGTTGTGTCTTCTTCTCAAGAAGCTTCGTAGCAGCCCTAGCAAAGGCTCGACGAACGTGACTCAGGCAGCTCCAAAGGCAGGGGTTAAAGCAGGGATTAACTTCAAGACCGGTATTGACCATTTCTGCATTCACACTGGAGGTAAAGCGGTTATCGACGCGATCGGTTACAGCCTCGACTTAAACGAGTACGATCTTGAACCGGCGAGGATGACGTTACACCGGTTTGGAAACACGTCAGCGAGTAGCTTGTGGTATGTTTTGGGGTATATGGAGGCAAAGAAGAGGCTGAAGAGAGGAGATAGAGTGTTCATGATCAGCTTTGGGGCAGGTTTCAAGTGCAATAGTTGCGTTTGGGAAGTTGTGAGAGATCTTAACGTTGGAGAAGCTGTAGGGAATGTGTGGAATCATTGCATTAATCAATACCCACCAAAATCGATTTTGAATCCGTTTTTCGAGAAGTATGGTTGGATTCATGAAGAAGAAGATCCTGATACTTTCAAGATGCCCGAAGGATTTATGTGAATGTTTTCTTGGGAATCATTGTAAACATACATATACAGTTACTTCAAACTGCAAATCCCACAAAAGGTGACTATATAGTTTATTTTCCTCTTTCTTTCTTTTATTTTATTTAATGTGGATTCTGAATTGCTACATTTTACTCTCTCTTTCTTTCTTTTTCTTTTTTTCTAATTGGATGGGAAAGAAAATATGAATGACAAAGATACTGCGATATACTAGTTTTCTCTCATTTTTTTAAATAAATAATTCTTTGGGTGTAATAATCTATTTATTGTATCCTTTGGTAAATAATAATACCCCAAAAATTTTAATGTTA
>653b0cb2-16b9-40f0-90a9-7d3d77f3a6eb_AT1G07728
CAGGTTCGGGTCGGGTACGACCCATGTCTTGTGCTTCTTGTAAGCCTCTTCGAACGCCTCGTTGAACCGTCTCAGAGACTCCTCCGCCTCCGTCCCCGCCGTTGAATCACCGGGGAGCGACGCTATCACATCCCCCCAGGCCATTTTTTCGTATTTCTCGAGGTATTGATTCACTTTAACCTCGTGATTCGCTACCCAATCGTCTCCGAGTACGAGTCTGAGATTCGATGTACGGACCTTGGTCACAACGTAATGGAGGTTGTTCGCTAGGAAGAGATACGATAGAGCCGAGTCGTTGTAGAGCCGAGATTTGGCGTCGATTTTACAGAGCAAGACGAGAATCAACCACGCGAGTCTCGCCGCCATCGGAGAACGATCACCGGATCCTGGATTCTCTTCGCCGCTGCTACTGAAGTAATCCTCCGGTAAAGGTAACGATGACTCCTTGAGAATGGTGGCGAGAGAATCGCTGTAGTCTGCGAGGAAGACGATGAAGTTCATCACATACCTCGTGAGCTGATGAACTCCGCCGCCAGAAATCGCCGATTTCGACGATTCCTTCGTAATCGACGATTGAAACTCCGTCATCATTGCATTCACCGATTCCGATAGCTTCTCTAGAGATTCATTCGCCTGTAATCTAACGGCAGCGGTTGAATCGTAGCTAAAAATCTGATCGATTTTGGGAGTCAGTTGCAAGATCGTCTGGTAAACGTCAAGCGTAGGGAAGATCTTCTCTGCAGTTTTTCTGGATTTCGCTACGGTTAGTGAGAAGATGAAGAGGTTTAACGCGCTCTGTAGCGTTATGTCAACGAAGCAAGATTCAGCGACGGAGGAGGAGAAAATGTGATCGGAAAGGATTCGTTCTCCGTTGAACAGAGTGGTGATTGCTACTCTCGCAACAATCACCCATATTTTGATCTTCTTCTCCAGAATCTCCCATTCCAGTTTCTGCATCTGTGTAGAGGTTAGCTTCTCGAACCCTAGATGAGACAATGTGTCGACGATGATCTTTTTGCGAAACTTCTTGTAGATTTTAACACAATCCTTCTCGTAACCAGAGGAGATCATGCAATTTGCTATCATCTTCAAATCAACAATAGCATCAGAATTCCCTCCTCCTCCTATGTCTTTACCTAATTCCGATGAGGATTCAGAGTAAAGCTCTCCATCTGATGAAGAATCCGAAGCGGTTCCACTTGATCTCGAAGGTATGTTGGATTCAGAAGACCAACCAGAGACGGATTCTGGACTCAGAAAGCGGCGATTCGATTTCAAAACCCGGTAAAACTCCTTCTCCAAATGCTTCATAGCTTTCCGCATCAAATCCTGTCCTTTAGCAAGCTTAGCGGAGTCCGGATTCATAGCAACGGTGCTCTGAATGGCGTATTGTAACTTGCCGAGAACCTCGAGGAAGCGTCTGCCTTCTAGGCGGTTTTGAGCGGAGAAGAGGGAAGAGAGGCTGCATGAAGAAGAAGAAGAGTCGCAGAGGTGTGGAGTAACCCATTGGCATATGAAGGCGTCAGCTGCCTCCACACTATCGCCGATTAGAGACTCGGAGAAGCCCTGTTGCTGTTGCGGCCCGACCTTAGAGGATTTTGATAAGGTGGTGGGTTTCAAGAGCACCATTGTTTCTTGGGTTTGAAGAAATGGGTCTTAAGGTGTTGGGGTATTTATTTACCATCTTCGGTTTCTTGTTTCGGCGACTGTTTTTTTTTGTTGGAGCCGTTCCAAGTTCGTCAAAATGTACACGCTGGTCATCCGTTTATGTCTCTCATTTTGTTTTCTAAGTCTTTGATTTTGGGACAACAAATTGTTTGTGTTAAATTTAGACTGAAATTTACAGGTTGTATGGATAAAACACATGCATGTA
>710c7ebf-394a-45d1-92d6-a54d09a1723b_G880
TGATAAGGTCGAAAAGACCATCAACAATGGATGCTCCTCATCAAACCTTCCTCTCTCCTCTCTTATCTCTTACATATCTAAATACATGAAGGTACTTTCGAGCTCCCATCGCCGGAGATGAGATGAGACGGGGGCCATATTTGGCTGGAGAAGGAAGTGTGATCCGTAAGACCATTTTCTAATAAGGTGTGATCCATTTTATGGGTGAAAACTAGAGTTAGAAATTGGGCAACTATGTTCCTTTGGCATTTGGTTCTTGAAGAGTTTTTTTCTTCTTCTTTTGTTTTCCACGTTTCTTGATGATATAACAACTATGATTTGTCAGTATTTTTTGCTTCTTATTTCTTTTTACTTATAACCGCATATTGTATTAATCCGTTGCTGTGATTTCATCTACAGTTAATCAGTTCTAAGAATTCTAAATGATCCTAAGGTATTGATATGATGTTTTAAGCCTCAATGTAGATGATATGATGTAGATCAACAATGATTTTGTTCCGAGTTA
>b7db4182-9b91-4513-9dd4-40c66171604e_AT1G07790
CCCGAGAAAATCAGAAAGAAAATTCACGATGGCACCAAGAGCCGAGAAGAAGCCCGCCGAGAAAAAAACCGCCGCTGAGAGACCGGTGGAAGAGAACAAGGCTGCTGAAAAGGCTCCGGCGGAGAAGAAACCCAAGGCGGGGAAGAAATTGCCACCAAAGGAAGCCGGTGACAAGAAGAAGAAGCGATCTAAGAAAAACGTCGAAACCTACAAGATCTACATCTTCAAGGTGCTGAAGCAGGTTCATCCAGATATCGGAATTTCAAGCAAAGCCATGGGGATTATGAACAGTTTCATCAACGACATATTCGAGAAGCTAGCTCAGGAATCTTCGAAACTCGCTAGGTACAACAAGAAGCCGACCATTACATCTCGCGAGATCCAGACGGCTGTGAGACTCGTCCTCCCCGGTGAACTCGCTAAACACGCCGTCTCTGAAGGTACCAAGGCGGTTACCAAGTTTACTAGCTCTTGAAGAGACCCGGTTAGGGTTTTTAGGGATTTCAATTTCGGTTTGGTTTTTAGTACTTGTAGGAAATTAGATGCATTATTCGCTTAACTTCGTATTTTGTGGCTTTGTAACTCTAGGAAGTAGAGAAGATTGTTCCTTCCTTTTATGAATTTCAATGTTGGATTATATATTTTTAACGA
>43a017e4-6817-4e61-ac37-26670a748a33_AT1G07790
CCCGAGAAAATCAGAAAGAAAATTCACGATGGCACCAAGAGCCGAGAAGAAGCCCGCCGAGAAAAAAACCGCCGCTGAGAGACCGGTGGAAGAGAACAAGGCTGCTGAAAAGGCTCCGGCGGAGAAGAAACCCAAGGCGGGGAAGAAATTGCCACCAAAGGAAGCCGGTGACAAGAAGAAGAAGCGATCTAAGAAAAACGTCGAAACCTACAAGATCTACATCTTCAAGGTGCTGAAGCAGGTTCATCCAGATATCGGAATTTCAAGCAAAGCCATGGGGATTATGAACAGTTTCATCAACGACATATTCGAGAAGCTAGCTCAGGAATCTTCGAAACTCGCTAGGTACAACAAGAAGCCGACCATTACATCTCGCGAGATCCAGACGGCTGTGAGACTCGTCCTCCCCGGTGAACTCGCTAAACACGCCGTCTCTGAAGGTACCAAGGCGGTTACCAAGTTTACTAGCTCTTGAAGAGACCCGGTTAGGGTTTTTAGGGATTTCAATTTCGGTTTGGTTTTTAGTACTTGTAGGAAATTAGATGCATTATTCGCTTAACTTCGTATTTTGTGGCTTTGTAACTCTAGGAAGTAGAGAAGATTGTTCCTTCCTTTTATGAATTTCAATGTTGGATTATATATTTTTAACGATTTTTTTTTCCATTTCAATTTCATTTACCTAATCACTATATTGAAATGTGTCTCTATTGAAGTATATGTTATATGTGTGTGTTTATATTATTTGATACGCGAAATTGGCCTA
>89b1dd74-77b2-4994-b65d-9ed3da2681a2_AT1G07820
TGATCCTCTCTCCAAATCATCTTAAAAGTATCTTCTTCTTCTCCATCTGGTTTATTGTTCGATCGTCAATTCAATTGATTGATTTGGAAATCTAGCGTTTCTGTTCGTTACCATTCACTGAATAATTTTTCTTCTGTTCTTCACAGTCACAGATCTTTGGGTATCAAGTAAAACTGTGAAGTGATGTCGGGAAGAGGAAAGGGAGGAAAAGGATTGGGAAAGGGAGGAGCGAAGAGGCACAGGAAGGTTCTGAGGGATAACATTCAAGGAATCACCAAGCCTGCCATTCGTCGTCTTGCTCGTAGAGGTGGTGTCAAGCGTATCAGTGGTCTCATCTACGAAGAGACCAGAGGTGTCCTCAAGATCTTCCTCGAGAATGTCATCCGTGACGCCGTTACTTACACTGAGCACGCTAGAAGGAAGACGGTGACCGCCATGGATGTTGTCTACGCTTTGAAGAGGCAAGGTCGTACTCTCTACGGTTTCGGAGGTTAATCCGATTTGGGGGATTAGGGTTTATGCAAGTTTGGGGATTTCTTCTTGTTTCTGAGATCTGTGTTAAATGGTTTGAATTAGTCTAAAGTAAATCTAGGAGTGTTAGCTACTGCTTTTGTTTTCTATTGTGATGTCGTTGTTAGCCAATGCGGTGTAGTTGAAAATCTTTGCAAACTTAAAGCTAAGAAAATCTAATGAGGATGAACAATTTACTCGA
>21af7d6d-798b-461b-86a4-2a04d781d24c_Chr1:2423000
TGTGCCGCATTAAGCATGTGCTGACCGAGAGAGCGATTGAAGAACCAGATTCTAGAAGATCAGCCGAGATGAAGAGAATGGTAAATGGTATGTGATCCCATTGGCTCTTGTTTTGGCAACCTAGCAGTAAGCACGAGTCAATCCGCAGAGGTGTTGAGTTTTTCGGAGTAAGAAATAACGCATAGCTTTCAAGACTTTGGAACTGGTCCAATGATTGTGACTGTAGTAGTGTCGGCAGTAGAAAAACGTTTGGTTGGTATCTGTACGCACATTTCTGTAACTTATGGTTGATGTTTCTTTTTGAGACACATGTTGGTCAGTGTTGATTCAGAGCTTTGTCTTTCTCTTAAAACCAACATAAACGGTAATGGCAAGGCAACGACACTGATGAAGTAGATTTTGGCAGATGAAA
>e8aceb9b-a423-4245-a0a8-81bb99a51296_Chr1:2437000
CCAGATTTTATTATCCTTCCTCGAAACAAGGTATGACGGAAACTCTCTCTCTCCCTCTCTGATCCGTCGTTGCTGCTTCCATTTTCATCTTGACTCGATCGGATCATTGTTATGCTTGGCTTGATCTGTGCTTAATGATGTGTTTTTCGTAGTAGATCCACGATTCGTTGCTGCGATCGGCGTTATTATCGTCAGCTCTCTCGTTTCTGTTCTGTGGTTCGATATTGCTGAGTTTCTAGGCTAATCTTACGAATCTGTGAAAGTTTTTGAGAGATTTGGCTTCTGTAGCTCACTCCTGCTTGATTTAGGTTTTTTTTTTTTCCACTCGTATGAAGCTGTTTTAGAGGCTGTTGTTGTTTATGATTCTCAGCTTGTTATGTATAGTTGGATTTCGTGAGTTTTGGATTTGA
>aa345425-8508-44ab-9c83-5fee4a153bf2_Chr1:2443000
CAAATCTTCCCGTATCTTTTATGAAACGCGACCGACTCTTCAAGGCCCAAAGAAAAAGAGAATAGTCGGCGGGATAGGGGTATGTTTGTAATTTGGCAAACGAATCCCCATCATAGCTTTATTCCTTACTTCATTCACCCTAGCCGCTTTACTCTCTTGCGTTATCTCCGAGGTAAGCTTTTTCATCACCATCTACGATCTGCCTCTTTCTCTTCTGCTGATCTGTGTTGAATCTGTTTCGATACTTCTCGTTTGTTGTTGTTATTTCTTGGATTCGATTCTCTTTGTTTATAGATCGTTTGGAATTTCTGATCGGTGGTGTAAAGTTTTATCGATTTAGGAGAACAAAGTTTTACAGTGCAATCGTATTGTTTTTTTTCTTCATGCCAGCTGATGATAAACTATAGGATCGATCTGGTTCTGAGATTTTTGTACTGTTCAGTGGATTGTTGATTATATCTTTTGATGTATGTGATATTAATTATCGATTTGATTGGGTAATCCAAGTTGTGG
>61d1829c-75e0-49f9-bca0-70c44304181f_Chr1:2463000
TGGGTTTTGGACAAACTTAAGGCTGAGCGTGAGCGTGGTATCACCATTGACATTGCTCTCTGGAAGTTCGAGACCACCAAGTACTACTGCACTGTCATTGATGCTCCTGGCCATCGTGATTTCATCAAGAACATGATCACTGGTACCTCCCAGGCTGATTGTGCTGTCCTTATCATTGACTCCACCACTGGTGGTTTTGAGGCTGGTATCTCCAAGGATGGTCAGACCCGTGAGCACGCTCTACTTGCTTTCACCCTTGGTGTCAAGCAGATGATCTGCTGTTGTAACAAGGTAACCATATCTTTCATCTGTTATGTGACTACACATTGCTTCTCTTTTTGTGTTCTGTCTCATTAATTGCGGTTTGTTACATGTTGTTTGTAGATGGATGCCACTACCCCCAAGTACTCCAAGGCCAGGTACGATGAAATCATCAAGGAGGTGTCTTCCTACTTGAAGAAGGTTGGTTACAACCCCGACAAAATCCCATTTGTGCCCATCTCTGGATTTGAGGGTGACAACATGATTGAGAGGTCCACCAACCTTGACTGGTACAAGGGACCAACTCTCCTTGAGGCTCTTGACCAGATCAACGAGCCCAAGAGGCCGTCAGACAAGCCCCTTCGTCTCCCACTTCAGGATGTCTACAAGATTGGTGGTATTGGAACGGTGCCAGTGGGACGTGTTGAGACTGGTATGATCAAGCCTGGTATGGTTGTGACCTTTGCTCCCACAGGATTGACCACTGAGGTCAAGTCTGTTGAGATGCACCACGAGTCTCTTCTTGAGGCACTTCCAGGTGACAACGTTGGGTTCAATGTTAAGAATGTTGCTGTCAAGGATCTTAAGAGAGGGTACGTCGCATCCAACTCCAAGGATGACCCTGCCAAGGGTGCTGCTAACTTCACCTCCCAGGTCATCATCATGAACCACCCTGGTCAGATTGGTAACGGTTACGCCCCAGTCCTGGATTGCCACACCTCTCACATTGCAGTCAAGTTCTCTGAGATCTTGACCAAGATTGACAGGCGTTCTGGTAAGGAGATTGAGAAGGAGCCTAAATTCTTGAAGAATGGTGATGCTGGTATGGTGAAGATGACTCCAACCAAGCCCATGGTTGTGGAGACCTTCTCTGAGTACCCACCACTTGGACGTTTCGCTGTGAGGGACATGAGGCAGACTGTTGCAGTCGGTGTTATCAAGAGTGTTGACAAGAAGGACCCAACTGGAGCCAAGGTTACCAAGGCTGCAGTCAAGAAGGGTGCCAAGTGAACTCTGAACATCAAAACTCTTTCCGCTGATGAAATGAAGGACTATTTTAGTTTCTTTACTTTAGTAGTTTGGTATTTGGTTGGTTGTTTGTGTTACCGCTTCGTTTATTCTCCGTCGGAGCTCAATTCTCGGAATTGGGTTCTTGATCGGAGGTGGCGGAGGTACTTGGCACTCGAGCTTCCTGTTTATTTCTTTTGTTTTGTGTTATGATTTTGAACCTTTTTGGATATTCGGTTATATGATATTTGTGTCATTCCTGCGGA
>1c2fbf6d-e67f-4ade-9cce-77b84532683d_AT1G07985
ATTAATAAGAGAAGACGAGTTTTGCTTTCGATACTGTCTTTCAACTATTCCGACACAACCAAAGCTTCTGGAAACGTTGTCGTTTGTTATCAATAATGGCTGTTGTAGAAGAACCGATACTTTCAAGATTGGATCGTATTGATTTCATGGTGAGGAAGTTAGAGGAGATGAAAGGAAGCTCGCCTAGAAGCTCGAGCCCATCGACTCCATCTAGTGGGACTCAGCCATCGTCAATGGATCTGTCGTCACCGAGGAGCATAGGGAAGGTACACTGCCGTTCGATGGAACAAGTCAGGGAGGAGACTGAGCGGAAAGGAACTTTGCTAGAGAGACTTAATAATGTAGAGGAGCAAGTGCTTAAGCTGTGTTCACAGTTTGAGGAAGAAGTTGAAGAAGAGAGGAAGAGAGAAGATAAGACGGATAAGGAAAAGAAGACCCCGAAGAAGAAGAAGGGATTGAGGAAGCTGGTTGATAAAGTTGTTGGATCTTCTTCTCCCACTAATATCCATTCCAAGAGCTGGCGTTGTTGAGTCATTGTAGTACTTTATTACATCATCATGTATACTTCAACGTACCACGTTTAAATGAAAGCTTCTCTTCTTTTTTCTTTGTTGAAGCGCTAGTGGAAAAAAATATCTTTAGGTCTCTCACTCTCTTGTTTGATCGTTTGTTTGTTGAGGTTTTTTGTTGTCCAGTATGCACTTTTTAAGTGAAAACAACAATGAATTTTCAGTGTA
>a2ac1913-3dce-4331-8110-ce5b64b8db61_AT1G08070
GATGATGCTCTCGTGTTCTCCTCTCACCGTTCCTTCTTCTTCTTACCCATTCCATTTCCTTCCTTCGTCTTCTGATCCCCCTTACGATTCTATACGAAATCACCCTTCTCTTTCTCTTCTCCACAATTGCAAAACTCTTCAATCTCTCCGCATTATCCACGCTCAGATGATCAAAATCGGTCTCCACAACACCAATTACGCTCTCAGTAAGCTTATTGAGTTCTGCATTCTCTCTCCACACTTTGAAGGCCTTCCTTATGCGATATCTGTTTTCAAAACTATTCAGGAGCCAAACCTGTTGATTTGGAACACGATGTTTCGTGGGCACGCGTTGAGTTCGGACCCTGTTTCTGCTCTGAAGCTGTATGTTTGTATGATTTCACTTGGGCTTCTTCCTAATTCCTACACGTTTCCGTTTGTATTGAAATCTTGTGCAAAGTCGAAAGCTTTTAAGGAAGGGCAACAGATCCATGGGCATGTTTTGAAACTTGGATGTGATCTAGATTTGTATGTACATACTTCTCTGATCTCTATGTATGTCCAAAACGGGAGATTGGAAGATGCACATAAGGTGTTCGATAAAAGTCCTCACCGAGATGTGGTTTCATACACAGCTTTGATCAAGGGTTATGCATCGAGAGGCTATATCGAAAATGCACAGAAGTTGTTCGATGAAATTCCCGTTAAAGACGTAGTATCATGGAATGCAATGATTTCAGGATATGCTGAAACCGGTAACTATAAGGAAGCGTTAGAATTGTTTAAAGATATGATGAAGACGAATGTTAGGCCAGACGAGAGTACAATGGTCACTGTAGTTTCTGCTTGTGCTCAGTCTGGTAGTATTGAATTGGGTCGTCAGGTACATTTATGGATTGATGATCATGGGTTTGGTTCAAATCTCAAGATTGTTAATGCTCTCATTGATTTATACTCGAAATGTGGTGAATTGGAGACAGCGTGTGGTTTGTTCGAAAGATTGCCGTACAAGGATGTAATTTCTTGGAATACCTTGATCGGTGGTTACACACATATGAATCTTTACAAAGAAGCATTGTTGTTGTTTCAAGAAATGCTTAGATCAGGTGAAACTCCAAACGATGTGACAATGCTAAGTATTCTTCCTGCTTGTGCACACCTTGGAGCCATAGATATTGGAAGATGGATTCATGTGTATATCGACAAGAGATTAAAGGGTGTTACGAATGCTTCTTCTCTCCGTACAAGCCTGATTGACATGTATGCTAAATGTGGAGACATAGAGGCAGCACACCAAGTGTTCAACAGTATACTCCATAAAAGCTTGTCGTCTTGGAACGCAATGATATTTGGGTTTGCAATGCACGGGAGAGCTGATGCATCATTTGATCTTTTCTCAAGAATGAGAAAGATTGGGATTCAACCAGATGATATCACGTTTGTTGGTTTGTTGTCTGCTTGTAGCCATTCAGGTATGCTAGATCTTGGACGCCATATTTTCAGAACAATGACACAGGACTACAAAATGACCCCAAAATTAGAGCACTACGGTTGCATGATTGATCTTTTGGGTCATTCGGGTCTATTCAAAGAAGCGGAAGAAATGATAAACATGATGGAAATGGAGCCCGATGGAGTGATTTGGTGCTCCCTTCTCAAAGCTTGCAAGATGCATGGGAATGTCGAGTTGGGCGAATCATTTGCAGAAAACCTCATTAAGATTGAGCCAGAAAACCCAGGTTCTTATGTACTTCTGTCTAACATTTATGCCTCAGCAGGAAGATGGAACGAAGTAGCAAAAACACGAGCTCTCCTCAATGATAAAGGTATGAAGAAAGTTCCTGGTTGCAGCTCTATCGAAATAGATTCTGTGGTCCATGAGTTCATCATCGGGGATAAATTCCATCCACGGAACAGAGAAATCTACGGAATGTTAGAAGAAATGGAGGTGTTACTAGAGAAAGCCGGGTTTGTTCCAGATACTTCTGAAGTCTTGCAGGAGATGGAAGAAGAATGGAAGGAAGGAGCATTGCGGCATCACAGCGAGAAGCTAGCTATTGCATTTGGGCTGATCAGTACAAAGCCTGGGACTAAACTTACAATCGTGAAGAATCTAAGGGTATGCAGAAATTGTCATGAGGCTACAAAGCTTATATCAAAGATTTACAAAAGGGAGATTATTGCTAGAGACAGAACTCGGTTTCATCATTTTAGAGATGGTGTTTGTTCCTGCAATGACTACTGGTAGCCATCATTTCAGAGGATCTTGTTACCAATGATGTTGGTCAAGAACTGTAATATGACTTTCTTTGTGTGGTAGCTGTAAATTACAAGAAGATTAGTCAAGCAAGTAAATTGCATATAAGGTGTAACTGATTCATTGATGTAAGGGTATACATGTAAAGAAA
>ab5ceeca-e42b-48f9-8c3e-84346a073f13_AT1G08160
CTCTATCCTTTCCAAGCAATTAACTGAAGTCCATCAAAACCTTCTCTGACAATGGTGCCTCCAAACCCAGCCCACCAACCGGCTCGGCGAACGCAACCGCAACTGCAACCCCAATCGCAACCTCGAGCACAACCCCTGCCGGGCAGGCGTATGAACCCCGTCCTATGCATCATCGTCGCCCTCGTCCTCTTGGGACTCCTCGTGGGTCTCGCCATATTGATCACATACCTCACACTCAGGCCAAAGCGACTCATCTACACGGTAGAAGCCGCGTCGGTCCAAGAGTTTGCTATAGGCAACAATGACGATCACATCAACGCAAAATTCAGCTACGTGATCAAATCATACAACCCGGAGAAACATGTCTCCGTAAGATACCACTCCATGCGTATCTCCACGGCTCATCATAACCAGTCCGTGGCTCACAAAAATATCTCTCCTTTCAAGCAACGTCCTAAGAACGAGACTAGGATTGAGACGCAGCTTGTGTCCCACAATGTGGCACTGTCTAAGTTCAATGCCAGGGACTTAAGGGCTGAAAAATCAAAAGGGACGATCGAAATGGAAGTGTATATAACGGCTAGAGTGAGCTACAAGACGTGGATTTTCCGGTCGAGAAGACGTACGTTGAAGGCTGTGTGTACGCCGGTAATGATCAACGTTACATCAAGCTCGTTGGATGGATTCCAGAGAGTGTTATGCAAAACTCGTCTTTAGTTTGATTTATCCTCATCTTGAATTGGTTTCATTTGTGTGCAAAATTTGCTATATGTGACATTGATTGATTGTGTGTGTGTTTTTCCTTTTTAAATTTCCTCTTTGGTTTTGTTCTTTTCTGCCAGTCATTCCATTTCTCTTTTCTTTTCATCATTAATTATTATATTTTTTATTTTTTTGGGCTTAAAATGCTTTACATTTTTATTGCTCTGTAAGTGATTCGATTTTTATTTCTAATAATATATGACGATTTAATAA
>cd79355c-fa36-41ba-be20-98e185109663_AT1G08165
ACCCGGTGCCGGTAGCATGGCTAATAATAAGAGCAAAGTCGAGCCAAAAACTCACGAAGAAGATCTTCGGGTTAGTCGTTTAATGATGATTATTATCATTATTTTGTTTACCTCTATTCTTCTAATAATTATGACTACTCTTCTGATCTTGTCCTGAACCAGTCTAAGGGATCACCGACACCTACTATAGGCTATAATAAGAAGAGTCGATGAACATGTTTGGAAGAGAAAAGAGATCAAGATTTTGACCGACTTGAAAACGTAAGTGTGGTCAACGGCAACCACAATGGATAATAGTCGAACATCATGTGTCTTTCTCTTTGACCGGGCAACTTCGGAACCTTTGGCAATGTTTCTCTCTATTTTTAGGTTTTGTTATTGTTGATCTTTCTATAATCTATTTGTAGTAGGTCTTGTTGTTATTTCGATTGAACGGAACATTATCCTCGTTTACACTAATGTTTT
>ae961fe8-adce-4d7c-bb51-df6acc9cf075_AT1G08180
GTCTAAGCTTCTCGAGACCCTAGAAGAAGAAAAGACAGTAGAGCAGAAACCCAGAAGCCAAGAAGAAGAAGATCATCAAGATAGCTCGAAGAAAGAAGAGTTGTTAGAATCTCTGTGTACTCCAACTTCAAGTGATCACAAGATTCCGGAGGTGGAGACGTGTCCTCCGCCGCCAAGAAAGCGACCGCGTGAGATTTCTCTCACAAAGAAGACAAGATTGTCCAAAGATCTTCGGTTCTTTGAAGCCACCGACGTCGGGAGCCAAGAGGTAGAGACTTTATTTGTTCACGAACCAAACCATGTCCGTAAGAAACGAAGGAGTAATAGTGCCTGAATCAAATTTGATTCTGTAGATATACTCTTCTTTCTTTACTTGATTTACACATAATTTTCGATCACTTTTATATACCTATTTTAATAAATCTTTAGTCCGAA
>3cf05945-1144-46ea-a808-38cc8395e9f7_AT1G08250
AACCAATTTTAAGACGCCATTGCTAAAACATGAAAGCTCTATCATCTTCTTCTCCAATATTAGGTGCTAGCCAGCCGGCGACGGCGACTGCGCTTATCGCGCGATCTGGTCGTTCTGAATGGCAGAGCTCCTGCGCTATTCTAACAAGCAAGGTTATTTCTCAAGAAGAATCTGAATCCTTACCTGTGCCTCCAGTTTCCGGCGGAGTTGATCATCTCAACGGCCATAACAGCGCCGCCGCACGAGTTCCAGGAATGAATCTTGTTCCGATTGAGAAATCTGATAGCAATCCGTTGGTTCCACAGCATCGTCATAATCCACTGAAACCCCTTAGCATGACGGATCTCTCGCCGGCTCCGATGCACGGATCTAATCTACGCGTCGCTTATCAAGGTGTTCCCGGTGCTTACTCTGAAGCAGCCGCTGGTAAAGCTTATCCTAATTGTCAAGCTATACCTTGCGATCAATTTGAGGTTGCGTTTCAAGCGGTGGAGCTTTGGATCGCAGATCGTGCTGTTTTACCGGTGGAGAACTCTCTCGGCGGTTCTATCCACCGTAATTACGATCTCCTCCTCCGTCACCGTCTTCATATAGTCGGCGAAGTTCAACTCCCTGTTCATCACTGTTTACTGGCTCTTCCCGGCGTTCGTAAAGAGTTTCTCACACGTGTGATCTCACACCCTCAAGGTCTCGCTCAGTGTGAGCACACGCTCACAAAGCTCGGACTTAATGTCGCACGTGAGGCAGTTGATGACACCGCAGGAGCCGCTGAGTTCATCGCCTCTAACAACCTCCGCGACACAGCCGCTATCGCGAGTGCACGCGCCGCCGAGATATACGGGTTGGAGATTTTGGAAGATGGGATTCAGGACGACGTGAGTAACGTGACGCGCTTCGTGATGCTGGCGCGTGAGCCAATCATACCTAGAACAGATAGACCGTTCAAGACTAGCATTGTCTTTGCGCACGAGAAAGGAACCAGCGTGCTTTTCAAGGTGCTCTCTGCTTTCGCCTTCAGAGACATTAGCTTGACGAAGATCGAATCGAGGCCGAATCACAACCGTCCGATCAGGGTCGTGGATGATGCCAATGTCGGGACGGCGAAGCATTTTGAGTACATGTTTTATGTTGACTTCGAGGCCTCGATGGCGGAGGCGCGTGCTCAGAACGCGCTTGCCGAGGTTCAGGAGTTTACATCGTTCTTGCGGGTGCTTGGGAGTTATCCCATGGATATGACTCCTTGGTCACCAACATCATCAACTTCATCGTAACCATACTATAGTCTATACACACATGAAAATGTAAATTTTGGAGAAGATAACAAAGTT
>54764a4e-53df-4928-9a0a-b4767b49daca_AT1G08280
TGCACCTCCAGAAAAAGAAAGAGAGAGAGAGAAGTAAAGAATGATTAGTTTATTGAATTGGATCTTTCGTCTTTCTTCAGATCTCCTCCATTTAAGGACCTCCCCATATCTCTCTCACTCACCACCTTCCTTTAACTTCATTTGAAAACTTTCTTTCCCTAACCAAGAAACCAACAATGTCAATGTCGTCTCCTTCTTTTTGACTTCAATTTTACATTTTTTTATGTTTTAACTTCCTTGCTAATTTAGAATCATGAGTTTTCTAAAGCTCCTGTGAAGATTTTGAATACAGATTTCTCAAAGTTCTCTCCTTTACCATTAGACCCGTTAATGGATCCGACTTCAAAATCCGACCCGCGCCGTCAATTATTGGGGGTTTAAAAGCTTCCGACTTTCTTTCTTTCTCATCTATCACGGCGGCGTCGATGAAACGATCCGTTAGACCTCTCTTCAGTGCTCTTCTCTTCGCCTTCTTCGCCGCTACACTCATCTGCAGAGTGGCGATTCGTCGGAGCAGCTTCTCCTTCGCTTCCGCCATCGCTGAGCTTGGTTCCTCCGGTCTCATGACTGAAGATATTGTATTCAACGAGACATTGCTCGAGTTCGCCGCCATTGATCCCGGAGAACCTAACTTCAAACAGGAAGTCGATTTGATTTCCGATTACGACCACACTCGGAGAAGCCACCGTCGACATTTCAGCTCCATGTCAATAAGACCAAGCGAGCAACAACGCCGTGTGAGTAGAGACATTGCTTCCTCCTCCAAGTTTCCGGTAACGCTTCGTTCTTCTCAGGCTTATCGTTACTGGTCAGAGTTCAAAAGAAATTTACGGCTTTGGGCTCGTAGAAGAGCTTATGAACCTAATATCATGTTAGATTTGATCAGATTAGTTAAGAATCCGATTGATGTTCACAATGGTGTTGTTTCGATTTCGAGTGAAAGATACTTATCTTGTGCAGTGGTTGGGAATAGTGGTACATTGCTAAATAGTCAATACGGAGATCTCATTGATAAGCATGAGATTGTGATTCGGTTGAACAATGCGAAAACAGAGAGGTTTGAGAAGAAGGTTGGATCGAAAACAAATATATCTTTCATAAATAGTAACATTTTGCATCAATGTGGGAGAAGGGAGAGTTGCTATTGTCATCCTTATGGTGAAACAGTGCCTATTGTGATGTACATTTGCCAACCGATTCATGTTTTGGATTACACTTTGTGTAAACCATCTCATCGAGCTCCTCTGCTTATCACGGATCCGAGGTTCGATGTCATGTGTGCTAGAATCGTGAAGTATTACTCGGTGAAGAAGTTCTTGGAAGAGAAGAAAGCGAAAGGGTTTGTCGATTGGAGTAAAGATCATGAAGGCTCGTTGTTTCACTATTCGTCGGGTATGCAGGCTGTGATGCTTGCAGTGGGGATTTGTGAGAAAGTTAGTGTCTTCGGGTTTGGGAAGTTGAATTCAACCAAGCACCATTACCATACTAATCAGAAAGCAGAGCTGAAGCTTCATGACTATGAAGCAGAGTATAGATTGTATCGAGACCTGGAAAACAGTCCCAGGGCCATTCCATTCTTACCAAAAGAATTCAAGATCCCTTTGGTACAAGTTTACCATTGAATATACATATATACCATCAAGAGTTTTGTCATGTAGTTATTGTTGTTCAAGCGAAGAAGCTTGTTGGCAAGAGTGTCGTTTTGTCCAAGTCCCAAAGATTTTGCTTCAGATTGGGCAGTGAAGATGCAACACTTTCCCAATGGTAAGAGTACTCTTTACAATTTTTAGATTTGTGTTGTCACACATATTGAAATATATATATGGTATATTTGGACGATATTCTCACATCAATATAAACCAAAATCATTCA
>b139d4ca-fc7c-4e77-ab6f-e2c867d278b9_AT1G08315
ATACAATTAATACAAGTGGCTTGTTCAACAAAAAGTCGTAACTCCATCATCCAATAAACGATAATTAGGGTTTGAAGATAAAGATAAAAAACAGAGAATTGTTCTCTATTTCATCAAAATCTTCTCAATGGAAACAGCAAAGCGTAGAACCATGTCAACAATCGTCTCCAGGCTTAGCTCTGTCTCTGAGCAAACCAGAGCCGCTGCTTTAGCTGAGCTTAGACTCATCTCCAAACAAGATCCTGATAGCCGTCTAATCATCGCCGACGCCGGAGCTATTCCGTACCTCGCCGAGACTCTTTACTCGTCGTCACACTCTTCTCAGGAAAACGCCGCCGCGACTCTCCTCAACCTCTCAATCACCTCTCGCGAACCCCTAATGTCTTCACGCGGCTTACTCGACGCGCTTTCTCACGCGCTTCGTCATCACGACACCACCACTTCCCCCGCCGCGGTTCAATCCTCCGCCGCTACGATTTATAGCCTTTTGATAGCCGAAGAGTCTTACCGACCTATCATCGGATCTAAGCGCGATATCATCTTCTCCCTCATTCACATCATTAGATATCCAGATTCGCATCCTCGATCGATCAAAGACTCGCTCAAGGCACTCTTCGCGATCGCTCTGTATCCGATGAACCGATCGACGATGATCTCTCTCGGCGCGATTCCGGCTCTGTTTTCGCTGATCGTGAAAGATTCGCGGTGCGGGATCGTTGAAGATGCGACGGCGGTTATGGCGCAAGTCGCTGGATGCGAAGATAGCGAGGACGGGATGAGGAGAGTTTCAGGAGCTAACGTTCTAGCGGATCTGTTAGATCCTTGCACTGGTTCGAGCCTACGGATCAAAGAGAACTCCGTTGGTGCGCTTTTGAATCTGGCGAGATGTGGAGGAGCTGCAGCGAGGTCTGAAGTTGCGGCGGCGGTTGCGTCTGGTGCTGATGAAGGAGCCATGGAAGGGATCGTGTATGTAGCTGAGAATGGTAGTCTGAAAGGAAGGAAGAAAGCGGTTGATCTGTTGAAGCTCGTTGTCTCCGGTAATGGCGGCGGCGATTCACGTTTTGATTATTTGTTCAATGAAAATCCAAATAGCAGAAGCAGCTGATTGCACAAATATCTCAAATGTTACTTTGTTTCACTAATACATTCATTGATTCAAACACTTTATATTATACACATATATATTGTCATTGTACAATGTACACTTTGAACATACTTTGTTTTGTAGAACTGAATCAATCAATCAAACACAGAATCTGTTACAAATCAA
>d736de9e-4356-42d5-86cc-712f2540ba45_AT1G08380
AAAAATGGCAGCAACATTTGCAACACCATCGACGGTGATAGGCCTCGGAGGATCATCCATCACCACCAAACCCTTCTCTTCATGTACTCTTTTTCTCTCTTTCTCTTTTCGAATAATTTCAATCAAACATATATATGCATATGATAATCTTGATTTGTGATTTCTCGTATGTTTTTTAGCCTTTTTAAAACCAACATTAAGCGCCAAGAACCCTTTGAGACTCGCCGGTGCATCGGGAGGAAGAGTCACTTGGTAGGTTACTCTTTATTTTCTTCTCATAGTAATAACAAAGATATCACATTTTATGAAAATGCTTAAAACTCCAGAAGTATCACTAGTTATGTTACTTAAGATATAGGAATGAGTCCTAACTGATCTTAGGAACTTAATAAAGCTTGTTTTAATTTTGAGGTGCTTTTTAGGGTATTTTCTAATAAATTTATTTGTTTGTGTCAAAAATGAATTAAAGCTTTGAGAGGAACTGGTTGAGGAGAGATTTGAACGTGGTAGGATTTGGGCTGATCGGATGGCTAGCTCCGTCGAGCATTCCAGCGATAAATGGGAAGAGCCTGACGGGTCTCTTCTTCGATAGCATCGGAACTGAGCTCGCTCACTTCCCGACTCCTCCAGCTCTCACTTCACAGTTCTGGTTGTGGTTGGTTACGTGGCACTTAGGCCTCTTCCTCTGCCTCACTTTCGGACAAATCGGATTCAAGGGCAGGACTGAAGATTACTTCTAAGGATAACTATTCTTGTTTTCGTTTGTACTATATGCTCTCTCTTGGTTATGTGTAATATTATCAATCAAA
>6ed9e70f-ff89-4fa7-af8c-0cfe588db56e_Chr1:2672000
AAAACCAATACCCAAATCCCTAGACAACCCATTCCTCCTTTGGTCATCTTCCATTTATACTGATTCGTTTATCTTTTGCTGACTGAATATTAGAGAGATGACATGACTAATGCAACAGCTGCACTCTTCTAACTACTTATGCAGACTTATCACAGCAGAGCCATATTGGAGCAGCATACATAAGCGATTTACTTGTAACCAAAACAATAATTGCGAACAAAACCCTGAGTAAGTGCTCAGTCAGATAGTCTACACGTATTTGGGCAAAGAAAGAACTTACAGCGCTAGAGTCTTGACCAACAACGAGAACAACCATATCGGGTCCAAACCTTCTAACTGCAGGAACCACCAGCTCATTCATGGCATATTCATATCCCCGGTCACCCGTGCCATTCGGTAAAGGGACATTCAGATTGTAACCCAATCCCACGTCTTCACCAAGTTCATCAATCGACCCTTTCTGCGGGTGGGACGATCCCCATGATCCATGGTTCATATGGAGTGACACCGTAAGAACCTTATCAGATGTATAAAACCCTTCAGCTGTGCCATTTCCATAATGTACATCGATGTCAATAACCGCAACTCGGGAACAAGAACCCGAATTCAATGCCAGCTTGACAGCAAGAGCAGCGTTGTTGAGGAAGCAATACCCATCAGCCTGAGTAGGCTGTGAGTGGTGACCTGGTGGGCGTACCAGAGCATATGCAATTTTCCCATGGCAATCAAGAATATGTTGCATTGCTGAAAGAGTTGTTCCAGCTGCAAGAAGAGCAGCTTCCCACGAGCCTGGGCTCATGAAAGTACCTGCGGCAATTTCACACCTTTCTCCTGATTTATCTGCCTCCACTAGCTTCTCAATGTACTCTGTACAAGGATCACAATGGATTACATGAGAAAGCAATAATCACAAATCAAAGTCGAATTTTTTAAGGTTAAGATTTGTCAAAACTACCAAATTCAGAAACAGGTTTTTATAAAAGTTCCTTCTTTTCTGCGAACCTTAGAGCGATGTACCTGAAGTGTGAAACATTAGAAGCTCCGAAACGATTGCTGGAAGACCGGTAAACCAATTGACATGAGGAGCGATGGGACCGCGTCGGAGAATCGAAAGCATGTTCCTGACGCGATCGGCGTTCTCCGGGTGCTTCTCCAATACGTCGAGGAATCCAGGGTCGTATCCAGTGTCGAAGACGCCTTCTACGGCGTCGTGTCGGAGCATTCCTTCGTGCCAGAAGACGTCTACGCGATTGGTAACCATCGGAGAAGCCGGCGACGAAGATAGGCTTGAGCCGTCGTCGGAGGCCAACGGTGGTGTAATAATGGAGGATGCTCACGCGCAACACACGTGTTCTCTAACCATTGAGATAACAAGGGGTATAAATGTCTTTTCCAAATAAACTCAAGGATTAAGTTAATTTCGGAGAAGAGAAATTTCGTGCTTATTGGGCCTGGACTGAACATGCTGTTAATGACATGTTGTACTGTTTTAGATTGGAGCTTTTTGGATTTCGTTATCCCACATTTAATTATTGTAGAACCTTTATTTTTTGACTACAAAAAAAATATATTCTTCGCTCTCATAA
>0a761459-7b79-477f-be6d-8b335ba25733_AT1G08500
ATACAAACTATATTCGATAAAAAAAGGATAACTCATGATCTTTACTCTTTTTTTCTTTATTCCCTCACTGCTTTAAAATTTCCACTAATACTCTTTTGTTTCTTTGATTATTATTATCCTAGTTATGAAAAAGAAGAAAACAGAATGCATATACATACAAATATGAAAGAATATTTGATTAAAATGATGCAAAGAGCCCCATAAAGACAAAACAAAACAAACTAGTTTTTGTTGTGGAAGAAGAACTTTTTTTACTATGAACCTCTTTATCATCATCAGCACTTTCAATATCTTTAGGATGATCGAAATTGGCCGGGACGATGGTATCAGGAGCAACTTCATCATCACCGGACTGAGAGGATTCGCTAGGTCCAGGTGCAGCAGCATCATCTGGTGATGATGAATCTGGTAAGCCCTGACCATGTGTTACATTGATCATAAAATGCTGACCGAATTTACATTGTTCGCCATCATAGTTTCCCGAGAAGAAATAATTGGAACCTTCTTTAACAAGAGGAACACTTATTGAGACGGGAACAGGAGATGTTGCTGAAGGATTTGCAGCCGACCACTCTGTTGTATCATTGTTTTCATTGTTGTCGTAATCACAATCTTTGTATGTTTTGAAATCATATGTCTGAACCACCGAATGGTTGCTATCTGTGTTGAATACTACATATTGAAAACAAAACAAACGATATAACATTTTGCTAAGTTATTGTAGTAACGAAAATGGGGTTGAAGAAAAAAATCTTACTGAGGAAATCACCCAAAGAAAAGGATTTGGAATCGGCCCATTTCTGATAATTAGCAGAGGGTCTCTCTTGAATATCGAACCATCCCGTGGACTCTCCCACAGTGTAGTTCTTGTACGCATCAGCTGATAAACTCAGAAGCATAAGGCACATGATGAGTAACACATTGACACAAGATGAACAAGAAGGCGACATAATTCTTCTTACTCTCTTGTCCGTTTTTCTTGATTATAAATT
>128e0cad-a21d-4b56-9a9d-d4c2b3fe11fc_AT1G08592
GACTTGGCAAACACTTTTCCGGCGTGGCTTCGCCTCCGCGAGCATTGTGATGACGTCTCTAATCGATGGTCTATCCTTCGGTAGCTTCGCGGTGCAGAGAAGAGCGATTCGCAGTGCCAGGAGCATCTCTTCGATCACGTGTTTACAATCTCCGGCGATGCTCGCGTCGATCACTTCTTCCAAGCTCTCGTTCTTCTTCACCTTCCTCCGAATCCACTCAACCACGTCAATCGAATCCTCAAACGAAGGATCTATCGGCATTTTCCCAGTCACCAATTCCAGAAGCACAACGCCTAGACTGTATATATCACTCTTTTCGTCAATCTTCAGTGTGTATCCGTACTCCGGCGCTATATACCCGTAAGATCCAGCCACCATAGAAACGGTCTCGTTCTTATGAAGCATCATCTTCGCCAATCCGAAATCTGCTATCCTCGCTTCAAGGTTTGAATCGAGGAGGATGTTATTAGACTTGATGTCTCTGTGAATGATCGGAGGATAGCAATCGTTGTGCAAGTAATTGAGACCTTGAACGACTCCGACGGCGACATTGTATCGTGAGAGCCAATCTCTTAGTAAGAATTTCTCATCTTTGGAATGCAAAGCAGTTCCTAGGTTTCCATTGGGCATGTACTCGTATACCATCATCACTTCTCTCTCGTTGTGAACGTAACCTAGAATCTTCACAATGTTTCTATGTCGTAGACCACCAAGTAGGTTCACTTCTCTGAGTATGTCGTCCTCTTCATCTTCTTCTTGATGATGATCTTCGATATCATTTTGTGGTGATGGTGATCTCCACAGTTTTTTCACAGCTACAGTGAGTAATGGCCGTCTCATGACTTCTGCTTTGTAAACAATCCCTATGGCTCCCATTCCAATGATGTTTGATTCTTTGATATGTGATAAGATGTCTCCTGCAGTGAAGCACAGTCTCTGGAAAGCCACGAGTCTCCATGGCCATTCCTCCCGAGGTTTCTTGCAGAATATATACTCTCTAGCAAAGTTGCTGTAAAGATCCCATCTTGTGTATATCCATCTCCCTGCCAAGAACATCATCCCCATAGCCACGATGACTGAAGTTCCAACAATGAACCCGAAGACTGCGTGATTCACGTGAATTCTCCCTGGATTTCGGCCTTTTGCTGACAAAGCTAGGCTCTTAGAGCAAGGTGGTAGAACTCCACCGCATAAGCCATTGTTTCCCACGAGGTCTTTTGGGTCTATGGCTGCAAACAGCATGTTTGAAGGAATGGGTCCGTCGAGTTTGTTGAATGACACGTTTAACATCTCCAGTGTTGGAGAAGCTCCCAAGTCCGCTGGTATATTCCCCGTCAAAGAGTTGTTTGAGAGATCAAGAACAGCTAACATGTGCATCCCGGCTAATGCCTTAGGGATTTCTCCAACCAATTGGTTGCTCTTGAGATTTAGACTCACAAGTTTTTCAAAAGAAGCGATCCTTTCTGGGATTCCACCTGAGAAATGGTTGAAGGAAAGATCGAGGACAGACAAAGATGGACGATCTTGAATCTGGTTAGGAATTTTTCCGGCAAAGTTGTTATGTGAGGCAATGAAGGTTTGAAGATTAGGACTTGAGAAAATGGAGGAAGATAGGGATGAGAGATGATTAAATGATATGTCTATAAATGAGAGTGATGTGGATAAGGCTATATCATCTGGAATTTTACCGGTGAGGTTGTTTTTTGCGAGCTCTAGATGCTGAAGCATTGGTAAGTCACCTGAACCAGCTGGTATAGATCCGGAAATGTGATTTTTCTGGATTCGAACACGAACTAAAGTCGGACATGAGAAGATTTCCTCCGGAATCTGACCTGAGAATGAGTTGTTGAAGAGAATGAGCTTTGTGAGGTTTCTGGAATAGCACAATCCTGATGGTATATCTCCTGAAAGCTTGTTTGATGAGACGTCTAACCACTTCAATGGGGAATTTTTGCCGAGATGCACCGGTAATGAACCCATGAGAGAGTTCTGCCACAGCTCAAGAACCTCAAGGTTTGGTAATTCAGCAATTTTTGACGGAATGATTCCCGTGAGTTGATTCCTCATCAAATTTAGAAGCTGCAGATTCTTCAACTCACCTACTTCCATAGGTATTTCTCCTGTGATCTGGTTATCAGACAGATCAAGAAACACAAGAGAAGTCATACCACCAAGTTCTCGAGGAAGTTTCCCTGTGAGACGGTTCTGGTAGAGATAAACTGTTGTAAGTTGTTTCAGCTGCCCCAAAGAAGATGGAATCTGGCCTGTAAGGTTTCCAACAGCCAAATCAAGGTACTGAAGGCGCGTCAATTTCCCAAACTCTTCTGGAATCTCACCCATGAAGCCATTGTAACCAAGAATAATGGTCTCCAAGGAAGAGAGCTCACCAATCACCTTCGGTACCTTTCCACCAAAGTTGTTACCCGAAAGACCGAGAAACTTCAGATTCTTGAGATTCTTGAAAGAAGAAGGCACTGAGCCCTCGAAGTAACCTCCTCGAAAGTCCAAAACCTCAAGTGTAGTTGCGTTGCCAAGATCTTCAGGTAGAAACCCCGAAAAATTGTTGCTTGAGGCATTGACGTGTGTAAGACCAGTTGCCATTCCTAGACCATAAGGGAAGGTTCCAAAGAAGCTGTTCACACTCACATCAATGACCTTCAAAGACGTGAGATTAGAAAGAGATTTAGGAAGAGAAGACTCAAATGCGTTATTGCTGAGATCAAGGGCTTGCAGAGAAGGGAAGCTCTGAATCTGATCTGACACGTTTCCGCTGAGATTCATGTTGGAGAGAAGAAGCTTAGCCACATAGCCATTTGCATCACAGTGAACTCCTGTCCAATGACAATGAACCAACTCAGAAAATGTTGTGGCATTCTCAGGTCTCTTCCAATCTTGGAGATTATTTGAAGGATCAAAAAGGTCTGACTTGAAGGCCAACAAGATCTCTTGTTCGGAGTTTTGAAATGTTTCAGAAGAAACAAAAGGGAAAAGAGCGAAACCAATGTAATAGAAGAGGAAGAAAAGTCGAGGGATCGCCATTTTTCTCCTCTATTTCTTCACTTTTTGGCTAGTTTTATGGCATTTTTGTGCAACTGAGATTGAAGGTCCCCAAGCGAAGTTGATAATAAGAGAGTGGAAACCAAAAGCTGAAAAACAATGATTAGTCAGAATCTAATTTTATTTAATCTCTCTCAATTATTTTATCATGATTGTGTTTCTTTTTCGTTCGGTGGAATAATATGCGAGTTCCATTGGCGTCATAACAATTTGTATGATAGCAAGTAGTTCGCTTTGTTTCTGCATCTGTGACATTACATAGTAGAAAAAGTGATACAATTTCCTTGAT
>d18cab3e-7460-4e46-9148-97595bf23ed1_AT1G08610
AGTTTCTCACACTCATCATTTCTCCAGATTTGTTAGGGTTTCTCAAACTTAACCGCAACTTGAAGGTTTTCTGCTTCTTTTCTTTTGTTGGAAACTGTTTCAGTCTGCTTCTCTGTCTCTATAACTTGTACCTTTCCTTTTCACAGGTTTGGTTTCTCCATTCACTCAAGAATAGGTTATGAGATAAAGCAGCAGAGACTGAACATCATACCAGCAAATAATTATTGGTCTAACTTCTTCTTCATTGAGTTTGATAAGCTTTTGTAAAAGGAAAGATCTCTGTTTTGTTAAAATAGCTTCTGGATTCTGAGAAATGGCTTCGTCGAATTTGCTACTTGAGGTTCAGTTCTTGCATATTCCTAGTCTGTCTCAAAAGCAGGCGAATCCTTTATCTTGCAGAAAGTTTTCTTCTTTAGATTGGAAGCAAGAAATTGGGCTGAAAAAGGATGTTTTTTTTAGATGTCACGGCTTGTTAAGTAGTGTGTGCATTGACAATGTAAATGATCATGCTGAGAGAAGCTCAGAGTTCCATCACTATGGTGTCGGTACTAACTTGAGAGCCAGAGTGAAACCTATGAAGCAATTTGGTTTATCATCTGATGGACCAATTACAGAGAACGACGAAGAGACCAACAATGAGATCCTTCATAACCTGTGCAGCAATGGGAAGTTAACAGATGCGTGCAAACTTGTCGAGGTGATGGCACGACATAATCAGGTTCCTCATTTTCCTTCTTGCTCAAACTTAGTCCGTGGTCTAGCCAGAATTGATCAACTGGATAAAGCAATGTGTATCTTGAGAGTAATGGTAATGTCTGGTGGGGTTCCAGATACTATTACCTATAACATGATCATCGGAAATCTTTGCAAGAAAGGGCATATAAGAACTGCTTTGGTCCTCTTAGAAGATATGAGTTTGAGTGGGAGCCCTCCTGATGTGATCACGTATAACACAGTGATTCGGTGTATGTTTGATTATGGGAATGCTGAGCAAGCCATCAGGTTTTGGAAGGATCAACTGCAGAATGGTTGCCCTCCATTTATGATTACATACACGGTTTTGGTCGAACTCGTGTGCAGGTACTGTGGAAGCGCTCGAGCTATAGAAGTTTTAGAAGACATGGCAGTGGAAGGTTGCTATCCTGACATTGTCACATATAATTCTCTGGTTAACTATAACTGCAGGCGAGGGAATTTGGAAGAGGTGGCTTCGGTTATTCAGCATATCTTATCTCATGGATTGGAACTGAACACTGTAACTTACAACACTCTTCTACATTCCCTCTGTTCCCACGAGTACTGGGATGAAGTGGAGGAGATTCTAAACATCATGTACCAGACGTCCTACTGTCCAACTGTTATTACTTACAACATCCTGATTAATGGTTTATGCAAAGCCAGGCTTTTGAGTCGTGCAATTGATTTCTTCTACCAAATGCTGGAACAGAAGTGTTTGCCTGATATAGTCACTTACAACACAGTTCTCGGAGCCATGTCCAAAGAGGGCATGGTAGATGATGCGATTGAGTTGCTTGGATTGCTGAAAAACACATGTTGTCCGCCGGGCTTGATCACTTACAACTCTGTAATCGATGGATTGGCTAAAAAGGGCCTGATGAAGAAAGCATTGGAGCTGTACCATCAGATGCTGGATGCTGGAATCTTTCCGGATGATATAACTCGTCGGTCTTTAATATATGGTTTCTGCCGGGCAAACCTAGTTGAAGAAGCTGGCCAAGTTTTAAAGGAGACGAGCAATAGAGGGAATGGGATCAGAGGTAGCACTTACAGGTTGGTGATCCAAGGGCTGTGCAAGAAGAAAGAGATAGAAATGGCGATAGAGGTTGTTGAGATAATGCTAACAGGTGGGTGTAAGCCAGATGAGACAATATACACCGCAATAGTTAAAGGCGTGGAAGAGATGGGAATGGGAAGCGAGGCTGTTCAGTTGCAGAAGAAACTGAAGCAATGGAAACTCTTGAAAGAAGTGTAGGAAACGTAATTGAAGCAGACTCTTTTTTTGCTTTTTCTATTAAGCTTTTTTGTACAGGAAATCAGTCGTATCCGGCAATGGTTGAATCAGAAAGCTTAGGCCTCCATTTGTTCAGTGACTGCTTTCTGCTATACGGTTAAACGTTAAAACAACAAACAAGTTGAAAGTTGTATATTTGAATCTCGAAA
>9a6f9d8d-2f02-4a70-80fe-787beed5af01_AT1G08770
TACCATAACACCAATTTGTTTTTTCCCAGAATTTGTATACATTCAAACAAAATGAAACACACACGCCAAAATATAAATACAAGAATCTTTGGGAAATCCAAAATACAAAGCCCTAAATTGATTCCCTTAGCTTCTTCAATCAAAAACCCAAGAAATTACGAGTAATTCTCCAAACCGGTTTACTCAAATTGGGGTATAACTCGACGGTGGCCGGTTACCAGAACCGGCAGACACCAGGCCACCACGGCGAGCACTTTCTTCATCAAGAAACAAATCATCGGTATTACGAAAAGCGCCGTGAGCTCCGACGATGAGCAAACCAATGATCAGCGAAACCAGAACGTTTTCGCCCACATCTGTATATACCAATGCCAAAACCGTTACCAAGCTGAGTAAAACCAGCACGATCTTGTCATCTACTTCTTTCCCCGAAATCACAATCGAATCGTTTGCGTCTCGAGAGAAATAGAGAAGAATCCATCCGATGAAGACGACGATGAAAGCGATCATAGACATCGGATGGTAAATAAGGCCGAGGAAAACAATGGCGAGAACGGCGAGAGCGTAATTTCCACGGAAATAAGAGATGTTGTGCTTTAGATGCGCCATGGCTTCATCATACCCGCGAGGGAGAGAGAGCGCGGACAGATCGAGAATCTCTCGCCATGGACGGAGCGTCGTGATCATCGATTGCGTCGTCTGCTTGGCGCGTGCACTCAACGTCCCGATGATTGTGGTGTTGGAAGTGGAAGAAGGACCGACTCCTCCACCACCAGCGCCGCCATAACCGTACGGCGGAGGTTTCTGATTCATCGGAATTGGTTGATTTTGTGTTTGAAAATAACACAAATCTGTGGTCAAA
>1d86cb21-c89d-460c-ad21-fcbebb79c77c_Chr1:2819000
AATTTGGCTTTTAAAAGGGTTATTGAGATGCAGCAAAAGTTGTAGACTGAGATGGACAAATTATCTGAGACCTGGAATTAAACGTGGAAACTTTACTCCTCATGAAGAAGGAATGATCATTCACTTGCAAGCCTTATTGGGTAACAAGTAATCTCAGACAAAAGGATCTACATCTCTTTATACTTGAATGTTTTGTGTATATATTTTGATGATGTGAACCCTAAACTGGCTTATTTGTTTACATATGGTTGTGGTAAGATGGGCGTCCATAGCTTCATACCTACCACAAAGAACGGACAATGATATCAAGAACTACTGGAACACACATTTAAAGAAGAAGCTCAACAAGTCTGACAGTGATGAGAGGAGCAGATCAGAGAACATTGCGCTGCAAACTTCTTCGACAAGAAACACCATTAATCATAGATCTACCTATGCTTCAAGCACCGAAAACATTTCCCGCCTTCTTGAGGGTTGGATGAGAGCGTCTCCAAAGAGTAGTACAAGTACTACTTTCTTGGAACACAAAATGCAGAACCGGACAAACAATTTCATCGATCATCACAGCGATCAGTTTCCATACGAGCAGCTTCAAGGTTCTTGGGAAGAGGGTCATAGCAAAGGAATCAACGGGGATGATGACCAGGGTATAAAGAATTCAGAGAATAACAACGGTGATGATGTTCATCATGAAGATGGTGATCATGAGGATGATGATGATCATAATGCTACACCACCATTGACATTTATTGAGAAATGGCTTTTGGAGGAAACAAGTACTACTGGGGGTCAAATGGAAGAGATGAGCCACTTGATGGAGCTCTCTAATATGCTTTAATTGTGACATTTTCTCCTTTATTTTTTCTTTATCCTTGTGAATCTTATAAATGAGACTACTAATTTTATATACACAAATAAAGAAACCAGAAAGACATAATATCATGTGTTGTTTTTTGGTTTCTCTAAGATATAAGTAGCTAAAATGCTCACTGCATAAGTTGTAACTAATCTAAAGTTGTCTACCCATTTACATGAATAAAATCCAATTTAAGAC
>143cc543-fa6a-4d1c-a62d-52f4d8e07636_AT1G08880
TCTTCGATTTCTTCAAACTCTCATCAAATCGTTTATCTGTTCTAAATTTCGAAGAAGACGATGAGTACAGGCGCAGGAAGCGGAACAACCAAAGGTGGCAGAGGAAAGCCAAAGGCCACCAAATCCGTCTCTCGATCATCTAAAGCCGGTCTTCAATTCCCCGTCGGAAGAATCGCTAGATTCCTCAAATCCGGTAAATACGCCGAGCGTGTCGGTGCCGGAGCTCCGGTCTATCTCTCCGCTGTTCTCGAGTACCTCGCCGCCGAGGTAATTTATTTTTCTTGTCTTCCAATTTGGTTTTCAATTTCGATTTGGTCACATCTGAATTGGATCTTGTACTGATTTGATTTTGATTTGGTTTGGGTTGATAGGTGTTGGAGCTGGCGGGAAACGCAGCAAGGGATAACAAGAAGACACGTATAGTACCAAGACACATTCAGCTTGCAGTGAGGAACGATGAAGAGTTAAGCAAACTTCTGGGAAGTGTGACGATTGCGAATGGAGGAGTTTTGCCAAATATTCATCAGACTCTTTTGCCATCCAAGGTTGGCAAGAACAAAGGAGATATTGGATCTGCTTCTCAGGAGTTCTGAGGTTCTTAGACTTCTTAGTTCAGTTCTCTTGTTTGGATTCGGAACTTGTAAAATAGACCCTGATGGTGTTTTTTGGGGATCAAATTAGGTTTTAAAGCTAAGTATATTTGGCTTTTGCCTAAGTATGTTTAATTAGTGAATGATATGATATTTCGGAA
>eec8daf6-0470-4219-8d2a-97fddf71e523_AT1G08940
AGAAAGATGGTGAATGAGAAGAAGATGCTCCCAAAACGCATCATACTAATGCGTCACGGTGAGTCAGCCGGTAACATCGACGCAGGGGCTTACGCGACCACACCCGATCACAAGATCCCTCTAACGGAAGAAGGAAGAGCGCAAGCGCGTGAGGCCGGGAAGAAAATGAGAGCCCTCATATCAACCCAAAGCGGCGGTGCGTGTGGAGAGAATTGGCGCGTGTACTTCTACGTGTCGCCTTACGAGAGAACGAGGACGACTTTGAGGGAAGTAGGAAAAGGATTCTCGAGGAAGCGCGTGATAGGAGTGAGGGAAGAGTGTAGGATCAGAGAACAAGATTTTGGGAATTTTCAAGTGGAAGAGAGGATGAGAGTTGTGAAGGAGACGAGGGAACGTTTCGGTAGATTTTTCTATCGTTTTCCCGAAGGTGAATCCGCCGCCGACGTCTACGATCGTGTTTCTAGTAAGTTCATTATTTTATTATAGTAGACATGAATACGATTATTGATATGGATACTTGCATTAAAATAACATCGTTGAATTATATAACCTTTTTAATATAAGAAAACTAGTGAAATTCAAATTATAAGTTTTATATTGGTCAAGTCTACTTTCAGGACTTTTGACATGAGAAAAGAAGACGTATAGTTTGATTGGTTTTCGAATTTGTTGATTTTTTTGGGGAAGTATTCCACGTATAATAAACTAAGTATTAAGAAAAATCATTTTACGGAACCAAAATTGTGCAACTGGTGAAAGTTGTAGATGTAGACTAATTTAGATAGAATTAGTTTGTAGAATCTTAGGCTGTATCTTTAAATAAAATTACTGTAGGGACATTCAACATTTTATATTTCACAAAAAAAAAAGAAGTTTTTATTTTTGATCAGTGTTCAACTTATCTAGTAACACTAGTATATGTAAAGTGAGATCAATGTCCAAATTTTCATTTATTAAGAAATTTCATGGATGTTAAATCATGGATGTTATATAACATCGATCGATCAATGTCTCACCTAATTTCAAAGGTTTTCTGGAGTCTATGTGGAGAGACGTGGACATGAACAGGCATCAAGTGGATCCATCAAGTGAACTAAACCTAGTGATTGTGTCCCACGGACTGACATCTCGAGTGTTTCTAACAAAATGGTTCAAGTGGACGGTGGCAGAGTTCGAGCGGTTGAATAACTTTGGGAACTGCGAGTTCAGAGTGATGGAGTTGGGTGCGAGCGGAGAGTACACTTTCGCGATACACCACAGTGAAGAAGAGATGTTGGATTGGGGCATGTCTAAAGATATGATTGATGATCAAAAGGATCGTGTTGATGGGTGTCGTGTAACAACATCAAACGATTCTTGTTCATTGCATCTCAATGAGTATTTTGATTTGTTAGATGTCACTGATGATGAAGAATGACCACTAAATTTATATCGCTATACTTTGTTTTGCGTATTGAAAGTTTATAATATTTATTTCATTTGTTTGTTGGTT
>7a2cc48f-c775-4e87-9bbc-e0f7ef664b3b_AT1G09070
AGAGCAAATTTCAAGTTTATTTCATTCAATTTCGATCCGAGTAACCATGGAGTGTAGATCATTGGATCTGACGATTATATCTGCGGAGGATCTCAAAGACGTTCAATTGATCGGTAAACAAGACTTGTACGCCGTCGTTTCCATCAACGGCGACGCTAGGACGAAGCAGAAGACAAAGGTTGATAAAGATTGCGGCACCAAACCTAAATGGAAGCATCAAATGAAGCTCACCGTCGATGACGCAGCGGCGCGTGACAATCGTCTTACTCTTGTTTTCGAGATCGTGGCGGATCGTCCCATCGCTGGTGATAAACCTGTCGGTGAGGTTAGCGTTCCGGTGAAGGAGCTTTTGGATCAGAATAAAGGTGACGAGGAGAAAACGGTTACTTACGCCGTGAGGTTGCCTAACGGGAAGGCGAAAGGATCTCTCAAATTCTCGTTCAAATTTGGGGAAAAGTATACTTATGGATCTTCGAGTGGTCCTCACGCGCCGGTCCCTTCGGCTATGGATCATAAGACTATGGATCAGCCCGTCACCGCTTACCCGCCCGGACACGGTGCACCGTCTGCATACCCTGCTCCTCCCGCGGGTCCTTCTTCCGGATATCCACCACAAGGACATGACGATAAGCACGATGGTGTTTATGGATACCCGCAGCAGGCTGGATATCCAGCTGGAACCGGTGGTTATCCGCCACCTGGTGCATACCCACAACAGGGAGGTTACCCTGGATATCCGCCTCAGCAACAGGGTGGATACCCGGGTTATCCGCCACAGGGTCCATATGGTTACCCGCAACAAGGTTATCCACCACAGGGTCCATACGGTTACCCGCAACAGCAAGCTCATGGTAAACCGCAGAAACCGAAGAAGCATGGTAAGGCTGGAGCTGGAATGGGACTAGGACTTGGGCTTGGAGCTGGTTTATTGGGTGGGTTGTTGGTTGGTGAAGCGGTTTCTGACATCGCTGATATGGGTGACATGGGTGACATGGGTGACATGGGTGGTTTCGATTTCTGATTGCTGTGTTATCAAGTTTTAATTTCTTAGGATAATTGCTCTAATGTTTTTCGTTTGATGAATCATGTGAAGAACGTGAGAGATCAAGTTTTATCTTGTGTTTATGTCTCCGGTTACTTATTTTCTTCTAATGAATGTAACATTATGATATTTCCAATCTCTGGCTGTTGAATAGAATGCAATGAAACATTGGAAATA
>21a151e3-3f6f-45df-a847-c5b69fcb2400_Chr1:2953000
ACTATTACTACTACTTTCCAATCAATACCTGGGAAAAGAACACAAAACCAAGCTACTCTTACAGAGCACAAGAGAAGAAGTTAGATAAGAAAATGAGAAACATACAAATTTCTTACCGGATTTTATGATTTTTTTCACGCACGCAAGTGGCTTCAAGTAGTCACTGAACCTTTGCTTGGTCTTTTTCCTTCCATGGCGTCTTTCTTTTTCTTGCATATTGTGCATAGGAAGGGACCTTCCCATCGTTTAGATGCTGAGGAAATGATGGAACCCCCATTGCTTGATAAATCTTCACTCGGAGATTCATCTATTTGGCATACAGCACATTTTAAGAGCCCAGTTTCCGTATTTGAGAGAAGATCCTTTCCCAATCTACATTTCAAAACACGAGCAAACAAAGACTGATAGTCAGGATCTGAAGTTTCAGTTACTTAACGGGTTGGATAAGAGTTTGACAATATTAACTCATGGCTAGAAGATTACCTATCTGCAAGCACAGCAGAACCTTCTTCAAACAATTCTTCTACAACTCCAACAGCAGAAAGCTTGTTGCCATTTTTGTTGTTGGTATCCATATGGTTTTTCCTTGAAAGAAATGAGGTAAATGGGTTCTGTTTCTTCATGGGTGCTGGAGCCAAGGAAAGATGACCAGATGGAACTATGTCAACGACTACACAAGTCGTATCATCTTTCAACCCTTTTGTTCGCAATGCTTCCTGGTAAAAACATATGATTCAGAAAAAAGAGGAATCTAGACCAGAGGAAGAACACAATGAAATCAACGGGGTTGATCACCAACCTTAACAACAAGTTTAGCAGCAAGATCGGCAGATAAACCACGACAAGCTTTGGCAGCCACATCAGAAGACAGTATATCCCATATACCATCTGAAGCTATGATGAGTCTCCCTCCAGCATCAGGAAGCTGAACGTACAGATAAAAATACTTTTTGATCAATGTCAAATATAAGAATTAATGAAAAATGTACCAAGGGAAAGGGAGCTTACTTT
>7ebde6b0-bd43-402c-8340-b192c87cb7e9_AT1G09190
ATGGAAATCGAGCGTAAGCTGCTGCGTCTTCTCCACGGCCACAATACTCGAACCCGTTTACCCGAAATCCACGCCCATCTTCTGCGTCACTTCCTTCATGGTTCCAATCTCCTTCTCGCCCACTTCATCTCTATCTGCGGATCCCTCAGCAACTCTGATTACGCCAACCGCGTCTTCTCTCATATCCAAAACCCTAACGTTCTGGTCTTCAACGCCATGATCAAATGCTATTCGCTTGTCGGTCCGCCTCTAGAATCTTTATCTTTCTTCTCTTCCATGAAAAGCCGGGGAATTTGGGCTGACGAGTATACTTACGCGCCTTTGCTCAAATCCTGTTCGTCTCTTTCTGATTTGCGATTTGGGAAATGCGTTCATGGTGAGCTTATAAGAACTGGGTTCCACCGTCTTGGGAAAATTAGGATTGGGGTGGTGGAGCTTTATACTTCCGGTGGGAGAATGGGTGATGCACAGAAAGTGTTCGACGAAATGTCTGAGAGAAACGTTGTCGTCTGGAATCTTATGATTCGCGGGTTCTGTGACTCCGGGGACGTTGAAAGAGGTCTTCATTTGTTCAAACAGATGAGCGAAAGAAGCATTGTGTCGTGGAATTCGATGATATCTAGCTTGTCTAAATGTGGTAGAGATCGTGAGGCTTTGGAGCTTTTCTGCGAAATGATTGATCAAGGTTTTGACCCTGATGAGGCGACTGTGGTTACAGTCTTGCCAATTTCTGCATCTCTAGGAGTGTTGGATACCGGAAAATGGATTCATTCTACCGCAGAATCCAGTGGTTTGTTTAAAGATTTCATCACCGTGGGAAACGCTTTGGTAGATTTCTACTGCAAAAGCGGCGACTTGGAGGCAGCAACGGCTATATTTAGAAAAATGCAGCGTAGAAACGTTGTTTCATGGAACACATTGATATCGGGATCAGCCGTAAACGGAAAGGGAGAATTTGGGATAGACTTGTTTGATGCTATGATAGAGGAAGGGAAAGTAGCTCCAAATGAAGCGACATTTTTGGGGGTTTTGGCATGTTGCTCATACACAGGTCAGGTGGAGAGAGGAGAGGAATTGTTTGGTTTGATGATGGAAAGATTCAAACTTGAGGCGAGAACCGAGCATTACGGTGCCATGGTAGATCTAATGAGTAGAAGTGGGAGAATCACAGAGGCGTTTAAGTTTCTAAAAAATATGCCCGTAAACGCAAATGCGGCAATGTGGGGGTCGCTGCTCAGTGCTTGTCGTAGCCACGGAGATGTAAAGCTAGCAGAAGTTGCAGCAATGGAGTTAGTGAAGATTGAGCCAGGGAATTCGGGGAATTATGTGTTGTTATCTAATTTGTATGCAGAGGAAGGGAGATGGCAAGATGTGGAGAAGGTACGAACGTTGATGAAAAAGAACCGCCTTAGAAAGTCTACTGGCCAAAGCACCATTTGCGATGTTTCAGTCTGAGAAGTAGCTGGTTTTTGTCAATAGAGGCCAGACTTATTGCTAAATACGGTAATCAAGTTCATTTGTAAGCACATTTGTATTTTTCTGGCTCGGTGAAAATGCGGCCACCAGGTTTGATTAGTTTCTAATGAATTGATTAGAACAAAA
>27911a88-ad81-4f48-84d0-93a4da5673db_AT1G09200
TCTCATCTTCAAATTAAAATCAAACAGTTTCTTAATAACATTTTACTTCATGGCTCGTACCAAGCAGACGGCTAGGAAATCAACCGGAGGAAAGGCTCCAAGGAAGCAGCTGGCGACAAAAGCGGCGAGGAAATCTGCTCCGGCCACCGGAGGAGTGAAGAAGCCACACAGATTCAGACCCGGAACTGTTGCTTTAAGAGAAATCAGGAAGTACCAGAAGAGCACTGAGCTTCTTATCCGTAAACTCCCTTTCCAGAGGCTTGTCAGAGAGATCGCTCAGGACTTCAAAACCGATCTTCGTTTCCAGAGCAGTGCCGTCGCCGCTCTTCAGGAAGCTGCTGAAGCTTACCTCGTCGGACTCTTCGAAGACACCAATCTCTGCGCCATTCACGCCAAGAGGGTCACGATCATGCCCAAGGACATCCAGCTCGCGAGAAGAATCAGAGGAGAACGAGCTTAGATCTAAGTATTCTGGTTACTCTTGTGTTTTGATTAGAACCATAAGATTGTAAAATTTCAAGTTAAATCCAAGGGTTATAATATTAATTCCAAGCAA
>ebd94aa1-a0dd-44d1-891a-1c40f25b1c8b_Chr1:2973000
CTGAAGACGAACCAGAGGATGATGAAGGAGGAGATGATTCCGATTCTGAATCTAAGGCCGAGGAGACCAAATCAGTAGATAGCGAGGAAACCTCTGAGAAAGACGCCACCGCTCATGTATGCTACCACAATATCACTTGGAGAAATTTCACTCATCCATAATTTTGTTGTTTTCCTTGAGTTGTGGTTAAAACTGCGTGATTTGGTTTTGCAGGATGAGCTATAGGTGAAAGGTTGAAGATTTGAAGACCAAAGTTTTCAGTCTCTTTATTGTTTTATCGTTTTCTTTTGAAGTATTTTAGCATCTAGTTTGTCGGAGATAGAAACAAGTTTTAGCAAAACTAAAAGGGGGATACAATGTCTGTCAGATGCTCATTTTAGACTTTAAAAAACCATGAAGAAGTTTTGCAGTTGCT
>40c1ed42-5526-4b07-aa7e-1319d19f73b5_AT1G09220
TCAAGTTGTTATTCGACTTTGGTTTCTGATGGTAACATCTTCTCGATTCAACACTTTCAATCTCTTATGCAAAAATATGAATCAAACCTTAAAATCATCCACCAGCTCCATTCACACTTCACCACTTCTGGGTTTCTTCTCCTTCATCAGAAGCAAAACTCTGGGAAACTTTTTCTATTCAATCCTCTGCTTCGATGCTATTCTCTTGGCGAAACCCCTCTTCATGCTTACTTCCTCTACGACCAACTCCAACGACTCCATTTCTTGTCTGATCACAATAAGAGTCTGCCTCCTTTTGATAGTTTCACTTACCTCTTTCTCCTGAAAGCGAGTTCGAATCCGCGGTTCCCATCTTTACTACTGGGAATTGGACTCCACGGGTTGACTCTAAAACTGGGTTTTGAATCTCATGTCTACGTGCAGACAGCTTTGGTTGGTATGTATCTTGTTGGTGGAAACATGATTGATGCTCACAAAGTGTTTGATGAAATGCCTGAGAGAAATCCGGTAACTTGGAATGTGATGATCACTGGCCTTACTAATTTGGGAGATTTCGAAAAAGCTCTTTGCTTTTTGGAGAAGATGCCGAATCGGACGGTAGTGTCTTGGACCACTATCATTGATGGGTATGCACGAGTAGATAAACCCAAGGAAGCTATACTCTTGTTTTCAAGAATGGTTGCTTGCGACGCAATAAAGCCCAACGAGATAACCATTCTCGCCATTCTCCCAGCTGTTTGGAACTTGGGAGACTTAAAGATGTGCGGATCAGTTCATGCTTATGTTGGGAAAAGAGGGTTTGTTCCATGTGATATCCGTGTGACTAACTCTCTCATCGACGCTTATGCAAAATGTGGGTGTATTCAAAGCGCGTTCAAGTTTTTCATAGAGATTCCAAACGGAAGGAAGAATCTTGTATCGTGGACAACGATGATCTCGGCGTTTGCAATTCACGGAATGGGAAAAGAAGCGGTCAGTATGTTTAAAGACATGGAAAGATTAGGATTGAAGCCGAACAGAGTGACCATGATCAGTGTTTTGAACGCTTGCAGCCATGGAGGTTTAGCAGAAGAAGAGTTTCTAGAGTTTTTCAACACGATGGTAAACGAGTACAAGATCACGCCGGATGTGAAGCACTATGGATGTCTAGTAGATATGTTGAGAAGAAAAGGAAGATTAGAAGAAGCAGAGAAGATTGCTTTGGAGATTCCAATAGAAGAAAAAGCTGTGGTTTGGAGAATGCTGCTTGGAGCTTGTAGCGTTTATGATGATGCTGAATTGGCTGAGAGGGTTACTAGAAAGCTAATGGAGCTAGAGAGAAGCCATGGAGGAGACTATGTGCTTATGTCCAACATCTTTTGTGGTACTGGAAGATTTTTAGATGCGCAGAGATTTCGGAAACAGATGGATGTTAGAGGAGTAGCTAAACTTCCAGGACATTCACAAGTAACATAGCGGAGCATGTATATATTTATGACTCCAATCTTTATTGTTTTGATGATAAACTTCAGAATTTTTGGGAGCTCTGTTCTGATCCTCAATGTTTTGATCATAAACTCCCAAAAGGTGTTTTCTATTCTGAATGGTTTTATTGGATTATAAAGAAACGCAAA
>7a86613b-d92b-4c4e-9001-089aa4e334ec_AT1G09240
GAACACACGATTATTCTCCAAAGAGAAAGAGAAAAATCAATAACCTCATAGTGTCGACATGGGTTGCCAAGACGAACAATTGGTGCAAACAATATGCGATCTCTACGAAAAGATCTCAAAGCTTGAGAGTCTAAAACCATCCGAAGATGTCAACATTCTCTTCAAGCAGCTCGTTTCCACATGCATACCACCAAACCCTAACATCGATGTCACCAAGATGTGTGACAGAGTCCAAGAGATTCGACTTAATCTCATCAAGATTTGTGGTCTAGCCGAAGGTCACTTAGAAAACCATTTCTCTTCGATCTTGACCTCTTACCAAGACAACCCACTTCATCATTTAAACATTTTCCCTTATTACAACAACTATTTGAAACTCGGAAAGCTCGAGTTCGACCTCCTCGAACAAAACCTAAATGGCTTTGTCCCAAAGAGTGTGGCTTTCATTGGATCTGGTCCTCTTCCTCTCACTTCCATCGTTCTTGCTTCATTCCATCTCAAAGACACAATCTTTCACAACTTTGACATCGACCCATCAGCGAACTCACTCGCTTCTCTTCTGGTTTCCTCTGATCCAGACATCTCTCAACGCATGTTCTTCCACACCGTTGATATAATGGACGTGACAGAGAGCTTAAAGAGCTTTGATGTCGTGTTTCTAGCTGCTCTTGTTGGAATGAACAAAGAGGAGAAAGTTAAAGTGATCGAGCATCTGCAGAAACACATGGCTCCTGGTGCTGTGCTCATGCTTAGGAGTGCTCATGGTCCGAGAGCGTTTCTTTATCCGATCGTTGAGCCGTGTGATCTTCAGGGGTTCGAGGTTTTGTCTATTTATCACCCAACAGATGATGTTATCAACTCCGTGGTGATCTCTAAAAAGCATCCAGTTGTTTCAATTGGGAATGTTGGTGGTCCTAATTCATGCTTGCTCAAGCCTTGCAACTGTTCCAAGACCCACGCGAAAATGAACAAGAACATGATGATCGAGGAGTTCGGAGCTAGGGAGGAACAGTTGTCTTAAGGAGGACGTTTCTTGTTTCCTAATTCTCTATCTTATGGAAGCTTCCTAATTATGATTTGTGTCTTTGTGTTGTGTGTTGGTGTCTTTTCTCAATTGTTCTTTGTTTGTTTTATTTTTCTTTCTATATTCCTAGAAATGGATTTGTTTCGCG
>5457d2b9-353e-4be4-8e33-b8d537f842ca_AT1G09250
GAGAGAGAAAGAGAGACTCTCAGAATCTGAAGAAGAAGAAGAGATTGTTGTTTTTGCCTTTTATCATCGGTTTCTTTGAATCTCTGGTTTTAAATCGGATTTAATGGTGGAGTCTCTGTTCCCGAGCATCGAAAACACAGGTGAATCGTCTCGAAGAAAGAAGCCGAGGATATCAGAGACGGCGGAGGCGGAGATAGAGGCACGACGTGTCAACGAAGAAAGCTTGAAGAGATGGAAAACGAATCGTGTGCAACAGATCTACGCTTGTAAGCTCGTCGAAGCTTTACGCCGAGTTCGTCAGAGATCTTCCACCACCAGCAACAACGAGACCGATAAACTCGTCTCCGGCGCGGCGAGGGAGATACGTGATACGGCGGATCGAGTTCTAGCTGCGTCCGCTCGTGGTACGACTCGGTGGAGCAGAGCGATTTTAGCGAGTCGCGTCCGAGCGAAGCTGAAGAAACATAGAAAGGCGAAAAAGTCAACGGGAAATTGTAAATCGAGAAAAGGTCTCACGGAGACGAATCGGATTAAGTTACCGGCGGTTGAGAGAAAACTGAAGATTCTTGGCCGTTTGGTTCCTGGTTGCCGGAAAGTCTCTGTACCGAATCTTTTAGATGAAGCGACCGATTACATCGCAGCGTTAGAGATGCAGGTTCGAGCCATGGAGGCTCTCGCCGAACTTTTAACCGCAGCCGCACCACGGACGACGTTGACCGGAACTTAACGGCGGCAGTTAGTTTGTCAGTTGTTAATTAGCTTTTCTTTTACCTTTTTACCCCTTTATTTTGGCTTCAAGTGTTTTTTTTTTCTCGTCGACGCGATTTTAATTTATTAAATTCATGTATTTTATTTGTATA
>440aa720-b5bf-40c3-94a8-2e7bbf9f5021_AT1G09310
GACAGCTAAAACTAAATACAAAGAAACAGAGATGGGTTTGGTTACAGAGGAGGTGAGAGCTAAGGCAGAGATGTACACCGGAGATGAGATATGTAGAGAGAAGACAAAGTGTTTCCTCAAGGAAATATCTATGCCCAATGGTTTATTACCATTGAAGGATATAGAAGAGGTTGGGTATGACAGAGAGTCAGGTGTTGTATGGCTGAAGCAGAAGAAGAGCATCACTCACAAGTTCACAGAGATAGATAAGCTTGTCTCCTATGGAACCGAAGTCACAGCCATTGTTGAGACCGGGAAAATCAAGAAGCTCACTGGAGTCAAAGCCAAGGAACTTCTTATTTGGGTCACTATCAATGAGATCTATACCGAGGAACCCCCTACCAAGATCACGTTCAAGACACCGACCACACTGTCCAGGACTTTCCCGGTCACAGCTTTTATAGTCCCAGAAGAACCTGCCAAGGAGGAACCTGCCAAAGAGGAACCTGCCAAGGAGAAGAGCAGCGAAGCCACCGAGGCCAAGGAGGCTGTTGCAATCAAGGAGGCTGTCGCAGTCAAAGAGGCGGCCTAATCAGCTCAGCTTCAGCAGATAAAAGAGACCCGAATTTTTAAGTGTACTTCAAGAATTTGAACAAATCATGGAGAGTTAGTGTTTCTCACTGCTCTAACTATCATGTATTATCTACCTACCACTTGTTGCTGCTTGTTTTACCTGTAATAAGATATCAATATCATCCTGTTCCACTAAAA
>630de609-dd2d-4623-aaa2-877d752a85f4_Chr1:3036000
GTTTTAATGACAATGTACATTAAATGCGGCGAGCTTGTGAAGTCTAAACTAATATTTGACAGGTTTCCTTCAAAGGACATTATCATGTGGAATTCAATCATATCTGGTTATGCCTCACACGGTCTTGGAGAGGAAGCATTAAAGGTTTTCTGTGAGATGCCTTTGTCTGGTAGTACTAAGCCTAACGAAGTCACCTTCGTTGCAACTCTCTCAGCATGTAGTTACGCTGGGATGGTTGAGGAAGGGCTTAAGATCTATGAATCTATGGAATCAGTTTTTGGGGTTAAGCCAATCACCGCGCATTATGCTTGCATGGTAGATATGCTTGGGCGTGCAGGACGGTTTAATGAGGCAATGGAAATGATTGATAGTATGACTGTCGAACCAGATGCTGCAGTTTGGGGTTCTCTATTAGGAGCGTGCAGAACTCACTCGCAGCTGGATGTGGCAGAATTTTGTGCGAAGAAACTCATAGAGATTGAACCGGAGAATTCTGGGACTTACATCTTGCTCTCCAACATGTATGCATCTCAAGGTAGGTGGGCTGACGTTGCAGAACTGAGAAAACTTATGAAGACTAGGTTGGTAAGAAAATCACCAGGTTGTAGCTGGACTGAAGTCGAGAACAAGGTGCATGCATTCACTCGTGGGGGTATTAATAGCCATCCCGAGCAGGAATCTATTTTGAAGATACTGGATGAATTGGATGGGTTATTGAGAGAAGCCGGGTATAATCCTGATTGCAGCTATGCATTGCACGATGTAGACGAGGAAGAGAAAGTCAATAGCCTGAAATATCATAGCGAGAGACTAGCGGTAGCTTATGCTCTTTTAAAGCTATCTGAAGGAATACCCATCCGAGTCATGAAGAACCTTAGAGTTTGTAGTGATTGCCACACAGCAATAAAAATAATCTCTAAGGTGAAAGAGAGGGAGATCATTCTAAGAGATGCAAACAGATTCCATCACTTCAGAAACGGAGAGTGTTCCTGTAAAGATTACTGGTGAGATTCAATAAATGCCAAGCAGAATGTTTTTTTTTAATCTTAGGCTTAGCTATCAATCCTCGTTGGAGCGTTGGCAAAATGGAGTAATTCTCGCAAACCATAGGAACTTGCTCAGCCATTGATGAGAGTTCTCTCTAAGTTCTTCTGCTAATATATATATATTTTTTTACTGATCTTGTTATCAATGTGCATTTGTAGCATTTTCTTCAATATGGTTAATAAGAAGTGATGAACAATCTTCAAGCAAA
>a3382017-c369-4778-9b5d-efb9a072a30d_AT1G09520
AGACACTATGAATCTTCCATCGTCAACGACGGCGACGTCAACCTCCGCGACTTCCGATGCAGCGGCGAATTCCACCGAAAGATGCGATGATTGCGGAAGCTCAGACGCCTGGGTGATACACACAGTACGTCTCCGTGCATCTCTCCGCTTCTTCTGCACTCATTGTCTCCTCCGCAACCATCCGGCGTCGTTTTGTCCCGGTTGCTTCGCCTTGTACGATTCATCTCCGCCGTCTTTTCGCCGCGTCTCTTGTTCCATTAAAGGGTGCCACTCCTTGACTCACATTCACTGTGCCGGCGATGAAAGTCACCTTTCTTATCTCTGTCCTCCTTGCCGAGACCCTAATTCCTTCTCCTTCTTCCGCCCTATCGTCGACGAAAACGGCTCTCGCTTCGTCGATAAAGCACTCTCCGAAGCTTTCTTATGCGCTGCTAAGATCGCTGCTTCTTCAATGAACAAAGCTGTTATGACCGCTAAGTGTGAAACTGACCGGAGAGGAAAAGAAGCTGCTTTGGCGAAGAAGAGAGCTCGCGAGGCTCTTGAGCAGGTTGTCATGCTTGATGCCAAGGAGAAGGCAAGATCGGTTGTTCCTAAGCTTAAAGAAGCTCCCGTTGATCAGAAACCAAAACTGAGTCCTGCATCAAATGGTGCTACTGTGAAAGAAACAGAGAGCTCTGATACTACTACTACTCCTACGACGACTACGACTAAGAACAATGGAGGTACAGAGAAACAGAATCCGGCAACACAATTGGCTAAAGTTAAGCAAGAAGCTGATGCGTCTAGGTGAAATCAATGTTTAAAGTTTCAGGTACCACAACTTCAAGCATTTCGGCTTCTGATGAAAGAAACTGATTCTGATTCGATCTCAATGTAGATTGTAAGTTATCCTTTTTTGGTTTGTTCATGTTTTTCGATCGTTTACTATGTGTAGGAATCTTTGGAACTGTGAAGTGTTTTTTTAAAATAAATCATATGTTTCTGTGTCTTTACAAAA
>1f24092c-823f-46f0-9742-37c14b5467e3_Chr1:3101000
CGAATCGACAACGTCTTATCTAGACAGCGCAATTCAGCATAGATATTGTGGCACAGCTATGTTGGACCAAAAATGTGCCTCCATAATGCAAATGTTGTCCTAGCAACACAGTATCATCCATTAGACATAGTCATGGCCCATGTTGCACATATCTGAATTGGCAAAAGGTACTAATCCCATTTCAGGAATAACACTTTGAAGAACAAAACAAATATGAGCTTAGGAGACTTCTTAATGGCCGGCCAAGAACGCTTCAATCACTAGGGATGTGATGGTTTGGAACTTTAAGGCGCCCTTTGAGAGCTATTTCATTTTCACTCTTTTGATATTGAACTCTCAAAACAACTGTTCATTACCATGTGTTTTCTCGGTTTTTAATGTGTGTATTTGTGTGAAACAAGGCCAATAATCTATATACGAAAATAAAGAAAATGGTT
>c1b8eccc-d168-4e02-9b4e-ca7892a05ec8_AT1G09575
CGTTTGATCTGTGAACCTAACTTTTATTCAATTTCGCTTTCACCAAATCCAGAGCTAAGATCTTCAGATTCGTGGGTCAAATAATGTGGTCAATGGGTTTGATAAGGCGTACGGCAATGTCCAATGCCATTAGAGCTTCTTCGCAAAGGACATGGCTTGGTCACGGTGGATTAAGAAGCTGCGTCACCGTCAAAACACCGTCGGAGGATGAAGAGGAGAAGAAGAAAGAGATAACTATAGCGGAAGCGAAGAAGCTAATGAGGCTTGTGAATGTTGAAGACATGAAGAAGAAGCTTGTTGGTGTGGCTGATAGAGATGTTGTCTCTTACTCTACACTTTTAGAAGCTTCTCAAGGAATGGGTATCGCTAGATCTCCCGATGAAGCTCATGTCTTTGCTCGTGTTCTTGACGATGCTGGCGTTGTCTTGATCTTTCGTGATAAAGTCTATCTTCACCCAGACAAGGTCTTAATTAGAACACAAAAACAGAACTTTACTCTGTTTTGTCTCACTTTACTCTGTTTTGTCTCGATTTCTCTAAAAATCTGGACTTTTTTGTTTTGTTCAGGTGGTGGATCTGATTAGAAGAGCGATGCCTTTGGACCAGAATCCAGAGGAAGATCAAATCAAGGAAGAATTCAACAAATTGAGAATCATGAAAGAAGAGATTGATGTTTTGGCTCATAGACAAGTGAGGAAGATTCTTTGGTGTGGTTTAGCTACTTCGATGGTTCAAATTGGACTCTTTTTTAGATTAACTTTCTGGGAATTCTCATGGGATGTGATGGAACCAATCACTTTCTTCGCTACAGCGACTGGAATCATTGTGGGTTATGCTTATTTCTTGATGACTTCGAGAGATCCGACATATCAGGATTTCATGAAGAGGCTCTTCTTGTCGAGACAGAGGAAGTTGTTGAAGAGTCATAAGTTTGACTGCGAGAGGTTTAAGGAATTGGAGAGGTTATTTAAAATGACGTCGTCTTGTCATGCAGCTGCGTCTATAAGGAATCGTGTTGGATTAGAACTTGATCTCGAGGATGCTTTGCAGAGTCGCAGGGACTGATTATTATGAAAAACTTTCTTCATGTCCTCCGGTGGTTCATCAAACTGAAGAAGAAGATGATCAGTCCTTGCAAAAGAGTGACAAAGATTGTTTTCCGTCATCTTCTTCTACTTCTTATACATAAGTAACCATTGACATTGTTTATTACAGTGACGATAACAGATTTTAAAT
>9385171b-4731-400d-9ec9-040bf99552c3_AT1G09610
CAGGAACACCAGACTCCACAAGAGACAAGATCAACGCGTTGCTCTGGTGCCTGCAATAAGCTACCACGTTCCCTCGCACAAGCCCTGATCCATTACTCGACCTCAGTTATCACACCACAACAAACGCTCAAAGAGATAGCGGTAAGCAGTAGAGTACTCGGCAAGAAGTCACCCTGCAATTTCTTGGTGTTTGGTCTAGGCCATGACAGCCTCATGTGGAGCTCTCTCAACTATGGAGGCCGGACTGTGTTTCTTGAAGAAGATGAAGCATGGATAAAACAGATCAAGAGACGGTTTCCGATGCTGGAATCGTACCATGTAACATATGACAGTAAAGTCAATCAAGCCGATAATCTCATAGAAGTCGGAAAAGGACCTGAATGCACAGCCATTGGAGATCCAAGGTACTCAATGTGTCAACTAGCACTCAAGGGTTTGCCTGCAGAAATTTATGAGACCGGTTGGGATCTAATCATGGTTGATGCACCGACTGGCTACTACGATGAGGCTCCTGGGAGAATGACAGCAATTTACACTGCGGGAATGATGGCAAGGAACAGGAAACAGGGAGGAGAGACTGATGTGTTTGTGCATGATGTTAACAGGGAAATAGAAGACAAGTTTTCTAAGGCTTTCTTGTGTGAAGGGTACATGAAGAAACAGGAAGGGAGACTAAGGCATTTTATTATCCCTAGCTATAGAGATGGATCAGAATCAGAATCAAATAGACCCTTTTGTCCATAGTGACACATGTTACCTAGAGATCTCCTCTGTTTCTCCAAATATGGAACTCTTTATCGTCCTTGTTGTTCACCTACTTGTCCACAACCAGTATTGGAGAGCCTAGACATAAAGCTATAGCAAGAAACTAGACTTT
>8efe600b-9ead-4dbb-be4d-1cde898f779c_AT1G09630
AAGCACTCCTCGAGAAAAGTGTAACAATGGCGAGAAGACCGGACGAAGAATACGACTACTTGTTTAAAGTGGTTTTGATCGGAGACTCCGGTGTCGGCAAGTCTAATCTCCTCTCTAGATTCACTCGCAACGAGTTCTGCTTAGAATCCAAATCCACCATTGGTGTCGAATTCGCTACTCGTACTCTCCAAGTACGCACACATCTCTCTCTATATATATAGTATATAGTGTAATCGAAATGTTGCTGGATCTAGGTTTAGTTCTAAGTTAAGCAGCATCCGGTGCTTTTCGATTCGATCCGTATCTGTGTTCGTATGAATACTCGGAAGCAGTCATTGTGTGTAGGAACATTTGGGCTTGGTTTTGAATTTTGATGTTTACATGTGTGGTGCCTGTTTTTTTCATTTGGTCGAGATTTTTGCTTTGGTATCTCTTAATTTAAGCGTTTTATTGATAATGTTCCCAAATTTGTCGATACTCTGGTACGTGGTAGTGTAAGGCTCCCTCACATGTCAGATCTAAAACCTTGTTTAAGGCAGATCTAAGAATCTCTTCATCTGAAATTGATCTCGAACATGATTTTCTTTTGAAGTATGAATCATGGTTGTTGTTTCACAGTTTCTAGTTTTCTTACTGGGTTGTTTGTGGAATTTAGCTGCGAAGTTACTAATTTTGTTGTTGCAGACACACTAATCATAGAGTCTGCTGCTCATTAGATCTGAATTAACCTATTAAAAAACCTATGATCTTTGTTCTAAGGTGGAAGGAAGGACTGTGAAAGCTCAGATATGGGACACGGCTGGGCAAGAACGATACAGAGCCATAACTAGCGCCTATTACAGAGGTGCACTTGGAGCTCTTTTGGTCTATGATGTCACCAAGCCAACAACGTTTGAGAATGTAAGCAGGTGGTTAAAAGAACTAAGAGACCATGCAGATTCCAATATAGTGATCATGTTGATTGGGAACAAGACAGATCTGAAGCATCTCAGAGCAGTTGCCACAGAGGATGCTCAGAGCTATGCAGAGAAAGAAGGCTTATCTTTCATCGAGACATCGGCTCTCGAGGCATTAAACGTAGAAAAGGCTTTTCAGACGATTCTCTCGGAGGTTTATAGGATCATCAGCAAGAAGTCGATATCTTCAGACCAGACAACTGCAAATGCCAACATCAAGGAAGGCCAAACAATTGATGTGGCTGCTACTTCTGAATCAAACGCTAAGAAGCCTTGTTGCTCATCGTCTTGAAAGGCTTTGTTTGTGTTGCACTTAAAAAAAGCCAAATATCTATGAGACTTTATTTCAAGGCTTGCGTTGTATTTGTTTTCTTTCTTTTTTCTGTTGTTGATAATATAACTCAAAGATAATTTTTTATATCAATTG
>72bb59a0-da9f-4be9-afd1-8bf7791780b9_AT1G09680
GAGTCAGAGTCTCAGAGATGTTCAGAATCGAAATTCTAAGATGCACACTCTCTCAATCTCACCCACAGAGATTCTCTCGTGCATCATTCCTCTTGTCAACATGGTACTCTCAAGAATCTGTCTCCGCGGCAGACAACGACGATGACCCAGTTCTTGTTAAACTCTCAGTTGCCATCAGAGATTCTTACAAGGATCCGCCGTTGGAGTTCTCTTCGTTCACTGACTGCCCCTCTATCAGAAAGGTCCTGCCTTCGCTCAGCGTTCATCATGTGGTTGATCTCATCAACCATAACCCTCTCTCCCTCCCACAACGTTCTATCTTCGCTTTCTTCAAATTCATCTCATCTCAGCCTGGATTTCGTTTTACCGTTGAGACTTACTTCGTCTTGGCTCGTTTTCTTGCTGTTCACGAAATGTTCACCGAAGCACAGTCACTTATCGAGCTCGTCGTCTCTCGTAAAGGCAAAAACTCAGCTTCTTCAGTTTTCATTTCTTTGGTAGAAATGAGAGTAACACCTATGTGTGGTTTCCTTGTTGATGCTTTGATGATCACGTACACGGATCTAGGTTTCATACCCGATGCTATTCAATGTTTTAGGCTATCTCGGAAGCATAGGTTTGATGTTCCAATTCGTGGCTGTGGCAATTTGCTTGATCGGATGATGAAGCTGAATCCAACTGGGACTATTTGGGGATTCTATATGGAGATTTTGGATGCTGGGTTTCCCTTGAATGTGTACGTTTTCAATATTTTGATGAACAAATTCTGTAAAGAAGGCAATATATCTGATGCACAGAAGGTGTTCGACGAAATTACTAAAAGGAGTTTGCAGCCTACAGTGGTTAGTTTCAACACTTTGATAAATGGGTATTGTAAAGTAGGAAACTTGGATGAAGGGTTTAGGCTCAAACATCAGATGGAGAAAAGCAGAACACGCCCAGATGTTTTCACCTATAGTGCCTTGATTAATGCATTGTGTAAAGAGAACAAAATGGATGGAGCACATGGCCTGTTTGATGAGATGTGTAAGAGAGGGTTGATCCCAAATGATGTTATTTTCACTACTTTGATTCATGGTCATAGTAGGAATGGAGAGATTGACTTGATGAAAGAAAGTTATCAGAAGATGTTAAGTAAGGGTCTGCAGCCTGATATTGTTTTATATAATACTTTAGTAAATGGCTTTTGTAAGAACGGGGATTTGGTGGCTGCAAGGAATATAGTTGATGGAATGATTCGTAGAGGTCTGAGGCCCGACAAAATTACATACACAACTCTTATAGATGGATTTTGTAGAGGAGGAGATGTAGAAACAGCTTTGGAGATAAGGAAGGAGATGGATCAGAATGGGATAGAACTCGATAGGGTGGGTTTCTCAGCCCTTGTTTGTGGAATGTGCAAAGAAGGAAGAGTCATTGATGCTGAAAGAGCTTTAAGAGAGATGCTGCGAGCTGGTATTAAACCGGATGATGTAACCTATACAATGATGATGGATGCATTCTGTAAGAAAGGTGATGCTCAGACCGGTTTCAAATTGCTCAAGGAAATGCAGAGCGATGGGCATGTTCCTAGTGTTGTGACGTATAATGTTCTGCTGAATGGTCTATGCAAATTGGGACAGATGAAGAATGCTGATATGTTGCTAGATGCCATGCTTAATATAGGGGTTGTTCCAGATGACATCACATACAACACTCTATTGGAAGGTCACCATAGACATGCAAATTCATCGAAGCGTTATATACAGAAACCGGAGATAGGTATTGTAGCTGACTTGGCTTCTTACAAATCAATAGTCAATGAGCTAGATAGAGCTTCAAAAGATCACCGGAACAGATAACTTCCGACTGTTTGTGCTTGGATAGGACCCTAAAGTCATCGTGTAAGCTAGTGGTATGTTGAAATGAAATATATAGTAAACCAATAATTACAAAAA
>f76ee5f3-d5d7-4671-b56d-bcfe9a2dab89_AT1G09690
AGGGTTTTAGTTGTCGCACGAGGAGGAAAAATGCCAGCGGGTCATGGAGTTCGGGCGAGAACGAGGGATCTGTTCGCGAGGCCATTCAGGAAGAAGGGTTACATTCCACTCTCGACTTACCTGAGAACCTTCAAGGTCGGCGATTACGTCGATGTGAAGGTGAATGGTGCGATCCACAAGGGTATGCCTCACAAGTTCTACCACGGTCGTACTGGTCGTATCTGGAACGTCACTAAACGCGCCGTCGGTGTTGAAGTCAACAAACAGGTCTGATGAACTCTCCTATCTCTTCAGCTTTTGTGTCATTGAATTAGGATTTGAGCTTCTTAGTGTGCTATTTGGATTGTTGATCTATTGCTTTGATGTAGAAATGTGTGATTGAGTATAGGTTTGTGGAATGTAAATCTTCTTCTATGCTACAATTGAGCTCAGATTTTGAGTTTTAGCTCAAAGATGTTATCTTCTATTATGCAGTAGCGTGGTTCGTGATCCTGTTTCAGATTTGAAAGTTGATTGCTTTGGTCTCGTTTAGTCTTTAGCCTTAGCACGCAGTGTTCATATGTTCCCAGTTATTCAATACTTCAACTCGTGTTCATTAAACTGCTAGTGTGTTTTCTTTCATGACTATTTAATTGTTAAACTTTGGCCTTTTTTACTCATCTTGTTTTTATAAGTCTCTCTATAGATGTTACTGTGTAATATGGATTATGGATTATCCTATGACAATAACACAAATCTTTTTGCTAGTACTACTTATATTGGGTATTATGACTGACACATGTTGGGGGTGTTTCAGATTGGCAACAGGATCATAAGGAAGAGGATTCATGTGCGTGTGGAGCATGTGCAGCAATCAAGATGTGCTGAGGAGTTCAAGCTGAGGAAGAAGAAGAATGATGAGCTCAAGGCTGCAGCCAAAGCCAATGGTGAGACCATCAGCACCAAGAGACAGCCTAAAGGACCCAAACCAGGATTCATGGTCGAAGGAATGACCTTGGAGACTGTCACTCCAATCCCGTACGATGTCGTCAACGATCTCAAGGGAGGCTATTAGTTCTATCTTCCCAGTGTTTTGCAGTTGTTGCTTCCGTATTTGAGTTTCTCTTCATGTGTCTTAGCTACAATTTCTGTAGAATCTCCAGATATTTTATGAAACAGATCTTTTTAT
>8f12ccc2-8c6a-4c28-88e9-11df92e7dcf6_AT1G09750
TGGCCTCCTCAAGTCTCCATTTCTTCTTCTTCTTGACACTTCTCTTGCCATTCACTTTCACCACCGCCACACGTGACACATGTGCGACCGCCGCTCCCGATGGTTCCGACGACCTCTCAATCATCCCCATTAACGCCAAATGCTCACCTTTCGCACCCACTCACGTCTCTGCCTCCGTGATAGACACGGTCCTTCACATGGCCTCCTCAGACTCCCATCGACTCACCTACCTCTCAAGCCTCGTCGCCGGCAAACCAAAACCCACCTCCGTCCCCGTCGCCTCCGGTAATCAGCTCCACATCGGAAACTACGTGGTCCGAGCCAAACTCGGCACTCCTCCACAGCTAATGTTCATGGTCCTAGACACAAGTAACGACGCCGTTTGGCTCCCTTGCTCCGGCTGCTCCGGTTGTTCCAACGCCTCAACTTCTTTCAATACAAACTCCTCATCCACTTACTCAACCGTCTCTTGCTCCACCGCACAATGCACCCAAGCACGTGGCCTCACGTGCCCATCCTCCTCACCACAACCGTCCGTCTGCTCCTTCAACCAATCCTACGGCGGAGATTCATCCTTCTCTGCCAGTCTCGTCCAAGACACGCTAACGTTAGCCCCTGACGTCATCCCAAATTTCTCCTTCGGCTGCATCAACTCCGCCTCAGGCAATTCTCTACCACCGCAAGGACTAATGGGCCTAGGACGCGGGCCTATGTCATTGGTCTCTCAAACTACGTCGCTTTACTCAGGAGTGTTCTCATACTGCCTCCCTAGCTTCAGGTCCTTCTACTTCTCCGGGTCGTTGAAACTGGGTCTCTTGGGTCAACCCAAATCCATCAGATACACTCCACTCCTCCGTAACCCTCGCCGTCCATCACTTTACTATGTGAATCTCACCGGAGTGAGTGTCGGTTCCGTCCAGGTACCCGTTGACCCAGTGTATTTGACGTTTGACGCAAATTCCGGCGCCGGTACGATCATCGATTCCGGTACTGTTATCACCCGTTTTGCTCAACCCGTGTACGAAGCCATTAGAGACGAGTTTAGGAAGCAGGTAATTTCGTTAATATCACAATTAGTATAACTCAAGAAATGGGAAACTAATTACAATCTTGTTAATGAAGGTGAATGTGTCGTCATTCTCAACATTGGGAGCGTTTGACACGTGTTTCTCAGCGGATAACGAGAATGTGGCGCCAAAGATAACGCTGCACATGACGTCACTCGACTTGAAGCTGCCGATGGAGAATACGCTTATCCACAGCAGCGCGGGAACGCTGACGTGTCTATCCATGGCCGGGATACGGCAGAACGCAAACGCTGTTCTAAACGTGATCGCGAATCTCCAACAGCAGAACTTAAGGATCTTGTTTGACGTTCCTAATTCTCGCATAGGAATTGCTCCTGAGCCCTGCAACTAAGAGAGGACATATGAATGATCTCTCTCTCCCTCTCTTTTTATTTTACGTTCTTCGTACGTTTTGATTTGAAGAGGTGCTTAATGGCGCTTGACCTTCTACATATACTTTGTATGAACGGCTATCTTCACTACGCATAACATGGCCTGCAGTTTCAT
>e95a93f5-5584-48f2-8ff3-a946c0a598ec_AT1G04733
GGCCTTTTGGCTAAGATCAAGTGTAGTATCTGTTCTTATCAGTTTAATATCTGATATGTGGGCCATCGGCCCACACGATATTAACTCTATTTTTAAAGGGAGAAAGCCCACTAAGATAGCTTGCTATCTGGGCTTTCGCGAGTCGCCCATGCGTTGCACTACTGCACGGGCTTGGCTCATCC
>18d7cf49-c0dd-492a-a4a5-e24bdfcb535e_Chr1:3187000
TCTCTGCTCTGCTTTTCTCTTCCTTCACATACAAACAAAGGAATAATAAACGAAAACGATGTCGTTGATTGCGTGAATATATCTCAATTCTTTTCTTTCTTTTCATAGATCATCGAATTTCCAATTGTCAATTTTTAACTTGATTCTTGATAAAAGACTCATCTGTTCTTCTCCACGTTCTTGAAAACAAAACAGAGGAAGAAGAACAATCTGAAGGAGTTCAGGCTCCTGATTCTTCTTTCTCCAGTTCGATATTTGTTCTAAAATTCTCCAAAGAGTTAAGAAGACTCATCGACTTCAAATCAAGGAACGGCTCAAGATTCGCATGCCACAAGGAGAAAATGAACAAGTCAAGCTCATGGAGCATATACAGTCCCAGAGAGGGAGATAGTGAAGGGCCATGGAGATCGTCAACGTCGATGAATGCGATCTCATTTGGGTTTGTAGCGACGGCGATACTCATCTCCATGTTCTTGATCATGGCCATATTCGAGCATCTCTTTAGGCCTGAGAATTCTTCATTTGATTCACCACATCAGATCAGACAAAGACAGAGAGATGGGTCCAGTCAGTTCCAGAAACTTGCTGATCAAGCATCCATGGTAAGCACAAAAACAATTAAAAGTTATTAAAGCATTTCTCAAAAGAATTTTTGTCCTTTTTATAAAGCCGAGCCGCATTAACTTGCCACTGTTGAGTTTAGTTTTTCGTTTGTTTCTGCAAAATAAAATTGCTTTTCTTTTCGGTGCAAAAACCTTTGAAAAGTCGAAAACATTCGTCAAAATTAATACAAAAAATATAACCCAACTTTGGAAAGTGAAAAGCAAGACACACAAGTTGTAGTTTAATTCTTTGCTTTCATATAGAATATTTTTTTTTCAAAACATCTTTACGTACTTGTAGAATTGTTCTTTGTTTTATAGAATTAAGTCGCAATTAACTTGTTTTAAGTTAATGATAAGGAATGTAACGGTGGCAGGTTCCGGTGAGTACGGTGGTGGATGTATCGGTAGTGATGCCAGGGGAGAAGTTGCCGTCGCACATAGCTTTGCCGGCTCCGTTACCTTGTCGGAGAGAAGGCATTCATTGGCCTCTCCGCCTCTAAATATTACTATAGCTATTTTCTTCTTCTTCGTCTTCTGTAATTTTTATTTATTTATTTCTGACTCATAAAGTAGATTAGTATTCGTAATATATTTCAATATGCATTCCCGTTACGTGAATGATCGGCCAAAAAATATTTCCTTTTTTTTTTTTTTTTTTTTTTGTCAAAATAGATACTCATTGTAAATTTAAGATTAAACTTTTGTAATTATGCTTTTTAATTAACATTT
>c04e31ff-7b0d-48d4-a8c1-21dd1f377f62_AT1G09820
ACCCTAAATTTCAAAATCCCAAGTCTCCTTCCTGTCCAGCACGAATCAATGTTCCCCAAATCCTTAGCCGTAAGTAGAAAAAACTCGAATTTAACAAAAGGAGTCTCTGGTTTAAGAAGACTCTGTTCTTCTTCATCTACCATCACCGGGAGCCCTTGCCCACCTAGATATGACGTAGCTGTCATCGCTGATCTCATAGAGAAGCAGCACTGGTCAAAGCTCGGAGTTCATGTGACAGACATAAACCCTAACGAGCTGTTTCGACAGTTGATAAGTTCTGAGCTTGACCCAGATTTGTGTCTCAGGTACTATTCCTGGTTAGTGAAGAACAGTGACATCTCTGTTTCACTTGAGCTCACATTTAAGCTCTTGCATTCTCTTGCCAATGCGAAAAGGTACTCAAAAATCCGATCTTTCCTTGATGGGTTTGTGAGAAATGGATCTGATCATCAAGTTCACTCGATTTTCCATGCAATCTCTATGTGTGACAATGTTTGTGTCAATTCGATTATAGCTGATATGTTGGTATTAGCTTATGCGAATAATTCGAGATTCGAGTTAGGATTTGAGGCGTTTAAGCGTTCAGGTTATTATGGGTATAAGTTGTCGGCTTTGTCTTGTAAGCCTTTGATGATTGCGTTGTTGAAGGAGAATCGTTCTGCTGATGTTGAATATGTGTATAAGGAGATGATTAGGAGGAAGATTCAACCAAATGTGTTCACTTTCAATGTTGTGATCAATGCGTTGTGCAAAACTGGGAAAATGAATAAAGCTAGGGATGTTATGGAGGACATGAAAGTTTATGGGTGTTCTCCAAATGTAGTTAGTTACAACACTCTCATTGATGGGTATTGTAAGCTTGGTGGAAATGGGAAAATGTACAAAGCAGACGCGGTTTTGAAGGAAATGGTGGAGAATGATGTGTCTCCGAACTTGACTACATTCAATATATTGATTGATGGGTTCTGGAAAGATGACAACCTTCCGGGGAGTATGAAGGTGTTTAAAGAGATGCTGGATCAAGACGTGAAACCGAATGTGATCTCGTATAATTCATTGATAAATGGTTTGTGCAATGGAGGAAAGATCAGCGAGGCTATTAGTATGCGCGATAAGATGGTAAGTGCAGGTGTGCAGCCTAACCTAATTACTTACAATGCTCTTATAAATGGGTTTTGCAAGAACGATATGCTGAAGGAAGCTCTTGATATGTTTGGCTCAGTGAAAGGCCAAGGAGCTGTTCCCACTACTAGAATGTATAACATGCTTATCGATGCGTATTGTAAGTTAGGCAAAATCGATGATGGCTTTGCACTGAAAGAAGAGATGGAGCGGGAGGGGATTGTACCAGATGTTGGAACTTATAATTGCTTGATTGCTGGTCTATGTAGAAACGGTAACATAGAAGCAGCTAAGAAGCTTTTTGATCAGTTGACTAGTAAAGGACTTCCTGACCTTGTGACGTTTCACATACTAATGGAGGGATATTGCAGAAAAGGTGAATCGAGAAAAGCAGCAATGCTTTTGAAAGAAATGTCAAAGATGGGGCTGAAACCGAGACATCTGACTTATAACATTGTGATGAAAGGCTACTGTAAGGAAGGAAATCTGAAGGCAGCAACGAACATGAGGACACAGATGGAGAAAGAAAGACGGTTGCGAATGAATGTAGCGTCATATAATGTGCTTCTGCAAGGATATTCTCAAAAGGGAAAGTTGGAGGATGCAAACATGCTTTTGAATGAGATGTTAGAGAAAGGTCTAGTCCCGAACCGAATAACCTATGAGATAGTTAAAGAAGAAATGGTAGATCAAGGTTTCGTCCCAGACATTGAAGGGCATCTATTCAACGTCTCTACCAAATCCTAATCTTTCAGTGGCCATCATGAGAAGCAATTTCATGCATGATTTGCTTTGCTCCACGGTGCTTCCTGATTTCACCATAATTCAATCTCTCTCTCTCACAGAACCGGACCCTGCAGAATCTTGTTCTATCAGAGACCAGTCAAGCTTCCTAGATTATATGGCGTTATACTGGATTGTGTAGTTCTCTGCTATGCCCACAGGTTCCTGGGTTATATATATGATTCAGCTTCATTTGGAAACTGAGAGAAAGTTCAGATCTTGTAACTTTACTGTTCTTGTAATTACATGACACCACCATAGTGAATTTGTAGAAGTTTGTCAGTGATAATAAGATTATACGAGTAACTGAAGCTTCG
>e48a70e3-4efe-4777-b4a1-29586cf8d2be_AT1G09900
TCACTCGAAAATTTCTTATTAGATGTCTTAAAACTTTAGTTTAATTTGTCTACTTTCGAACTTTGGCTTTTAGTTTTGTGGGGGAAGATTCATTGATATACCTCTATGGATTTGATGGTGTCCACAAGCAGTGCTCAAGAAGGGTTTTGCTTGATTCAACAATTTCATCGCGAATATAAACGAGGTAATAAGCTTGACGTCTCATGTCGTACTTCTGGTAGTATTAGTTCTAAAATCCCTCTTGGGTCACGAAAAAGGAATCGACTTGTTCTGGTTTCTGCGGCTTCTAAGGTTGAGAGTTCAGGTCTTAATGGTAGAGCTCAAAAGTTCGAAACTTTGTCCTCTGGGTATAGCAATAGTAACGGAAATGGTCATTATAGCTCTGTGAATTCGTCTTTTGCGTTGGAAGATGTCGAGAGTAATAACCATTTGCGTCAGATGGTTAGAACCGGTGAATTGGAGGAAGGGTTTAAGTTTCTAGAGAACATGGTTTATCACGGTAATGTTCCTGATATCATTCCGTGCACGACATTGATTCGCGGATTCTGTAGGTTGGGTAAGACGAGGAAAGCTGCAAAGATCTTGGAGATTCTTGAAGGCTCTGGTGCTGTTCCTGATGTTATAACTTACAATGTTATGATTAGTGGGTATTGCAAAGCTGGGGAGATCAATAACGCGTTATCTGTTCTTGATAGAATGAGTGTTTCGCCGGATGTTGTCACTTATAATACCATCTTGCGTTCTCTTTGCGATAGTGGGAAACTTAAGCAAGCCATGGAGGTTCTTGATAGGATGCTTCAGAGAGACTGTTATCCAGATGTGATTACTTACACTATATTGATTGAAGCTACTTGCAGAGATAGTGGTGTGGGACATGCGATGAAGCTTCTCGATGAAATGAGGGATAGAGGATGTACTCCTGATGTTGTGACTTACAACGTTCTTGTGAATGGTATTTGTAAAGAGGGGAGATTGGATGAGGCCATTAAGTTTTTGAATGACATGCCGTCTTCTGGATGTCAACCAAATGTTATTACACATAACATAATTCTGCGGAGTATGTGTAGTACTGGGAGATGGATGGATGCAGAGAAGCTTCTTGCTGATATGCTTCGTAAAGGCTTTTCGCCAAGCGTTGTCACTTTCAATATCTTGATTAATTTCTTGTGTAGAAAAGGTTTGCTTGGCCGAGCGATTGACATATTGGAGAAGATGCCTCAACATGGATGTCAGCCGAATTCTTTGAGTTACAACCCGCTGCTTCACGGGTTTTGCAAGGAGAAAAAGATGGATAGGGCTATCGAGTATTTGGAGAGAATGGTTTCTCGTGGTTGTTATCCAGACATTGTCACCTACAACACTATGCTAACAGCTTTGTGCAAAGATGGGAAAGTTGAAGATGCGGTTGAGATACTTAATCAACTTAGTAGCAAGGGATGTTCTCCTGTTCTAATCACTTATAATACTGTCATTGATGGGCTTGCAAAAGCTGGTAAAACTGGCAAAGCGATAAAACTGCTAGATGAGATGCGTGCGAAAGATTTAAAGCCTGACACTATCACCTATTCCTCTCTTGTTGGAGGTTTAAGCAGGGAAGGAAAAGTAGACGAAGCCATTAAGTTTTTCCATGAGTTTGAGCGGATGGGCATTAGGCCAAATGCAGTCACCTTTAATTCTATCATGCTTGGACTCTGTAAGAGTCGGCAAACAGATCGTGCCATCGATTTCTTGGTTTTTATGATCAACAGAGGGTGTAAACCGAATGAAACATCATACACGATTCTGATAGAAGGCTTAGCTTATGAAGGTATGGCAAAGGAAGCTTTGGAGCTGCTTAATGAGCTTTGTAACAAGGGACTCATGAAGAAAAGCTCTGCTGAGCAAGTTGCAGGGAAGATGTAGCATTAAGTAGTTTACTCACGATTCAGGTCTCTTGTGTTGATTTGTGCTTAAGAGAACATTTCAGTAGCTCCTTTCTACTTATTATGTCTTAGGTTCAGTTGTAATGTTGTCAGAATTTTGGTTTGGGGAGTTTGCATATCAATATGATTCAGTTGTTACCATTA
>1355a13e-640c-4db3-98e2-81a6ba62530d_AT1G09970
TCTCTCTCTTCTCCTCTAACCAAATTTCCCGATGTGAAAAAACAAGTTTCCGATCAACTCAAACCACCGTCACCACTTCTTCTCTCCGACATGGCTCCGTCGTTAAGGAATTTCAACTTCTTTCACCGCTTCTCCACCTTCCTCGTCTTCTCTCTATTCTCCGTCGTTTCTTCCGACGATCTCCAAGTCTTACTCAAGCTCAAATCATCATTCGCCGATTCCAATCTCGCCGTGTTCGATTCCTGGAAACTGAACTCCGGTATCGGTCCTTGTAGCTTCATCGGAGTAACCTGTAATTCTAGAGGCAACGTTACAGAGATTGATCTCTCTCGTCGAGGTTTATCTGGGAATTTTCCATTCGATTCGGTTTGTGAGATTCAGAGTCTCGAGAAACTCTCTCTCGGATTCAATTCACTATCTGGAATAATCCCCAGCGATTTGAAAAACTGCACGAGTTTGAAGTATTTGGATCTCGGCAACAATTTATTCTCCGGTGCTTTCCCTGAGTTCTCATCTTTAAATCAGTTACAGTTTCTGTATCTCAACAACAGCGCTTTTTCCGGCGTCTTTCCGTGGAAATCGCTCCGAAACGCAACGAGTCTCGTCGTTTTGAGCCTAGGCGATAATCCGTTTGATGCGACGGCTGATTTCCCGGTGGAGGTTGTTTCTCTGAAGAAACTCTCGTGGCTTTACTTGTCGAATTGCAGTATCGCCGGAAAAATTCCACCGGCGATTGGAGATTTGACGGAGCTTCGGAATTTGGAGATTTCCGATAGCGGATTAACCGGAGAGATTCCGTCGGAGATTTCGAAACTTACTAATCTCTGGCAGTTAGAGCTTTACAACAACTCCTTGACCGGAAAACTTCCTACCGGATTCGGAAACTTGAAGAATCTGACTTACTTGGACGCTTCAACAAATCTTCTACAAGGCGATTTATCGGAGCTTAGGTCTCTGACTAATCTCGTTTCACTACAAATGTTCGAAAACGAATTCTCCGGTGAGATTCCGCTGGAGTTTGGTGAATTCAAGGATCTCGTGAATCTCTCTCTGTATACAAACAAGTTAACCGGTTCTCTGCCTCAAGGACTCGGTTCACTTGCTGATTTTGATTTCATCGACGCATCAGAGAATCTCTTAACCGGACCGATCCCTCCAGATATGTGCAAGAACGGGAAGATGAAAGCTCTGCTTCTCCTGCAAAACAACCTCACTGGCTCTATCCCTGAGTCCTACGCTAACTGTTTGACTCTGCAACGGTTCAGAGTTAGCGAGAACAACCTCAACGGAACTGTTCCCGCGGGACTTTGGGGATTACCGAAGCTCGAGATCATCGATATAGAGATGAATAACTTCGAAGGTCCAATCACCGCGGATATAAAGAACGGTAAAATGCTCGGAGCGTTGTATCTAGGGTTCAACAAGTTGTCTGATGAGCTGCCTGAAGAGATAGGTGACACTGAATCTTTGACTAAGGTTGAGCTTAACAATAACCGGTTTACCGGGAAGATTCCTAGCTCCATTGGGAAACTCAAAGGACTTAGCAGTCTAAAGATGCAGAGCAATGGCTTCTCCGGTGAGATACCTGACTCGATTGGTTCGTGCTCGATGCTCAGCGATGTCAACATGGCTCAAAACTCGATATCCGGAGAAATCCCCCACACGCTTGGATCACTCCCGACGCTCAACGCTTTGAATCTTTCGGACAATAAGTTGTCTGGGAGAATCCCAGAGAGTTTGTCGTCTTTAAGGCTTAGCCTTCTTGATCTGTCTAACAACAGATTATCAGGTCGTATCCCTCTGAGTTTGTCATCATATAATGGTAGCTTCAATGGCAATCCTGGCCTCTGTAGCACGACGATCAAATCGTTTAACCGGTGCATAAATCCTTCGAGATCGCATGGAGACACTCGCGTGTTCGTGTTGTGTATAGTTTTCGGGTTACTGATCTTGCTAGCGTCTCTTGTGTTTTTCTTGTACCTGAAGAAAACAGAGAAGAAGGAGGGACGTTCGCTTAAACACGAATCTTGGAGTATAAAGTCATTCCGAAAGATGAGTTTCACTGAAGATGATATCATTGATTCAATCAAAGAAGAGAATTTGATTGGTAGAGGAGGTTGTGGGGATGTGTACAGAGTAGTACTTGGTGATGGTAAAGAAGTTGCGGTCAAACACATCCGGTGTAGTAGTACTCAGAAAAACTTCAGCAGTGCAATGCCGATTCTCACTGAACGGGAGGGAAGATCGAAAGAGTTTGAAACAGAGGTGCAAACGCTTAGTTCGATACGACACTTAAACGTGGTGAAACTCTATTGTAGCATCACGAGCGATGACTCGAGCTTGCTGGTGTACGAGTACTTGCCTAATGGAAGCTTATGGGACATGCTTCACTCTTGCAAGAAGTCGAATCTTGGTTGGGAAACACGGTATGATATAGCTCTTGGTGCAGCAAAAGGGCTTGAGTACTTGCATCATGGGTATGAGAGACCGGTGATTCACCGTGATGTTAAGTCCAGTAACATATTGCTAGATGAGTTCTTGAAACCTAGAATTGCGGATTTTGGTCTTGCCAAGATTCTTCAGGCCAGCAATGGCGGTCCAGAGTCCACGCATGTCGTTGCGGGAACCTATGGCTACATAGCTCCAGGTATATAAAGAGACTTAACTCTTATATCATCAGCTTGTTATGGCCTTACATTTTGAAATTACAATTTGACAGTAAAAAATATTGTTGCAGAGTATGGATATGCGTCAAAAGTGACTGAGAAATGCGATGTATATAGCTTCGGGGTCGTGTTGATGGAGCTAGTCACAGGGAAAAAACCGATAGAGGCAGAGTTTGGAGAGAGCAAAGACATAGTGAATTGGGTGAGCAACAATCTGAAGAGCAAAGAGAGTGTGATGGAGATTGTGGACAAGAAGATAGGAGAAATGTATAGAGAAGACGCGGTCAAGATGCTGAGGATTGCGATCATCTGCACCGCAAGACTTCCTGGACTAAGACCGACGATGAGGAGCGTGGTGCAGATGATCGAGGACGCGGAACCTTGCAGATTGATGGGGATTGTGATCAGCAAAGAGAGTGATGTCAAGGTCAAAGAAATAAGTTGATGATTGAGGGACCAAGTCACTCTTTTGGGGTCTGTTTTGTTCACAATGAAACTTAGGGAGATCGAGTAAAGTGGATCATCTAAATCTATTAAGACGTACGTAAGAGTTTAGATGGAGAGTGTTGTAATACTAGTACTCCGGGTTATGAAATCATAGGTGTTGTA
>8597e0fe-4dc3-4a3a-bc67-30a39bff5ee9_AT1G09995
CTTCTTCGCCTACGGAGACACCAAAGACGATTGGAATCGACGCTGAAGATCTAGTGATTTGTTCATGAAATCATGAAAAATCATCCACCTAAACGAGTGTTTCAACCAACGGGATGATGATCGAGCTAGATTTTGTTCCCCAAATCGATTCTTCTAACCAAATCGACGAGAGGTGCTTGGACTTGCAAAAGAAGAAGATATCTCAAGTCTCTAAAAAGAAGGTACATGTTATCAACTTGTATTATGAGAAGATTTATCTATCTATGAAAGTGTGTTCCGTCTTGCATTGCTGGTAGCCTCTGAATACAAAGCTTCCAAATTAAATGAATATCTGCTTGTTTCGTCATTGTTAATGGTCATTTAGCTAAGTAGAATAAAAGAAAGATTTTTGCTAACTAATGGAAACATTTCAGAATTTAGGTGCAAATGTAAGAATAGTACGAACCAAGCTTGAAAAATAGTGTTGTTATCATAGACGAGGCTCACAATTTGGCTGACACTTTTCTCAGTATGCACGATGCAAAACTAACAGTGGCACATATATAAATTTCAGTTTCATCAGCTTTCTGAGCACATGTTGTTTGGATGGACTTTTGCATTGCTATTGGGTCCTCTGTTTCAGGCCATATGTGGAGTCATGTTTTTAAATGATTTGTATTGCAGTTGGAGGATATACACTGCAGCATAGAGAGTTATCTGGGAAGATTCCAGAATCTCTTGAGAGCTGGAAACATGAGATATATCCAAATTATGTTGATTCTCACCCGAGCTTTCCTCAAACCTCTTGCTAGTGATAGGAATCTGAAGGAAAGCAATATCTGAATTGGTTCTTAATATTTTCCCCTTTCGTGATCATGTTGAAGCTGTTCTCTTCCTGCAGTTTCTTAAAGATGAGCTTGATGCAAGCTCAGAAGTCATAGAGCCTTGTAATAGCAAGGTATGTGTCTTCTTGTACAACACAACTCGTGTGATTTATACACACAAGCTTGGCGTGCTCTTTGGAATGTATTATATCATTGGCAACCAATTTGTTTGTTTGTGACCATTTTCAATAATTTTGGACCACATTTAATTA
>5f24fa01-4a87-44bf-b57d-035f204ddd54_AT1G10000
TGAATTCAATGTTGTATTTTGTCGTATTAAATATGGATTTTGACCAACATAAACCTGATTTTTTAGTGGATTATTTTAAAATATATCCACAAAATATTCCTTCGAATAAAATCCCATTCTAACTATATCCATAAAATGCCCATCCCAATTGTCGAGACAGAATCAGATATCTAAAATGACACATAATAAATGTCGCATATTACACCATTAAAGTACGGTACGTTGACCTCCTACCTGACTATGAACAGCTCATCAGACAGCTCCCTGTGCCCTCAAGTAGGGGTGTGGATAAATTGGTCTGGTTACCGGTAAAATCTGGAGAGTATACCTCAAGATCAGGTTACGGGGTAACATCCTTGACAGTGCTACCAACAGCTCAGGTCCGCTTTAACTGGCAAGCAAACCTTTGGAAACTCCACACTATGCCGAAGATCAAACTTTTCCTATGGAAGGCGGCTGCAGGAGCTCTCCCTGTGGGTGCACAACTCGTAAGAAGGCATATATCATCAACTTGGGATTGTGCACGCTGTGGGGCTCCGGAGACTTCCACCCACATGCTGTTTCACTGTGATTTTGCGGCACAAGTTTGGAACCTAGCGCCCCTCCAATTGGGTCACATCCCTATCGGTACCCCTATTTTGGAAGCTCTTAACTTACTTAAGAAAACCATCGTTCTCCCCCCGGTTGGGATTCATACAGCAACCCTCTTCCCCTGGATCTGTTGGCACATCTGGAAAGCCAGAAATCAGCTTATCTTCCAAAATTCTCATTTCTCTGTGATAGAGACTGTTACAAAGGCGGTTCAGGATGCCTTAGCGTGGCAATCCGCCCAATTGGCGCTCCCAAAAGTTCGTGTAGCGACCCCCCGCCCAAACTCCACAACAACTCTGACTCATGATTTTCTCTGCTACGTGGATGCGGCTTGGCAACAACAGAGCTCCCTCGCTGGCTCTGGCTGGGTGTTCCAAGCAACCTCACACTCGGAGAAAGAAATTACCACCTTCTCAGCCGGATGCCGTCGGTTCCCCTCGCCCTTAGCGGCGGAGGCTTGGGCTATCAAATCGGCGATGCTACATGCTTTACAACTGGAAAGATCCGATCTCCTTGTGTTATCGGACTCAAAATCCATAGTTGATGCTTTGAACTCCAATGTCTCCCTCAATGAGATATTTGGCCTTCTAGTGGAAATTCGATCTATTCGAAACAGATTCCGCTCTATCTCCTTTCAATTTATCCCTCGCTTAGTTAATTCGATTGCTGATGCTGCGGCTAAGCTCTCC
>1327da8a-b4b2-401b-b182-a64328bc8165_AT1G10140
TCAAACAAAACACAAAAACAACAAAAAAACCATTTCCCCAAAAAAAAAAAAACAAAAACAGAGGATGAAACAAAACCAGAGCAAGTTCTTGAGAATAATCTCAACACCTCTAAGAGCTTTAGGCAAGGCACGTGATTTCTACGTGAGAAGCATCACCGGTTGCGCAGCTCGTACTCAATATTCCTCCTCCGCCTCCGTCTCCGCTCCTTTTCCAAGAAGCCGGAGCTCCTCCTCCGCCGCCTTCTCCTCCTCCGCATCATCCCGGAGAACCACCGATTTCGGGATAGATGAAGATTACAGCGAGCTAGTGAGAGCTGCGTCGGTGAGGAGTTTAGGGCACAAGAATGAGATAGACATGTTGATACAAGAGAAGCTGCAACAGCAGAAGCAACAGAAGCAAGGAGGGTTGCCTAAGAGCTCGAGTGCTGGGATGGCGAGGATAGAGGAAGAGGAAGAAACAGAGGAAGGATCTGTGAATCCGAAGGTGAAGAAGACTAAGAAAGTCTCTGATCTTTTGTATCCTCGTAGCAAATCTTACGCCGTTACTACTAGTACCCCTATCTTGTAACTTCTCTTCTTCTTTTTTCTTCTTCTTAATTTTAGTATTTTGTGGATTGATTATCATTTTTCTAGCTCGATTTTTCGTGCACTGTGAAATACTATTTTCTTAGCTTGATTTTAATAA
>fbbecb58-4728-4a44-994c-5c0d34f73b3e_Chr1:3323000
CCTAAACTCCTCACCGACGCAGCTCTCACTAGCTCGCTGTAATCTTCATCTATCCCGAAATCGGTGGTTCTCCGGGATGATGCGGAGGAGGAGAAGGCGGCGGAGGAGGAGCTCCGGCTTCTTGGAAAAGGAGCGGAGACGGAGGCGGAGGAGGAATATTGAGTACGAGCTGCGCAACCGGTGATGCTTCTCACGTAGAAATCACGTGCCTTGCCTAAAGCTCTTAGAGGTGTTGAGATTATTCTCAAGAACTTGCTCTGGTTTTGTTTCATCCTCTGTTTTTGTTTTTTTTTTTTTGGGGAAATGGTTTTTTTGTTGTTTTTGTGTTTTGTTTGAATGGTGGGTTTGATTTTTTTGGAGTGTGGTGTGGTTTTTAAGGGTTTTAAATATATAATAATGTTTAAAAGAGTGTTAAAGGAGAAATAATTGAGAGAATCAAACGTGACTTTAAGGATTTGTTTAGATATTTATTCAAAAAAGTTGATTTTACGAA
>bbda913c-2cf9-4808-a667-525771b66109_AT1G10150
AATTATCTGTCTCCATTCATGTTATTATGGTCAACAACAGAATCTGAATCCCATTTCCCCATTTTCGGATCACAATAACTAACAAACCCTAGATTTCTATCTATAGTCCTTCGATCTGTTTCTGTGTCTCCTTAAAGCTGTGATTTTTGCAATTGGGGTTTGTGAGATTCGATCAATTAATTGTGTTTGTTGAATGGACCTTCTTCGATTGAGAGAAAAGGGTATATTTTTATCTCAGAGAAGAAGGAAATGGCTGATTTTTATGGCGATCTCTGGAGTTTCTGGCTATGGAGCTTACAAGGTTTATCATTTGCCATCTGTTGCCAGAAAAAGGAAGCGTCTTTTTAAGCTTTTCGGAGCCATTGTCTCTGTAGCTGAATTGATCTCTGATTCAGCTGAGACCTTAAGTATGGTATCACGAGACGTGAAGGATTTTCTCAATTCAGATTCAGATGAAATCCCTAACAGCTTGAAGCAGATCGCGAAGATCACAACTTCGAATGAGTTTACGGATTCGCTTTCTAGGGTTTCTCAGGCTGTGACTATTGGTGCCTTTCGTGGGTACAAATCCGAATCGTCTATTGGTGATTCAGGAATTGAGAAATCATCAGACTCGAGTGTTGTTGATAGAGTGATTGATAAGGTTTTCTCAGAGGCTGGAACTGGTTTTGTTTCAGTTGTTGTTGGTAGCTTTGCTAAGAATCTTGTTCTTGGATTTTACTCTGGTAAGGTAGAGAGTGGTGTGAAATGTGAGGGTTCTGATTCTTCTGAGACACCTAGATGGGTGACTTTGCTTGGTGATGACAAGTGTAGAGAGCTTTTAGCTGATTGTATTGAGAGATTCACCAGCACTGCAATTGGTGTGTATCTTGACAAGACGATGGATATCAATACTTATGATCAAATCTTTGAAGGCTTGACGAATCCGAAACATCAGGATAGTGTCAAGGACGTTCTTGTTTCGGTTTGTAACGGTGCTCTCGAGACTATTGTTAGGACATCTCACGACGTGTTTACATCTTCAAGGTCTAAGAATGTGATAGAAGAGATCGAAGATGATGATTTCAAGAGTAATGGTTCCGCGAGAAGCAAGATGGTTTCGGAATCAGGAGATGGGGTCAAGAGTAATGGGTGGACTGAGGCTATTGCAACTACATTGGCAGTTCCGAGCAATCGGAGGTTTATGTTTGATGTAACAGGAAGAGTAACACTAGAAACGACGAGATCAATCATCGCATTTATAATGGTGAAGACATTTCAAGGGTTCAGAAAAAGTATCAATGTGGTTCATGAAGAGGTTACAGACAGAGGACGCCAAGCAGTTGAATATGTTGGAGCCAAATCTTCTGTTATAATCACTGTATGCCTTGCGTTGTACTTGCACATCATAAGCGGCTGTGTTCGGAATTCTCCCATAGGCGTAAGCCAGCATTTTTAGTTCTTCAGATGAAGAAGAGATCATCGATTTGGTTGGATATAGGATAATATTTGTTAGGTACACAAGATTTATCAGCTCGTTGTTTATAGTTGGAGCTGAGAATATTGTAAAGATTGTGTGCGTGTATTAGCACAACTTGATTCTTATTGATGGATCATGGAT
>226fdf26-6041-44a9-abad-e1b4116c58cd_AT1G10160
AAAAAGACTATCCCTCCGGGGCTAATGAAGTGGCTCTCTCTGCTGTTAACCTTCCTTCAGGTGCTGGGATTTCAGAAACTAGTGTCATTGGTTCAGCTTCAGCTAATCCACCTGAGCTCCCTTGGTCCAAACCAAAAAGAAGGCGTTCGAGATCAAAGAAGCGCTCTCTCAGTTCTCCACCTCGGATTGTTGACCCGTTGATTCCCATTTCTCAGCAGGTCCCTCTATTGCCCAAGCCTTCGGCTAGTAAGAAATGGGTTGTGAGACCAGGTTTGAATTCGCCAGTTCCTACTGTTGTCATTGGTGCAGATTCTGGAATTTCTCAACCTCCTACTCTCCCTAAAAAATCTATGAGAGAGTCTATCAAAGATCCGGATCCAAACTTCCCTCTTCCCCTGGGCTGGGCAGTGATGTCTACTAAGGCAAAAAAGAAAGAACTTAAGAAGTGGCACAACCGTATTCGTCCCCCCGTGACAGAGCTTCAAGGTTTCGTCGATGGCAGGGCCGGTGACGGTCCTTCTTCTCATTGAAAGCTTTGCTTTCACCTTCACCTTTTGTTGTGAATATGAAGGTCTTTTGTTGGAATATTAGAGGCTTAAATAGCCGTAATCGTCAACGAGTTGTGCGAAGCTGGATTGCTTCTAATAATCTTCTTGTGGGATGTTTTTTGGAAACTCATGTGGCACAAGAGAATGCAAACTCGGTTTTGGCCTCAACCCTTCCGGGTTGGAGGATGGATAGCAACTATTGTTGCTCTGAACTTGGGAGGATATGGATAGTCTGGGATCCTTCCATTTCAGTTTTGGTGTTTAAGAGAACGGATCAGATTATGTTTTGCAGCATTAAGATTCCTTCTCTTCTTCAATCTTTTGCGGTTGCTTTTGTTTATGGCAGGAATTCTGAGTTAGATAGAAGATCTCTGTGGGAAGACATTCTCGTGCTGTCCAGGACTTCTCCTCTTTCTGTTACTCCCTGGCTTTTGTTGGGAGATTTTAATCAGATAGCCGCTGCTTCGGAACATTATTCTATCAATCAATCCTTATTGAACCTGCGTGGTATGGAGGATCTTCAATGTTGTTTGAGAGACAGTCAGCTTTCAGACCTGCCTTCTCGAGGTGTGTTTTTCACTTGGTCAAATCATCAACAGGACAATCCCATCCTTCGGAAGCTTGACAGGGCCTTAGCTAATGGTGAGTGGTTCGCGGTCTTTCCCTCTGCTCTTGCGGTCTTTGATCCTCCAGGTGACTCTGATCATGCCCCTTGTATCATCTTAATCGATAATCAGCCTCCTCCTTCTAAGAAGTCCTTTAAGTATTTCTCCTTCTTGTCTTCTCATCCTTCTTATTTGGCGGCTTTGTCTACTGCTTGGGAGGAGAATACTTTGGTTGGGTCTCACATGTTTTCTTTGAGGCAGCATTTAAAAGTTGCTAAGCTGTGTTGCAGGACTCTTAACAGGCTCCGTTTCAGCAATATTCAACAAAGGACAGCCCAATCTCTAACTCGGCTTGAGGACATTCAAGTGGAACTCCTCACGTCACCTTCTGATACTCTTTTTCGTCGGGAACATGTTGCCCGCAAGCAATGGATCTTCTTTGCTGCTGCTTTAGAGTCATTCTTTCGACAAAAATCCAGAATAAGATGGCTTCATGAAGGTGATGCTAATACTAGATTTTTTCACAGAGCTGTGATTGCTCACCAAGCGACTAATCTTATCAAGTTTCTTAGAGGAGATGATGGTTTTAGGGTCGAGAATGTGGATCAGATAAAAGGGATGTTGATTGCTTATTATTCGCATCTTCTTGGCATTCCTTCAGAGAATGTCACCCCATTCTCTGTTGAAAAAATCAAAGGTCTTCTCCCCTTTCGTTGTGATTCCTTCCTGGCTTCTCAGTTGACTACTATTCCTTCGGAAGAGGAAATAACTCAGGTGCTCTTCTCTATGCCCCGTAACAAAGCACCGGGTCCAGATGGGTTTCCAGTTGAATTCTTCATCGAAGCTTGGGCGATTGTGAAGTCTAGTGTTGTGGCTGCGATCAGGGAATTCTTTATCTCTGGGAATCTTCCAAGGGGCTTTAATGCTACAGCCATCACTCTGATTCCAAAGGTAACAGGGGCAGATCGTCTAACTCAATTTCGCCCTGTGGCTTGTTGCACTACTATTTATAAGGTCATTACTCGCATCATTTCCAGAAGGCTAAAGCTTTTCATTGACCAAGCGGTTCAGGCAAATCAGGTTGGGTTCATTAAGGGTCGGCTTCTATGTGAGAATGTTCTTCTTGCATCTGAGTTGGTGGATAATTTCGAGGCTGATGGAGAGACTACTAGAGGCTGTCTTCAGGTGGATATATCTAAAGCCTATGATAATGTCAACTGGGAGTTTCTCATCAATATTTTGAAGGCTCTTGATCTTCCTTTAGTCTTTATCCATTGGATTTGGGTCTGTATATCCTCAGCCTCCTACAGCATAGCGTTTAATGGAGAATTGATTGGTTTTTTCCAAGGAAAAAAGGGCATTCGGCAAGGAGATCCAATGTCTTCTCACCTATTTGTTCTTGTGATGGATGTGCTATCTAAATCGTTGGACTTGGGAGCTTTGAATGGTCTCTTTAACCTTCATCCTAATTGTTTGGCTCCCATCATCACTCACTTAAGTTTTGCAGATGATGTTCTTGTTTTCTCAGATGGTGCTGCTTCTTCTATCGCTGGAATTTTGACTATTTTGGATGATTTTAGACAGGGTTCAGGTCTTGGAATTAATAGGGAGAAGACTGAGTTGCTTTTGGATGGTGGTAACTTTGCTAGGAACAGGAGCTTGGCAGACAATCTTGGCATCACTCATGGCTCTCTCCCCGTCCGTTATCTGGGAGTGCCTCTTATGTCTCAGAAGATGAGACGTCAGGACTATCAGCCCCTGGTTGATCGAATTAACTCGAGATTCACCTCTTGGACAGCTAGACACCTTTCCTTTGCGGGTCGCCTTCAGCTTTTGAAGTCTGTTATTTATTCTACAATAAATTTTTGGGCTTCTGTCTTCATCTTCCCCAATCAGTGCCTGCAAAAACTTGAGCAAATGTGTAATGCTTTCCTGTGGTCTGGAGCTCCAAACTCTGCTAGAGGAGCAAAAATCTCTTGGAACATTGTGTGCTCTCCTAAAGAGGCTGGCGGGCTAGGCTTGAAGCGCCTCTCCTCCTGGAACAGAATTCTTGCTCTGAAGCTTATTTGGCTTCTCTTCACCTCTGCTGGTTCTCTATGGGTTTCCTGGGTTAGACTGCATCTCATTGGGCGCCGGAACTTCTAGGAACTTAATCCTTCTCTGTCTGGCAGCTGGATATGGCGTAAGTTGTGCAAGCTACGACCTTTTGCTCGTCCTTTCATCATTTGTGAGGTTGGATCCGGGGTGACTGCTAGTTTCTGGCATGATAATTGGACTGATCATGGGCCTCTCCTTCACCTGACTGGTCCTGCTGGTCCTCTCTTAGCCGGCCTGCCTTTAAATTCGGTTGTCAGAGATGCTCTCCGCGATGATACCTGGAGGATCTCTTCTAGTAGAAGCCGCAATCCGGTAATCACTTTGCTTCAACGAGTTCTTCCTTCTGCTGCGAGTCTAATTGATTGTCCGCATGATGATACTTACCTTTGGAAAATTGGTCATCATGCACCGTCAAATAGATTCTCTACAGCGGACACTTGGAGCTACCTTCAGCCCTCTAGTACTTCAGTTCTGTGGCATAAGGCGGTTTGGTTTAAGGATCATGTTCCGAAACAAGCTTTCATCTGTTGGGTTGTGGCCCACAACAGATTACACACTAGGGACCGGTTAAGGAGATGGGGCTTCTCTATCCCGCCCACTTGTGTTCTGTGTAATGACCTTGATGAGTCTAGGGAACACCTTTTCTTTCGGTGTCAGTTTAGCTCAGAGATTTGGAGCTTCTTCATGAGAGCCTTAAACCTCAATCCGCCTCCTCAGTTTATGCACTGTCTGCTTTGGACCTTGACTGCTTCTCGAGACAGGAACATCACGCTCATCACCAAGCTCCTTTTCCACGCTTCTGTCTATTTCATTTGGCGTGAGCGCAATCTTCGCATTCACTCAAATTCTGTTAGACCAGCTCATTTGATCATCAAGGAAATTCAGCTTATCGTTAGGGCTAGGTTGGACCCTCTGTCTCGGTCTTCCCGCGTCGTCTCTCAGCCAGGCTCTTCTCTTCTTGCCTCGTGGTTTGGAGTGTTTCAGCGTTCACCTGTCTCTGGTTAATGTGGAGTTTATTTTGCAGGTCCTCTGTTGGCTCAGCGTTGTTCTCCTTTTGTTTTGCTGAGATCTTGTCGTCCTTGGGTTCTCTCTGGGCCTCGTCGCTGGGATTCAGGTTCTCGGTTTTTTCTTGTTCTGTTAGTTGTTGGGCCTGCGTGCCTTCTCTGGGCCTGCGTGCCTGTTGTATGGCCTTCTAAGCCTTGTAACCTTTTTCGTTTTATTGGAAATTTATGAAAAAAAAAAA
>9a244c0d-7d32-46bc-b13b-e5cd998ca603_AT1G10230
TTCCGAAGAGATTGTGTCCGCCGGCGAATCATCAGAGATCGAGGAAGCGGTTGCGAGTCTAACCATGTCTTCTAACAAGATTTTGTTGACGAGTTCCGATGGCGAGTCTTTCGAGATCGACGAAGCGGTGGCGCGTAAGTTTCTGATCATAGTGCACATGATGGAGGATAACTGCGCCGGTGAAGCAATTCCGCTTGAAAATGTCACCGGGGATATCCTCTCCAAGATAATCGAGTACGCGAAGATGCACGTCAATGAACCTAGTGAAGAAGACGAAGACGAGGAGGCGAAGAAGAATCTAGACTCGTGGGACGCTAAGTTCATGGAAAAGCTAGATCTGGAGACCATCTTCAAAATCATTCTCGCTGCCAACTACCTAAACTTCGAAGGACTTCTCGGTTTCGCTAGCCAGACGGTTGCTGATTACATCAAGGACAAAACACCAGAGGAAGTACGAGAGATTTTCAACATCGAGAACGATTTCACGCCTGAAGAAGAGGAAGAGATTCGCAAGGAGAATGCTTGGACTTTTAATGAGTAATCCAACTTTAGGGTTTGCAGAATTTCGTTTCGAATTGCACAATTTAGGGTTTCTCTTCTCCCCCCTCTTAGATTTCGTGAATGGGTTCATCTTTTCGTTATCGACTTGGTCTCAAGTAATATTCTTTGTAGATTGACCAATGTTGTTCTTGCTCTATTAGCGTTCTAATTCGATT
>afe73906-1058-431a-968e-c1a337f9138d_AT1G10270
CCATCGTCATTGGTTTCGTCTTCCTCTAACCTCTAAAACCCTAAATCATTTTCCCTCCACCATGTCTCTCAGTCACCTCCTCCGCCGTCTCTGTACAACCACTACCACTACCCGTAGCCCTCTTTCCATCTCGTTCCTCCACCAACGCATCCACAACATCTCACTTTCCCCGGCAAATGAAGATCCGGAGACGACCACTGGTAATAATCAGGATTCAGAGAAATACCCAAACCTTAATCCCATTCCAAATGATCCTTCCCAATTCCAGATTCCTCAGAATCACACCCCTCCAATTCCCTATCCACCCATCCCGCATCGTACCATGGCCTTCTCTTCAGCCGAAGAAGCCGCTGCTGAGCGCCGCCGCCGTAAACGTCGTCTCCGAATTGAACCTCCTCTCCACGCTCTCCGTCGCGATCCTTCAGCTCCTCCTCCAAAACGTGATCCCAACGCGCCACGGCTTCCGGATTCAACTTCCGCTCTCGTCGGCCAAAGGCTTAACCTTCACAACAGAGTCCAATCACTGATCAGAGCATCAGATCTCGACGCTGCATCAAAGCTCGCTCGCCAGTCTGTGTTTTCCAATACTCGACCTACTGTCTTCACCTGTAACGCCATCATCGCCGCTATGTACCGAGCCAAGCGTTACAGTGAATCGATTTCTCTATTTCAGTATTTCTTTAAGCAGTCTAACATCGTCCCCAATGTAGTCTCATACAATCAGATCATCAACGCTCATTGTGATGAAGGGAATGTCGACGAAGCCCTTGAAGTGTACAGACACATATTGGCTAATGCTCCTTTTGCTCCATCCTCAGTTACTTATAGACATTTGACCAAAGGTTTGGTTCAAGCTGGAAGGATCGGAGATGCTGCGAGTTTATTAAGGGAGATGTTGAGCAAAGGTCAAGCTGCGGATTCCACGGTGTACAACAATCTGATTAGGGGATATTTGGACCTTGGTGATTTCGATAAGGCTGTTGAGTTCTTTGATGAATTGAAGTCTAAGTGTACTGTTTATGATGGGATTGTGAATGCTACCTTTATGGAGTACTGGTTTGAGAAAGGGAACGATAAGGAAGCTATGGAGTCTTACAGGTCTTTGTTAGATAAGAAATTCAGAATGCATCCACCGACTGGTAATGTACTTTTGGAAGTGTTTCTTAAGTTTGGTAAGAAGGATGAAGCTTGGGCTTTGTTTAATGAGATGTTGGATAATCACGCTCCTCCGAATATCCTTTCGGTGAATTCGGATACGGTTGGTATAATGGTCAATGAATGTTTCAAGATGGGAGAGTTTAGTGAAGCTATTAATACATTCAAGAAGGTCGGAAGTAAGGTCACCTCCAAACCGTTTGTGATGGATTATTTAGGTTACTGTAACATAGTAACAAGATTCTGTGAACAAGGGATGTTAACAGAAGCTGAAAGGTTCTTTGCTGAAGGTGTATCTAGATCTTTGCCTGCTGATGCTCCAAGTCATAGAGCAATGATCGATGCTTATCTCAAGGCAGAGAGAATTGACGATGCTGTCAAGATGTTGGACAGGATGGTTGATGTGAATCTACGGGTGGTTGCTGATTTCGGTGCAAGAGTCTTTGGTGAGCTGATTAAGAATGGTAAGCTCACGGAATCTGCAGAAGTTTTGACTAAGATGGGAGAGAGGGAACCAAAACCAGATCCTTCCATTTATGATGTGGTGGTTAGAGGTCTTTGTGATGGTGATGCACTTGACCAAGCCAAGGACATTGTTGGTGAGATGATTAGACATAATGTTGGGGTTACTACTGTGCTGCGGGAATTCATCATTGAGGTTTTTGAGAAGGCAGGACGTCGTGAGGAGATTGAGAAAATTTTGAACTCTGTTGCCCGGCCGGTTAGAAACGCTGGGCAGTCTGGTAACACTCCACCTAGGGTACCCGCAGTGTTTGGAACCACACCTGCAGCTCCGCAGCAGCCTAGAGACAGGGCCCCATGGACGAGCCAAGGAGTGGTGCATTCCAATTCAGGTTGGGCCAATGGAACTGCAGGTCAAACAGCAGGAGGAGCTTACAAGGCTAATAATGGCCAGAATCCCTCTTGGTCCAACACGTCTGATAACCAGCAGCAACAATCGTGGTCGAATCAGACGGCAGGGCAACAGCCACCGTCATGGTCGAGACAGGCACCGGGATATCAACAGCAGCAATCTTGGTCTCAGCAATCGGGGTGGTCAAGTCCTTCAGGTCATCAGCAATCATGGACTAATCAGACAGCTGGCCAGCAGCAACCTTGGGCTAATCAGACGCCTGGTCAGCAGCAACAGTGGGCTAATCAAACGCCTGGTCAGCAGCAACAATTGGCTAATCAGACGCCTGGCCAGCAGCAACAGTGGGCTAATCAAACGCCTGGCCAGCAGCAACAATGGGCTAATCAGAATAATGGTCACCAGCAACCGTGGGCTAATCAGAACACTGGTCATCAGCAATCATGGGCTAATCAGACTCCTAGCCAGCAGCAACCATGGGCTAATCAGACAACCGGCCAGCAACAAGGGTGGGGAAATCAGACAACCGGCCAGCAACAGCAGTGGGCTAACCAGACAGCTGGCCAGCAGTCAGGGTGGACAGCGCAGCAACAGTGGTCTAATCAGACAGCTAGCCATCAGCAGTCACAGTGGTTAAATCCCGTGCCAGGAGAGGTGGCTAATCAGACACCGTGGTCAAACTCTGTGGACAGTCATCTTCCTCAACAACAGGAGCCAGGGCCTTCCCATGAGTGCCAAGAGACACAAGAAAAAAAGGTAGTGGAGTTGAGGAACTAGTTTGACAAACTCGCTATTTCTTCTGCACCACCATTCTCCTCATAGTTAATTTGGCTTTTGCTTTGTGGTTCCTATTTTTTGCAAACTCTAGTAGTTATTTCTTTAGGATCAACATCATAATCTACTACGTTCGTTGCCCTTGCTTCTTCACTTGTATGTATGGTTCTTTTGAAGCCAATGGCTTCTAAAGAGTAATGGAATTCAAAATC
>50b47855-ef26-43d6-8087-9fe852994800_AT1G10330
CAAGCCGATTGACAATTTCTCCACTTTCAGATATTTGATTTGTAACTTTCTCATTGAAATTCAAAATCATTCTCCATCTTCTACAACGAGGTCTCGTCTTTTTGTTTTGCTTTGTAGATTGCTTAATCTTTGTGCAAATTGTATGCGTTGTACTTCCTTCTCAAGTTTCAGTTTGTCTCTTGAAGACGCACTTCATCTTCTCCAACGTTTCTTATACTCCTCAAACCAGATTAAGCAGATTCACACAGTTCTTTTGACCAGCAACGCATTGGTTGCTTCGAGATGGAAGACGAAATGCGTCTACAACACTCTCATTCGATCCTATCTCACTACAGGAGAATACAAGACTTCTCTTGCTCTCTTCACTCATATGCTTGCAAGCCATGTCCAACCAAATAACCTCACTTTCCCTTCTCTGATTAAAGCAGCTTGCTCATCTTTCTCTGTTTCTTATGGCGTTGCCTTACATGGCCAAGCTCTTAAACGGGGTTTTCTATGGGATCCATTTGTTCAGACTTCTTTTGTCCGGTTCTATGGTGAAGTTGGTGATTTGGAGAGCTCGAGGAAGATGTTTGATGATATTTTAAACCCTTGTGTTGTAGCTTGTAACAGTTTGCTTGACGCTTGTGGAAGAAACGGAGAGATGGATTATGCTTTCGAGTATTTTCAGAGAATGCCTGTAACTGATGTGGTCTCTTGGACCACTGTTATCAACGGGTTTAGTAAGAAAGGGTTACACGCCAAAGCTTTAATGGTTTTTGGTGAGATGATACAGAATGAGCGTGCGGTAATAACACCTAACGAGGCTACTTTCGTAAGTGTACTTTCTTCATGTGCTAATTTTGATCAAGGAGGTATTCGACTGGGGAAGCAGATTCATGGATATGTTATGAGTAAAGAGATCATTCTTACTACAACTTTGGGTACTGCTTTGCTTGATATGTATGGAAAAGCCGGTGACTTGGAGATGGCATTGACCATTTTTGATCAAATTCGTGATAAGAAAGTTTGCGCTTGGAATGCGATAATATCAGCTCTTGCCTCCAATGGTAGACCTAAGCAAGCGCTGGAGATGTTTGAGATGATGAAATCAAGCTATGTGCATCCGAATGGGATCACTTTACTTGCAATACTCACGGCTTGTGCTCGATCTAAACTTGTGGATTTAGGTATTCAGTTGTTCTCTTCTATATGTAGCGAGTACAAGATCATTCCAACATCAGAACATTACGGTTGCGTTGTTGATCTCATTGGCAGAGCTGGACTATTGGTTGACGCAGCCAATTTCATTCAAAGTTTGCCCTTCGAGCCTGATGCTTCTGTTCTCGGAGCTCTTTTGGGCGCTTGCAAGATTCATGAGAATACTGAATTAGGAAATACAGTAGGTAAACAGCTTATTGGACTGCAACCTCAACACTGTGGCCAGTATGTGGCATTGTCGACGTTCAATGCTTTGGATAGCAATTGGTCAGAAGCAGAAAAAATGAGGAAAGCCATGATAGAAGCTGGAATTCGGAAAATCCCTGCTTACAGTGTGCTGACTTAAAGCTTGAGACGTGAGAATAGATTGTTTCAGACAAGAGTTACTGTCTAGTGTAATCTCTGTTCTGTTCTGTTCATGTTATGTCCGTAACATTGATCTAATTTAGTTCTGTGAA
>b3f449fb-36ac-446f-bdaf-ba518c9cfe9f_AT1G10350
GATTCCTTTTTTCTCTTCTGCAATCTCTTTGAAATCTCAAGCTTCTCTTCAAAATTTCGATTACAGCTGAAGATTCTCTCGATTTTCTGGTTTTGACTTTTTTTTTGTTTGGTTTGGTGAAAGATTTGGATCAAATGGGGGTGGATTACTACAATGTTCTGAAAGTGAATCGAAATGCTAACGAAGATGATCTGAAGAAGTCTTACCGGCGAATGGCTATGAAATGGCACCCTGACAAAAACCCTACGAGCAAGAAAGAAGCTGAAGCTAAGTTCAAGCAGATCTCTGAAGCTTACGACGTCTTGAGCGATCCTCAGAGACGTCAGATCTACGATCAGTACGGAGAAGAAGGTCTTAAATCCACCGATTTACCTACTGCGGCGGAGACGGCGGCGCATCAGCAGCAGCGGAGCTACTCTTCTAGCAACTCTGAGTTTCGGTATTATCCGCGTGATGCTGAAGATATCTTTGCTGAGTTTTTCGGCGAATCCGGTGATGCTTTTGGCGGAGGGAGTAGCGGAAGGACACGTGGAGATGGCGGTGATGGTGGCGGTCGGAGATTTAAAAGTGCAGAAGCAGGGAGCCAGGCTAATAGAAAGACGCCGCCGACGAACAAAAAAACGACGCCGCCGGCGAATAGGAAGGCTCCGGCTATTGAGAGTAAATTGGCTTGCACATTGGAGGAGCTCTACAAAGGTGCAAAGAAGAAGATGCGAATTTCTCGCGTTGTTCCTGATGATTTTGGGTTAGTTTCTCATGATCCTGATCTCGTGAATGCCATTGGTCAATTTATTCCTTTGATTATAGTGAATGATTAGGTTATGCCATTTGCCCATATGATCTTCACAATAAGATTTTGTAGCTATTAGGTTCTCTAGAACTGTTGTTTTCTCTGTGATTGAGCTTCTGGTGAAACAAAATGAGCTTTGATTATGACCTTCTGATAAAATCTGTGTTACAGAAAGCCAAAGACAGTCCAAGAGATATTGAAGATAGACATAAAACCAGGTTGGAAGAAAGGCACAAAGATCACTTTTCCAGAGAAAGGCAACCAAGAACCTGGTGTCACTCCTGCGGATCTTATATTCGTGGTTGACGAGAAACCGCATTCGGTATTCAAGAGAGACGGTAACGATCTGATTCTCGAGAAGAAAGTCTCTCTTATAGATGCTTTAACCGGTCTCACCATTAGCGTAACGACTCTAGACGGGAGGAGCCTAACTATCCCGGTGCTGGATATCGTAAAACCGGGTCAGGAGATTGTGATCCCGAATGAGGGAATGCCTACTAAAGACCCTTTGAAGAGAGGAGACCTTAGAGTTACCTTTGAAATCTTGTTCCCGTCAAGGCTAACGTCAGAACAGAAGAATGACCTCAAGAGAGTTCTTGGTGGAAGCTGATGAGTTGACGTTTAGTTTTCAAGTAAGCTATTGATCTTCTTTAACAACGGATTCCACAGGAAGTTGCTAGTCATTTGAGTGTACATACATTTACGTTTTTCCTTTGTAAACTTGTGTTATAAGAAAAACAAGAAAACCCAAATCGAAT
>3ce38be5-7c4e-4727-92f3-8afa690d315b_AT1G10360
CCGGGATAAAATGGCGACCGAGGACGTGAAGCTGATCGGCTCATGGGCGAGTGTTTACGTCATGAGGGCGAGGATCGCTCTCCACCTCAAATCTATTAGCTACGAATTCCTTCAGGAGACGTATGGTTCAAAGAGCGAATTGCTCCTCAAATCAAACCCGGTTCACAAGAAGATGCCGGTTCTGATTCACGCTGACAAACCGGTGTGCGAGTCCAACATCATCGTTCATTATATCGACGAGGCTTGGAACTCTTCTGGACCTTCCATTCTCCCGTCCCATCCATACGACCGGGCCATTGCTCGGTTTTGGGCTGCCTACATAGACGATCAGGTTCATAGATTGTTCTTCACTTGCTCTTTTCACTTTGATTGCATGTAATAAAGTATACCGGGAATTAATGAGGGATTGATTTGGTTTTGATTGCTTTAATTTTGATACATCCCCAAAACTTTAGCGGTTCTTTTATGATTGTTATTGGTTTAATCCGGTTAATAATCTAGAATAACACGATATGACCGATTTAAACCGGATAGGGTTTGACTATAGTCCAGCTTCAACTAACTTTAATTTCTAGTTTATACGGATAGTTAGGTAATTAGTCAACTTTTATGTTGAAAGAAATTAGACATTTTGTTTATCTTCCTTACTATATATGACATAATCAAGTAAATCTTAAATCTTATATGTTCTGACTTAAATTTGATATGAATGGAAGTGGTTTATCTCTGTGAGAAGTATCCTAACAGCTCAAGGAGACGAAGAGAAGAAAGCAGCCATAGCTCAAGTTGAAGAAAGGACCAAGCTTCTGGAGAAAGCATTCAACGATTGTAGCCAAGGAAAACCGTTCTTCAACGGTGACCATATCGGTTACCTCGACATTGCCTTGGGGAGCTTCTTAGGTTGGTGGAGAGTCGTCGAGTTGGATGCCAATCATAAATTTCTTGATGAGACCAAAACTCCCTCTCTAGTCAAATGGGCAGAGCGGTTCTGTGATGATCCCGCTGTGAAACCTATAATGCCCGAGATTACAAAGCTCGCTGAATTCGCAAGGAAGCTCTTTCCTAAGCGGCAAGCATAAACTGGATTACTAGGATGTAAGTTATATAATAAGCACAGCCAAATATTTTTTTTATGTCTTTTGCATATTCGTTCATAATCTTGGAGTTATGAAAATATTGTAATCCATATTACCTCAGATCAAATTTTACATGAGTGTACCAAACATATAAACATTGATTATCGAAACCATGCTCTTTGTGATTTGCCA
>7294782a-6db4-48d0-a52a-aba334995261_Chr1:3428000
GATAATATCCGAAGCTTGGATCGGATACAGGAGGTAACCTTCTTGTTCTCTGCTAAAGGCCTTAGTGTGGACTTAGTTGGAAGAGTTATGAGTCCTTCCTGGGTCTCAGTGTCTTGTCTCTACTTAAGATACAATTACAAAGAGCACAAACGTTTGGAATTTTTTATGACATCTTATTGTTCAGCTCTTTGAACTATGTATGATGTGTGATCTGTAGGTTCCACACGAAGGACCTATGTGTGATTTATTATGGTCTGATCCTGATGATCGATGTGGATGGGGAATATCTCCACGAGGTGCTGGTTATACATTTGGACAGGATATCGCAGCTCAATTTAATCACAACAATGGACTAAGTCTCATATCAAGAGCGCATCAACTTGTCATGGAAGGTTTTAACTGGTGTCAGGTATGAACATTCTTACGGCATGATTAGTCTCTCTCTCAGATTGAATCGTTGATCTCTCCTTTGTATGGTAACAGGATAAGAATGTGGTGACTGTGTTTAGTGCACCAAACTATTGCTACCGGTGTGGAAACATGGCTGCCATTCTAGAGATAGGAGAGAACATGGAGCAAAACTTCCTCCAGTTCGATCCAGCTCCTCGACAAGTTGAACCTGATACTACTCGGAAGACCCCTGATTATTTTTTGTGATTTCTCTGTTTTTTTTTGTGGTCCCGACCATATATAATTTTTTGAAGTTCCAGTTTTATTGCCTATGTATCATTGTAGATGTGCCCTTTTCTCTTCTTTTTTCTAAGTGGAGTTCGAATTTCCCCTAGAAAAAAAGAAACACATCATTTTTTTCTGTTGTTGAGGTGATTGCTATAAAAAAGTTTGTAGGAGAGGCTTCTATA
>1b05b500-55ac-43f8-a10f-f98d7eb24d53_AT1G10460
TATTTACAAGCTCTAACTCAGCTTTGCTTCTCGCTCTCTATGATTCTAAACATACTACTAACGCTCACACTTCTTATGGGTCGGGTTAAATCCGACCCGGACCCGCTCCAAGACTACTGCGTTTCTCCTCCTCCTTCATCTCACCAACAAATCTTCCTCAACGGCAAACTTTGCAAAGATCCGACACAAGCCAGCGTCTCTGACTTTTCAACATCCGCATTATCCAGACCCGGAAACACTAAGACCAAACCGTTTATGATCAACGTCACTGTGACCACAACCGCCAACCTCCCAGGTCTAAACACAGTGGGCCTTACAATGGCCAGGCTAGACTTCGGAGGCTCTGGTGTTGTCCCACCGCACGTGCACCCACGCGCCTCCGAAGTGACAGTCTGCCTCGACGGTGTCCTTCTCGTCGGGTTCGTGGATACGTCGGGTCGGGTCTTTACGCAGGAGCTTCATCCGGGTGAGACATTCGTGTTTCCCAAAGGTTTGATCCATTTTCTATATAACATTGATACGGTGAGCTCAGCTTTGGCAGTCTCTGGGCTGAGTAGTCAGAATCCTGGGACTCAGATTGTATCTTTGTCGTCTTTCATTTCAAAGCCTCCGTTTCTGGTAGAGGTTTTGAAGAGTGCTTATGATATCAACGGCCAGGATGTTGCTAGGATCCGCAAAAGTCTTGAAGGCTAAAAATGCTAAAAGCCTAAAACTAT
>d7fad2fb-2c49-470f-b912-eb5ef014a1fb_Chr1:3442000
TCGTTTGTCAGTTACGGCGGTAGATAGTGGATGGCGTGCTCTGGAATTTCTAGGGTTAGATAATGAGAAAGCTTCTGCTGAATTCGATGTAAGTTATTGAAATCTGATACAGCTTTTTGTTTTTTTTGAAGATTACGATTCGTGAGTTTGATTTAGTTTAAATGGATATTTTCAGAGATTGAAAGTTGATTTGATCATCACTGATTACTGTATGCCTGGAATGACTGGTTATGAGCTTCTCAAGAAGATTAAGGTCTGCATTTTCCCGCCATTTTCCTGTTTCAGATTACGGTTGTTTTAGTAACAATGTTGAATTTTCCGGTCATCTGAAACAGGAATCGTCCAATTTCAGAGAAGTTCCGGTTGTAATCATGTCGTCGGAGAATGTATTGACCAGAATCGACAGGTGTGATTCTTGTTGATTTCTTCACAGATTTTGGAGTTTTTAGAAACTGTTGATTGATTTGATAAAATTTTGTAAAAAAAAAAAATGATTTTTGAACAGATGCCTTGAGGAAGGTGCTCAAGATTTCTTATTGAAACCGGTGAAACTCGCCGACGTGAAACGTCTGAGAAGTCATTTAACTAAAGACGTTAAACTTTCCAACGGAAACAAACGGAAGCTTCCGGAAGATTCTAGTTCCGTTAACTCTTCGCTTCCTCCACCGTCACCTCCGTTGACTATCTCGCCTGAATCGTCGCCGCCGTTGACTGTTTCGACTGAATCGTCGGATTCGTCTCCGCCGTTATCTCCGGTGGAGATCTTTTCCACCTCGCCACTTTCATCTCCGATAGACGATGAAGATGATGACGTGTTGACGTCGTCGTCGGAGGAATCGCCGATTCGACGGCAGAAGATGAGGAGTCCCGGATTAGATTAGTGGAACTATTCTGGGATGCCGTGTAATATTATCTATCTCCGTTAACTTCGTTTTTACCTCTGACGGTGTTTTTAATTGCACGTTGACTTGACGCCGTCAAATTTTATAGATGTCCCTTTAATC
>38d13e18-8a26-472f-993c-cc8f8c29e63b_AT1G10480
AACCCATCGATAAACACATACGTTCACACATATATGTCTATAAATCCGACAATGTCTCGTACTGGCGAAAGTTCTTCAGGTTCGTCCTCCGACAAGACGATAAAGCTATTCGGCTTCGAACTCATCAGCGGCAGTCGTACGCCGGAAATCACGACGGCGGAAAGCGTGAGCTCGTCCACAAACACGACGTCGTTAACAGTGATGAAAAGACACGAGTGCCAATACTGCGGTAAAGAGTTTGCAAATTCTCAAGCCTTAGGAGGTCACCAAAACGCTCACAAGAAGGAGAGGTTGAAGAAGAAGAGGCTTCAGCTTCAAGCTCGGCGAGCCAGCATCGGCTATTATCTCACCAACCACCAACAACCCATAACGACGTCATTTCAGAGACAATACAAAACGCCGTCGTATTGTGCATTCTCCTCCATGCACGTGAATAATGATCAGATGGGTGTGTACAACGAAGATTGGTCGTCGAGGTCGTCGCAGATTAACTTCGGTAATAATGACACGTGCCAAGATCTTAATGAACAAAGCGGTGAGATGGGTAAGCTGTACGGTGTTCGACCGAACATGATTCAGTTCCAGAGAGATCTGAGTTCTCGTTCTGATCAGATGAGAAGTATTAACTCGCTGGATCTTCATCTAGGTTTTGCCGGAGATGCGGCATAACAAATTAAAGAGAGATATATGATTAAGATTATATGTACTATAGTGGCGTATTTCATTGGGATCATGAAGGGGAAAAAACGAGACATATAGTATTCTTGATGCAATTTGAGTTTTGTAATTTATTTAGGTTTATGTATGTTTTCGAAGAAAAAAATAATTCCAAGTGATGTTGTGGAATTATTCAAAAAAAGAAAAAAAACTTTATTAGATG
>af11388b-a7e3-4ece-8e80-94649ce6dd9d_AT1G10500
TGGACTTAAAAAATTGTTATGCAAAAAGATTTGTTTTTTTCATTGGTCTTCTTCTACTACACGCATTTGAATCAGCAGAGAGATTAATTCCTCAGCTCGGCGATTCAATTCTCAGAAGATTATGGCTTTCGCTACTGGAATCACGACGTCTTCAAATCCAACTTTTCTTGGTCTAAAGATCTCCAACACAAGTCTACGTTCTGTGGTTTCATGTAATTCGATTTCGTTTCCTTCTTTGTCATATGTGAATCTCAACCTCAATCGGAGAAACCGCCTTTCTGTTCGATCCGCTTCGGTTCCAGGTTCGAATTGATTCACAAAATTGCTCTGCTTTATTTTCCTATGAGAGTCCTTTTTATTTTTTCTGGGTTGTTTTTGTTGTTATTGCCATTCTGGTTTTAAAATTAGAAACTTTCTATTGAAATTGATAACTTTCGTTGGTGATGTCTGAGAATTCTTAAAAAGATGGTAATAGCTGTTACTTAGATATGTGTAGTGAGGTTCTGCTCTTGAATTCAAAAAGTGTAGTGACTTGTGCTCTTGAATATCTCAGCTGCACCTGCAATGGAGGGACTGAAGCCGGCGATATCTCTGTCAGAAAATGCACTTAAGCATCTGAGTAAGATGAGATCAGAACGTGGGGAAGATTTGTGCTTGAGAATTGGAGTCAAACAAGGAGGATGCTCGGGTATGTCCTACACGATGGACTTTGAAAACAGAGCAAATGCAAGACCAGATGATTCCACTATCGAATACCAGGGATTCACTATAGGTAAAAACTATTCCATCACTATGTAGGATCAACTCTTCTAATCTGAGATAATAAGGTCTGAGAGTAAGATCAGCTAGTTTCTTGATGATGTAGACTTGCCATACTTACAATATGAATGTCAGTTTCTGTGTTCAAGTATGCATCCAAATAAAAAAAAGGCTGAGATTGTTCGATCAAATAGGCTAAAGTTTTATTGTCAAGTAGATGGTCAGTTGATTCTTTTTGATGTGCAGCTTGAATTATATACTACTTAGCTGCCGATTCTTGAACTGAGACTTCTAGTCTCTTGTTGTCTTTTGCAGTCTCTTGTTGTCTTCTGCAGTAAAGTATTTTTACATCTGTGAATTGAAGGCTCAGGTTTTTAATTTGTACTCACTTCTTTTGCAGTTTGTGATCCAAAGAGCATGCTCTTTCTTTTTGGAATGCAGCTTGATTACAGCGATGCTTTGATTGGTGGAGGCTTCTCTTTCTCGAACCCTAACGCTACACAAACCTGTGGATGTGGGAAGTCTTTTGCTGCCGAGATGTGAACCAGTTTCACACATTGCAGTAGATAAACAATATAGTTATAGTTAATAGAAAACTTTGTATTATGGTTGTAGAATGCTCAAACAGAATCTGTAAGTTTTTTTAAAAAAATTGTATGATCAAACCATAATTTTAATAAATTATTCAACCTGGTTACAAAAA
>f2dc4ffd-62df-4eac-8fc9-243953e19456_Chr1:3469000
TGAACAGGATCTGTTCTATAGGCTCGTACCTCTGTTTCCTTGATTTCTAAGGAGACAGGCCCTAAACCCTGGTTGATGAACCATGACCGTGCGGTCAGAGCGTGATTGATGGCTACGATCGTCTTCGGACGCATCCGGTGCTGTAGAGGATCGTTACTCGGCTTGGTCTTCCTTGCCGGGGTGGTCGCACGGCGGTCTGACAGGTT
>0f295e4a-4d90-41b6-a76e-5e3326717d49_AT1G10560
GAAAACAAACTTTAATCTACAAAGTCATAGCAGCATGATCCATACGAAAACCGGGTCTGGTCGTCGGATCTTGACATTTCCGACTGTGGAACCATCCGAATCAATCTCCATAGTCACCCTATTGGACTCACTGATTCAACTCGCCGGCGACATTCTCACATTCAAGTCGAAACACTTCTCTACCAATAAACAAAGCTTCAGAGAAACTCTCAGGCGGATCCAAAACCTACTTGTTGTCTTCGAAGAGATTCGGATCCGGATCAGAAATTCGAGACGCTACTTCCATGACTCTGCCGCCGCGTCGAGCCTCAAGGAGATCCACGTCGGCTTCCAAAAGCTCAAGTTCCTTCTAGAAGACTGCACGAGAGACGGAGCTAGACTATGCATGATGATGAACTCGGATCAAGTCTCGGATCATCTCCGGGTCCTGACTCGATCCATTTCCACCAGTCTTAGTGCGTTTCCTGTCGCCTCCGTTGACTTAACGACCGAAGTCAACGAGCTAATTGATTTAGTGGTGCGGCAAGCTCGTAAGTACGGAGTCCAACCTGAAACAAATGATAAACGGGCCGTGAGCTCCATTAATAGGATCCTTGCTCTGTTTGTGAACAGAGTCGTCCCGGATCCGGATGAAATTAACAGGATCTTGGATCACGTAGGGATCAGAAAATGGGGAGATTGCGTTAAAGAGATAAACTTTCTCGGAGAAGAGATAGATGCAGAACGGTTAGATGAGAAGAAGAAGAAGAGTAGCGATCAAGTCGAGCTTCTCAGTAGTTTAATGGGATTCATATGTTATTGCAGATGCATTATACTTGGACGGATCGAGAGAGATGATCATCATAATCATCATGAAGATGGTATAAAGAAAGATCATGACTTGATCCGAGGATTGAAAGTTGAGGATCTCCTTTGTCCAATTTCACTAGAGATTATGACGGATCCTGTGGTTATAGAAACAGGCCACACTTATGATCGGAGCTCCATCACTAAATGGTTCGGATCCGGGAACATCACGTGCCCTATAACCGGAAAGATTCTGACTAGTACCGAGTTGGTTGATAACGTATCCGTGAGGCAAGTGATTCGAAAGCACTGCAAAACAAACGGCATCGTTTTGGCGGGGATTAGTCGGAGAAGAAAGAGTCACGATGACGTGGTCCCGGAGAGTTTGGCTGCAAAGGGAGCTGGGAAACTCATCGCAAAGTTTCTCACTTCAGAGTTAATCAATGGCGGTGAAGAGATGATTTACAGAGCCGTGAGAGAGATTCGTGTTCAGACCAAGACAAGCAGTTTTAATAGGTCTTGTCTGGTTAAAGCTGGTGCTGTGACTCCACTTTTAAAGCTTCTTAGCTCCGTAGATATCAGGATTCAAGAAAACGCAATGGCTGGGATCTTGAATCTTTCCAAGCACGTTACCGGAAAATCTAAGATTGCGGGAGAAGGGTTAAAGATACTTGTAGAGATTCTCAACGAAGGAGCTAAAACAGAGACGAGACTATACTCTGCTTCTGCTCTGTTTTATCTCTCTTCCGTTGAAGATTACAGCAGATTGATCGGAGAAAATCCAGATGCGATTCCGGGATTGATGAATATCGTTAAAGGAGATGATTACGGCGATTCCGCCAAACGTAGCGCGTTGCTTGCGGTTATGGGTTTGTTAATGCAATCCGATAACCATTGGCGTGTTCTCGCCGCCGGAGCTGTTCCGATTCTTCTTGATCTGTTGAGATCGGGGGAGATTAGCGGCGGACTCACGGCGGATTGTTTAGCGACGTTGGCGAAGCTGGCGGAGTATCCTGATGGGACGATTGGGGTGATTCGTCGTGGCGGTTTGAAACTCGCGGTGAAGATTTTGTCTTCGTCGGAGGATTCTCCGGTGGCGGTGAAGCAGCATTGTGTTGGTCTGATTTTGAACTTGTGTCTTAACGGAGGACGTGACGTCGTTGGGGTTCTGGTGAAGAATTCGTTGGTCATGGGGTCGCTTTACACGGTGTTAAGTAACGGCGAATATGGAGGAAGCAAGAAGGCTAGTGCGCTGATCAGAATGATCCATGAGTTCCAGGAGAGGAAAACCGGTTCGGTTGAACCGAATCTTCAAAGAGGACGGTTCGTTCACGCCTGGTGATTTTGGTACACAGTAACTCTTGAGTATTTTAAAGAGTTATTTACCATAAAGAAAACTAAATAATTTTGGTTAAGGGTGAAATTCTTTTATTAATTTTTATGTAAAGGGTTTAGTGTTTGTATATTTAGCTCGGGTTTTATTTTCATAAACCAAAGAGCTACTGGGATGGCAATAAGCTTCAGTTTTTTTAAGAAGCTGTGTCCATATTCCATAATGTAATTATAACTGAATCAATAAAAACTATTACAATTAAAAAAAAA
>0eb8843f-9f7b-43c2-8eba-bbece3e62416_AT1G10682
AATTCAAAACCTTGAACCAAATAATTCATAAAAAAAATCTTCAAGGGAATGAAACCGGCAGAAAAAATGCAGACAAAGCCATTTAAGGAAGAGACAGAGGAACCTCAGTTTGGAAAATCTCCCCAACAGTTTGTTTAGCTTGGCCATGAGAAGCAAGGAGGAGACAAAACGGCAAGTCATATATCGGCATCAGGCTCGTGTTTTTCGAGTTCTATTGATTTGATTTTGGTGGTATAGTGGATCTTGAAATGTTTAAGATTCAGTTGCTACCGAAAGAATCATCTTTAAATAATAGTATGTACAATGGGAAGAAAATTATATTTTAGATCGTCTTCATGTGTGTTTTCTTTCCGGTTTTTGGGAATTAAATTGGACTATGTTTGCTCATGTGTCTATTATTAAGTTTCATGTGTGATGTGTCTAATGTCTATGTTTGTGAATTTATAATAAAAAATATTAGAAATCTGTTT
>39839b34-9034-49b7-a4b9-4211fe99d01d_AT1G10690
TCGCCACCAAAGTTAACCACAAAAAAAAAGTATCCAAGAGAGAGAGAACAAAACGTCTCATTCGTTCCCCACACATCAATCCCAAAAACCTAAAGCAAACCTTTGATTCTTTCATCTTCATCATCAACCATAACAACAAAACTCCTCTGTTTTTTTTTCACTTTCTCTGTTTCCTCTTCATTCACATTCGAGAGAAGTCATGGGATATTCCGGCAAACCTCACCACCAACTCGACGGCGAGATACGAGAATCCACCGACGGTAAAAAATGGGTCATCGCCGGAATTCCCTCACGTTCCCCTCTCAAGCAGATTAACCTATCTCCCGGCGTCACAGTTACCGAAACAGAGGAGCAAGATCAGTGTCCTACGACCCCTACGGCGGTTTCCGTCAGAATTCCAAGGGTCCCGCCGTGTCCAGCGGCGCCAAAGAAGCGTAAACCGTCGTTGAAGTGCAGTTACGTCACCGTCACTAGAGATTACTTCTCTCCGCCGGACCTAGAAACCGTTTTCATTCAAAGAGCTAGTTATTAACTCTGTTTTCACGACTCTGATCCCTCTCTCTCTCTTTATAACCTTCTTTTAGGGTTAGTTTTCTTCATCTAGTCGTAATCCTCGAATCTGGTTTAGTACTCTTCAGTCTTAGATTCTGAACTTAACTAAATTTACTCTATTTGTTTCTCAGTTGTATTAACGTTAGGACACTAATCAAGGTTAGTGAATATGAAGTGTTTGTTTCATGTTTATGTATATTTCTATTTCCCC
>b7d8e545-7bf7-4d4e-a2a0-4357892682a8_AT1G10960
AAATCTGTAGAATCATCTTTCAACAATGGCTTCCACTGCTCTCTCCAGCGCAATCGTAAGCACCTCTTTCCTCCGCCGTCAACAGACACCAATCAGCCTCAGATCCCTCCCGTTTGCCAACACACAATCTCTCTTCGGCCTCAAATCTTCCACCGCTCGCGGCGGCCGCGTCACGGCCATGGCTACCTACAAGGTCAAGTTCATCACACCTGAGGGAGAACAAGAGGTCGAATGCGAAGAAGATGTCTACGTCCTCGACGCTGCTGAGGAAGCCGGACTCGACTTGCCCTACTCATGCCGTGCCGGTTCTTGCTCAAGTTGCGCCGGGAAAGTCGTCTCTGGTTCTATTGACCAGTCGGACCAGAGCTTCTTAGACGATGAACAGATGAGTGAGGGCTATGTCTTGACCTGTGTGGCTTATCCGACTTCTGATGTCGTCATCGAAACCCACAAAGAAGAAGCCATTATGTAAAATTTTAAAGCTTTTTGATGAATTTCATCAAAAGAGAAATTACTTGATGTTTAAGTCATCTCTCTTGTTACTTCGCTAATGTTGCCCTAATTTGGCTCATCCTTTTATAAGATCAATCAATAATAACAAATTTCAATG
>4b96eabd-b0e7-40e0-b6a8-d679e58d560d_AT1G11050
TCCACCACCAAAAAACCTCAGATTCTCCAAACCCATATCTTCGATTTCACCATAATCCAACATAAACATGCCTAACTCGATTCTCTTTCTTCTTCTTTCATTCCTGTATCTCACAAACTGCGTTGCTCAATCTCCATCACAAACTTGTCCTTTAGATTTCTCTCATGTCCTAACAATCCCATGGAACACAACAGATTGTCAAAAGTCCGACAAATCAGCCGATAGCAAGAACAGTTGTTGCCAATCTCTTTTAACTCTAATCGGAATCCCTCTAGCTCATCGTCTCAAACAAACTTCCAATTTCCGTCTCCCAAATCTCGCTACTTCAATCTCTTGTCTCAACAATCTCCAAACGAAGCTTAGTTCACTCTCTCTATCTTCGAATCTCACCTCTCTCTGTTTCGATCCGAATCAGTTCGTCATCAATAACGAAACCTGTGCTGGAATCCAAACGACTCAAGATTGGGTATCTCGTCTCGGTCCATCTACGGCGCTTGACTCCGCCTGTAGCAGTGGTCTCACTGATCTAACGCGATGCGACGCTTGCGTGGCGGCTGGGTTTAGGGTTCAAAAACAGCTCATCACTTTGGACGGTAATAGCTCTCACGGTGTTTATTGTTACCATTTTGTGGTTACTTACGCTGCTGGTATTGTTAACAAGAAAGGACCTGAGAGTGATGATGCTTTGTCTTGTCTCTTCTCTTTGAGTTTGAGATCTCCATTGAACTCAAAGAAGAAAAGACACACGGTGGCTCTTGCTTTAGGGATAACCGGAGCTATTTTCGGGGCTCTGGTTATTGCCGGTTTGATTTGTTTGTATTTCCGGTTTGGTAAAGCTGTTAAAGGAGGAGAGGTTGGTTGGGAGGATCAAGGGTCTAGACCGAAATGGAGACCAAACACTGGCTCTATCTGGTTCAAAATCGAGGAACTAGAGAAAGCTACGAATAACTTCTCGCAGAAGAATTTCATCGGTCGAGGCGGGTTTGGTTTTGTTTACAAAGGGGTTTTACCAGATGGATCGGTTATCGCGGTTAAGAAGGTGATAGAGTCTGAGTTTCAAGGGGATGCAGAGTTTCGTAATGAGGTTGAGATCATTAGCAATTTGAAACATAGGAATCTTGTTCCGCTTAGAGGTTGTAGTATGGTGGATGATGATAGTGAGAGTCAGAGATATCTTGTTTATGATTACATGTCTAATGGAAATCTCGATGATCACTTGTTTCCTCGAGGTGAGACTACGAAGATGCCATTGAGCTGGCCTCAGAGAAAGAGCATCATTTTGGATGTGGCTAAAGGGTTGGCTTATTTGCATTACGGTGTGAAACCCGCTATTTATCACCGGGATATTAAAGGTACGAACATATTGTTAGATGTCGATATGAGAGCGAGAGTTGCGGATTTCGGTTTAGCTAAACAGAGTAGAGAAGGAGAGTCTCATCTCACTACCAGAGTTGCGGGAACACACGGTTACTTGGCTCCAGAGTATGCCCTCTATGGTCAATTAACCGAGAAAAGCGATGTGTATAGCTTCGGGGTTGTTATATTGGAGATCATGTGTGGAAGGAAAGCTCTTGATCTGTCTACTTCTGGATCACCAAACACTTTTCTGATCACAGATTGGGCTTGGTCATTGGTAAAAGCAGGGAAAACAGAGGAAGCTCTTGAGCAGTCTTTGTTGAGAGAGGAAGGCTCAGGGCTCTCGAATCCGAAAGGGATAATGGAGAGATTCTTGCAAGTTGGGATATTGTGTGCCCATGTATTGGTTGCTTTAAGGCCAACAATATTAGATGCATTGAAAATGCTTGAAGGAGACATCGAGGTTCCTCCTATTCCGGACCGACCAGTCCCGCTCGCGCATCCTTCGTACCGTATGGACGGAAACGGATTCACAATATCGCCTGCGCTTAGCGGACTACAAATACATTCCGGAGATATGCTCAGATGAAAAAACTAGGCTCATGTGAGATTTTATTTTGTAAATATTTGAAAGCAACGATCACGTCTTTTGATTACATCATGTAAAACAATTTCAGAATGTTGTAGTATATCATAAGTAGGGAAAACATATAGTTCATTGTAGGATTATATTCTAAATCAAAGTAGAGGCGAAGGCTGAGATGCGGGGGTGAGGGCGGTAGCTGGTGGAAGCCTTCCGGTACAAGTGCAAAAGTTATTAAGGCACTCACATTTGGTGCAGTGGTTCACAGTCCTGCACCATCTTGACACTAATGGTCCTCTCGCCTCAGCCACCATGTAAAATTCTGCAACCATTCAAATTTGTGTTTATTTTTGTCCGTTGCAAAAT
>fe82afe2-67d1-46bf-8fb6-15d55a8f4841_AT1G04837
CGATGTCTGATCAACAGCTTGAAACAGAGATCAACTTCTGGGGAGAGACTTCAGAAGAAGATTACTTTAATCTCAAAGGCATCATCGGCTCCAAATCTTTCTTCACTTCCCCTCGAGGTCTCAACCTCTTCACTCGTTCATGGCTTCCCTCTTCCTCTTCTCCGCCACGTGGTCTCATCTTCATGGTCCATGGCTACGGCAATGACGTCAGCTGGACTTTCCAGTCCACTCCCATTTTTCTTGCTCAGATGGGTTTCGCTTGCTTTGCTCTCGACATCGAAGGTCATGGCCGATCTGACGGTGTCCGCGCCTATGTTCCCTCCGTAGATCTAGTCGTCGATGACATCATCTCTTTCTTTAATTCGATTAAGCAAAACCCTAAATTTCAAGGCTTACCTCGGTTTCTCTTCGGAGAATCAATGGGCGGTGCGATTTGTCTTTTGATCCAATTCGCTGATCCGTTAGGGTTTGATGGAGCGGTTTTGGTTGCTCCCATGTGTAAAATCTCGGACAAGGTGAGACCTAAATGGCCGGTTGATCAGTTTCTGATTATGATCTCAAGATTCTTGCCGACTTGGGCGATTGTTCCGACGGAAGATCTGTTGGAGAAGTCGATCAAAGTTGAAGAGAAGAAACCGATTGCCAAGAGGAATCCGATGAGGTACAATGAGAAACCGCGGTTAGGTACAGTGATGGAGCTACTTAGGGTTACTGATTACTTAGGGAAGAAGCTAAAAGATGTTAGCATTCCCTTCATTATTGTGCACGGAAGTGCAGATGCTGTGACTGATCCTGAAGTGAGCAGAGAGTTGTACGAACATGCTAAGAGCAAAGATAAGACATTGAAGATCTATGACGGGATGATGCATTCGATGTTGTTCGGTGAACCCGACGACAACATTGAGATTGTTCGTAAAGATATTGTTAGCTGGTTGAATGATAGATGTGGTGGAGACAAAACCAAAACCCAGGTTTGAATTCATTGTTTGTCTGATTCTCTCTCATTGGTGCTGTAAGGTTTGTATAGTCATATTTTATCATGGAAAAATGTTTGGATTAAGTGACTAGAAATTGATGTACACATTGTTCTTGCAGGTTTTTCTTGATAATATTCAGTTTCATTCTATA
>9627abb3-019e-4699-a212-bd87c7edafc2_AT1G11112
AAGATCAAAACTTTCATCCATTTTCAAAAGACCCTTTTACGCTTAATTCCAGAAACTGAATTTTCTGAGTAAAAATGAGATTAGAGGATAGATTCGAGGCGGTGAATCAGTACCGGAAAAAGATGTTCCGGAGGATGAAGGCTGCGGTGAAGAAGACGAAGAAGAAGAAGCAAACTATGTTTCAGTATGATCCTTGGAGTTATGCTTTAAACTTCGACGACGGAGTAGAGAATCCTCAGAGATTCTCCGGCGACTGTAACTGTAAACTCCACAGAATCACTTTGATTTATGTTGTTTCTGTCAAATTTTGACCATGTCAAATCTCTTTCTTTCTCTTATTTCTTTACAGTCACACTTGTTTCAGTTTCTCTCTCTCTCTTCTTTGTGTTATTTACCATCAAATTTGTTGTTTCTTTTAGAGATTTATTCGTCAAAACTTGAATCTTTTGTTTCAATGTACTTCAAATGGTTGTAAGCAATTATCTCGACAAGTCATCGATCATTC
>88a1c852-ed05-4c3d-913b-19fc67f1b41e_AT1G11125
AAAAGAGTTATCTGCTATCCACTTAACGACACCGTTCTCTGTTATGGGTTGTTGCCTCAGCTCCGCCACCGCCGACAAGAAAGATGATCCTGTCTCCGGCAAGAACACCGCACGGCCTCCATCTGTTATCGATGAAGAGACAGTAGTCAAAGAAGTCTTGTCCGAAACCACATTGCTCACTTCCTCTAACGACAATTCGACGGTGGAGAAGACTACGTTGACAAAGATTCAAGAAGAAGAGGAGAAGAAACCCGGGATTGTTGTCGACGTTGCTCAAGAACCGGTTTTGACCAAGCCCAGTTTGGTTGAACCGGAAAAAGGATCGGAGGTTTCGGAGAATTGTAGTTTAAGCGAGAGTTTGCTTTCGATCGTGAATAAGTACGACGAGGAAGAAGTGAAGCAGATGAAATCTCATGTAGTGAGACAGAGATCTCCGGCGAAATCTCGGAACCGGGTCATGGTTAGTTATCCAAACCGGAGAACCGATATGTCTCCACGTAAGAGAAACAACGAAGAAGAAGCTGGCTCGGTGAGGCTGGTTCCGTCGGCTACGGGTACGAGAGACTCGACTGAAAGATCCGAGAGAAGGTCTAGATCGCCGGCGATGAACAGGTCCGTCATGATGGGCCCAACTCGGAGTCAACAGAGTACAGACAGTTGTGGAGCAATGAGGAGACAAAGCCAGTCTCCGGGTCGGGTCAGACTCAATCCGAATATGAACGGGTCGGATCAAGAGTGTAATCATCACAAGTGGCCGGGTTCTATTGGAAATTACAATTCTGCCCCTAACGACTCGTTTGAGAACCCTCTTGTTTCATTAGAGTGTTTCATCTTCCTATGAGATAATGTATCTTATTACCGAATTATCGCCGGAATTTACAATTTCGAAGTTATTTGATCTTAATCAGTTTTCACATGCTTCGCCAGTTCAGAAT
>9d467f6d-edaa-4f0c-bf82-19792fdfdf95_AT1G11150
GGAGGCAGAGAATCGAGTGGTGATTGCATCATCAACACAAAGAAAGAGAAAGAGAAGAAAGATAAGAAGAATAATAAAAAGAAAAGGTTAGATCAAAAATCAGCTCATGGACTGCAAGAGCACTATCGTACGCAGGCCGCCTTACTCTCATCAAATCAGTACTTGTAAGTATCACCAACTTCTGGATATCTGCTTATCGATTACCAAACAGTTGTTTAAAGGAAATTGAGAAGATTTGTGCGGCTTTTCTGTGGTCTGGACCGGATCTTAATCCCAACAGAGCTAAGATTGCTTGGACCGAGATTTGTAAGCCAATAAATGAGGGAGGGCTGGGAATTAAATCACTAGTAGAGGCAAACAAGGTTAGTTGTTTGAAATTGGTATGGAGGATACTATCCAAATCAGAGTCTTTGTGGGTTACTTGGATATGGAAATATCTCATACGAAAAGGGTCATTCTGGTTGGTTAAAGAGAGCTCCAATATGGGTTCTTGGATGTGGAAAAAGCTATTCAAATATAGAGATTGTGCCAAGACTATGCACAAGGTGGAAATTAAGAGTGGCAGCTCAACCTCTTTTTGGTTTGATAATTGGTCACAGTTGGGCAGATTGATCGATATAACAGGTCCTCGTGGAGTCATTGATTTGGGTATTCCTCTCGATGCAATGGTTGAAACAGCTCTACATCCTCGACGGCGTCGAAAGCATCGAGTTGACGTTCTCAACAGAATTGAAGCTGAGATACATACTACTCGCCAACGGATCAGAATAAATGAGAAGGACATCTCGATGTGGAGATTTGTGGGAGATAAGTTTAAGACAACTTTCTCAACAAAGTTCACTTGGAATAATATTAGAGGCACACATCCAACAGTGGTTTGGTCGAAAGGTGTATGGTTCTCTTACTCTACGCCCAAATACTCATTCTTAACGTGGCTTCCAATTCATAATAAATTAGCAACAGGGGATCGAATCAAGAAGTGGAATACGGGGCAGCATGTACACTGTGTCTTATGTACGAACACGGAGGAGACGAGAGATCATTTGTTCTTCTCCTGCCCATACTCCTCAACGATCTGGGAGAACTTGGCACATCGCCTTCTTCAAACAAACTACTCATCAAATTGGCACCAGCTCACCGCAATGCTTCACAACACAAGCACTCCCCGGCTCCACCTCTTTCTGCTTCGTTATGTCTTTCAAGCTACTCTTTACCATATATGGCGCGAGAGGAATGCTAGACGACACGGCGAGATACCTACCACAACAATTCGACAAATCAAGCTAATCGATGGAACCGTACGGAACCGTCTCAGCACAATCACAGCCACTAGCAACCATCGTTACAAGGATGGCCTGCAGCTTTGGTTCTCCACACGCTCGTCCTCTTAGCCCGAGTGTTCTGTTTTTCTATGTCAAACTCTGTTTCTACTTCTCTTCTAAATTTCAGCATGAAGTAGCATTTATTGTATAAACGTTTTTTGTTTGAATA
>c1490be3-a254-4497-8983-00e79a4cdeea_AT1G11175
AGTTGTGTTTAATATTTTCTCCGATTGAAATCGGATTTCATCTTAGTTTGCTTTTCTTTGTTTTCTTTTGATTCCGGTATTTTGCCGGTTTAAATTTCCGACTTGTTCGGAATTTCTTCCGGTTTTATTGCCGGTTTTTTGATAAGATCTTTTGCAAGTTGCAAATCACCACTTCCAATCTTGGAAGATGTTTAATTCCGGGAGAGTTTTAGATGGATCTTTGTTCATTGGATGCTTGATTTTTCTTCCATGTGAAGGTAAATTCCTCGCTTTGCTAATAAGAGCGTAAGGGCGTCGGTTCTTCATGGGTGATAGATCAAGATGTTTGCGGTTGATTGGAGAGGAGTATGAAGAGTTGGGGTTCACGTCGTGTTTTGATGGTCCTCCAAGGATTATTCCAATCCTCATCAGCTGAAGTTTAAATCTCCGGTGGCCAAACTAAATCCAAAAAATCTCTCCCGACGAATTTTGGCAAAAGGCGTACGGTACAACCAAAGGCGGGCAGATGTAGAACTTTCATGGAGGAGCTGAATTATTTGCTGACCGGCAAAAAATTCTCCGGTGAAGAGGATTGCGTCGTGTCGGTGAAGCCGTGAAGGTGCTGTGAAACGTTGATCTACCCTGCAATTTCCACGTTGCATACACGTGTCGTCATCTTATCTATTTTAATGTTTGCAATTAGTGGGCTTTTGACCTGCAGTTGTACTCTGTTATGAAGCATATTTGGGCTTGTTAATGAAAAATCTGTTTGACGACAAA
>0cc52f64-6198-44b1-b8fb-15379a598501_AT1G11185
TCTTGTTTTTCAGTGAGCTCACTTCTTCTTCTTCTCTACTTTCCACAAGACTTTGACTTCGAAGAGCAGAAAATGGAAGGAAGAGGTAAAGTCAGCATGATCAACGGTGGAGATGGAACTAGAAAAGGTGGTAGAGAACACAGTAGCCGTCCGATCCCGAAGAGAGGGCAAGTCAAAGTTGGGATCTTGCTTGGTTTTGCTAATTCTTTTGCTTCCATCTTTGGCTCAACGAGAAACTTCCATGGATCCTAAACTTAATCTTCTATCTTCTCATTTCCCACAGAAATATTTTCATTCACTTTTTAGAATTTTCTGTGGTTTATTGGAGTGAGATAAGATTGGTGATCTTGTAGTGTCTAGTTTGTTGAGTTCAATTTCATTTTGTCATTTCATTTTTGTACAAATCCTATGTAGTTTCTCTTGTTAAAATATATATATTGTGATC
>8c86e3ea-5a5e-4033-bd93-88b9da8478b8_Chr1:3775000
GTCTTACTTGATGTTAATTGGTTTCCATCTAATCTTTGGCTTTTTGCTTAATAGGCAGAGTAAAGAGAAAGAGGCAAAATTTGGTTGATAAAAAAAGGTAAAGGCGAATAAAGAAATTGTTTTAAAATAAAGGGGTTAAAGGTAATTTTAAAAAGCTGTGCTTATTCTTTTCCCAGATTCGCGGCACTTCTGAACTAAGATTTGCATATGATTATCATTTATCATAACCCAAACTTCCTAAATTACCCCTGTACACTTCCCCCTTTTGATAATTCACAACCAAATGGAACTTTCATAATTTCAAACTCACTGCGAAATTCCAAAACAACATAATTGTCAAACTTCCTGAAAAATCTGTGTAAAATGAAGTATAGTAATTGCTAGAGCAGTGAATATAAAATCCAAGGACAAAGGGACGAATATGACATTTTTGGGTGGATTTTTAATTAATAAACGTCGTAGTGAAGGATGATAAAGACAAGATCTTTTTTATATAAAGAAAATACAGGATATTTTGTACGAATGATAAATGATAAACTAAATTTG
>08dc3552-7090-4694-a3d3-33f9c5f0e486_Chr1:3785000
CACCGGTAAGAGCATCGACATCAACGCTCATATAGGATAAAAAAGATTGTTCTAAGGGTAGAGACTTAGAAATCGGACTCCTGAGTATTTGATTTCATCATTTCGTGAGGTACTTCACCCTGTAAATTATTTATTTATAATTATTTTCTGTGATTGTGTTTTTTGATTTCCTTAAGCTCAACTCGTGTTTGTGTATATATATATATAAATTGTCTGTTGATCAATCAATTAGAGAGATAGAGACAAGAAGACAATGTTGAAAAGAGATTGCTCGAGTGTTGTTGGATCGGAAAGAGAGAGAGATGGCTCCAGTTTGGCTTTGAAAAGACATTGCTCTAGTGTGGTGAAATTGCTGCTACCACACGATGTTGTTGGGCTCATCCTCGAGAGACTTCCTGTGGAGTCTCTGCTGAGATTCAAGTGCGTATCCAACCAGTGGAAATCCACAATCGAGTCCCAGTGTTTTCAAGAACGACAGTTGATCCGTCGTATGGAGTCCCGAGGTCCTGATGTTCTTGTAGTGTCCTTTGCTGATGATGAAGATAAGTATGGGAGAAAAGCTGTGTTTGGTTCGTCCATAGTTTCTACGTTCAGATTCCCTACTCTGCACACCTTGATCTGCTATGGTAGTTGTGAAGGTCTGATATGCATCTACTGTGTTTACTCACCGAATATCGTGGTGAATCCCGCCACTAAATGGCATCGAAGTTGTCCTCTTTCCAACTTGCAACAGTTCCTCGACGACAAATTTGAAAAGAAAGAGTATGACTTCCCAACTCCTAAACTTGCATTCGGTAAAGACAAACTCAATGGCACATATAAGCAGGTTTGGTTATATAATTCATCCGAGTTTCGCCTCGACGACGTTACAACTTGTGAAGTTTTCGATTTTAGCAACAATGCTTGGAGGTACGTTCACCCTGCTTCTCCTTATCGGATAAATGATTACCAAGATCCCGTGTATTCTGATGGATCAGTTCATTGGCTCACCGAGGGTAAAGAATCCAAGATTTTATCTTTCCATCTTCACACTGAAACTTTTCAAGTCTTATGTGAAGCTCCCTTCCTCCGTGAACGTGACCCTGTTGGCGACTCCATGTGCATCCTCGATAATCGCTTGTGCGTTTCTGAGATAAACGGTCCTGCCCAACTGATATGGTCCTTGGATTCTTCAGGCGGCAACAAGTGTTAGAGTAAAATTCTTTTAGAGGTAATGGAGAAAGTGTTTAAGTGTTTTGAGAGAGTTTTTTAGGAAATAGAACTTTTATTACTTTGCTTTAAACTTGAATACAACTTCACAACATTGCAACATTTGAGAGGGGGAGGAGGTATTTATAGCCTCCAAACTACAAAATATCTAAAATATTTTAATCCTAA
>230f5919-dd20-475a-b008-b0c45a3761f4_AT1G11290
ACGACTTGGTCTTAATTCACCTGAGAAGAGTGACTCACTTCACCTTCTTCTCCGGAATAAGCTCACGTCACTGTCAATTCAATCAAGTCCAGACATTGTGGATAAAGTATATACTTCGAAGAAGGAATTGTCTAAAGGATTGATTTTTGCAGAACAAAAGCATGAGCTCACAATTGGTGCAGTTCTCTACCGTTCCTCAAATCCCTAATCCCCCGTCTCGCCATCGTCACTTTCTCTCCGAGAGAAATTACATTCCGGCTAATGTCTATGAGCATCCAGCGGCTCTTCTTCTTGAGAGATGTTCTTCTCTGAAAGAACTTCGTCAAATTCTTCCTCTCGTCTTCAAAAATGGGCTTTATCAGGAGCATTTTTTCCAGACAAAGCTTGTCAGCTTGTTCTGTCGCTATGGCAGTGTCGACGAGGCTGCTCGTGTTTTCGAACCCATTGATAGTAAACTCAATGTTCTTTATCACACCATGCTTAAAGGGTTTGCTAAAGTTTCAGACTTGGATAAAGCTTTGCAATTTTTTGTTCGGATGAGGTATGATGATGTAGAGCCTGTTGTGTATAACTTCACTTATCTCCTCAAAGTTTGTGGAGACGAAGCAGAGCTTAGGGTTGGAAAGGAAATTCATGGGTTGTTGGTGAAGAGTGGGTTCTCGTTGGATTTGTTTGCCATGACTGGGCTTGAGAATATGTATGCCAAGTGTAGGCAGGTAAATGAGGCCCGCAAGGTGTTTGATAGAATGCCTGAGAGAGATTTGGTTTCTTGGAATACAATTGTGGCTGGGTATTCACAGAATGGGATGGCGAGAATGGCTTTGGAAATGGTTAAGTCAATGTGTGAGGAGAATCTGAAGCCTAGTTTTATCACTATTGTTTCTGTTTTGCCTGCTGTCTCTGCTTTGAGGTTGATTAGTGTTGGCAAGGAGATTCATGGGTATGCTATGCGGTCGGGATTTGATTCTCTTGTCAATATCTCCACTGCTTTGGTTGATATGTATGCGAAATGTGGATCTCTGGAAACTGCTCGGCAGCTCTTTGATGGGATGTTAGAAAGGAATGTTGTTTCATGGAATTCAATGATTGATGCCTATGTGCAGAATGAGAATCCTAAAGAGGCAATGTTAATTTTTCAAAAGATGTTGGACGAAGGAGTCAAACCCACTGATGTATCTGTCATGGGTGCTTTGCATGCTTGTGCTGACCTGGGTGACCTTGAGAGAGGAAGATTCATTCATAAGTTATCTGTTGAATTGGGTCTTGATAGAAATGTTTCTGTAGTGAACTCTTTGATCTCCATGTATTGCAAGTGCAAGGAAGTTGATACTGCTGCTTCTATGTTTGGGAAATTGCAGAGCAGAACCCTTGTCTCTTGGAATGCAATGATATTAGGATTTGCACAGAATGGACGTCCCATCGATGCTTTGAATTACTTCAGCCAGATGCGGTCTCGGACAGTGAAACCAGACACATTTACTTATGTGAGTGTGATAACTGCTATCGCAGAGCTGTCAATTACACATCATGCGAAGTGGATTCATGGGGTGGTTATGCGAAGTTGTCTGGATAAGAACGTGTTTGTCACAACGGCTCTAGTCGACATGTATGCGAAATGTGGTGCTATTATGATTGCAAGATTGATTTTTGACATGATGAGTGAGCGTCATGTGACAACATGGAATGCTATGATTGATGGATACGGGACACATGGATTTGGGAAAGCTGCTCTGGAGTTGTTTGAAGAAATGCAAAAAGGCACCATCAAACCAAATGGTGTCACATTTCTTTCTGTCATCTCTGCTTGCAGCCACTCGGGTTTGGTGGAGGCAGGACTCAAGTGCTTCTATATGATGAAGGAAAACTACAGCATAGAACTGTCAATGGACCACTATGGAGCCATGGTCGATCTTTTAGGTCGAGCTGGACGGTTGAATGAAGCATGGGACTTTATTATGCAGATGCCCGTTAAGCCGGCTGTAAATGTATATGGTGCCATGTTAGGTGCTTGCCAGATTCATAAAAATGTGAATTTCGCTGAGAAAGCAGCAGAGAGATTGTTTGAGTTGAACCCGGATGATGGTGGGTATCATGTGCTTCTTGCAAACATATATCGTGCAGCTTCAATGTGGGAAAAAGTGGGACAAGTGAGAGTTTCAATGTTGAGACAGGGTCTGCGCAAAACTCCTGGCTGCAGTATGGTGGAGATAAAGAACGAGGTGCATAGCTTCTTCTCTGGAAGCACAGCCCATCCCGATTCCAAGAAGATTTATGCGTTTCTTGAGAAGCTGATATGCCACATCAAAGAAGCTGGTTATGTTCCTGACACGAATTTAGTCCTCGGTGTGGAAAATGATGTTAAGGAGCAACTGCTGAGTACCCACAGTGAGAAGCTGGCTATATCTTTTGGATTGCTGAATACAACTGCAGGTACAACTATTCACGTAAGAAAGAACCTGCGGGTTTGTGCTGACTGTCACAATGCTACAAAGTACATTTCCCTTGTGACCGGACGGGAAATTGTAGTACGAGACATGCAACGGTTTCACCATTTCAAAAACGGTGCCTGTTCGTGCGGAGATTACTGGTGACATGACCCTCCACCGAAAACATTGATGAGCATTATATATCCGGGAGAGAAAACTAATTTGAGGAATAACAAGACCTGGTCTGAAGTAGAAGCCTTTGTAGAGAGCTACAATTTGCTGTATCATAAACAAGGTTTAAGCTGATCACTACGAATAGAGAGCTACAATATGTGAGCGAAGTCTCGTTTGCAAGCGTCCAAGTAAAAATTTATTCATTTTTGCAGCTCTGTTTTTCCTTTCTTTCCCAGTACATATGAAAGCTGAAAAGTGTTGTTGTGGAATTGGTAGCGGAAAAAAAATTATTTCTTGCTACAGAGAGTACAAAAATAGAAAAATTCAAATCATTAAGATATGTTATGTAGTGTGAGACAAAGGCTTATTTTGGACAGGGTTGATGTAAGATGGAGTTT
>5a97e4ef-e839-41c1-8c3e-cb3c3c8d0d63_Chr1:3810000
TGTGTTTTAATTCTTTCTTCTCAAGACAAAACCTATGTGCTGTGGCTTTTTCTCAAGAACAACGGATTTTTGTTCTTGTCCTGTTTTCTTCAGGTTCAGTTTCTTCATCCAGGTTAGTTAATTCCAAAAATCTGATTATATGTAAGAATAGGTCAAGTTTCAACAAAGTTCATAAACCTGAAAATAACTTCTCTGTTCTTATTTCAGTAATCTAACCATTGCACAGACGCAGATAACAAAATTTGTAAACATAGGAGTTTCTCAAAACGTGTATATTACATACTATTATGTATATAAACAGACTGAGATTGGCGTGGTGGTGAGGTTAACGTCCTGTTACAGCTGTGAGGCTCACATCATTGATAGATACCTTTTGACTACTCTGGTCAGAAGATTCAGCCTCAGAAGCTCCTCTTCTTACTATAAACGCTGGCTGCTTCGGATCGGCGAGGCTCATGTTCTCGGTAGTTAGCATCCATATCACGTTTGAAACATTTGGTCTATCGTTTGCAACTTCTTGCACACATAACAGTCCAATATGAACACATTTCTCTATCTCTTTCTCGAAACACTTATCAAAGACGGCTGGATCTGCTAGAGAAGCAGCCTCACCGTCGTTCCACAGCTTCCAAGCCTGTAAAAACCAAGTCTTTAAGGTAAGTTTCGAATCTTGATTAACCATAAGTTACTAAAAACACTGCTTTGTAACACTTACATAAGCCAAAAGGTTGAGATTATTCTCTTCCTTGTGAGAACTAGAGTTTCTTCTCCCACTTATGATCTCGAGAAATATAACCCCCAAGCTGAAAACATCTGATTTTTCTGAAAAGAAACCTTCCATTGCATACTCCGGTGACATATAGCCGCTGCAATAACAATATTTGAATAAAACCGAATTTCGTAATGTTTGTTGTGTATTTTGGAATGGATACTTACTATGTTCCAACAACCCTTCTTGTGTTAGCTTCATCTTCATTCGCTCGGAAAATTCTTGCAAGTCCAAAATCAGATATCTTGGGGTTTAGATTCTCATCTAACAAAATGTTGCTGGCTTTTAAATCTCTGTGTATGATCTTTAGTCTTGAATCTCTGTGAAGGTACAAAAGACCTCTGCAAATTCCTTCCATTATGTTGAACCGAGTCTTCCAATCAAGAATCTTTTGCTTCATTGGGTCTGAGAAAAGTTAGCAAAAACATTAGCCTTCTCAATAATCATCCCGAGCCAAACGGTATAAACAGAGTTAAAAAGAGAGTTAGAGGTGATAAGTTTACCAAAAAGATATGCATCCAAGCTTTTCTTTGGCATATATTCATATACTAACATTCTTTCTTCACCTTCAATACAACATCCAAGTAACTTCACTAGATTCCGATGTTGCAACTTAGATATCACAACCACTTCGTTCATAAGTTCCTCTAGTCCTTGACCTGATTTCCGTGAGAGCCTCTTCACTGCAATTTCTTGTCCTTCAGGTAATTTTCCCTAAAAAAAAAGATTACCAATCACTTAGTCTGAGATAATTTGTACACATATCTCCCTCCAGAAAACTTCTTTTGTTATGATTTTACCTTGTAAACAGGACCAAACCCGCCTTGCCCGAGCTTGTTTCTTAGAGAGAAGCTATCAGTTGATGTAGCTAACACTTGAAACTCAAAGAGTGGAAGCTCCTTGAGCTTGATTTGGTTAGAAGCAGACTCATTATCACTTGTAAGTGCTTCCATTCTCTTAAACATTAGCTCTGCACTTCTATCTTTCGCTGGAGCTGCTAAGGTAATGATCAATGAAGCAAAACAATTATGATAAAAGAAACAATCAGAATCTAACATTCATGAATAAACAAAACTCTAACCTGGACGCTTTTTGTATTTCCGGCATGCTAAAAGAACGCAGACCGCAGCAATTAACATAACGCCTATCACAGGTGCTGCGATCATAACTGCTAGATTGCTATGTGTTTCTACAAAAAGTTGGTAAGTAAAAACTTAAGTCAGTGAAGAAAACAAAAATGGAGAAGGAAACAAAGTGAGAACTACTAGATATATTTCACTCACTGAGTTCTGAATGAGCAACACGAATAAAAAGATCAATGCCACTTCCCAAAAATGATTGCATATCAACTAAATCACCACTCCAAAGCATGCATCCAATTCCTCTATCATATGCATAAGCTGTGCAAGAACAGTTATCTAAGCATACTTTAGGACAAACTTGTTCACTAGCTTCAGACCGTTCCGCAGAGATTGGTACTTTCATCTTCTGCAGTTTCAAAAAACCATCTGCTTTTCCTCCACCACCACCATTACTTACATTTCTCTGTCTTTCACACTGCAATGGAGCTTTTCTCATACATCCATTACTCCAATTACCACCATTCCACTCTGTGTTATTCTTTGGAACAAACCCTTTAACACATTTACAAGGCGGGTTTTCCCCGGCATGGCAGCTCCCGAATCGACCACATCTACCGTATGCATCACAGTCTGTGTATGGAAACTTTACACCTATCCTCCAAGTTCTCATAGAAGTACTCCAATCTTTCTGATAAATAATTCCTTCAGGATCCAAGTTAAAGTGATACATGAACGAATCATTAGCATAAGACATTGAGATCGTTCCTTGATTATCACTGTTAAGATTAAACCCATCAAGAAACAGAAGTGAATCCATATTCGGTAAACCGATGAAAACCTGACCGTTCCACGGTCCGCTACGCCACGTTGGGACATTGTTCTTCCAGATAAGAAGCTCAGGAAACGTGAAAGGAGCAATACCAGCTGTGTAGTTTCCTGTTGAAGGATCATCGTGGCTTGTCCAAGAAGTAAGCTTTAGGTTACCTCCAGTTCTACCGTCGGTGCCAAGAGTCATTCTTGGCATGAAAGAATCATAAGGATGCTTGAAACTCTCCCAAAGAATCTCACCATTGTTTCTGTTGTCTTGTAACATAAGATTCCCAGAATCCATAAGCTGAACCCAAGTAGCATTTGGAGCTACTGGTACTGAGACATTCGTCGACCATACAAGGCGATTTCGACCATCGGTAACCGCGAGATTTCCATCTTGATAGATCGAGATAACACCGGAAGTGTCGTTGATGGGAGAGTCTTTGTTAGCAACCCAAACCACAGTTTGGATTGGAATCTTTTCGTACCAAATCCCAACATAACGTAACCGAGTAGTGGAATTAACAGGAGTGAAGAAACCAAACCTGAAAATACCACTTTTGCATAGAAGGGTCTCTGACTCTGAGTCTTTGATAGGACTTGAGAAAGTGATTCTGTCCTCACCAAAACAGAGTCTCCGAGACAACAAACAAGTGCATGCAAGTAGAAGAAGAACAAAACGACGACGTATGGTCACTGAAACCACCATAACTCTTTGAAACAGAGAATGACTCCAGTTTTGCTTTGTTTTCCTACACGAGAGGTAAATTAGTAGTCTTTTTCTGTCTCTATGAGAAGACTTGACTTAGAAAATGATGTAAAAGTTTTATGTTTCAACGAAGATTTGTTTTTGGTGTGA
>4b123d9b-9a93-4106-b2d1-44a43777ff7d_AT1G11360
CCGTACCGTACAGAGTCAATTGAAGAAACCGAGAGAGAGAGTGAGCGGAATCATGACTTCTCCGGGAAAATCTCCGAGATCCGACCGGAAATCACCGACGGTTGTCACCGTCCAGCCGTCTTCTCCCAGATTCCCGATCAGCACACCTACTGCTGGAGCTCAACGTAAGATCGGGATCGCTGTCGATCTAAGCGACGAGAGTGCGTACGCAGTTCAATGGGCTGTTCAGAACTATCTCCGATCAGGTGACGCCGTTGTTCTCCTTCATGTTCAACCGACGAGTGTACTTTACGGCGCCGATTGGGGCGCTATGGATTTGTCGCCGCAGTGGGATCCAAATAACGAAGAGTCGCAGAGGAAGCTTGAGGACGATTTCGACATTGTCACTAATAAGAAAGCGAGCGACGTTGCTCAGCCTTTGGTTGAGGCGGATATTCCGTTTAAGATCCATATCGTCAAGGATCACGATATGAAGGAGAGGCTTTGTTTGGAGGTGGAGAGGTTAGGGCTAAGTACTTTGATTATGGGTAGTAGAGGATTTGGTGCTACGAAGAGGAGTAGTAAAGGGAGATTAGGGAGTGTCAGTGATTACTCAGTTCACCATTGTGCTTGTCCGGTGGTTGTTGTTAGATTTCCTGATGATAAGGATGGAGAAGATGAGAAATCCGGCGACAGTGGTGGGGAGAATCTGATGGACAGTGATAAACTTCATACAGTGCCTGAGGTGGCTGAAGAAGAGGGAGATAAGGATGAGTACCATGATGCTTCGGATAAGCAGTAGCAGCAAGGTTGACTTTGAATGCATGTCAGTTTCAATTTACTTAGGAATATTATATACAATCAGTAATACTCTGCTCGGATCAAGCTTTGACCTTTAGAATGATTGGATATTAGGAAGATCCACTAAGATGCTATTTTATTCCTGATGCTTGAGGTGTGTATGTTTGAACATTTGCGCATATCATTGCTTTAGTTGTATTCAGTAATCTCTTGATGTTAATGACCAATAACTTACATATGCATCTATTGATATGCTAGAGATTTGCTGTTTGTGAGTACTTTTTTTTGTCTCAGTGATGTCTGGATATGTCAAGTTATTTCTTCAAAAGTTGGATCAATCAATGATGTCTTATCTGTGATCACTGATCTTGTGCAGGCTTTCATGTTGCAGAAGGAGACCTCCCTAAGGAGACTTAGAAAGAAAAGAAAGCGTTCCTTTGCCCTTGGTTTGTGTTCTTGAGTGTGCTTAATTGTGTTGTTTTTGGGGTTTGGGGTATTCTAGATCTCTTTTGTAAGTATTCTCTTGTTTCTTGGTTTTGTTTTAAACTCTATGGAATTTGGGATGAGTGGATTCGATGTCTTTTGTTTGTCTTTGAAAAAGCAGTGAAAAGAATTTCAGTGGTCTTGT
>aafcb6f4-8ea0-4038-ada7-032dcc4a8f4b_AT1G11440
GTTTAATCGACAGATCACTGCTCAGCTGAATCGTTTTCTCTCATCAACCGCAGAGAAAGACTTTCAAGATCATCCTTCAAGCTCTCTCAAATGGCCAACTTCTATGAGAATTACCAGAGTCCTTACGATTACAATCAGGTTAATAATCTCTACGATCAAAATCATTATCATTACAATCAACAGCAGCAGCAGCTTGGTTTCGAACCAATGAGTTATAATTATTACAACTGGAATGAATCTGAATCTGAATCTGAATATGTTGCTTACTCTGGTTATGATGATCCAATGAGTTATAATTGTTATAACTGGAATGGATCCGAGTCTGAGACAACCTCTGCATATGTTGCTTACTCTGTTTCTACCATGTCTGAGCCTAAACACTTGTTCTATGATCCGAATCTCTATACAACCTACGAATCTCCTCCTCAGTTTAGTATCTATTGCTCTGTAGCCTCTGCTCTTGACTTCAACGAGCCGGAATTCGATGAATACGATCCCACGCCGTACGGTGGTGGCTACGATGTTGTTGCAACCTATGGAAAACCTCTTCCTCCATCGGTGGAAACTTGTTACCCTTGTTCAACCGCTCCTCACGCTAAAGCTCCCTCTCCTCCTGAGATTATTGCTCCTGTTCCTCTTGGAATTTATGATGGTGGTCAAAAGAATGTTGTCAAGAAACGTGTGTCTTTTGCTGAACCGGTAGAAGAAGTCAAACCAATAGAAACCATTAAAGAGCAAGAACAAGAACAAGACGAAGATTATGATGAAGAAAGTGAGGACGAAGATGATGGTGATGATGATGATGAAGAAGAAGAAGAAGGGGATGAGGAAGCTAAAGAAGAAGAAAAAGATCACAGTTCAAGCTATGGAAATGAGGAATATGAAGTCGTAGATAAAGGAGAAGTGAAAGCTTTGTATGTTCCGTCTGGTTACGGATTAGAAGCGACCGATCTCTGTGAGGTTATATTTGGAGGTTACTTTCCTTGTGTGTTACGTAACAAAAGACGTCAGGAAGATGAACAAGATCGTGGGGCTGCTGTTTCTTGCTGGGAAAGCAACGATTCTGATCCGTGGAAGACAACTTCCGATCACCTTTTCGGGGATTCATATCCGTACGGTTACGAGAATCGGAGCGAAAGAAATCAGTTCGAGGTCTCCTCTTATGGTTACCGGATGTATTAACAACCCTAGTTATCATCAGTTGTGTCAATGTGAGGTAAGAACAACATTCTTTTGATTATTGATGAACCTGATTTTTTAGTATCTGTTACACAAGAGATGAGATTTACTGTTGTATAACGAGGAGGGGTTACTTAATAATAAAACGTCGCACGCAAA
>28aad6fe-6a58-450d-889e-60dc30e36810_AT1G11600
AAACTCTGACTAACATTCTTCTTCACTTATCTCCCATCTTTCTCTCTTCAATAATAATAAACATGGATCTCACCGACGTAATCATATTCTTGTTCGCTCTCTATTTCATCAACCTATGGTGGCGCCGGTACTTTTCCGCCGGAAGCAGCCAGTGTAGCTTGAACATTCCACCGGGACCAAAAGGATGGCCACTAGTCGGAAACCTACTCCAAGTCATATTCCAACGTCGCCATTTCGTCTTCTTAATGCGTGACCTACGTAAAAAGTATGGTCCAATATTCACCATGCAGATGGGACAACGTACGATGATTATCATCACGGACGAAAAACTCATCCACGAGGCACTAGTCCAACGCGGCCCTACATTCGCTTCCCGGCCTCCGGACTCGCCGATCCGGCTCATGTTTAGTGTTGGGAAATGCGCTATAAACTCGGCGGAGTACGGATCTTTGTGGAGGACTCTGAGGAGGAACTTTGTGACAGAGCTAGTGACCGCGCCGAGAGTGAAGCAGTGCTCGTGGATAAGGAGTTGGGCTATGCAGAATCATATGAAGAGGATTAAAACGGAGAATGTTGAGAAAGGTTTCGTGGAGGTTATGAGCCAATGTAGGCTAACGATTTGTAGTATCTTGATCTGTCTTTGTTTCGGTGCCAAGATCAGCGAGGAAAAGATTAAGAACATTGAGAATGTTCTTAAGGACGTTATGCTTATAACTTCTCCGACGTTACCTGACTTTTTGCCGGTTTTCACTCCGTTGTTTCGGCGTCAAGTTAGAGAAGCTAGAGAGCTGAGGAAGACGCAGCTCGAGTGTCTCGTGCCGTTGATAAGAAACCGTCGTAAGTTCGTTGATGCAAAGGAGAATCCTAACGAAGAGATGGTTAGTCCGATTGGTGCAGCTTATGTGGATTCTTTGTTTCGTTTGAACTTGATCGAGAGAGGTGGTGAGCTTGGAGATGAAGAGATTGTGACTTTGTGCTCGGAGATTGTCTCTGCCGGTACGGACACGAGTGCAACGACGCTTGAATGGGCGTTATTTCATCTAGTGACTGACCAAAACATTCAAGAGAAGTTATATGAGGAAGTTGTTGGAGTTGTTGGCAAAAACGGCGTCGTTGAAGAGGATGACGTGGCGAAAATGCCTTATTTAGAAGCCATCGTGAAAGAGACTCTCCGACGACATCCTCCGGGACATTTTCTTCTCTCTCACGCCGCCGTGAAAGACACGGAGCTAGGAGGGTATGATATTCCGGCAGGGGCGTATGTGGAAATTTACACTGCTTGGGTTACTGAGAACCCGGATATTTGGTCGGATCCTGGTAAGTTTCGACCCGAGAGGTTTTTAACCGGTGGGGACGGGGTTGATGCTGACTGGACGGGGACACGTGGTGTTACAATGTTGCCTTTTGGTGCGGGTCGTAGGATCTGCCCGGCTTGGTCTTTAGGGATTCTGCACATCAACTTGATGCTTGCAAGGATGATCCATTCGTTTAAATGGATCCCGGTTCCGGATTCTCCACCCGACCCGACTGAGACGTACGCCTTCACGGTCGTTATGAAAAATTCTCTCAAAGCGCAAATCAGGTCAAGGACCTAACGGATATGTTTAGTTTTTGTAAGCGTGTGGGGTAATTAAAAGTTATAATTCCTTAGTACGTCACATTAATCTTTGCTATTTTTAATGTTGTTTATGTCTATCTTTATCTATTCTCAAGGAGTGTAAAATATATATAATCATATGCAGTTTCTGTTC
>6c1cb216-fe7c-48e7-be9a-0b1109e2f138_AT1G11630
GAAATCATGAACCCTAGTAATGGCGTTCCTCTTCCGCATTCGAACATCGGAATTTATACTCCAGAAAGCGACTCAATTCCGATTGAAGTCTTCTTCTTCATCTATCTTCACACTAAAATCTCTCACTAGCAAGCAGAAGAAGAGCCGAGATACTCTCTCCCTTCTCAAATCCGAGAATAATCCTGATCGAATCCTCGAAATCTGCCGATCCACTTCACTCTCACCTGATTATCACGTCGACCGTATCATCTTCTCCGTTGCGGTGGTGACACTAGCGAGAGAGAAACACTTCGTCGCTGTATCGCAGCTTCTCGACGGTTTCATCCAAAACCAACCCGATCCAAAATCCGAGAGTTTCGCAGTCCGTGCCATTATCCTATACGGCAGAGCGAATATGCTTGATCGATCTATACAAACATTTCGCAACCTCGAGCAATACGAGATCCCAAGGACGGTGAAGTCTCTAAATGCTCTTCTTTTCGCTTGTTTAATGGCTAAGGATTACAAAGAAGCGAATCGTGTCTACCTCGAAATGCCGAAGATGTATGGCATTGAACCTGATCTCGAAACTTACAATAGAATGATTAGAGTCTTGTGTGAATCAGGTTCAACGAGTTCATCATACTCCATTGTTGCAGAGATGGAGAGGAAATGGATAAAGCCAACAGCTGCTAGCTTTGGTTTAATGATTGATGGTTTTTACAAGGAGGAGAAGTTTGATGAAGTGAGGAAAGTGATGAGAATGATGGATGAATTTGGTGTTCATGTTGGTGTAGCTACATACAACATTATGATTCAATGTTTGTGTAAAAGGAAGAAATCTGCAGAAGCAAAGGCGTTGATTGATGGGGTTATGTCTTGTAGGATGAGACCAAACTCTGTGACGTATTCGCTTTTGATTCATGGGTTTTGCAGTGAGGAGAATTTGGATGAAGCTATGAATTTGTTTGAGGTTATGGTGTGTAATGGATACAAGCCTGATAGTGAATGTTACTTCACTTTGATACATTGTTTGTGTAAAGGAGGGGACTTTGAGACAGCTTTGATCCTTTGTAGAGAGAGTATGGAGAAGAATTGGGTTCCGAGTTTTAGTGTCATGAAGTGGCTTGTTAATGGACTAGCAAGTCGTTCAAAGGTCGATGAAGCAAAGGAGCTCATTGCGGTAGTTAAAGAGAAGTTTACCAGAAATGTGGACTTGTGGAATGAAGTCGAAGCTGCATTGCCTTTGCCTCAGTGAACAAAGGTACACATAGAAGAAGTCATTCATCTTCGATTTGACATGAGGATTTGAAGTTTTTGAGATTGGTTAGTTTAGCTGAAATCATCTGTCAAAATTGAAATGAAAGGGGATATAGTTTGAAGAGAATCTTGTCGTTGAGATTAAGAAGCTATCTCTCTAAGGATTGGTGCTGGTGAATTATCAATTTTCTTACTGAATTTTTTTGAACATGTTGTATATAAATGGAATGTAACATTTTTCAATATATCGGAAACGATGAGCCTAATCGCTTCATGGCCTTGCTGATGAATTGAATCTCGAATGTCTTTTGTTGGCATGGGACCATGTTAGCTTCATGAAAATGTCCATCAGGTTAAGCTTATGTAAGACCAAAACTCTTCATTATAAT
>52e785e0-00fa-4e91-9e74-30c1bb92a73f_AT1G11630
GAAATCATGAACCCTAGTAATGGCGTTCCTCTTCCGCATTCGAACATCGGAATTTATACTCCAGAAAGCGACTCAATTCCGATTGAAGTCTTCTTCTTCATCTATCTTCACACTAAAATCTCTCACTAGCAAGCAGAAGAAGAGCCGAGATACTCTCTCCCTTCTCAAATCCGAGAATAATCCTGATCGAATCCTCGAAATCTGCCGATCCACTTCACTCTCACCTGATTATCACGTCGACCGTATCATCTTCTCCGTTGCGGTGGTGACACTAGCGAGAGAGAAACACTTCGTCGCTGTATCGCAGCTTCTCGACGGTTTCATCCAAAACCAACCCGATCCAAAATCCGAGAGTTTCGCAGTCCGTGCCATTATCCTATACGGCAGAGCGAATATGCTTGATCGATCTATACAAACATTTCGCAACCTCGAGCAATACGAGATCCCAAGGACGGTGAAGTCTCTAAATGCTCTTCTTTTCGCTTGTTTAATGGCTAAGGATTACAAAGAAGCGAATCGTGTCTACCTCGAAATGCCGAAGATGTATGGCATTGAACCTGATCTCGAAACTTACAATAGAATGATTAGAGTCTTGTGTGAATCAGGTTCAACGAGTTCATCATACTCCATTGTTGCAGAGATGGAGAGGAAATGGATAAAGCCAACAGCTGCTAGCTTTGGTTTAATGATTGATGGTTTTTACAAGGAGGAGAAGTTTGATGAAGTGAGGAAAGTGATGAGAATGATGGATGAATTTGGTGTTCATGTTGGTGTAGCTACATACAACATTATGATTCAATGTTTGTGTAAAAGGAAGAAATCTGCAGAAGCAAAGGCGTTGATTGATGGGGTTATGTCTTGTAGGATGAGACCAAACTCTGTGACGTATTCGCTTTTGATTCATGGGTTTTGCAGTGAGGAGAATTTGGATGAAGCTATGAATTTGTTTGAGGTTATGGTGTGTAATGGATACAAGCCTGATAGTGAATGTTACTTCACTTTGATACATTGTTTGTGTAAAGGAGGGGACTTTGAGACAGCTTTGATCCTTTGTAGAGAGAGTATGGAGAAGAATTGGGTTCCGAGTTTTAGTGTCATGAAGTGGCTTGTTAATGGACTAGCAAGTCGTTCAAAGGTCGATGAAGCAAAGGAGCTCATTGCGGTAGTTAAAGAGAAGTTTACCAGAAATGTGGACTTGTGGAATGAAGTCGAAGCTGCATTGCCTTTGCCTCAGTGAACAAAGGTACACATAGAAGAAGTCATTCATCTTCGATTTGACATGAGGATTTGAAGTTTTTGAGATTGGTTAGTTTAGCTGAAATCATCTGTCAAAATTGAAATGAAAGGGGATATAGTTTGAAGAGAATCTTGTCGTTGAGATTAAGAAGCTATCTCTCTAAGGATTGGTGCTGGTGAATTATCAATTTTCTTACTGAATTTTTTTGAACATGTTGTATATAAATGGAATGTAACATTTTTCAATATATCGGAAACGATG
>0ae96496-c377-4135-9335-bc3602ca8111_AT1G11700
TAATTACTTAATCTCTGAATGCTTAAGATAATAACTATAATCTAAGAGTAATTAATTAAACGATAAGTGGTTAAATTTGTTGAGGTTAAAAGTGAAGCTTCAATGGCAAGAGGTCGAAAGCTGACGATGAGCCAGAGCGAGAGGTACCTAGGAAGCAGCTATAGTTACGGTGACAGTAACGGAAACTCCGCCACCGACGAATCAGAGCTCACGGAGGAGGACATCTGGTCACACGCCGTCGATCACAGCCCGGAGATGCTGGAATCTCATGGAGCGTGGAACACACGCGATGCTGTGGTGAGGAATGGGCGCGTGGGTGGTGGTTTGTCGCTGGCGTTTGAGGACGCGTCATCTTCGCCGAGGATCGTGCACCAGATACGTGGCGGAGGAGAAGGAGGAGGAGGTGGTGGAGGAGGAGGAAGAGTTGAGAGGCAGTTGGCGTCGTCGGCTCCGGTGAACGTGCCGGATTGGAGTAAGATATACCGAGTCAACTCGGTTGAGTCGATACACGAGTCTGATGAAGAGGAGGAGGAAGATTCCGGGATGATGATGCCGCCGCATGAGTACTTGGCGAAGAGCCAACAGCGACGGAGCAGAAAATCTGGCGGCGGTGGCTCGGTGTTTGAAGGAGTTGGAAGAACTCTTAAAGGACGAGAATTAAGGCGCGTTCGAGACGCGATTTGGAGCCAAACAGGGTTCTACGGCTAAGTTAGTAATATAAAATTTGAAAGAAAAAAAAAACAATATAAAACTTCAACATAAAAACTTTGGAAAATATTTTGCTTATTTTGTCAGTTTAGAGTTAATTTTGCAACTTTCTTGAATCCCAAGCTTGAGATGTATAAGATTTATATATTGCTTCCCATGCAAACGCTTTTTCTTTTCTTATTTTTAGATCCATAAACTAATTGTGGGAAAATTTTCAAGAACCTGCTATGCGTATAATTTTCTCTCTTTTTGCTGTTGTATTGATTTAATTAAAAAAAAATCAATATT
>21494919-e6c9-4b98-938a-f1d332fb2884_Chr1:3948000
TCACCAGAGTTACTCATCGTGGTTTGTCAAACGCTAGCGAGGCTCATGTATCGGACGATCATGCCTTCGAATTCTACGTTTAAAGACCTCTGTCTAGATTTAGGGGTTTTGCTTCTAGGGTTTATCGTTATCTGAGGTTTTTCTGTGTACCGTATGTTCGGTCACGTTTTCTCCAGAAGAACGAGCTTCCTGGTACGTTGCTTTCACGTTGCTAAGAAATTCTCGAATCCTGAGCCGGAAGATATTCTCTTTAGTGCTCTCTGTTTGAATTTAAGACAGAGAAGATGGAACACTCTTCATCAATTCTCCTCGAGTCTCACAAATCCGTTGATAAGTCGAGTTCTTCGCGAGTTTCGAAGCTCGCCGAAGTTAGCTCTAGAGTTCTACAATTGGGTTTTAAGGAGTAACACTGTGGCTAAGTCTGAGAATCGATTCGAAGCCTCTTGTGTGATGATTCATTTGCTGGTTGGTTCGAGAAGATTTGATGATGCTTTATCAATAATGGCGAATTTGATGTCTGTAGAAGGTGAAAAGTTGAGTCCTTTACATGTTTTGTCGGGTTTGATTCGAAGTTACCAAGCTTGTGGTTCGAGTCCTGATGTGTTTGATTCATTGGTTAGAGCTTGTACACAGAATGGTGATGCGCAAGGAGCTTATGAAGTGATTGAGCAGACGAGAGCAGAAGGTTTTTGTGTTTCTGTTCATGCGTTGAATAATTTTATGGGTTGTTTATTGAATGTGAATGAGATTGATAGGTTTTGGAAGGTTTACAAGGAAATGGATTCTTTAGGGTATGTTGAGAATGTGAATACATTTAATCTGGTTATATATTCGTTTTGTAAGGAGAGTAAGTTGTTTGAAGCGTTATCTGTGTTTTACCGGATGTTGAAATGTGGGGTTTGGCCTAATGTTGTTAGCTTTAATATGATGATTGATGGAGCTTGTAAGACGGGTGATATGAGATTTGCCTTGCAGCTTTTAGGGAAGATGGGAATGATGTCTGGAAACTTTGTTTCACCTAATGCTGTGACGTACAATTCTGTTATCAACGGGTTTTGCAAGGCCGGGAGATTGGATTTGGCGGAAAGAATCCGTGGTGACATGGTCAAATCAGGTGTTGATTGCAATGAAAGAACCTATGGAGCTTTGGTGGATGCGTATGGTAGAGCTGGAAGCTCAGATGAAGCCTTAAGGTTGTGTGATGAGATGACGAGTAAGGGACTTGTGGTAAATACAGTTATCTATAACTCTATTGTTTATTGGCTGTTTATGGAAGGTGACATAGAAGGAGCTATGTCTGTGTTGCGTGATATGAATAGTAAAAATATGCAAATTGATCGATTTACTCAAGCCATTGTTGTCAGAGGTCTATGCAGAAACGGATATGTAAAGGAAGCTGTTGAGTTTCAGAGACAGATTTCAGAGAAGAAGCTCGTGGAAGATATAGTTTGTCACAACACGCTTATGCACCATTTTGTAAGGGATAAAAAGCTGGCGTGTGCTGATCAGATTCTAGGGAGTATGTTGGTTCAAGGTTTGAGTCTCGATGCGATTTCGTTTGGTACTTTGATTGATGGATACCTAAAGGAAGGTAAGTTGGAAAGAGCTCTCGAGATATATGATGGTATGATCAAGATGAATAAAACATCGAATCTTGTGATTTACAATTCAATTGTGAATGGATTAAGTAAAAGAGGAATGGCTGGTGCAGCTGAAGCAGTTGTGAACGCTATGGAAATCAAGGACATTGTAACTTACAACACGCTGTTGAACGAGTCTCTCAAAACCGGGAATGTCGAAGAAGCTGACGATATCTTATCTAAAATGCAGAAACAGGACGGTGAGAAATCGGTTAGTCTTGTGACTTTCAACATTATGATCAATCACTTATGCAAGTTTGGTTCTTATGAGAAAGCGAAGGAAGTTTTGAAGTTTATGGTTGAAAGAGGTGTTGTTCCGGATTCTATAACATATGGAACTTTGATTACATCGTTTAGTAAGCATCGCAGTCAAGAAAAAGTCGTTGAGCTTCATGATTACTTGATTCTTCAAGGAGTTACACCTCATGAACATATATATCTATCTATAGTTCGTCCTCTTCTTGATAGAGAAAATGGAAGGCCTTAGTCAACAAAGCCAATGAAAGCTTGTTTCAGTTTTAGGAAGAAACTACTGAACTGTCCAGAGGGTTTGTTTTGGAGGTACGGTACGGATCAGATTCGTATCCTGTTCGTACACGTGGACCCTTGGACGATTCTTTGTAATCAACGGTCAGTGTTGGAAACAGGATCGCTTGACGTGGACCTGTAAAGCGGGGATTGTCTGACACGTGGCGCTAATGCACCGGCCAAACAATTTGGTTGTCACGAGCTATTACGATACTTTCCACGTGATTTGTTTAAGATTAGCCGTCCAGATTATGTAATGTTGGTAGACACCGTAAGGAATATAATCTGAGAAGCAGACGAATATTATTTTCCACA
>ddc5c1f6-b61a-4d51-9715-82dab06012bc_AT1G11735
ACTGGCCGCATTTCTATTTTCTCCTTCGATTCTTCTAATTCGTACTTTGGTTTCTGACGTCCCTAAAATTTTTAGACAGTAAGAGTTTCTCCAGGATCCGATGGTTCTCTCCGGTAAATTAACATTTTAGTGTCAATAGTCATTTATACATATTTTTATTTCACTTTTTGTTTTGTTTATTGGTTTTCTGGAGCTAAGTGGAGATTATAGTCGAACAAGAGTGGTTTTATGCAAGGTAACGCGAGATATTAGTGCGGTTCAATCAAATAGTCGTCCTCTTAACTCATGGAGAACGGTGTTGTTCGATTGAGCCGTGCCAATATCACGCGGTAAACCAAAAATGGCAAAGATAGTTATTATAACCTTAAAGGTATGTATCATTATCGTTTTATTGTTTCAATTTTGATTAATGGCTTTGATATTTCATTTTTTTTTTATAATGTTTTTACTCTACAGGCACTCGATCGGTAGCCTTAGAGGGGACAAGCAACACAAAACCCAAAATCCAAGTACAACTGCGATTTGCAGTTCTATTTTTAGCAAGTATTTAAGGGAGTAAAAGTACTAACAAGAACGTAAAACATTTGTAATTACTATCTGAAACTTTTGTCCATAAGTTAGCTGTGGAATGATTTATCTTATTTGTTATTTAAAGAAAAGTGTATATGTTTATTCGCTTGTTGTTGTTAATCTAACGAAAACGAGGAAGTCTGTTTTTGGACTTAT
>583c3007-97c1-4f66-9557-56ae56583260_AT1G11760
TCATCGCCGGTAAGTTTCTCCTCTTTATCTCCGGCGGTTTTGGGCTGATTTTTTTAGATTCTGTCTAAAACTGCTCTAATGATTCAATTCCTTCACGAGTTTACGGATTCTATGCCGTGAATTTGAACCCTAGGTTTGCGAAAGCAATCGCGAGTTTTGCAATTTCGTTAAATTTCTGTCTCAAAGATGTAATCTTTTTGATCATTTAGCTTCCATTGCTACCGTAGCATCTTATTCTTTCCCTGAGGTTTTGAGTTCTCTCATTCTATGTGTAGCGTTAACGAGAACGAATTAAGATTTTTTGAGGTTTTTAGGGTTTCTTATTTCCAGATACTTTTGCTGGGATCTTACTTGATTCCTTTTGCAGTTTTTTCTTGTTTAACTTGAAATCTCATGATTGATACTTGGTTTGAGCAGTTATTTGAAGGGGAGGGATCAAATGGATAACATTGTGGACTCATTGAACAAAGCTTATGAGAAGTTTGTTCTTGCTTCAGCTGGTGTTCTTGAGTCTAAAGAGAGTGCAGGTGGACAAAAAGCTTTGCTCACTGATACTGCGTTGGAGAATTTCAAGGAGAAATGGGAACTGTTCCGTGTGGCTTGTGATCAAGCAGAGGAGTTTGTGGAGTCAGTTAAGCAGAGAATTGGATCTGAGTGTTTAGTTGATGAGGCTACTGGTTTAACTACTACTGCAGCAGGTGGCCAAGCACCAGCAGCGGTGACTGGTGCTGCGACTAGTCTCCCTCCCATTAGTGCAGTAAGGCTTGAACAGATGAGTAGAGCGGTTCGATGGCTTGTTCTTGAGCTGCAACGTGGCTCTGGTGTAGCTCCTGGTTCTGTTCATTCATCCTCTACCGGGTTTGATTCTAGATTCTCTGAAGACTCGACTCAATAGCGTGCCTAGTTAGTGTTAAGTTCGACAACCGCAGCTCCATAACTCTCGAGTCAGTCGTTGTGATGGGAAGAGTGGCCTAATCAGTGTTATGTTCTGTTATTTCATGGGATTGAGCCAAGCTAGAAGCAACACTGGGGGTATCATTTAGGACTTATGACTCTTACTAAATATTGGGCTTTTTATTCTGAATCTCAAGTAAAGAAGCTGTTCTTTTTTTGTGTGATTCTTCATATGTTATTATGTTTCTGTTGTTTCAAAAAGAATACTAATTTTGATCTTGTACATGATGTGTTTTTGGTTTTGTATTAA
>a8016407-0939-4296-812b-8f92af3224d6_Chr1:3991000
GAATTCGTCGTCTTTATCTCACAACATTAAGGTTCAGGAACAAGACAAAGATCCCTTCGTTGGTTTCAACATCGGCACAGATGTCTCTAATCTTCTCTCGCCGACGGAATTAGTCAAATTTCTCCAAGCTCAGAAAGTAAATCACGTCCGATTATACGATGCTGATCCAGAATTGCTCAAAGCATTAGCTAAAACCAAGGTACGAGTCATAATCAGTGTACCAAACAATCAGCTTCTCGCTATTGGATCATCCAACAGTACTGCTGCGTCATGGATTGGTAGAAATGTTGTTGCTTATTACCCTGAAACATTAATCACAGCCATTTCTGTTGGAGATGAGGTTTTAACAACTGTGCCTTCTTCAGCTCCTTTGCTTTTACCTGCTATTGAGTCTTTATACAATGCTCTTGTTGCTTCTAATCTCCACACTCAAATCAAGGTCTCTACGCCTCACGCAGCTTCCATCATGCTCGATACTTTCCCGCCTTCTCAAGCTTACTTTAACCAGACTTGGCATTCGATTATGGTTCCTCTGCTTCAGTTCTTGTCGAAAACAGGTTCTCCTTTGATGATGAATCTGTATCCTTACTATGTTTATATGCAGAACAAAGGTGTGGTTCCGCTCGATAACTGTTTGTTTGAGCCATTGACACCGTCTAAAGAAATGGTGGATCCGAACACTTTGTTGCATTACACGAATGTTCTTGATGCTATGGTTGATGCTGCTTATGTCTCGATGAAAAACTTAAATGTGTCTGATGTGGCTGTGCTTGTGACTGAGAGTGGCTGGCCTTCGAAAGGTGACTCGAAAGAGCCTTATGCTACTATCGACAATGCTGATACGTACAACTCGAATTTGATCAAGCATGTGTTTGATAGAACTGGTACTCCTTTGCACCCTGAGATGACTTCAAGTGTCTACATTTATGAGTTGTTTAATGAGGATTTGAGGGCTCCTCCGGTTAGTGAAGCTAGTTGGGGGTTATTCTATGGGAACTCTACACCGGTTTATTTGCTTCATGTATCTGGAAGTGGAACGTTCTTAGCGAATGATACAACAAACCAGACTTACTGCATTGCTATGGATGGTGTGGATGCGAAGACGCTTCAAGCTGCATTGGATTGGGCTTGTGGACCTGGGAGATCTAACTGTAGTGAGATTCAACCTGGGGAGAGTTGTTACCAGCCGAATAATGTGAAGGGACATGCTTCGTTTGCTTTTAATAGTTATTACCAGAAGGAAGGAAGAGCTTCTGGTTCATGTGACTTCAAAGGTGTGGCTATGATCACTACTACTGACCCAAGTAAGCTCTTTTTTTCTTCTTCTTTTTCTCTTGTTATGGTTTATAGTTTGAAGATCTAGAGTAAAAGACTTATGAAAATCAACAAACACCATCTGAGTCTGTTAGTTTTTAGATCCTAAGTTGGGAGAGTCTATAGGAGCTTTAACAAGAAAATATTTATCAAGATCATATACTTGTTGTGTAAATGATCTCGAGTTCCTTAAAAGTTCGAAATTGTGAGTTAACTGGATACATTACATAGTTCTTTATCCTTTTCCATTTATTTCGTTATAAAATCTATTAAATGAGGAGATGCGTATGTTTCAGGTCATGGAAGCTGCATTTTCCCGGGAAGGTATTGCAAGTTCTTGCATTGAACTCCCTTCTGGAAACTCTTTTATCTATATGTTTAGACGAGATAAAGTCTTCATTCTTTTAATTGGTACTCTTACCTCATTTTGTGCAGCAAGAAGGTCGGAAATAGGACACAGACAGTGGTGAATTCGACTGAAGTTGCCGCGGGTGAAGCTACTTCAAGGAGTCTCTCAAGAGGCTTCTGTGTCACTATTATGATTCTTGTAACATTTTCCATATTGTAACCCTTTTCGTGATTTTTATTTTTGGCGAGTTACCAATTTTAGGTCTTGAAACATTTTATTTTGTTATAATTTTGTAATTTGTTGTTGTGGCAATAAAATTAAAAGAAATGAAGTAAAAACAGAAAA
>2e7963db-c302-42fb-98a2-3b33f5a9d99a_AT1G11850
AGAATTTGAACCAACAAAGCAAAACATGAAAGGCACATTCACTAACTTGCTTGTGCTCCTTCTCATTGCACTTGTTTGTGCCAATGTCGGTGCTAGGAAACTTATCTCCGAAGATACCCAATTCAAGGATGAAAAATCTTTCCTCGGAGGCGGTGGCAGCGGTGATGGCTTAGGGCTTGGCCTTGGTGGAGGAGCTGGTCTTGGTGGGCTTGGGATTGGGGCTGGGATCGGCGCGGGAGCCGGACTAGGGTTAGGTGGAGGCGGTGGTGGACTCGGAGGTGGTGGCGGTGGACTCCTCGGTGGAGGCGGCTTTGGGGGAGGAGCCGGTGGCGGACTCGGTGGCCTTCCTTGAACGTATTGACAAGTGTGCGTGTGAGAGCTGATTCTCAGCTTATTACTAATTAATTAAGTTACTTTCATTCTCTTAATAAAATCTAGAGGGTTTGAATTTCGGATTTCTTCAGCTTTAATTTAAACTTCAATATTTGAACCAAAAAGGTCTTGCTACTAGAGGTAATGCTCGTAATCGTATTATGTGTAACGCCGGTTCTGATATTCTTAAGTGCAAGTGTGGAACGTTTCTCTTTTATTCACTATATAGCATTACTTTCTTTTTTCTTGTTTATATATCGCTAAACAAAATGTATTTTTAATTTGTTTTGAACAAGTGTAGTTATAACGCCGAAAAACGATTGGAAGAAGTAGCATATA
>5a24b3e2-a8f1-46a9-9e8d-f5f4033c8ae7_Chr1:4016000
TATGATGTGAGCAGTATGTTCTGAAAGTTGGTGAGGGACCTGTGGCACAGTGCATCAGTGGTTTTATTGCTCTTGACGTTGCTCCACCTCGTGGACCTCTCTGGTAAACCATTGAATCTATTACTCTGTAGCACAATTTCTTCTTGCTTTCTTTTTCTAACCCTAAGAACGGTGGTAAAAATGTAACAGGATCTTGGGAGATGTGTTCATGGGCAAATACCACACCGTATTTGACTTTGGTAACGAACAGGTCGGGTTTGCAGAGGCAGCCTAAACACGATCGGGTTGGTGTCGCGTATGGTTTTAGTATGAACAATCTGCGTCTCAAGTGTTGTTTGTATGTTTTCTGGAGTTGAGGACTTTGAGTCGTAGTAGAAATGGTGGCGCAGTTCCTTTTAAGTTGTTTCCTAACGAAAAAAGGCCTTTGTAGTTTTGAAGGCATTGGCTTTGTAAATACCTTCTAAGTAAGTTCGATGGTGAAAAAACTGAAAACTTTAATAAA
>a174928f-7435-4ad5-a72f-d82425754204_AT1G12020
ACGCCTAGACATATGCAATTGATTATTCATCGTCTTCTACAAGGATGCTTTGATAGAAGCTTTTAATTAAAATATGTATATGTACTATATAATATATTATTTCGGGTCCAAAGATAACTTTTGTGCTGCCCACCACCACAGCCATTTTTATGCTTCATATGAATTCGTGTTTCATGTTTGGTTATGATAGTCTTTTCAGTTTACAGAGCTTCTTCTCCTTGTGTTCGCGGTGTGTGTTAGCTGTCTTGATCTTTCGTCGAGCTCCTTCTTGAGATTGGTGATGTTTGAGAAGTTTTGCTTCGCTCCTTGTCCTTGCTTTTGAGATCTGGTTTATATCTGATCGCTTTTTGTTGGATTCTAGCTAGACGTTAAGTGACGCTTGAGTCGTCGTCGCCGTCGCATCTGGAAGCTTGTTTGAGTTTCTATGAATGCTCTTTGCTTGTTGGGTTATGTTTCCTTGGTTCTCGAGAGATTGGCTCTCAACATGATAGGAGGTGGTAGGGGTTTATTCCTGGTTTGGCCGTAGGCATCCGTGATAAATCGCATTCGCAGGCGTTTCAAAAGGAGAGTTTCTCTGTTGTTCTCGGGTTCTATCATATCTCTCAAGGTTTTTGCCTAGTTACCTTTGCTTTTAGTTTTGGGAATCGTCCTCTTTTGATTGTGGCTTGATTATATTTGCTTTGTGTGTCTATTTCAGTTTAGTTGTCTCCCTTTGATAGGGATTAGGTTTTCGGAGAATATTCCTTTCTCTTCCGGCTATGTCTTCGGAGACTTGTTTATTTGCCGACTTAGATTTTTCTTGTTTGGGCATATGTATTTCATCTTTGATTCTACAATT
>b70f6c04-d9ee-413c-9309-e294c02f5f6a_AT1G12020
CTTCCATAGAAAATATGAAGAAGCTCTACAGAAAAGGAACCGTACACCCGTCGCCGCCGCAGATAAAATCCAACGACCACCTTCTTACTCTTCTTCCCGTCGCTATTTTCTCACTAGCGGCGGTTCTCTCACCGGAAGACCGTGAAGTTTTAGCCTATCTCATATCAACCGCATCTTACTCCGGCGAGCGAAACCCTACCTCTCGCCTGAATAAGACCAAAGCCCACAAAAAAGCCCTTTTCGACAATCACTCGCCTCTTTTCCACTGTGACTGCTTTAGCTGCTACACGAGTTACTGGGTTAGATGGGACTCGTCACCGAGTCGGCAGCTTATTCATGAAATCATCGATGCCTTCGAAGATAGCTTGGAGAAGAACAAGAACAAGAAAAAGAACGTTACTGGTAAGAAAGATAGAAGAAAGCGTTCAGGGAAGTCTTCTTCACTTCTTGCTAGTTCTAGCTTTAGTACGGATGACTCAGAGATTCCGAGTCGACTCGGTGAGTCAGTTGTGAATTCGTGTCCGTGTACGAGTTCAAGCGAGTTGACTCAAGATGGAGGTGGTTGCAGCGGCGGTTTGGAACCAATGGAGTTTTTTTGTGCCGGAGACGCTTGTGAGAAGGTGGAGGAGGAGAAGGGAACCGTGAGGAGATTTGTGAGTTTTATTGGTGAGAAAGTTTTTGGTGTTTGGGGATAAGAAAATTTTGCTACAAAATTACAAGAAATAAAATGCTCGAAATGGTTTTTTAAATTGTTGTTTATTCACATCTCTCTCTAGGCCAAAATGTTAGTTTTTTCCCGAAAGGTTTCATGTGACAACATTAATTGTGTTTATAATTAATGCGACAAGCTATCAGTGTATTAAACATCTTGATTATATAGAAAAAGTCAGTATAA
>e210cd74-857c-4bea-a1c3-f90ab52157fe_AT1G12020
TTTCTTATCCCCAAACACCAAAAACTTTCTCACCAATAAAACTCACAAATCTCCTCACGGTTCCCTTCTCCTCCTCCACCTTCTCACAAGCGTCTCCGGCACAAAAAAACTCCATTGGTTCCAAACCGCCGCTGCAACCACCTCCATCTTGAGTCAACTCGCTTGAACTCGTACACGGACACGAATTCACAACTGACTCACCGAGTCGACTCGGAATCTCTGAGTCATCCGTACTAAAGCTAGAACTAGCAAGAAGTGAAGAAGACTTCCCTGAACGCTTTCTTCTATCTTTCTTACCAGTAACGTTCTTTTTCTTGTTCTTGTTCTTCTCCAAGCTATCTTCGAAGGCATCGATGATTTCATGAATAAGCTGCCGACTCGGTGACGAGTCCCATCTAACCCAGTAACTCGTGTAGCAGCTAAAGCAGTCACAGTGGAAAAGAGGCGAGTGATTGTCGAAAAGGGCTTTTTTGTGGGCTTTGGTCTTATTCAGGCGAGAGGTAGGGTTTCGCTCGCCGGAGTAAGATGCGGTTGATATGAGATAGGCTAAAACTTCACGGTCTTCCGGTGAGAGAACCGCCGCTAGTGAGAAAATAGCGACGGGAAGAAGAGTAAGAAGGTGGTCGTTGGATTTTATCTGCGGCGGCGACGGGTGTACGGTTCCTTTTCTGTAGAGCTTCTTCATATTTTCTATGGAAGAGAGAGAGAGAGAGACTTGTGGAAGAAGATGTTATCGAGACTTTAAATACCGAAAGTTTTATTAGGTTTTGTTTGTTTTGGTATTGTTTTTTAGTTATTGTCTCTCGTCTTAAAAATCCACCGCCTAAACCTTTGTTTAATGGCAAAACTAGGTTTAAGCAAAAATCATTCGACCACTTTGGTTTTCATCAAATTGGTTAAAAAAAAGTCAGTAAAATGTTAAAAAATTTCTTTTGTATGACCAATTAATCAGCTTAGACGGCTGACTTATATATGAAATTAAGCTATCTTTATTGACTAAA
>d94c58fd-cebb-4d4c-93af-c139832d2603_AT1G12060
TTTGCAAAATTACTAGGGAGTTATATTTATTTATACCACATTCACGAGTTATATACTAACGACCACCGTCAAAAAAAAAAACAATCTCATCCATATCAAGAAAAGAAAACAAAAAAATGAAACGTTCAAGAAAATTCTCATCGTCGACAACAACAACCACCGTTATTCACACTTTCTATAATGACCATACTACCCCTCCGGCAACCAAAGAAATCCCGATTGAAACTCCATTACCGGCGACGAAAGCCAACGTCAAAACAAACGCCACCGCCGCAGCAGCGAGGATTCAGTCTGGCTACCGTTCTTATAGGATCCGAAACCTATACAAGAAAATCTCATCCATCAATCGGGAAGCGAACCGTGTACAGAGCATAATCCAACGGCAAGAAACAGTAGACGCCATTAGAAGCGATGAGAAGGAACGTCTGAGAATGAACGAGACTCTGATGGCTCTGCTTCTGAAACTAGACTCCGTCCCTGGTTTAGATCCGACGATCAGAGAAGCTCGGAGGAAAGTGAGCCGTAAGATCGTAGGGATGCAGGAAATACTCGATTCAATCTCGGAGACTAAAGACGAAATTCAATGGTGGAATTACAACGATCTCGGCGGAGTAGACTCCGGACAAGGCGGTGGCGCGTGGCCTTTGTATTGGGAAGAAGCGGTGGAGGAAGAGATGTGTAGAGAGAGAGGCGGTGAGGAGATGGAGAGATTCTGTGCTCAGTATTTGGGTTTCAGATGTTTCCAGAGATTTCTCAGAGAATGACGGCGGTTTAATCCGGTGTGTCGCGGTGTACCGTGTACGATAGGTCATCGTTTGCTATTGTTTTTAGTCCGTTTATGTTCCATTAAATAACGAAAATTTCCACGGTTAATAACGAACGAATTATCTTTTTTTTTGTATGTTATACGAATCTTAAACAATAAATTAGTCTCCAAAGTCTAAAACTCAAATTTGGGTCCATGGTAATGTCAAAATATGGTTTAAAGTGAAATAACTTGTTACTAAAAATTATTTATCCAAATAATTATTGACATTCAAAATTCTATGAATGCGTATTGATCTTTTAGTGTTTATTCATGAATCATAATTCAAAATTGCAAAATAAATAGAT
>8b0769b9-16c1-4ef0-a64a-a8c3f3bbf44d_AT1G12090
TCACAACCTAGCTAGCTAGTAAACAGTATTTTCTATATACCAAAAATGGCTTCAAGTTCCATAGCTCTTTTCTTGGCTCTCAATCTTCTCTTTTTCACAACAATCTCCGCCTGTGGTAGCTGTACTCCGTGCGGCGGAGGTTGCCCCTCTCCCAAGCCAAAGCCAACTCCTAAACCAACCCCAAGCCCTAGCTCTGGCTCGAGCAAGTGCCCTAAAGACACCCTCAAGCTCGGTGTCTGCGCTAATGTGCTCAACGGCCTCCTGGACTTGACCCTTGGCAAGCCACCGGTCGAGCCATGCTGCAGCCTCATCCAAGGACTCGCTGATGTTGAGGCAGCCGTTTGTCTCTGCACCGCTCTTAAGGCTAACATTCTTGGAATCAACTTGAACCTCCCAATATCTTTAAGTCTACTCCTTAATGTTTGCAGCAAACAACTTCCTCCTGGCTTCCAATGCTAAAAACCATATTGATATATAATTTAAATACACTTATGTGTGTATTAATTTATCTTCTTGTTTTAAAGAGACAGGGTGATTCTCTATACTCTTATATTGTGTCTTTATATATCTTGATCTGTGGTTTCTTCTACTCTGCTTGCTCTGGTGTTCATTGGGGTGATCCGTAAGATTCCTGAAGTTTACAGTTTCATTATTTCCTATTATATATACTCTTACCATTGGGGGTATTGTTGTATTGGTTTGTATTATGATTCTATGAATTAATAAGAATTTAACTTTTATGTTA
>991676e6-44bb-43cb-85b3-63724959eab6_AT1G12090
TGTTATAAAAAAATCCCATCATATATCTTATGGATCGGACGCTCTTGGGCTTTTCTTGAAACCACTATAAAACCTATCTCAATTCTTTCATTTTCTCCACACCCAATTCACTCACAACCTAGCTAGCTAGTAAACAGTATTTTCTATATACCAAAAATGGCTTCAAGTTCCATAGCTCTTTTCTTGGCTCTCAATCTTCTCTTTTTCACAACAATCTCCGCCTGTGGTAGCTGTACTCCGTGCGGCGGAGGTTGCCCCTCTCCCAAGCCAAAGCCAACTCCTAAACCAACCCCAAGCCCTAGCTCTGGCTCGAGCAAGTGCCCTAAAGACACCCTCAAGCTCGGTGTCTGCGCTAATGTGCTCAACGGCCTCCTGGACTTGACCCTTGGCAAGCCACCGGTCGAGCCATGCTGCAGCCTCATCCAAGGACTCGCTGATGTTGAGGCAGCCGTTTGTCTCTGCACCGCTCTTAAGGCTAACATTCTTGGAATCAACTTGAACCTCCCAATATCTTTAAGTCTACTCCTTAATGTTTGCAGCAAACAACTTCCTCCTGGCTTCCAATGCTAAAAACCATATTGATATATAATTTAAATACACTTATGTGTGTATTAATTTATCTTCTTGTTTTAAAGAGACAGGGTGATTCTCTATACTCTTATATTGTGTCTTTATATATCTTGATCTGTGGTTTCTTCTACTCTGCTTGCTCTGGTGTTCATTGGGGTGATCCGTAAGATTCCTGAAGTTTACAGTTTCATTATTTCCTATTATATATACTCTTACCATTGGGGGTATTGTTGTATTGGTTTGTATTATGATTCTATGAATTAATAAGAATTTAACTTTTATGTTA
>48d444b4-59d0-494a-8be5-00711dd45a3f_AT1G12100
GCTAAAACAAGAATACATGCGGATGAGTTAGACGAGAACCGACCAAACAAAGAGAAGCATAACATACGAAAAAAATAAAACTACTTGATAGATTCATCCATATACAACTTATCAGGCGCAAATGCAATCAGAGGGAAGCTTTTTGCCGCAAGTATTGATGAGCAAACTCAACGAGATGGGAAGGTCGATGTTAATCCCGAGAATGTTAGCTTTAATGGTGGTGCAAAGACATACGGCAGCATCAAGATCGACAAGCCCTTGAAGAACTGAGCAGCAAAGCGTGTCGGATGGGTTTCCAATGACAGTTCCGACTGCAACGTCTAGTATTTTGGCGCAAACTCCAAGTTTTATGGCGTCTCTTGAGCAACTAGGCGTTGTAGGATTGCTGATAGGGTTAAGGTTAGGAATTGGGGTAGGTGGAAAGCAAGTGTTGCAGCCACTAACATGCGCAAAAAACATGAGATTAAAAGATATGAAGAGAGCTGTGGAAAAATTCTGTTGGATTCCATTGATCTCTAGTTAAACCCTAATAAAGGTTGCTTAATGTGACTAGAGGTAAGGATATGATTAGCATTGGGGCTAAGTGTGAAAGCCAGTTAGGGCTCCCGTTCTCCGGTGAACCACAAGACTCGC
>ea89d9ae-f555-499c-ae15-02093ac93eea_Chr1:4106000
AAATGATGAGTTAATTAAAAGAATCGTACCGGAATTGTTCAGTGTGTGGCAGCTTTTGTTTACCCTTCATCGAACCTTCCGCCGCAATAATATCATCCACATCGTAGAGATAGGACGGATCTGCCGGCAGCTCGAGCTTCCTATTCCTCCACGCCGCCACGATAACCGCAGCAACCTGCGTCATCGGGCTACCGATCAACTTCTTGAAACGGTAGCGGTTTGTTCCGGCCAAGAAAACGCTGAGTGCAAGCACGATCGCAAACGCGCAAATTCCATAGCCCCATTTGCGTCCAACATCGTCTTGTACGTAGACAAGGACCGTCACAGCTAAAAGAGAGCCAACGTTGATACAAAAGAAGAAACGGTTGAAGAAATATGTCATTTTCGATCGTTCTTTTGGTTCGGTCTCATCGAATTGGTCCGACCCGAAACCCGAGACACTAGCCTTCACGCCTCCCGTTCCTAGAGCGGTGAGGTATAAGGCTAAGTATAGGACCGTCAGTTGTATTCCACTTGCTTGTTCGCAGTGAGACGACGTTGTTGGATTGCATCTTGGTGGTCGAAGTCCCGGTATGATTGTTGATAGAGTTAAGATTGAAACACCCTGATAGCATCATAGTTCATAACACGGATATTATTTTTCGGAAAACTATAACAAAAATAACGACTTATGCTGTTTACTATTTCGATTTGTTTATTGACTAGACAATATTTTTATTT
>6b8ce8ac-3181-4756-b40a-2dbdeccea35b_Chr1:4140000
AGAGCATGAAAACAGGGCAAAATAAACAGATCTTTCTTTGTTGTCACTTGTTTTGACGAGAACAGAGCAAATGCATACATAGGAACACAAAGTTAAGATTTCTCATTAAAGAGATTCATTCATGAGGAGACTGGATTCTGGAGCGTGGTCATTCTCTTAGACAAGTAATCATCTTTTTACAATTCTATAGGATTGGGTTTGTTGTTTTGAGGTTGCAAAGATGGTTGTTTGTGTTTGTGTTTATGTTTCAGTTGGTCTAGCGTTTGGTTCGCTAGTGTTGAGTTACATACTATGATCAATTCCAATGTGCACACCACTTGTTTGATGAATTGTCTCTACGAA
>05c1b9a5-0299-4109-ba34-203d7ae3e3dd_Chr1:4144000
TCTCTTTTCCTTGATTGTGCAGAGATGGGAGGTTGTTTCTCTGTTTCATTGCCATGTGATCAAGTAGTGAGTCAGTTCTCTCAGTTGTTATGTGTCAGGGGAAGTTATATTCACAATCTCTCCAAGAATCTGGCTTCTCTGCAGAAGGCCATGCGAATGCTCAAGGCTCGGCAATATGATGTGATAAGAAGGTTGGAAACAGAAGAGTTTACAGGGCGTCAACAAAGGCTTTCCCAAGTTCAGGTATGGCTTACTAGTGTCCTAATCATTCAAAACCAGTTTAATGATCTGCTTCGTAGTAATGAAGTTGAGCTTCAAAGGTTGTGTCTTTGTGGTTTCTGCTCCAAAGATTTGAAATTGAGCTATCGTTATGGGAAAAGAGTTATCATGATGTTGAAGGAAGTTGAGAGTCTCAGTTCTCAAGGATTCTTTGATGTGGTTTCTGAGGCAACTCCGTTTGCTGATGTGGATGAGATCCCTTTTCAACCCACAATTGTTGGTCAGGAGATAATGCTTGAAAAGGCATGGAACCGTCTCATGGAAGATGGATCCGGGATTTTGGGTCTGTACGGTATGGGGGGAGTAGGCAAAACGACACTACTCACGAAGATCAACAATAAGTTTTCTAAAATAGATGACAGATTTGATGTTGTGATATGGGTTGTTGTGTCTAGAAGTTCAACAGTCCGTAAGATACAAAGAGACATAGCAGAAAAGGTAGGCCTTGGGGGAATGGAGTGGAGCGAGAAAAACGATAACCAGATAGCCGTTGACATCCACAATGTCCTTAGGAGACGAAAGTTTGTTTTATTGTTGGATGACATATGGGAGAAAGTGAATTTAAAAGCGGTTGGAGTCCCGTATCCAAGCAAAGATAACGGATGCAAGGTAGCATTCACTACTCGTTCTCGAGATGTGTGTGGGCGCATGGGGGTTGATGATCCGATGGAAGTTAGCTGTCTACAACCCGAAGAATCTTGGGATTTGTTTCAAATGAAGGTTGGGAAAAATACACTGGGAAGTCACCCAGACATTCCCGGACTTGCTAGAAAAGTCGCTAGGAAATGTCGTGGCCTACCATTAGCACTCAATGTTATCGGTGAAGCTATGGCATGCAAAAGAACAGTACATGAATGGTGTCATGCCATTGACGTTTTAACATCATCTGCCATAGATTTTTCAGGTATGGAAGATGAAATTCTCCATGTTTTGAAGTATAGCTATGATAATTTAAATGGGGAGCTGATGAAATCCTGCTTCCTCTATTGCTCTCTGTTTCCTGAAGACTATCTTATTGATAAAGAGGGGTTGGTAGACTACTGGATAAGTGAGGGATTCATAAATGAAAAAGAAGGCAGAGAGAGGAATATTAACCAAGGTTATGAGATAATTGGTACCCTTGTCCGTGCATGTTTGTTGTTGGAGGAAGAAAGGAACAAATCAAACGTGAAAATGCATGATGTGGTTCGTGAGATGGCTCTATGGATATCATCCGATCTTGGGAAGCAAAAGGAGAAATGTATTGTGCGAGCTGGTGTTGGGTTACGTGAAGTACCAAAAGTCAAGGATTGGAACACTGTGAGAAAGATTTCTTTGATGAATAATGAGATTGAAGAGATATTTGACAGTCACGAGTGTGCTGCACTTACAACTCTATTTCTCCAAAAGAACGACGTGGTAAAGATCTCGGCTGAATTCTTTCGATGTATGCCTCATCTGGTGGTTTTAGATCTATCAGAGAATCAGAGTCTTAATGAATTACCAGAAGAAATATCAGAGCTGGCCTCTTTGAGATATTTCAACTTGTCATATACATGTATACATCAACTACCCGTTGGTTTATGGACATTGAAAAAGCTAATACATCTGAATCTCGAACACATGAGCAGTCTTGGGAGTATATTAGGGATATCAAATTTGTGGAATTTGAGGACATTGGGACTACGAGATTCCAGACTGTTGCTAGATATGAGTTTAGTGAAGGAGCTGCAGCTCTTAGAACATCTAGAAGTTATAACCCTAGATATATCATCAAGTTTGGTTGCAGAGCCATTGTTATGCTCTCAAAGGTTGGTGGAATGTATAAAAGAGGTAGATTTTAAGTACCTTAAGGAAGAATCAGTGAGAGTATTGACTTTGCCAACCATGGGTAATCTCCGCAAGCTCGGGATAAAAAGATGTGGAATGAGGGAGATAAAGATAGAGAGGACAACTTCATCATCGTCTCGGAACAAAAGTCCCACAACTCCATGCTTCTCAAACCTCTCCAGAGTCTTTATAGCTAAATGCCATGGTCTTAAGGATTTGACGTGGCTTTTGTTTGCTCCTAATCTTACTTTTCTTGAAGTTGGGTTCTCAAAGGAAGTAGAGGATATAATTAGTGAAGAGAAAGCTGAGGAGCATTCAGCTACGATTGTTCCTTTTAGGAAATTGGAGACACTACACCTGTTTGAATTACGCGGGCTCAAGAGAATCTATGCAAAGGCTCTGCATTTTCCGTGTCTGAAAGTTATCCACGTAGAAAAATGTGAAAAGCTGAGAAAGCTTCCATTGGATTCTAAAAGTGGGATCGCGGGTGAAGAACTTGTCATATATTATGGAGAGAGAGAATGGATAGAAAGGGTTGAATGGGAGGACCAAGCAACTCAACTCCGTTTCTTACCTTCATCCAGGTGGCGGTGGAGAGAAACATAATGAACTTCACTTTCTTCTACAAACTTTTGTTGTCATGGTCTAAAGACATTTGCCGGTGTGTAAATCTCTTCCTTGTCTCTTCTTGTTTGCATAACCGTTCTCATCGTTCTTTTGGTTAGTGATCATTGGATTTGTACTTATCTCTTTCTCTAAACGATGAGTGTTTGTTTCGGCTTCATAGAAA
>5fe36f80-da87-4f24-971d-f099dad85bc5_Chr1:4153000
TCAAACGCCGGCGTGTTCCGATCACCGGAAAGTTTCCATAACCCATCGTTACGTTTCTCCGACACACCAGCAAGACGTGCACGTGACGTTATCGTCTCTGTTTCATCGATCCCTTCGTCGTTGGATCTAGATCCGTCGTGTGTGGCGATGAGAGCGACGTAAAAGGCGATGAACAAGAGACCAAATGAGACGGCGAGGAGACCTTTAAAGGGTCTTCTTCTCCGGGGGCCATGGGTTTCTTGATTCGGGTCGGCCATTGGTAATCTCGTGTAAGGACATAATGGTTCTTCTTCTCTGGCGGAGATTGGCAAGAGAGCATCGGAGCTCGCCATTTTTCTCGTTTTCGAGTTTCTCTTTTTTTTTCTTTTTGAGATTTGATGACACGAGAAAGAGCAAATGTCTTTATATATATATTTGTAATATCGATTATTGTTTTTTTTCTTAAAGTTGAATCTCAGAGAAATTGTTGGATTTA
>203cee52-4ae1-4460-abd0-bc3ed0149239_AT1G12280
TGGATATTTTGCAATATTCGTAGGGAAAAGGAACCAAAAATCCATCAAGTTGTAAGTGTTTAGCAAATATCTACAAGACTTCATCTTTTGTGCTTTCTCTTAAATGTATCCGATTTTTTTTTGCATTTGAAAGTTCTACAATATTATTAGAGTAGTGGGAAATGTCATAATCGTGGAAAAGTATAAATATTTTCAATAATGCATACAGTAATCATTGATTCCCTTTGTGTGGTTGAAATTCTATTCTATACATCTTTAAATTCGATATAGTAATCATTTATTCCCTATCTCTTCTTTTCATCATTTTGAATAATTGTCACTCACTCAATTTGGTTTCTTGTTTTGCTCTCTAGATCTCTCTTTTCTCTCTTCTTTCCATCTCCAGCAATGGGAGCTTGTTTAACACTCTCGTTCTCTTGTGATGAAGTTGTGAATCAAATCTCTCAAGGTTTATGCATCAACGTGGGTTATATTTGCGAGCTCTCCAAGAATGTAGTGGCTATGAAGAAAGACATGGAAGTGCTGAAGAAAAAGCGAGATGATGTGAAAAGAAGGGTAGATATAGAAGAGTTCACAAGGCGTCGTGAAAGGCTTTCTCAAGTCCAAGGATGGCTTACGAATGTCTCGACCGTCGAGAATAAATTCAATGAACTGCTTACCACTAATGACGCTGAGCTTCAAAGGTTGTGTCTCTTTGGATTTTGCTCTAAAAATGTGAAAATGAGCTATCTTTATGGGAAAAGGGTTGTCCTGATGTTGAAGGAGATTGAGAGTCTTAGTTCTCAAGGAGATTTTGATACTGTGACTTTAGCCACTCCAATAGCTAGGATTGAAGAGATGCCTATTCAACCTACAATCGTAGGTCAGGAAACAATGCTCGAAAGGGTATGGACCCGTCTCACAGAAGACGGAGACGAGATTGTGGGTCTTTATGGCATGGGTGGAGTAGGCAAAACCACCCTTCTCACACGAATCAACAACAAGTTTTCTGAAAAATGTAGCGGGTTTGGGGTTGTGATATGGGTGGTGGTGTCTAAGAGTCCAGATATCCATAGGATTCAAGGAGACATCGGGAAGAGACTAGACCTTGGAGGCGAAGAGTGGGATAATGTAAATGAAAACCAGAGAGCCCTTGACATATACAATGTCCTTGGGAAACAAAAATTTGTGTTGTTGTTGGATGATATATGGGAGAAAGTGAATTTAGAAGTGCTTGGAGTCCCTTATCCAAGCAGACAAAATGGATGCAAAGTAGTATTCACCACTCGTTCTAGAGATGTTTGTGGGCGTATGCGGGTTGATGACCCGATGGAAGTCAGTTGCCTAGAACCCAACGAAGCCTGGGAATTGTTCCAAATGAAAGTTGGAGAAAACACATTGAAAGGCCATCCAGACATTCCTGAACTTGCAAGAAAAGTTGCTGGAAAATGTTGTGGCCTACCATTGGCACTTAATGTCATTGGCGAGACCATGGCATGCAAAAGGATGGTACAAGAATGGCGTAACGCAATTGACGTTTTGAGCTCATATGCTGCAGAATTCCCTGGTATGGAACAAATTCTTCCTATTCTAAAGTATAGCTATGATAATTTAAACAAGGAGCAGGTGAAACCATGTTTCCTATATTGCTCTCTGTTTCCTGAAGATTATCGTATGGAAAAAGAGAGGTTGATAGACTATTGGATATGTGAGGGATTCATAGATGAAAATGAAAGTAGAGAAAGAGCATTAAGCCAAGGTTATGAGATCATTGGTATCCTTGTCCGAGCATGTTTGTTGTTGGAGGAAGCTATCAATAAAGAACAAGTTAAAATGCATGATGTGGTTCGGGAGATGGCTCTATGGATTGCATCTGATCTTGGGGAACATAAAGAAAGATGTATTGTGCAAGTCGGTGTTGGATTACGTGAGGTACCGAAAGTCAAGAACTGGAGTTCTGTGAGAAGGATGTCGCTGATGGAAAATGAGATTGAAATTTTATCTGGCAGTCCCGAATGCCTGGAACTTACAACTCTGTTCCTTCAGAAAAATGATTCATTGCTACATATCTCGGATGAATTCTTCCGGTGTATCCCAATGCTAGTTGTTTTGGATCTATCAGGGAATTCAAGTCTCCGGAAATTGCCTAACCAAATATCAAAGTTAGTCTCCTTGCGTTATCTTGACTTGTCGTGGACATACATTAAGCGGCTACCTGTCGGTCTACAAGAGTTGAAAAAGCTCAGATATTTGAGATTGGATTACATGAAGAGACTTAAGAGTATTTCAGGGATATCAAATATATCAAGTTTGAGGAAATTGCAACTTTTACAGTCTAAAATGTCGCTAGACATGAGCTTAGTGGAGGAGTTGCAGCTATTAGAACATTTAGAAGTTCTAAACATAAGTATCAAGTCAAGCTTGGTAGTGGAGAAGTTGTTAAATGCTCCCAGGTTGGTGAAATGTCTTCAAATCTTAGTACTTAGAGGAGTTCAGGAAGAATCATCCGGAGTATTGACTTTGCCAGATATGGATAATCTCAATAAAGTCATCATAAGGAAGTGTGGAATGTGTGAGATAAAGATAGAGAGGAAAACTTTATCATTATCATCGAACAGAAGTCCCAAAACTCAATTCCTCCATAACCTCTCCACTGTGCATATAAGTAGCTGTGATGGTCTGAAGGATTTGACGTGGTTGTTGTTCGCTCCTAACCTCACTAGTCTCGAGGTTCTGGACTCGGAACTAGTAGAAGGAATAATAAACCAAGAGAAAGCTATGACTATGAGTGGTATCATTCCTTTCCAGAAACTAGAGAGTCTACGCCTACACAATCTAGCGATGTTGAGGAGCATCTACTGGCAACCTCTGTCTTTTCCATGTCTGAAGACAATTCACATAACGAAGTGTCCTGAGCTGAGAAAGCTTCCATTGGATTCTGAAATTGCCATAAGGGATGAAGAACTTGTCATTAAGTACCAAGAGGAAGAATGGCTTGAAAGGGTTGAATGGGACAACGAAGCCACAAGACTCCGTTTCTTACCTTTTTTCAAGTTCTTTGGACCTGAATGGCAAGTTAGTTATGTGCGGTAGCAATTTGTAGAGCTGAAGCAATGAAATGATTCAAATTTTGTGAATGACAAAGTCG
>61277383-7e37-4073-b30b-131e8ef1435d_AT1G12290
ACAAAAAGAAGACTTTGACCCATTCAAACAATTTTTTCCAGCAAATTTCTTTTCTTCCACATAATCTTTTCACATCCAATTGACTAAATTTCAGTTCAAGATTAAGCTTCCTCGTTGCATTTGTGAATCTGTCTTTGTGTGTCAAGTGCAAGATGGGTGGTTGTGTCTCTGTCCAAGTATCATGCGATCAATTGTTGAACCATCTAGGTAGATGCTTTTGCAGAAAACTTTATTATATTCAAAATATAAAGGAGAATCTCACTTCTTTGGAGGAAGCCATGGAAGATCTCAAGGCATTGAGAGATGATCTGCTACGTAAGGTGCAGACAGCAGAAGAAGGAGGTCTACAAAGGCTTCATCAAATCAAGGTATGGCTTAAGAGAGTCAAGACTATCGAATCCCAATTCAATGATCTAGATAGTAGTAGAACTGTTGAACTTCAAAGGTTGTGTTGTTGTGGTGTTGGCTCGAGAAACTTAAGATTGAGCTATGACTATGGAAGAAGGGTCTTCTTGATGTTGAATATAGTTGAAGACTTAAAATCTAAAGGGATTTTTGAAGAGGTGGCTCATCCAGCTACGAGAGCTGTGGGGGAGGAAAGGCCTCTACAACCAACGATTGTTGGTCAGGAAACAATTTTAGAAAAGGCATGGGACCACCTCATGGATGATGGAACTAAGATTATGGGTCTCTATGGCATGGGTGGAGTAGGAAAAACAACCCTTCTCACTCAGATCAACAATAGGTTTTGTGACACCGATGATGGCGTTGAAATTGTCATTTGGGTTGTGGTATCTGGTGATCTACAAATCCACAAGATACAAAAAGAGATTGGCGAAAAAATAGGATTTATAGGCGTGGAATGGAACCAGAAAAGTGAAAACCAAAAGGCAGTCGATATACTCAATTTTCTAAGCAAAAAGAGATTTGTGTTGCTTTTGGATGACATATGGAAGAGGGTGGAACTAACTGAGATTGGAATCCCGAATCCAACAAGTGAAAACGGATGCAAAATAGCATTCACCACTCGCTGTCAAAGTGTTTGTGCGAGCATGGGAGTTCATGATCCGATGGAAGTCCGGTGTTTAGGTGCAGATGATGCGTGGGATTTGTTCAAGAAAAAAGTTGGAGATATCACATTAAGCAGCCACCCTGACATTCCCGAAATCGCAAGAAAAGTTGCTCAAGCATGTTGTGGTTTGCCGCTAGCGCTAAACGTCATTGGAGAGACAATGGCATGTAAGAAGACAACGCAAGAATGGGATCGTGCAGTAGATGTCTCAACAACATATGCTGCAAATTTTGGTGCTGTAAAGGAGAGGATTCTTCCTATTTTGAAGTACAGCTATGATAATCTGGAAAGTGAGAGTGTTAAAACTTGTTTCCTATATTGCTCTCTGTTTCCCGAAGATGATTTAATAGAAAAAGAGAGGCTGATAGATTATTGGATATGCGAGGGATTCATTGATGGAGATGAAAATAAAAAAGGAGCGGTGGGTGAAGGCTATGAGATACTCGGTACTCTTGTTTGTGCCTCTTTGTTGGTGGAGGGAGGAAAGTTCAACAATAAGTCATATGTGAAAATGCATGATGTGGTACGTGAGATGGCCCTGTGGATAGCATCTGACCTAAGGAAGCATAAAGATAATTGTATTGTTCGAGCCGGTTTTAGGTTAAACGAAATACCAAAGGTCAAGGATTGGAAAGTTGTGAGTAGGATGTCACTGGTGAATAACAGGATTAAAGAGATACATGGCAGTCCTGAGTGTCCTAAACTTACAACTTTGTTCCTGCAGGATAACCGCCATCTGGTAAATATCTCCGGGGAATTCTTCAGGTCTATGCCAAGGCTAGTTGTTTTGGATCTATCATGGAATGTCAATCTCAGTGGGTTACCGGATCAAATATCAGAGTTGGTTTCATTACGATATCTTGACTTGTCATATTCGAGCATAGGGAGATTGCCAGTTGGTTTATTAAAGTTGAAAAAGCTGATGCATCTGAATCTAGAGTCAATGTTGTGCCTTGAGAGTGTTTCAGGGATTGATCATTTGTCGAATCTGAAGACGGTGAGGCTACTAAATTTAAGAATGTGGCTAACTATAAGCTTACTGGAGGAGCTGGAACGTTTGGAGAATTTAGAAGTTCTAACCATAGAGATCATATCAAGTTCAGCATTGGAACAACTGTTATGCTCTCACAGGTTGGTGAGATGTCTTCAAAAGGTATCTGTTAAATACCTCGACGAAGAATCAGTCAGAATATTGACTTTGCCATCTATAGGTGATCTCCGGGAAGTCTTCATAGGGGGATGTGGAATGCGGGATATAATTATAGAAAGGAACACAAGTCTGACAAGCCCATGCTTTCCAAATCTATCCAAAGTTTTGATAACTGGTTGCAATGGTCTTAAGGATTTGACGTGGTTGTTGTTTGCTCCTAACCTCACTCATCTCAATGTTTGGAACTCACGCCAAATAGAAGAAATAATAAGCCAAGAGAAAGCTTCCACAGCTGATATTGTTCCTTTTCGGAAACTAGAATATCTGCACTTGTGGGATTTACCTGAACTGAAGAGCATATATTGGAATCCTTTGCCTTTTCCATGTCTGAATCAGATCAATGTACAAAATAAGTGTCGAAAGCTGACAAAGCTTCCATTGGATTCTCAAAGTTGCATTGTGGCGGGTGAAGAACTTGTCATACAATATGGAGATGAAGAATGGAAGGAAAGGGTCGAGTGGGAGGACAAAGCCACAAGACTCCGTTTCTTACCGTCATGCAAGTTGGTTTTGTGTAATCGATAAATGAAAGCAGGTGTGAATAAATTTCTGATAAAACTTGTATGGTCTCAACGGTCATGTTGTTATGCTGCCTCATTATCATTCCTT
>27a6c434-af40-4479-b4b0-01fa9a9ec759_AT1G12300
CACAGAGTGAGAGTGAGAGTTTGAAAAGGAACGATTCAGCTTGAGATGGTGAAGTTGATGATACGGAGATTGAGTTCTCAAGTTTCGAAATTTGTTCAGCCTCGTCTCCTGGAGACAGGTACTCTGAGAATTGCTTTGATTAATTGCCCAAATGAGCTATCTTTTTGCTGCGAACGCGGCTTCTCTGCTTTCAGCGATAGAAATCTGTCTTATAGAGAGAGATTGAGAAGTGGGCTTGTCGATATTAAGGCAGATGATGCTATTGATCTGTTCCGAGACATGATTCACTCTCGTCCTCTTCCCACTGTTATAGATTTCAGTAGATTGTTTAGTGCCATTGCCAAAACGAAACAGTATGATCTTGTGTTAGCTCTCTGCAAGCAAATGGAATTAAAGGGAATCGCGCATAACCTCTACACTCTGAGTATTATGATTAATTGCTTTTGTCGATGTCGTAAACTCTGTTTGGCTTTTTCTGCTATGGGGAAGATCATTAAACTTGGGTATGAGCCTAACACTATCACATTTTCAACTTTAATCAACGGATTATGTCTCGAGGGTAGAGTTTCCGAAGCTCTGGAATTAGTTGATCGAATGGTTGAAATGGGACATAAACCCGATCTCATAACTATTAACACTCTGGTCAATGGACTTTGTCTCAGCGGTAAAGAGGCTGAAGCAATGCTTTTGATAGATAAAATGGTGGAATATGGCTGTCAACCCAATGCAGTTACCTACGGACCGGTTTTAAATGTAATGTGTAAGTCCGGCCAAACTGCCCTTGCCATGGAGTTGCTCAGAAAGATGGAAGAAAGAAATATCAAGCTCGATGCAGTCAAATACAGTATCATCATTGATGGTCTTTGCAAACACGGGAGCCTCGACAATGCATTCAACCTTTTCAATGAAATGGAAATGAAAGGGATCACAACAAATATTATTACCTACAACATTCTCATTGGCGGCTTTTGTAATGCTGGTAGATGGGATGATGGTGCCAAGTTATTGAGGGATATGATCAAGAGGAAAATCAACCCCAACGTTGTCACATTCAGTGTTTTGATTGATAGTTTTGTGAAAGAGGGAAAGCTTCGAGAGGCCGAAGAACTGCACAAGGAGATGATACATCGAGGCATAGCTCCTGATACTATCACATACACTTCTTTGATAGATGGGTTTTGCAAGGAGAACCACCTAGATAAGGCCAACCAGATGGTGGATCTGATGGTTAGCAAAGGATGCGATCCTAATATCAGGACGTTTAATATCCTCATAAATGGATATTGTAAGGCTAATCGAATTGACGATGGTTTGGAACTCTTCCGCAAAATGTCTTTGAGAGGAGTGGTTGCAGATACAGTTACTTATAACACTCTTATCCAAGGATTTTGTGAATTGGGAAAACTTAATGTTGCCAAAGAACTCTTCCAAGAGATGGTTTCTCGTAAAGTTCCTCCTAATATTGTGACCTACAAAATTTTGCTGGATGGGTTGTGTGACAATGGGGAATCAGAAAAAGCGTTGGAAATATTTGAAAAAATAGAGAAGAGTAAGATGGAGCTTGATATTGGTATCTATAACATCATCATTCACGGGATGTGCAATGCTAGTAAGGTGGATGATGCTTGGGATTTATTCTGTAGCCTCCCCCTCAAAGGAGTGAAGCCCGGTGTCAAAACATACAATATAATGATTGGGGGACTGTGTAAGAAAGGCCCATTGTCTGAAGCGGAACTGTTGTTTAGAAAAATGGAAGAGGATGGGCATGCGCCAGATGGTTGGACATACAACATACTCATCAGGGCACATCTTGGAGATGGTGATGCAACCAAATCAGTTAAACTTATTGAAGAACTGAAGAGGTGCGGGTTCTCAGTTGATGCTTCCACTATAAAGATGGTTATCGATATGTTATCGGATGGTAGATTGAAGAAAAGCTTTTTGGATATGCTTTCTTAGAATGTTTGATCTTAATCAACCAGAGATAAAGCTAACTATTTCTCTAAGTATCACAACTGTAGCAAATCTACTAGCTTTTGGAACCAACCTGAAAAACCTTCAGACTCTTGGAACTGGAAGTGTCTCTTAAGGTTGCGTTGTTTAGCAGAAAACTTTGTCAGGTGTAAGATTGGAGATGGAAAGACTGCTAGTTTCTGGTTTGATAACTGGACTCCTTTTGGTCCCCTAATCAAGTTCATTGGAACAGATGGCCCCTGTAGTTGAGAGCCCCTTTGAATGCTAAGGTAGCTGATTTATATAACTCAGTTGGTTGGACTCTAGCGGCTCCTAGAACTGGTTTGGCGTGTGACCTTCTTATCTACCTCTCTACTATAGCGTTGCCTACTGACTCTGACGAGTTGGATGCGTATGATTGGGTGGTGGAGGACAAGTTATGCAATGGGTTCTCCTCAGCTAAGACGTGGGAATTCTCAGACCAAGGTCGGATGTGGTTAGCTGGGCAAGCACAGTGTGGTTTAAAGGTGCAATTCCCAAACATGTCGCTTCATATGTGGGCAACAAATCTTGATCGCCTTCCCACTAAAGCTAGGCTTGCTTCTTGGACATTGAGGACAGAGACCACTTGTTTTTGACTTGCGAATATGCGTGTTATATCTGGTATACTGTTAGTGTGAGATTGGAGCTCCCTCCCATCAACTTTGTTGTGTGGAACGACCTCATGGCATGGACTCTTCAAAAGAACAAGCGTTCACCGCCAACAACTCTACGTAAGCTCATTGCTCAATCTGTTATCTATGCCATTTGGAAACAGAGAAATAATTTGCATCACAATCATGAGTATATTCTTCCATCGGTGATATTCAAGACCATTGACAGAGAGATTAAAAATTCCATTACTGCAAGAAGACTGAAGAAGCGTTTCAGGCGGCTTATGACTCTTTGGTTGCACTAAAATGGGCTCAACCCAG
>a3ac6fb2-0a84-4589-afa6-ffded13b56eb_AT1G12310
AGAAGAAGCAAAAGAGAGAAACATCTGACCCGGAATCTGACCTGAAAACCCGGAAGAATCGAAAAATGGGGAAAGATGGTCTGAGCGACGATCAGGTCTCGTCGATGAAGGAAGCCTTCATGCTCTTCGACACCGATGGCGACGGCAAAATCGCACCGTCAGAGCTCGGGATCCTCATGCGATCTCTCGGCGGAAACCCGACCCAAGCCCAGCTGAAATCCATAATCGCATCCGAGAATCTCTCTTCACCGTTTGATTTCAACAGATTCCTCGATCTCATGGCGAAACATCTGAAGACGGAACCTTTCGATCGCCAGCTCCGTGACGCATTCAAAGTGCTCGATAAGGAAGGTACCGGGTTCGTTGCTGTGGCGGATCTGAGGCATATTCTGACCAGTATCGGAGAGAAGCTGGAGCCTAATGAGTTCGATGAGTGGATCAAGGAGGTGGATGTTGGATCCGATGGAAAGATCCGGTATGAAGATTTCATAGCAAGGATGGTTGCTAAGTGAGATCTAATCTTTTATGTTTTGAAAGTTGAAATTTTTAAGAAGAGATTCTTTGTGTTTTTTTCACTTGTTTGTTTGATTTCGAGCGAATCCTAGCTAGGGTTTGTTTTATCATTGTGGAATTTGCTTACTAACTTTGTCTTCTTCATGTTTGTTTTCATTTTTAATGGAAATGTTGTCTGTGTGA
>cd60751e-822d-44f3-93ae-18be73e7b18d_AT1G12380
AAAAAACCATTCACAGTCAAGAACAAGAGCTCACTAGAAAGAAAAAAAACTAAAGAAGTGAGTAAAAATTTCATTTCTTCTGATCGCCGGAAAATGGCAGCGACGTTAAAGATCGTCGTCTTCCGGCGAAATCCTACTGCTGAAGAATGTCACACGTAAAATCCAACTCTCGCTTAAAACCCTTTTAGCAAGAGCCTCGAAATTTCCGATTTAGAAACTTTTTTTCTTTCTTGATGGCGACGACTAACGCTCACACGGCGACTCAACAGACACCACCACCACCACCTCCTCCTCCTCCAGCTCCTGCTCCTCCGGCGATGGATGGGTTAACAACAGACGAGCTAACAGCAAAAGCATTAAACAAGAGATACGAAGGTTTAATGACGGTGAGAACAAAAGCAGTGAAAGGTAAAGGCGCGTGGTATTGGACTCATCTTGAACCAATCCTCGTACGCAACACCGACACTGGTCTCCCTAAAGCCGTGAAGCTTCGTTGTTCTTTATGCGACGCCGTTTTCTCCGCCTCTAATCCTTCACGCACTGCCTCTGAGCATCTCAAACGCGGCACGTGTCCTAATTTCAACTCTGTTACTCCCATTTCCACCATCACTCCTTCTCCTACCTCTTCCTCTTCCTCTCCTCAAACTCATCACCGGAAACGTAACTCCTCCGGCGCTGTCACCACCGCGATTCCTTCTCGGCTTAACCCTCCTCCCATCGGAGGCTCTTATCACGTCACGCCGATAACCGTTGTTGATCCTTCTAGATTCTGCGGCGGAGAGTTGCATTATTCAACTCCTCCGCCGCCGCAGCATTTGATGCTCTCCGGTGGAAAAGATGACTTGGGTCCTTTAGCTATGCTTGAAGACAGTGTGAAGAAGCTTAAGAGTCCTAAACCGTCGCAGACTCAGTCTCTTACCAGATCGCAGATAGAGTCAGCTTTAGATTCTCTCTCTGATTGGGTCTTCGAGTCCTGCGGCTCTGTTTCTCTCTCGGGTCTTGAGCATCCAAAGTTTCGAGCTTTTTTAACACAAGTTGGTTTACCAATCATCTCCAAGAGAGATTTCGCCACCACGAGATTGGACTTGAAGCACGAGGAAGCCAGAGCAGAGGCTGAATCGAGAATCAGAGACGCAATGTTCTTCCAAATCTCATCGGACGGTTGGAAACCAGGAGAGTCCGGCGAGAGTCTTGTGAATTTGATTGTGAATTTACCAAACGGGACGAGTTTGTACAGAAGAGCGGTACTTGTGAACGGAGCTGTGCCGTCTAACTACGCAGAGGAGGTCTTGTTGGAGACGGTGAAGGGTATTTGTGGAAATTCACCTCAGAGATGTGTTGGGATAGTCTCTGATAAGTTTAAGACCAAAGCACTGAGGAATCTGGAGAGTCAACATCAATGGATGGTGAATCTTTCTTGTCAGTTTCAGGGACTCAACAGTTTGATCAAAGATTTCGTAAAAGAGCTTCCTTTATTCAAATCCGTTTCACAAAACTGTGTGAGACTAGCTAAGTTCATCAATAACACCGCGCAGATACGTAACGCTCACTGTAAGTATCAGTTGCAGGAACATGGCGAATCGATAATGCTTAGGTTGCCTTTACATTGCTATTACGACGATGAACGTAGAAGTTGTAGTAGTAGTAGTAGTGGTAGTAACAAGGTTTGTTTCTACGAGCCGTTGTTTAATCTTCTTGAAGATGTGTTGAGTTCCGCTAGAGCAATTCAGTTGGTAGTACATGATGATGCTTGCAAGGTTGTTTTAATGGAGGATCATATGGCTAGGGAGGTTAGAGAGATGGTTGGTGACGAAGGGTTTTGGAACGAGGTAGAAGCGGTTCATGCTTTGATCAAGCTTGTTAAAGAGATGGCTCGGAGAATAGAGGAAGAGAAGCTGCTTGTAGGGCAATGCTTACCTCTATGGGATGAGCTAAGAGCTAAGGTTAAAGATTGGGATTCTAAGTTTAATGTAGGGGAAGGACATGTGGAGAAAGTCGTTGAGAGAAGATTCAAGAAGAGTTATCATCCGGCTTGGGCTGCGGCTTTTATACTTGACCCTCTTTACTTGATAAGAGATAGTAGCGGAAAGTATCTTCCTCCGTTCAAATGTTTGTCGCCAGAGCAAGAGAAAGATGTAGATAAGTTGATAACAAGGCTTGTGTCTAGAGATGAGGCACACATTGCGTTGATGGAACTAATGAAATGGAGAACCGAAGGGCTTGATCCTATGTATGCAAGGGCGGTCCAAATGAAAGAGCGTGATCCGGTTTCCGGAAAGATGAGGATAGCGAATCCTCAAAGCAGTAGACTTGTTTGGGAGACGTATCTTAGCGAGTTCAGGTCACTAGGAAAAGTTGCAGTAAGGCTCATTTTCCTCCACGCTACGACTGGAGGGTTCAAATGCAACTCCTCTCTTTTGAAATGGGTAAACTCGAACGGGCGGTCACATGCAGCCGTTGATCGAGCTCAAAAGCTGATCTTCATATCCGCTAACTCGAAATTCGAAAGGAGAGATTTCTCAAACGAGGAGGATAGGGATGCAGAGCTTCTCGCTATGGCTAATGGTGACGACCATATGCTAAACGATGTTCTTGTCGATACGTCCTCAGTGTGACATTTGAATCTCTTTTTTGATCAATTTGATTTCACCTTAGTTTTTCATTAGAATTTGGCATTTCTTTAGGATTGTTTAAATTCATTTCTTTGATTTACTAGTATCTCATTCATACTATCATTAATATTCAATTTGTACTTGGTTTCTTTAGAAGGTGATTGAGAGTATTTGTATTTCTTTAGTCTATATAAT
>177fd0d3-112e-460d-b7b7-a7dd24465979_AT1G12440
CTGGCGAAAGCTAAGAGGTTTCGGTTACGGTCTCCATCTCCGATCAAATCACGAAGTTTCTATCGGAAATTTTCAGTGATACATACCGTCAGAGATTTTCTTTACGAGAGAATTGTCGCCGACATACTAAAGCAGAGTTTTGGGTGGGAATTAGGTAAATATCTTATTGGTTTTGTTCTGTGCCGATATGCAGATTTGTGTTCTTCGTTTGAATCCTTCATCTATTCTTGAACCATTCGATTTAAGTTTTTGACGGCGAAGATTAAACAACTCTTATCTATCTCTTTTTTGTCCTTTTTTGCGCCGGAAGGGTAAAGTGGTCTTTGTGAGATAGACGCTGACCTGGTCTTAAGTGTTGACAAATGACGCATTTACTCTTCGACTTTATAAAGAGTTCCAAGGGTATTTTAGTCATAAATGAGAAATAATTTTAGTCTTTCTCGCTTGAGAAACAAGCCAAGAATCTCCGTTTTCTAAATCTTTCGATATTGTCAATTTCCCTTTATTTTCTCGACGGAATCATAAATAAAAACCCTAAACCTAAAGTCACAAATTCATTCTTCATCTGTTATTCACGATTTGTGTTGTCTTTTCTTTTGCAGTAAGATTTCGACTTTGGAATTGGGAGATCTTTCCATTATGGGTTCTGAGCAAAACGACAGCACAAGCTTCTCTCCTTCAGAGCCAAAGCTCTGCGTCAAAGGATGTGGCTTCTTCGGATCTCCATCGAACATGAACCTCTGCTCTAAATGCTACAGAGACATCCGAGCCACGGAGGAACAAACCGCTTCCGCTAAAGCCGCCGTCGAGAAATCTCTAAACCCTAATAAACCCAAAACTCAACCACAACAGAGCCAAGAAATCACTCAAGGCGTCCTCGGATCTGGATCGTCTTCCTCATCAACGAGAGGGGGTGATTCGGCTGCTGCTCCGTTGGATCCACCGAAATCGACGGCTACGAGATGCTTGAGCTGTAACAAGAAAGTTGGCGTGACGGGTTTCAAGTGTAGGTGTGGAAGCACTTTCTGTGGAACTCATAGATATCCAGAGAGTCACGAGTGCCAATTCGATTTCAAAGGAGTTGCGAGAGAAGCTATTGCTAAAGCTAATCCTGTGGTGAAGGCTGATAAGGTTGATAGGATATGAATTGGTGAAGAAACTGTTGTGTTCTCTTTTGTTTTTTTATTTTCAAGTCTCGTGATGTTGGTGGTTTGGCTCTCTGTTTTCTGCTCTTATTATGGTTTTATTTGCTTTTAGGGTTTCTTAGGAAAGGCCTTAGATTCTGCTATTATGTGGTTTCATGTTTTGCAACATTGGATTTGTTGTTCTGTAATAAAGTGTTGGTTAT
>277f086d-763b-42bb-beb4-dd1dbe5cd4ef_Chr1:4242000
GGCACAGAACAAAACCAATAAGATATTTACCTAATTCCCACCCAAAACTCTGCTTTAGTATGTCGGCGACAATTCTCTCGTAAAGAAAATCTCTGACGGTATGTATCACTGAAAATTTCCGATAGAAACTTCGTGATTTGATCGGAGATGGAGACCGTAACCGAAACCTCTTAGCTTTCGCCAGAGAGAAATTAGGACAGAACAGAAACCAGACTCTTTTAGTTCTTTTGCATTTGTCTTTGTGGTCAAATGGTTTATTCATATGCGGTAAGGCGCACGGAAGATTTAATACATCCCTGATAATATTCGTTCGATGAAACAATCGGAGAGTGATGACGCCATTGTTTACTAATCCAACGGTGGTGATTGGAAGTTTTTTGATGAGATAAAGTGGATATAAAATGGGTGGGGTTATCAACTTTTTATGGTGTTTGTGGATTACGATAAAGTTGGTTCGAGTTCGTGAAGATAATCGGTTTTATATGAACCGGGTTTGGTTTGTGGGGACATGCTTAGCTGGTTGGACGGTGACGTAACAGTAGGATAAAGAAAAAAGGTGGCGCGTTTGTCCCGACGCGATTAGTCCATCGCTCTTTTGATTTGATCGGAATGTGATGATATGTTGTTCCAAATGTACTCTTTCTTCCTTGGGCCTTTTCAATTATCTCTTTCTTTTCTTCGCTAAAACGACCGGATTTTAAAAGTGGTCAGGTCTTTTCTCACTGAGTT
>0b7821db-6cc2-497c-85fc-a87416812482_AT1G12500
TCTCTAGAAAAAGAAAGAAAGAAGAAAAACTTATTGTTATTCCCATTTCGCCCCTATCCGAAAAATGGTTGAAGCTCAATCATGGACAACGCGGCGGATGAGCAATCCTAGATTCGACGCCGCCGCAACCGCCGCACCAACCATCGTAGACATCCCCGGAACACCACCACACTCCTCCGCTTCTTCACCACTCAAACCCTTCTTCCTCTCTTCCCCCACCGTATCACCAACAATCCTCACGGCGGCTATAATCGCCGCCTGGTTTGGCTCAAATATAGGAGTCCTCCTCTTAAACAAATACCTTCTCTTCTACTACGGTTTCCGTTACCCAATCTTCCTCACCATGACACACATGTTATCATGCGCCGCCTATAGCTCCGCCGTAATCAATATCGCCGGAATCGTGCCACGTCAGCACATCTTATCTCGCCGTCAGTTTCTAAAGATCCTCTCTTTGTCAGCGATCTTTTGTCTCTCCGTCGTCTGTGGCAACACTTCGCTACGTTATATCCCTGTTTCTTTTAATCAAGCTATTGGAGCTACGACGCCGTTTTTCACCGCCGTGTTCTCTTTTCTCATTACTTGTAAAACAGAGTCCACTGAAGTTTATTTAGCTCTTCTTCCGGTTGTCTCCGGCATCGTTCTTGCTTCTAACTCTGAACCTTCTTTTCATCTTTTTGGTTTCCTTATCTGTGTTGCTTCCACCGCCGGTAGAGCTCTCAAATCCGTCGTCCAGGTATTAATCGGTTTGGTGTATTGAATTTTCCGTTTTAGTACTAAGAGAATCAGAAATTGCGTTCGAATTTCGATTTTATTACAAAACATCACTCTTAAATTTTTCCGAATCCAGGTTTATTATAACAAATCTGGAAGAAATTTAGTTCCAGTTCGAATCCGGTTTTTATTCTTAGAACTGAAATGAGTCCGGTTTAGTTCAGTCTCTGTCTGAATTTCAATCTATAGCATTTAAACAGATAATTCAGATTCTAATCGATCGGTATGATCGAATTGCGTCTATTGGATCTCACTATTGGTTTGGTTGAACCGGATTTTGTGTATTTTGTAGGGGATTATTCTGACGTCGGAATCGGAGAAGCTACATTCTATGAATCTTTTGCTATACATGGCTCCAATGGCGGCTTGTATCTTACTACCATTTACGCTATACATTGAAGGAAACGTTTTAAGAGTTCTAATCGAGAAAGCGAGGACGGATCCATTGATCATCTTCTTGTTAGCCGGGAATGCGACAGTGGCATATTTAGTGAATTTGACGAATTTCTTGGTGACAAAGCATACAAGTGCTCTCACATTGCAGGTTTTGGGGAACGGAAAAGCTGCGGTGGCTGCCGGAGTCTCGGTTTTGATATTTAGGAATCCGGTGACGGTGATGGGAATAGCCGGATTTGGTGTGACGATTATGGGTGTGGTTCTCTATAGCGAAGCTAGGAAGAGATCCAAATTGCTAAACCAGAAGTGAAAAGTGTGAAGAGAAAGATTATTGGATTTAAACCGGTGAAGTAATTTTTACTTTTTAATTTTTACTTCTTTTTTTTCGGTTTAGTTTCTTGATTCTTTGGAATTCTGCTATTGTTTGGAACCGGTTTGGTTCGTTTTGAGAGGGGGAAAATCAATTTAATTGTAAATGGTTGAGATTGGGGAAAAACTATGAAAAGAAAAGTGGAGATATATTTATGTAACAAAAGTGAAAAAGTAGGGAGCATAATTAAAGGAAATAAGATTGTAT
>add399ed-5ccd-444c-aab1-81552a29804f_Chr1:4268000
ATGGCTCGATCCTCCTGCAAATCAAATTCAGCTACTTAAATACTTAATCATCGAATCAGGAAAGCGAAAAAGCTCAAATTGGAAATAGGGTATTTCAAAAGTTCAAAGCTTTAAACCAAAACCTGATGGAGATTACGATCAGAAGTGAGAGCAGTCGCCATCGGAGAGCTAACGAAGCTTCGTGAAAGTCCCAAGAGACGTGGAGACGATCGGGAGAGGAAGGAGAAATTGAGAGATTGAGATTTGGGGTTGGTAGAGGAAGAAGAAGAAGAAGAAGAGAAGGCGATCGCGATGGGAATCGCAGAGGCGGCGGCTACGACGGCTGAAGTCGTTGCCACTGACCTGAGAATTGATGCCATTATCTTGCTTCTTCAGTTTTTGCGGCTTTTTATTTCTGACCTTTCAACAACCTTTAAATTTTATCATTTTTAATTAAAAAATAAATCGGTTAATCTGGGGATCACTATTACTTTGGTAAATTAATGTGCAGTAATTCTGTTGTTATTACAAA
>34448909-daa3-4c64-b422-601761c03add_Chr1:4294000
TATCAGGACGTTTAATATCCTCATAAATGGATATTGTAAGGCTAATCTGATTGACGATGGTTTGGAACTCTTCCGCAAAATGTCTTTGAGAGGAGTGGTTGCAGATACGGTTACTTATAACACTCTTATCCAAGGATTTTGTGAATTGGGAAAACTTGAAGTTGCCAAAGAACTCTTCCAAGAGATGGTTTCTCGTCGTGTTCGTCCTGATATTGTGTCCTACAAAATTTTGCTCGATGGGTTGTGTGACAATGGGGAACCAGAAAAAGCGCTGGAAATATTTGAAAAAATAGAGAAGAGTAAGATGGAGCTTGATATTGGTATCTATAACATCATCATTCATGGGATGTGCAATGCTAGTAAGGTGGATGATGCTTGGGATTTATTCTGTAGCCTCCCTCTCAAAGGAGTGAAGCCCGATGTCAAAACATACAATATAATGATTGGGGGACTGTGTAAGAAAGGCTCACTGTCTGAAGCAGACCTGTTGTTTAGAAAAATGGAAGAGGATGGGCATTCGCCAAATGGTTGTACATACAACATACTCATCAGGGCACATCTTGGAGAAGGTGATGCAACCAAATCAGCTAAACTTATTGAAGAAATAAAGAGGTGCGGGTTCTCAGTTGATGCTTCCACGGTAAAGATGGTTGTCGATATGTTATCGGATGGTAGATTGAAGAAAAGCTTTTTGGATATGCTTTCTTAGAATTTTGGTGTTTACATCATATTACCGTCTCAGAGCATTGAAAGACTAAGTTGGAGTTTCATATGTGACAACATTGATGTACACAACATTTTTCTTAAGCAGATCGACCACCAAGATTTATAACCATTCTCCGGGCATGAAAGCAAGCTCATAATTTCCTTATCACTCTGTTCATCTGTCTACATTGCTTTTCAGATTGTACTTGCTAAATTCTGCACAAATATGTATAGGTAAATGATATAATTTGTAGCTTAAA
>089acc41-b1ed-452a-94ea-4ff80f52380c_AT1G12710
TCTGTCACCAGTCACCACCACCAAAAACCCCTTCTTTATTGCTCTGTTCTTTGAGCAAACAATTTTGATTTCTTCGCGAGCGAAGAAACCTCAAAGACGAAAAGTCTCGAAATTTCATAACTTTTTCTTGAAGATCTATCTAGATCACCCATTTTCTTAAAAACCTCTTGAGATTTTTCTATCTCGTGAAAAGAGGTTTTAAGGTTTAGATGGGTGTGGCTCACTCTGATCTTCACAATGATTTGTCTTCTTCATCTTGTTTTGGGGATCGGAATATCTTGAAGCCTGGTTTAGGAGATTTACCAGAGGCGTGTGTGGCTATAATTGTTGAGAATTTGGATCCTGTTGAGATCTGTAGATTCTCAAAGCTCAATAGAGCATTTCGCGGCGCTTCTTGGGCTGATTGTGTTTGGGAATCGAAACTTCCTCAGAATTACAGAGATGTTCTCGAGAAAATCCTTGGTGGCTTCCCTGAAAATTTGCAAAAAAGACACCTTTATGCTTTTCTCTCCAGGATTAACTCATTCGATGATGCCACCAAGGTTCGCTCTTCACACACTCTCTCTCTCTCTGTTTCTTCTTTTTCCAGGTTTATATGTAAAAGTTAAGATTTTTTTCTTAAATTGGAAACTTTTTCAATCAAGAATCATCATAGACGAGTTTTGATTGTGCAGAAGGTATGGATAGATAAACGAACCAGTGGTGTTTGTCTATCCATTTCAGCCAAAGGATTATCCATTACAGGCATTGATGATCGTAGATATTGGAGTCATATCCCCACTGATGAATCTCGGTGAGTTTTTGTGTCTTTAGATTATAATTATCTAATGGGAATCATCTGTGGCATGTACTTGCTTGATTTGATTGCTTAACACTAACTCAGTTCTTGCAAAAGTATGCTTCATTTGTACGTTAACTTGTGTGTTTGTTGGATTGTCTAACACAAGCTCTTCAAAAGTGTGCTTTTGTAAACCTGAAATTGTGTTTTGATCATGTGGTTTCAGGTTTGAGCTTTTCGGTGATCTGAGTTTATTACCATGTGTTAGACTCCTTTGTACAATTAGATATCTGTCATGTTCTTATCAGAGTTTGGATACATGTTATGGTCTAACATTCATTGGTGCTTGCAGGTTTTCTTCTGTAGCTTATCTCCAACAAATCTGGTGGTTTGAAGTTGATGGTGAAATCGATTTCCCATTCCCGGTTGGAACCTACAGCATTTTCTTCAGGCTTCAATTAGGCCGGTCGGGCAAGTGGTTTGGTCGACGGGTCTGTAACACAGAACAAGTCCATGGTTGGGACATTAAACCGGTTCGATTTCAACTCTGGACTGAAGATGGTCAATATTCCTCATCTCAATGTATGTTAACTGAGCGGGGAAACTGGATTCATTACCACGCCGGAGACGTTGTTGTCCGGGAATCGAATAGGTCATCGACAAAGATTAAGTTTTCGATGACTCAGATCGATTGTACACATACCAAAGGCGGGTTATCTCTAGACTCTGTAGTCGTGTACCCGAGCTCGTGTAAAGACCAGTTGAAGCGGTTTTAATGTTTCAACCGGATCCGGTTTAGTGAGAGGTTAAAGCAGGGTTTTTTGTTATGCAGGTCTTTAGCCCCTTCTATAGATGTAGTTAGAGCTTCTATTTAGAGAGCTTTTGTTTTGTAACTTCATTGAGTTTTGAGGCAAACTGTAATAATATGTTGTGGTTATGAAACTAAACCATCTGTTATAACTTGTTATTAGTTACGTTAAGAATGATTAATCGTTACAAA
>3c92db0f-cb38-4ff7-be6c-de018908c552_Chr1:4348000
TTAGCGTCGGCAGAGAGTGGTGGTCTCTAGGATTTTAGCTCTCGGAGATGGAAGCATGCCTAATTTTACTCTATCGGTGAGCTTCATTGTTCGATTTCTATGTAGCAGCACTTTCTAATTCAGTGTAACCATGGTTGATGACGACCGATTTGAGGATATATGATTTCAGTTTTGTAATTTCATTGTCTGATTGATATGTTTTGGGGTTTTGATGTTGAATATTGTTTTAACGTAGTAAAGTAT
>db7fd7e8-baac-4b85-8a82-6e0a6bf5b983_AT1G12775
AGCTTGAGATGGTGAGGATGATGATACGGAGATTGAGTTCTCAAGCTTCGAGATTTGTTCAGCCTCGTCTCCTGGAGACAGGTACTCTGAGAATTGCTTTGATTAATTGCCCAAATGAGCTACTTTTTTGCTGCGAACGCGGCTTCTCTACTTTCAGCGATAGAAATCTCTCTTATAGAGACAAATTGAGCAGTGGGCTTGTCGGTATTAAGGCAGATGATGCTGTTGATCTGTTCCGAGACATGATTCAGTCTCGTCCTCTTCCCACTGTTATAGATTTCAATAGATTGTTTAGTGCCATTGCCAAAACGAAACAGTATGAGCTAGTGTTAGCTCTCTGCAAGCAAATGGAATCGAAGGGAATTGCACATAGCATCTACACTTTGAGTATTATGATCAATTGTTTCTGTCGCTGTCGTAAACTTTCTTACGCTTTTTCTACTATGGGGAAGATCATGAAACTTGGGTATGAGCCTGATACAGTCATCTTTAACACTCTACTCAATGGCTTATGTCTCGAGTGTAGAGTTTCTGAAGCTCTGGAATTAGTTGATCGAATGGTAGAAATGGGACATAAACCCACTCTCATAACGCTTAACACTCTGGTCAATGGCCTTTGTCTCAACGGTAAAGTCTCTGATGCTGTGGTTTTGATTGATCGAATGGTTGAGACTGGCTTTCAACCCAATGAAGTAACTTATGGACCGGTTTTAAATGTAATGTGTAAGTCCGGCCAAACTGCCCTTGCCATGGAGTTGCTCAGAAAGATGGAAGAAAGAAATATCAAGCTCGATGCAGTCAAATACAGTATCATCATTGATGGTCTTTGCAAAGATGGGAGCCTCGACAATGCATTCAACCTTTTCAATGAAATGGAAATCAAAGGGTTCAAAGCTGATATTATTACCTACAACACTCTCATTGGAGGCTTTTGTAATGCTGGTAGATGGGATGATGGTGCCAAGTTATTGAGGGATATGATCAAGAGGAAAATCAGCCCCAACGTTGTCACATTCAGTGTTTTGATTGATAGTTTTGTGAAAGAGGGAAAACTACGAGAGGCCGATCAACTGCTCAAGGAGATGATGCAACGAGGTATAGCTCCTAATACTATTACATATAATTCCTTGATAGATGGGTTTTGCAAGGAGAACCGCCTAGAGGAGGCCATCCAGATGGTGGATCTGATGATTAGCAAGGGATGCGATCCTGATATCATGACGTTTAATATCCTCATAAATGGATATTGTAAGGCTAATCGGATTGACGATGGTTTGGAACTCTTCCGCGAAATGTCTCTGAGAGGAGTGATTGCTAATACAGTTACTTATAACACTCTTGTCCAAGGGTTTTGTCAATCGGGAAAACTTGAGGTTGCCAAAAAACTCTTCCAAGAGATGGTTTCTCGGCGTGTTCGTCCTGATATTGTGTCCTACAAAATATTGCTGGATGGGTTGTGTGACAATGGAGAACTAGAGAAAGCATTGGAAATATTTGGAAAAATAGAGAAGAGTAAGATGGAGCTTGATATTGGTATATATATGATCATTATCCATGGGATGTGCAATGCTAGTAAGGTGGATGATGCTTGGGATTTATTCTGTAGCCTCCCTCTCAAAGGAGTGAAGCTTGATGCTAGGGCATACAACATAATGATTTCAGAATTATGTAGGAAAGACTCACTGTCTAAAGCAGACATACTGTTCAGAAAAATGACAGAGGAAGGACATGCTCCAGATGAGTTGACATACAACATACTTATCAGGGCACATCTTGGTGATGATGATGCAACCACAGCAGCTGAACTTATTGAAGAAATGAAGAGTAGTGGGTTCCCAGCAGATGTTTCCACTGTTAAGATGGTTATTAATATGCTTTCTAGTGGTGAATTGGACAAAAGCTTTCTAGATATGCTTTCTACAACTCGGGCTTCATTGAAATGAATATTTCTTGTGTAGCTATGATTTGTTGCTTTTCAGGCATCAACAAGGTCAAATGGGCTCAATTTTTGTCCTAAACACATTGAATCCATTGAACAAGCCTTTTTATTCAGTGAAAGAAAACTAAA
>3fac314a-41dc-464a-bac3-f0dc2cce16c2_Chr1:4355000
TGATGCTGTGATTCATTTTGCGGGTCTTAAAGCTGTGGGTGAGAGTGTTGAAAACCCTCGCCGCTACTTTGACAATAACTTGGTTGGAACAATCAATCTATATGAGACCATGGCAAAGTACAACTGCAAAATGGTTAGATATAATTCTTAAACTTCAGAAATGTTTTACTTTTTTTTCCTTATATTTCCTTGTTCGGTTTTACAATGGTGGGGATACAAATTGATGTGTTGTTGGAATATACAGATGGTGTTTTCATCTTCTGCCACTGTTTATGGACAACCTGAAAAGATTCCATGCATGGAAGACTTTGAATTAAAGGCTATGAATCCTTATGGTCGTACTAAGGTAAATTTTACTCAATATGCCTTTGGACCGTAATGTCTCTCTCGCTTTTCCTCCTTTATCCAAGTCTCTCAGACTTTAGAAACTCTTGGTTGTAGATTTATAATCGTGAAAGTTGGCTCTATTGTGATTAATACCTTGTAATTTTTCCAAATGTTACCTGAGCTAAGAAGCCTTTCTTAAGCCTAACAAAGATAATAACAATGCTCAATTGTTGAAAAGTCATGATGGATTTACCAAACTTTCCTTTGTGCAGCTCTTTCTTGAAGAAATAGCTAGAGATATTCAAAAGGCAGAACCGGAATGGAGAATTATTCTGCTGAGGTACTTCAATCCTGTAGGAGCACATGAGAGTGGCAGTATTGGTGAGGATCCAAAAGGCATCCCCAATAACCTCATGCCTTACATCCAACAAGTGGCCGTTGGACGTTTACCGGAACTCAATGTCTATGGACATGACTATCCCACCGAGGATGGTAGTGCGGTAAGAGACTACATCCATGTGATGGATTTAGCAGATGGCCATATCGCTGCGCTCAGGAAGCTATTTGCTGATCCAAAGATTGGTAACTTTCTCAGACATTTAACTGTTAGAAGTTTTTAGTTTGATTTGATAGATTATTTCTCAGACCTGTGTTATGTTGGAATACCAGGTTGTACTGCTTACAATCTAGGGACTGGTCAAGGAACGTCTGTGTTAGAAATGGTTGCAGCTTTTGAAAAAGCTTCCGGCAAGGTAATAGCAGAAAATGAATTCAGAAGGGTAAATAGTTTGTGATTGTTTGTCTAAAATGGTGAAACAAAAACAACATGTGCAGAAAATCCCGATTAAGCTCTGTCCGAGAAGGTCAGGAGATGCAACAGCAGTTTATGCTTCAACAGAGAAGGCTGAGAAAGAACTTGGCTGGAAGTAAGTTTAACTCTTTCACCATTAACATGATTGGTTTAGGAGATAAATAATGTTATTAAACAATCTGATTTGGTTTATTAAAGGGCAAAATATGGAGTGGATGAGATGTGCAGAGATCAGTGGAAATGGGCAAACAATAATCCATGGGGTTACCAGAATAAGCTTTGAATTTACTTCTTTTGTTTGGAGTTACCATTTCTAATTACTCAAATCTAAAAGAAAGAAATATACATACATATGATGATATAGTTGTGCTTTATATTCCACATGTATCGAACTGATCTCTTACTTCGATGAATAAAATGGAAAGTTGATTTGATTGAA
>84254de7-f480-4594-821c-538e01ffc3c0_AT1G12830
TCAAAGCCCTAACTCTGAATCGTCGTCCTCAAACCAAAATCGCGAGTCTCTGAAGTAAGAAGATTGATTCATCTATGGCGGATGTTGAGAATCAACAGGATTCTTCGTTTCCTGTGAAGCGAAAATCGGATCTGTTTTGTCAAGACCAGGATAATGTGACAAACAAGGCTCAGAAGCTTAATCCTTCATTGAATTCTGCTGATTCTGAGTCCAAAGACGGAGAAACTAATGGAAGTGGCCAAATCGAGAATCTGAATTCTTCCACCGAGGAAACGATTGGAGCAGAATCATCGGTTTTATCGGAGAAAGCAGCTGAAGAGGTTGAGAGTGGCGTAATCGGCGATGTTGGAGCTGAAGAGGAGCAAGAGGATGAAGAAGATGAAGAGGAAGACGACGAGGAAGAAGAAGAAGAAGAAGAAGTTGTTGATAGGAAAGGTAAAGGGATTTCGCGAGAGGATAAGGGAAAGGGAAAAATGATCGAAGTGGAAGAAAGTGATGATGAAGACGACAGTGATGATGATGAAGATGACGAAGGTTTTGATGAAGACGACGAAAGCGATTTCTCCGATGATCCTTTGGCTGAGGTTGATTTGGATAATATCCTTCCGTCGAGGACTAGGAGAAGATCGAGCCAGCCTGGAGTTTTCATCCCCAATGAATTCAGTAACCGCCATGTCAACGACGAGGATGATGAAAGCAGTGATAGTGATGCTTAAAGACCTTAGCTTGTAAGAGGTTAGTGATTAAGATAACTGAGAATTAGTTCCTTTGATTCTAAAAGAGAGTTTGTCACTGTTCAGTGATTATTAGTTATATCTATTGATGTTTCAAACGCTTGGACCAAAGTGGGCTTTATATATATCTATGATGTTCTTGCAA
>ad85d84d-0210-40c2-a66a-c9a8ca6b2978_Chr1:4378000
AAAGAAACACCCATGGCTCTGTTTTCTAGCGTCTCAGTTTCCGCGTTTCTCTTGATCGTTGTATCGGTTCAATGGACTCTGGTTTGCAGTGAATCCACAATCTTAGCTTCTCCTGCTGTTTTACCGTATATCAATGCACCAGATATGTCTTCATTTTTCCCTTCTCCGACCAAAGACTGGCCAATAGAGACAGCGACATCTCCTGTTCCAGAACCAGAAGCGCCTGGTCCAAGCTCAGGCCAGCTTAATGGGAAGATTTCAGGCAGATCAATGCGGCTCCATCCTGATATTTCCTTGGTTCTAGCCATTGTTGGGATCTGTACCTTTCTATGTTTTAATGAACCAATACTTGTTAGGTTTCTACACTATTGATGTTGTAATCTTTTGTGGTTCGCTTTTAGAGCCTCATTGTTCCTTCTTGGAGTCTGTTTTACTCTTCATCACATGAACTTCAACATATACTACGTTGTTACTGTTA
>bfee0a28-5c2b-4779-9bff-255c2ff488b8_AT1G12850
GTACTCAAGAGAAAGGCGATGGGGTCATCACAGTCTTCGCAATTACTCGATGAAGAAGAAGAAGAAGAAGATGAAGCAGAGAGCGAAGGTGAAGAAGTAGAAGAAGAAGAAGATGAAGCAGAGAGCGAATTGAATAACAGAAGAATCGAGCTGGATAATCTCTTGGTCAAGAAAGTTCTCGAGCAAGAGCCTGAGATGCTTCCTTGTCACGCCTCTGCTTCTCCACTCTCTCCTCAGCTCTCTTCTCTTGGAACTCCTCGAATCGGACCTTCCATTAAAGTCTGGGATCCTTACAACGTCCTCGCGCCACCTCCTCCTTCTTCTCCGCCTCTTTTCTCTCGTATCTCCTCCGCCGCGGAACACGATCGCTCCGCCGTGACGGAAGTCTATTTCATCAGCCACGGCGAGTGTGATCTCAATCTCAGGCCTGATCTGATTGGAGGTAGATGCCACGTGGCTACTCTCACACCCAACGGGAAACGTCAGGCGAGAGCTCTAGCCGTATTTTTAAACTCTGAAGGTGTTCGATTCACCTCCGTCTTCTCTTCGCCTCTGGATCGAGCTAGATCCATGGCTGTTTCTGTTTGCCAGGTACAGTCTCTACTCTTCGATTTCTCAATTCTAGATCTAAGGCTGTGAAATTGGAATCCAATTCTTCAAAATTAGGTATTAGTATAGTAGCTAGGAAGCTCATGAAACGAAACCAACCTAAATCATTCTATAATCTTGTTAGATCGAATCAGCCTGATGATTCTAAGAAAAACAACTTTAAGACTCTATAGTGTTGTTCATGGTTCAATAATGTTGCGTGATGGATTAGTAATAAGAACAAACAAATATAGTAAGAATCTCTTAAGACTGCGATGGAACTAGTTAGGATGCTTGTAGGATGATTTCTGGATTGAATGCTGCATTGATACTTGTTGCAGGAAATGAATTTTCCTGAGGAGCATTTGCAAGTCTCGGATGCTGTGGTTGAGATGAGTTTAGGGGACTGGGAAAGCTGTCATCGGTCAGAGATTTACACACCTGAAACTCTAAGTTTAATAGAAAGATGCCAACCTGATTTCTCAGCTCCATCTGGTGAATCACTCAGACAAGTAGAGTTTCGGATGGTTCAGTTTCTGAATGGGACAGTCTCAGGACTTTCGGAGAAGCTCAGGTCAGAACTTCTTCCATCTACACAGCACACAAATTCCAGAGGGTTCTCGTTAGCTACTTCTATTCATCGCCCAATTCTTACAAGGAAGAAATCTGGGAAGAGCCGGTTTCAGGTGATGAATGCAACTGGTGATCACGAGGGTAGTGAAGAGATATTTAGTAATCACAATGATGAACAACACCTAGGTGATATAAACATCAAGAGTTCTTCTTCTCAACTCTCAACCTGCATTGGAGTTTTCACTCACTCTTTACCTATAAAGTGTCTTCTTACCGGTATCCTTGGATGCAGCCCGGTAATGACACATAAGATCTGTGTGGAGGATTCCTCTGTGACCGTATTACAGCATTCGTGGAAAACCGGGTGGCAGGTAAAGCGGTTAAATGACACCGCTCATCTTAGACTGTTGTAGCCTCATCATCATCAAATTCTTTTACTCTCTGAAAGCTCGAAAACACAGCGAGCTGGTAAATTATTGCAAGACCTTCACAAGTCATTTGAGTCTGCAGAAGAAGATCAACAAGCTTGCAGATTACATGCTCCCGCCACGAGCCTCTTGTACGTTTGTTTTGAGAAAGAAAAGCTAAAGATTTGTTAATGCTGATGTTTCACTA
>9714d0bc-5d47-4a05-85e8-cbdfac6a20b4_AT1G12900
TTCAGGGTTTTTCTGAGTTCTCAGGACTTCGAAACTCCTCTGCTCTTCCCTTTGCCAAGAGATCTTCTTCCGATGAGTTTGTTTCCTTCGTCAGTTTCCAAACTTCTGCAGTGAGTTCCTTTTTCACCCACTCCTCTCTATTGCTCCTGTGTTATATATCTTATGGTGCAATCTTGTAAACTCAAGAGCTGTTTCTTGTGTCTAATGCCACCATTGTAGATCTATCCATGATGAACAAGGCTGCATGGCATGATCAGCCATGATTAACCATATACGTTTTTTTTTTCTGTCTCTGTGTTGTAGATGAGAAGCAATGGTGGATACAGGAAAGGGGTGACCGAGGCCAAGATAAAGGTAGCCATCAATGGGTTCGGTAGGATTGGTAGGAACTTCTTGAGGTGTTGGCATGGTCGTAAGGACTCTCCTCTTGATGTCGTTGTCATTAACGACACTGGTGGTGTTAAACAAGCATCACATCTCCTCAAATACGACTCAACTCTTGGAATCTTTGACGCTGATGTCAAACCTTCAGGAGACTCAGCTCTCTCTGTTGATGGAAAGATCATCAAGATTGTATCTGATCGTAACCCATCTAATCTCCCCTGGGGGTAAGTTAAAACAACACTTCTCATATCATTTGAATTGAATCAACCCAGTTAGATCTAAACCTGGTGATGATGTTTAGGGAACTAGGCATTGACTTAGTTATCGAAGGAACCGGAGTGTTTGTTGACAGAGACGGTGCTGGGAAGCACCTTCAGGCTGGAGCCAAGAAGGTTCTTATCACTGCACCTGGAAAAGGTGACATCCCAACTTATGTCGTTGGTGTCAATGCTGAACTTTACAGCCATGAAGATACGATCATCAGCAATGCGTCTTGTACTACTAACTGTCTCGCTCCATTCGTCAAGGTTCTTGACCAGAAATTTGGTAAGCGTCTCATTGAAAGTCAAATGTTGCTATGTTGCAATCTTGTAAAAATCTGAGTAATATTGTGTTGTGTGTTAAACTTGTTAGGGATCATAAAGGGTACAATGACAACTACTCACTCATACACTGGTGACCAAAGGTTGTTAGATGCGAGCCACCGTGATCTAAGGAGAGCAAGAGCAGCAGCTTTGAACATTGTTCCAACATCTACAGGAGCAGCCAAAGCTGTGGCTCTTGTGCTTCCTAACCTCAAAGGAAAACTTAACGGAATTGCATTGCGTGTGCCAACTCCAAACGTTTCAGTGGTTGACTTAGTCGTGCAAGTCTCCAAGAAAACTTTTGCTGAAGAAGTCAATGCTGCTTTCAGAGATGCAGCTGAGAAAGAGCTTAAAGGTATCCTTGACGTCTGTGATGAGCCTCTTGTCTCTGTTGACTTCAGGTGCTCTGATGTATCCTCCACTATTGATTCTTCCCTCACAATGGTTATGGGAGATGATATGGTTAAAGTGATTGCTTGGTATGACAATGAATGGGGTTACTCACAGAGAGTCGTTGATTTGGCTGACATTGTTGCCAATAACTGGAAGTGAAGACTCAACAACCTCTTGATGTCTGCTCCATTATTTTTTACTGTTACATGATTCGGAATGTATAATTGTAGTTCCTGAGTTTATTATGTATTTGTGCTCTATAATTTATAGTAATAAACTTGATTCAAACA
>27b40ab3-e57f-4f79-a08a-e212f10187ae_AT1G12910
AGAAGCGGAGGCGATTTTCTAGGGTTTTTGCTCGGAATCGATTTCACGATGGGAACGAGCAGCGATCCGATTCAAGATGGTTCCGATGAGCAGCAGAAGCGATCAGAGATCTATACATACGAAGCGCCATGGCACATCTACGCAATGAATTGGAGCGTTCGTCGCGATAAGAAGTATCGTCTCGCCATCACTAGCCTCCTCGAGCAATACCCGAACCGTGTCGAGATTGTGCAGCTCGATGAATCCAATGGTGAGATCCGTTCCGATCCTAACCTCTCCTTTGAGCATCCTTATCCACCAACGAAGACCATTTTCATACCTGACAAGGAATGCCAAAGACCTGATCTTCTCGCTACTTCAAGTGATTTCCTTCGTTTATGGAGAATCGCTGATGATCATTCCCGTGTTGAGCTCAAATCTTGTCTCAATAGCAATAAGAACAGTGAGTTTTGTGGTCCTCTTACTTCTTTTGATTGGAATGAAGCTGAGCCACGTCGAATTGGAACATCTAGTACTGATACGACTTGTACTATCTGGGACATTGAGCGTGAAGCTGTTGATACTCAGCTTATTGCTCATGATAAGGAAGTTTTTGATATTGCTTGGGGTGGTGTTGGTGTTTTTGCATCTGTTTCAGCTGATGGCTCCGTTAGGGTGTTTGATCTTCGTGATAAGGAACATTCGACGATTATCTATGAGAGCTCCGAGCCTGATACTCCTTTAGTGCGTCTTGGTTGGAACAAACAGGATCCTAGGTACATGGCTACTATTATCATGGACAGTGCTAAAGTTGTGGTGCTTGACATTCGTTTTCCGGCTCTTCCTGTGGTTGAGCTTCAACGACATCAAGCTAGTGTCAATGCCATTGCTTGGGCTCCTCATAGCTCTTGTCACATTTGTACTGCTGGAGATGATTCTCAAGCTTTGATTTGGGATATTTCATCCATGGGACAGCATGTTGAAGGTGGTCTTGACCCTATTCTAGCTTACACTGCTGGTGCTGAGATTGAGCAGCTTCAGTGGTCCTCTTCTCAGCCTGATTGGGTCGCAATTGCTTTCTCTACTAAGCTGCAAATTCTCAGGGTTTGATCTTTTCAAAGAATTTCTCATCTCTTGTCAGATTAGATTTTACTCATTTTCTATCGTATTAGGGGTCTCGTTACCCTTGTTACTATCCTCAAGATGTAAAGACTGTTCTCAATCGAATTAATGAATCTGTTTGATCTTGTTGCTA
>0a375f0e-fb92-4cbd-b986-a33391d2266c_AT1G12910
ACAGGTATGAGCTAAAGAACAGTACGACAGGAGAAATGGTGGTGAAACACTTTGGGAAAGATCAAGAGTCTGATACAAGCAACTTCCATGATTCAGAGACTAACGCGGAGCTAGAAGTACAGGAGAAGATGCCTCTACTCGAATGGTTTGCAAATGAGTACAAACGTTTCGGCTGCACTCTTGAGTTTGTGACTAACAAATCCCAAGAAGGGTCACAGTTTTGCAGAGGTTTTGGTGGGATTGGTGGTATGTTACGTTACCAGCTTGACATGAGGACATTTGATGAGTTATCAGATACTGAAGTTTACGAAGATTCTGATTAAAGTGGGAAAACTTTTGGTGATGGTTTCAGATCGATACAGTGAGGGAAAATGTGGCATAAAGATGGTCTTTTATCAACAAAGAAGAGAGATTTAAGTTTCTTGTTTTCTATAGAACATTAAAAAGCTTGACTCTTTCTTTCTGTTAGACAATTTGTGTTGTAATTTTTGAGGATTTTAAACATCTTTTTGTTGTTCTTCTGGTTTTATATTTTCCGAGAAAATCATTGGTGAAGAAGAGACGGAGATAACGATGTTAGCCATGTTACTCTGTTTTCCTTAAACGGTGTCGTTTTCGTCAATTATTAAAATAAACTGGATGACTGGAATATCCATTTGCTTTTGAGCGAGTGATAGAAGCGGAGGCGATTTTCTAGGGTTTTTGCTCGGAATCGATTTCACGATGGGAACGAGCAGCGATCCGATTCAAGATGGTTCCGATGAGCAGCAGAAGCGATCAGAGATCTATACATACGAAGCGCCATGGCACATCTACGCAATGAATTGGAGCGTTCGTCGCGATAAGAAGTATCGTCTCGCCATCACTAGCCTCCTCGAGCAATACCCGAACCGTGTCGAGATTGTGCAGCTCGATGAATCCAATGGTGAGATCCGTTCCGATCCTAACCTCTCCTTTGAGCATCCTTATCCACCAACGAAGACCATTTTCATACCTGACAAGGAATGCCAAAGACCTGATCTTCTCGCTACTTCAAGTGATTTCCTTCGTTTATGGAGAATCGCTGATGATCATTCCCGTGTTGAGCTCAAATCTTGTCTCAATAGCAATAAGAACAGTGAGTTTTGTGGTCCTCTTACTTCTTTTGATTGGAATGAAGCTGAGCCACGTCGAATTGGAACATCTAGTACTGATACGACTTGTACTATCTGGGACATTGAGCGTGAAGCTGTTGATACTCAGCTTATTGCTCATGATAAGGAAGTTTTTGATATTGCTTGGGGTGGTGTTGGTGTTTTTGCATCTGTTTCAGCTGATGGCTCCGTTAGGGTGTTTGATCTTCGTGATAAGGAACATTCGACGATTATCTATGAGAGCTCCGAGCCTGATACTCCTTTAGTGCGTCTTGGTTGGAACAAACAGGATCCTAGGTACATGGCTACTATTATCATGGACAGTGCTAAAGTTGTGGTGCTTGACATTCGTTTTCCGGCTCTTCCTGTGGTTGAGCTTCAACGACATCAAGCTAGTGTCAATGCCATTGCTTGGGCTCCTCATAGCTCTTGTCACATTTGTACTGCTGGAGATGATTCTCAAGCTTTGATTTGGGATATTTCATCCATGGGACAGCATGTTGAAGGTGGTCTTGACCCTATTCTAGCTTACACTGCTGGTGCTGAGATTGAGCAGCTTCAGTGGTCCTCTTCTCAGCCTGATTGGGTCGCAATTGCTTTCTCTACTAAGCTGCAAATTCTCAGGGTTTGATCTTTTCAAAGAATTTCTCATCTCTTGTCAGATTAGATTTTACTCATTTTCTATCGTATTAGGGGTCTCGTTACCCTTGTTACTATCCTCAAGATGTAAAGACTGTTCTCAATCGAATTAATGAATCTGTTTGATCTTGTTGCTA
>f82261e9-6256-4a7c-9604-fce10cfa1b1f_AT1G12920
TCGATCTTTACTTCACTTGAAACCAAAATTCGTAGTGTTGTGTCCGAAATTCACGCTGTTCAAAGTACTCATTTTTGAAACTTGATTTTGTTCTTCTTGTGTAGTTGGGGGATTGCTTTTTGATTTCTCCTTCTCCATCTTCGACCTCGAGAGAAGCTAAAAATGGCAGAAGAAGCGGATACGAACATCGAGATCTGGAAGATTAAGAAACTAATCAAGGGACTTGAATCAGCTAGAGGTAATGGAACGAGTATGATCTCTCTTATTATGCCTCCTCGTGATCAAGTATCTCGTGTCACAAAGATGCTTGGTGATGAATATGGAACTGCTTCAAACATTAAGAGTCGAGTCAATCGTCAATCTGTTTTGTCTGCCATTACTTCTGCTCAACAAAGGTTGAAGCTTTACAACAAGGTTCCTACTAATGGTCTTGTTCTCTATACCGGCACCATTGTTAATGATGACGGTAAAGAGAAGAAGGTGACGTTTGATTTCGAGCCCTTTAGGCCGATTAATGCTTCCTTGTACCTTTGTGACAACAAGTTCCATACTGAGGCATTGAACGAGCTTCTTGAGTCTGATGACAAGTTTGGTTTCATTGTTATGGATGGTAATGGGACACTGTTTGGAACTTTGAGTGGGAATACTAGAGAGGTTCTTCATAAGTTTACTGTTGATCTCCCGAAGAAGCACGGAAGAGGAGGACAGTCTGCACTTCGTTTTGCCCGTCTTAGGATGGAGAAGAGACACAATTATGTTAGGAAAACCGCTGAGCTTGCTACACAGTTTTACATCAATCCAGCTACGAGTCAGCCTAATGTCTCTGGTCTGATCCTTGCTGGTTCAGCTGATTTCAAAACTGAGCTCAGTCAATCAGAGTTGTTTGATCCTCGTCTTCAAGCTAAGATATTGAATGTTGTTGATGTTTCTTACGGAGGTGAAAACGGTTTCAACCAAGCGATTGAGCTGTCTGCTGAGATTCTATCCAATGTGAAGTTCATACAGGAGAAGAAACTGATTGGGAAGTACTTTGAGGAGATAAGTCAAGATACCGGGAAATACGTTTTCGGTGTGGAGGATACTCTAAAGGCTCTAGAAATGGGTGCTATCGAAACCCTTATCGTGTGGGAGAATCTGGACATAAACAGGTATGAGCTAAAGAACAGTACGACAGGAGAAATGGTGGTGAAACACTTTGGGAAAGATCAAGAGTCTGATACAAGCAACTTCCATGATTCAGAGACTAACGCGGAGCTAGAAGTACAGGAGAAGATGCCTCTACTCGAATGGTTTGCAAATGAGTACAAACGTTTCGGCTGCACTCTTGAGTTTGTGACTAACAAATCCCAAGAAGGGTCACAGTTTTGCAGAGGTTTTGGTGGGATTGGTGGTATGTTACGTTACCAGCTTGACATGAGGACATTTGATGAGTTATCAGATACTGAAGTTTACGAAGATTCTGATTAAAGTGGGAAAACTTTTGGTGATGGTTTCAGATCGATACAGTGAGGGAAAATGTGGCATAAAGATGGTCTTTTATCAACAAAGAAGAGAGATTTAAGTTTCTTGTTTTCTATAGAACATTAAAAAGCTTGACTCTTTCTTTCTGTTAGACAATTTGTGTTGTAATTTTTGAGGATTTTAAACATCTTTTTGTTGTT
>aeaff296-bd72-44ba-9b0e-bbbd95c67c6e_AT1G13090
TTCCTCTGTTTCCTCTGCCTCTTACCCCTTATCTTAATCTTCTTGAAAAATCTCAAACCATCGAAATGGAAGCTTCCTCCAGGCCCAAAGAAGCTTCCGATCATCGGGAACTTACACCAACGCCGGGAATTACATCCCAGGAACAGTCGGAATCTTTCCGAAAAGTACGGACCAATCGTGTTTCTCCGATACGGATTCGTCCCCGTGGTCGTGATCTCGTCAAAAGAAGCAGCAGAGGAAGTTCTCAAGACCCACGATCTTGAGTGTTGTAGCCGACCAGAGACGGTTGGGACCAGAGCAATCTCTTACAACTTTAAAGACATCGGATTCGCACCGTACGGTGAAGATTGGAGAACGATGCGGAAGCTCTCGGTGGTCGAGCTCTTCAGCTCGAAAAAGCTTCAATCTTTCAGGTATATCAGAGAGGAAGAGAACGACTTGTGTGTCAAGAAACTCTCTGATTTAGCTTCGAGACGATCTTTGGTGAATCTTGAGAAAACCCTTTTTACTTTAGTCGGAAGTATAGTGTGTAGGATAGGGTTTGGGATAAATCTCCGTGAGTGTGAGTTCGTTGATGAAGATAGCATCGATGATCTTGTGCACAAGTCTGAAGATGTCATAAGGAATTCTATCTTCTCTGATTTCTTTCCCGGATTAATGGGTAGGCTCATCGAGTGGATCTTCAGTGAGAGGAAGAGATTGAATAGACTTTACTCGGAAGTAGACACTTTCTTTCAGAATATTCTTGATGATCATCTCAAGCCTGGAAGAGAGAGCTCTGATATCATCGATGTGATGATTGATATGATGAAGAAGCAAGAGAAAGAGGGAGACTCTTTCAAGTTCACCACTGATCATCTCAAAGGGATGATCTCGGTAAATCTATAATCTTTCAAGATAAGTGGTTAAAAATCTTGCATGCAACACAGTTTGTGACTTTTGTTTTGTTTTACGTCAGGACATATTTCTAGCAGGAGTTGGAACAAGCTCCACTACATTGATATGGGCGATGACCGAGCTGATCAGAAACCCGAGAGTGATGAAGAAAGTTCAAGACGAGATTCGGACAACACTTGGGGACAAGAAGGAGAGAATCACAGAAGAAGATTTAAACCAGCTTCACTACTTCAAGCTCATGGTCAAAGAGATATTCAGGTTACATCCAGCAGCTCCACTTTTGCTCCCAAGAGAGACATTGTCTCATGTCAAGATCCAAGGCTACGATATTCCTGCTAAAACACAGATCATGATCAACGCTTACGCGATTGCACGTGATCCAAAACTATGGACAAACCCTGATGAGTTTAACCCTGATAGGTTCCTTGACAGCTCCATAGATTACAGAGGACTGAACTTTGAGCTATTACCGTTTGGATCTGGTAGGAGGATATGTCCAGGGATGACAATGGGGATCGCCATTGTTGAATTGGGACTATTGAATTTGCTTTACTTCTTCGACTGGGGGCTACCAGAGAAGGAAGAAGCCAAGGAGATCATCACCGGGAATGAAGTTGCTCTTGACCTTGTTCAAGTTTTTCTCCACTGAATGTGTTTTGGTTATGGAATGTTTGTACTACACTAAGCTTGATTCTAAATTAATAACATCTTACAAGTACTGAAAAT
>e59619ce-3771-4b6d-a9a9-80b2d2602db8_AT1G13100
GGCAACAAAAATGGCAATCATCCTCTGTTTCCTCATTCTCTTACCCCTTATCTTAATCTTCTTGAAAAAACTCAAACATTCGAAATGGAAGCTTCCTCCGGGGCCACCAAAGCTTCCGTTCATTGGAAACTTACACCAACTCCAAGAACTACCTCCCAGGAATCTCAACCACAAGTACGGGCCAGTGATACTTCTCCGTTTCGGATTCGTCCCCTTGGTCGTGATCTCATCTAAAGAAGCAGCAGAGGAAGTTCTCAAGATTCACGATCTTGAATGTTGTAGCCGACCAGAGACGGCCGGGACTAGAAAGATCTCTTACAACTTTAAAGACATCGGATTCGCGCCTTACGGTGAGGAATGGAAGGCCATGCGAAAGCTCTCGGTGGTCGAACTCTTCACCGCCAAAAAACATCAGTATTTTAGGTCTATCAGAGAGGAAGAGAATGACTTGTTGGTCAAGAAACTAACAGAATTGGCTCTGACACGATCCCCGGTGAATTTGAAGAAGACCCTTTTCACTTTAGTCGGGAGTATTGTGTGTCGGATCGGATTCGGGTTTAATCTTCATGAGTGTGAGTTCATCGATGAAAATAGCATCTCCGACCTTGTTGACAAGTCTGAGATACTTGAGATGACTTCTATGTTCTCTGATTTCTTTCCAGGAGGAATCGGTAGATTCATCGATTGGATCTCCGGTCAAAACAAGCGATTCGATAATGTTTTCTCGGACCTCGACACTTTCTTTCAAAACATTCTTGATTATCATCTTAAGCCTGGAAGAAAAGTAGCAGATAGCTCTGATATAATCGACGTGGTGATCAACATGATAAAGAAGCAAGAGAAAGATGGAGACTCTTTCAAGCTCACAACGGATCATCTTAAAGGGATGATCTCGGTAATGTTTTTGGACCTTTATTAGTTGTGTAGACTAATCTTCCCTTTTTTAATTAAATATTCACACAATTTTTGTTCTGTCAGGACATATTTCTAGCTGGAGTTAGCACAAGTGCCTCCACACTGATATGGGCGATAACAGAGTTAGTTAGGAACCGTAAAGTGATGAAGAAAGTGCAAGAAGAGATTAGGACAACACTCGGAGACAAGAAGGAGAGAATCACAGAGCAAGATCTCACCAATCTCCATTACTTCAAGCTTGTGGTCAAAGAGATATTCAGATTACACCCAGCAGTTCCATTTTTGCTACCAAGAGAGACATTATCTCATGTCAAGATTCAAGGCTACGACATTCCCGCCAAAACCCAGATCATGATCAACGTCTATGCGATTGCTCGCGATCCAAAACTTTGGACAAACCCAGATGAGTTTAACCCTGACAGGTTCCTAGACAGTTCCATAGATTACAAAGGACTAAATTTTGAACTGTTACCGTTTGGGTCTGGTAGGAGAATCTGTCCAGGAATGACGATGGGAATCACACTTGTTGAATTTGCTTTATTGAATTTGCTTTACTTCTTTGATTGGGGTTTGCCGGAGAAGGAAGAGGCGGACAAGATCATCACCGGCAATGGAGTTGCTGTTGGCCTAGTTCAAGTTCTTCTCCACTGAAAATCTGATAGATGTTTCTTTTTTTGGTTTGCAACATTTTTTTAGTATTGGTTATATTGAATGCTTGTGTTTTAACCTTGCTTTTTT
>b0f1a33f-8254-4228-902e-1fb8d8c3f38a_AT1G13145
AGATACGACTCTGTTTGACTGTTTCTCACGGAGGATATTTCCAGTGGCGGAGATTTCAGATACAGTAGAGCCAAAACTGGAACAATGAATGTCAAACTTCGAAACCGGAGATGAGACTTAAAGTACTTCAGTGAGAATTGTCTCCGATGGGGTCTCCGATGGAGTAAGAGATGGTTTCAGTCTTCGGGAGCTGGTCAAAAGATTTCAAGAGTTAAAATTGGAGAGACGATGAAGCTTTCGAAGAGTAAAGTTTTCTCTCTCGAATTTTCCTGGAAAAGTTTGAGTCTTTTCTTAGCTCTGTCTCCTTTTGTAACTGTATCTTCAGTCTTCAAACTTTGAGTTCTAATGTTAATTCATCTTTTCTCAACGTTTTTTCTTGTGAGAATTATGAGCTTTCTATTGTTTTGTTATCCCTTACTTTACTATTGTGAGTTCCAGTTTTGAATATTTTCCTCGTTGGTTTGTAAGTCTTGTTAGCTTGGAATGATACATTTTGATTATCAA
>ff6c69fd-1557-458d-ab0c-0064f503299e_AT1G13190
TATCGGATAAGAAAGAGAACATCCCGAGTCTCGACGAATACGACTCTCTTCCTCCGATCTCATCAAAAACTCTTTCGCTAAAGCTCTGTTTCTGGGCGTTCAAACAATTCCGGAGTTTGTCGGATTCTCAACTTCCGTATACGGAGAAGGTCGAGCAACAAGTAGTCAAAGTAAGCAAGCGTAGTTTTTTCTCTCTGTCTTTTTCTTTCCGATCCTCAATTTCACGAGGCAATCAATTCAATTCTATTCAATTCGATGTTCTTACTCTCTCGTTGAACTGTAACTTTCCTCGTAGATCTAGTTTGTTTCTTTTCCGATTTTGTAAGAACCCTAATGTTTATAGATTTCTCGGAAAGGGTTAAAATTTGTGTAGCCCCTTCATTGTAAGTCACACTATGTATGTAATTTGATCTCTTCTATATGTATTTATGAAATCTTGTAACACCCTTGTTTAAAAAATCGAGCTAGATCCCAAATTTTTCAGATCTGTAATCTAAAGTTCCTCTTTTTTATTTTAATTCGGACATATTGATAATGGCTTGTAACAAAGTCTCAGCCTAATTGAATTGGCAGAGTTGTAATTTCTTTGAAAAGATGTATTTTTTTTTTAAGTTGGTCATGTAAAAAAGCAAGCAAGGATATTGTGTAGAATGTTGTTATTTGTAATTTTCTGTGGAAGGATGTATTGTTACAGTTTTTTAATCTTCTTGTATTTTCTGGCCAGTTTGTATAAATTCAATGACTGAAGAAAACGATTATGGAGGTAATCAGAAGATACTTCATCAAGGAAGTGGAACTATACCTGCTCTAGCGGATGAAGAACTGATGGGAGACGATGATGAGTATGATGATTTGTATAGCGATGTTAATGTTGGTGAGAGTTTCTTCCAAGCTCATAATCAGCCTCAACCACCAGCTCAGGTCAATACGAGTAATGCAAGTCTTCAAGCTCAGAATAGTCATGTTGCTGCTGAACCGAGGATGGGAATTGTATCTGGAGGTACAGTTGAAGGGAAGTATCGAAATGATGGGGGGCATAATGGAATCAGTGGACCAGACACAAGATCAGATGTTTATCCACAAGCATCTTCTTTTGGAGCAAAAGGGTTGAATATTGATATCCAATCCAACAAAATCGCTCAACAAGGATCAACGACTGTTGTGTTAAACAATCATGGTTTTTCGGGGAATGCGGTAAATGTGCCTGAGATGCCTGTCCATAACTCCTATGGTGCTCCTCCTCAAGGTGCTCAGCAGATTCCTGTTAGCCAGATGAGTGTGAATCCAAATGTTATGATGAACAAAAGCCCTACGCAGTCATTTGTTGTGGACAATGGAAACACCATGCTTTTTGTTGGAGAGTTACACTGGTGGACGACGGATGCAGAGATTGAGAGTGTTCTTTCTCAGTATGGAAGAGTCAAAGAGATCAAGTTTTTCGATGAGAGAGTTAGTGGCAAGTCTAAAGGGTATTGTCAGGTTGAATTCTATGATTCAGCTGCTGCAGCCGCTTGCAAAGAAGGAATGAATGGTTTCATTTTCAATGGTAAAGCATGTGTTGTAGCCTTTGCCTCTCCTGAAACACTGAAGCAGATGGGAGCTAATTTCACAGGGAGGAACCAAGGACAAAACCAAATTCAAAATAGAAGGCCTCTGAATGAAGGAATGGGAAGAGGTAACAACAACAACAACAACATGAATACACAAAATGGAGATGGTGGAAGAAATTACGGTAGAGGGGGATTTGCGCGTGGTGGCCAAGGAATGGGCAACCGTGGAGGTGCTTGGGGTGGTGCAATGAGAGGTAGAGGGGTAAACAACATGGCTAGTGGTTCTGGTGCTGGACCGTATGGGCCTGGACTAGCGGGTCCTGCATTTGGTGGTATGATGCATCCACAGGGTATGATGGGAGCTGGTGGGTTTGATCCAACGTTCATGGGTCGGGGTGCTGGTTATGGAGGGTATTCAGGTATTGCCTACCCTGGGATGCCTCATTCTTATCCAGGTGTTAATGCAATGGGAATGGTTGGGATTGCTCCTCATGTCAATCCAGCCTTTTTTGGCACGGGAATGGGAACAATGGGTAGCTCAGGGATGAATGGAGTTCATGCAGCAGCGATGTGGAGTGAGGCTAATGGAGGTGGTGGTGAAGAGGGTGGTTCTGAATATGGTGGGTATGAAGATGAAACCCAAGAGAAAGAAGAAAAGCCATCACGAGATAAAGAACGGGCTACCACAGAACGTGACTGGTCTGAGAACAGTGGTGACAGAAGACACAAGAGTCACCGTGAAGAGAAAGATAGTCACCGTGAGTATAAGCAGCAGAGAGACCGTGATTCTGATGAGTTTGATAGAGGACAATCTAGCTTGAAATCTCGAAGCAGATCAAGAATGTCCGAAGATGATCATAGATCCAGGTCAAGAGATGCAGACTATGGAAAGAGGAGACGAGGTGACTGAGAAAGAACCTCCCATGTTCTTCGTCTCTTTAGATGCCATTTTAAGTTACTCTCTACTATATCTATCTCTTTATATCATCAAAAT
>129a8ee8-2dac-41e3-8a23-2883b833bbdb_AT1G13245
TCTCAAACCCTAAGAGAAGAAAAATTTGCTTTGTTTTTGCCAAATTCAATCGATATATCAAAGATGAAGATGGGAGGTTCAAAGAGAAGAGTATCGAGCAAAGGACTTGGAGCTGTTCTTAAAGAACAAAGAGCTAAGCTATACATCATTCGAAGATGTGTCGTCATGCTTCTTTGTTGGCACGATTGATCCTCAATCTGTCTTCAGATTTCATCCTCATCAATCTTTATGTATAAAAGGCTTTCGTGTGTTGGAGGGAGAAGAGTCGTGATGTTTGGAGCTTAACCGGCCTGGCGGATCGGGTTTGATTCTACGCGAGATTGTGGATGAATCGGTTAAGAGTTTGACTTGTTTTTGATTAGACCTCTCTATATCGTTTAGCAGATTCTTGTTCTTTGGAGCAAATATGGAAAATTCAATGATTTAGTGGAGGAGAGGGCAATATTGTAAATATATTTGACGGTATAATAGAGAGAGTTGACAAAATTTTGTAATAGCTTTTGGCTTTGTTCTATGACATTTGAAATATTAAATGATTTACAACA
>c70ad498-f9bd-4dfd-a267-50c3b10b7448_AT1G13245
CACAAGTGGGTAGTGAATAAGAAGTGTGTAGGGCCACGTTTCAATATTTATCTCCTTCTATAAAAAGGACTCTCTTCTTCTTTGTATCCTCATTTTCATTAATCCTTCAATACATCTCTCAAACCCTAAGAGAAGAAAAATTTGCTTTGTTTTTGCCAAATTCAATCGATATATCAAAGATGAAGATGGGAGGTTCAAAGAGAAGAGTATCGAGCAAAGGACTTGGAGCTGTTCTTAAAGAACAAAGAGCTAAGCTATACATCATTCGAAGATGTGTCGTCATGCTTCTTTGTTGGCACGATTGATCCTCAATCTGTCTTCAGATTTCATCCTCATCAATCTTTATGTATAAAAGGCTTTCGTGTGTTGGAGGGAGAAGAGTCGTGATGTTTGGAGCTTAACCGGCCTGGCGGATCGGGTTTGATTCTACGCGAGATTGTGGATGAATCGGTTAAGAGTTTGACTTGTTTTTGATTAGACCTCTCTATATCGTTTAGCAGATTCTTGTTCTTTGGAGCAAATATGGAAAATTCAATGATTTAGTGGAGGAGAGGGCAATATTGTAAATATATTTGACGGTATAATAGAGAGAGTTGACAAAATTTTGTAATAGCTTTTGGCTTTGTTCTATGACATTTGAAATATTAAATGATTTACAACA
>f7149ee9-b350-4d1d-aedf-edd9182d84b3_AT1G13250
AAAAATGTCTTCTCTGCGTTTGCGTTTATGTCTTCTTCTACTCTTACCTATCACAATTAGCTGCGTCACAGTCACTCTCACTGACCTCCCCGCGTTTCGTGAAGCTCCGGCGTTTCGAAACGGCAGAGAATGCTCCAAAACGACATGGATACCTTCGGATCACGAACACAACCCATCAATCATCCACATCGCTATGACTCTCGACGCAATTTACCTCCGTGGCTCAGTCGCCGGCGTCTTCTCCGTTCTCCAACACGCTTCTTGTCCTGAAAACATCGTTTTCCACTTCATCGCCACTCACCGTCGCAGCGCCGATCTCCGCCGCATAATCTCCTCAACATTCCCATACCTAACCTACCACATTTACCATTTTGACCCTAACCTCGTCCGCAGCAAAATATCTTCCTCTATTCGTCGTGCTTTAGACCAACCGTTAAACTACGCTCGGATCTACCTCGCCGATCTCCTCCCAATCGCCGTCCGCCGCGTAATCTACTTCGACTCCGATCTCGTAGTCGTCGATGACGTGGCTAAACTCTGGAGAATCGATCTACGTCGGCACGTCGTCGGAGCTCCGGAGTACTGTCACGCGAATTTCACTAACTACTTCACTTCAAGATTCTGGTCGAGTCAAGGTTACAAATCGGCGTTGAAAGATAGGAAACCGTGTTATTTCAACACCGGAGTGATGGTGATTGATCTCGGAAAATGGAGAGAAAGGAGAGTCACGGTGAAGCTAGAGACATGGATGAGGATTCAAAAACGACATCGTATTTACGAATTGGGATCTTTGCCTCCGTTTCTGCTCGTTTTCGCCGGAGATGTTGAGCCGGTGGAGCATAGGTGGAATCAGCATGGTCTTGGTGGTGATAACTTGGAAGGACTTTGCCGGAATTTGCATCCAGGTCCGGTGAGTTTGTTGCATTGGAGCGGGAAAGGGAAACCATGGCTAAGGCTTGACTCGAGACGACCGTGTCCGTTGGATTCGTTATGGGCTCCTTATGATTTGTTTCGTTATTCACCGTTGATCTCTGATAGCTGATTGTAACATCGGACGGTGGAGGAAGGCACGACCGTGTTTTGCTGACGTGGAATAAAGCTATTTTGATCGGTCGTAATAAATACGTTGGTCAAGCCACGTGCCAGATGATTGAAGAGGTGGTAGGTTTTGATCGGACGGTGTATAACCATTCATGTGATAAAGAATTCCCAGGCCAAGTGTAATCGAAAAGAAGAAAGTGAACTAGAAGAGTTAAGATTGTGTAACGGTAACGTTCCGGAGATTGGTTCATATCGATTGAAATGTATTATGTGTTTGAAA
>3ab94d7e-1633-4c77-a11c-ad71e2822b24_AT1G13260
ACAACACAACACAAACACATTTCTGTTTTCTCCATTGTTTCAAACCATAAAAAAAAACACAGATTAAATGGAATCGAGTAGCGTTGATGAGAGTACTACAAGTACAGGTTCCATCTGTGAAACCCCGGCGATAACTCCGGCGAAAAAGTCGTCGGTAGGTAACTTATACAGGATGGGAAGCGGATCAAGCGTTGTGTTAGATTCAGAGAACGGCGTAGAAGCTGAATCTAGGAAGCTTCCGTCGTCAAAATACAAAGGTGTGGTGCCACAACCAAACGGAAGATGGGGAGCTCAGATTTACGAGAAACACCAGCGCGTGTGGCTCGGGACATTCAACGAAGAAGACGAAGCCGCTCGTGCCTACGACGTCGCGGTTCACAGGTTCCGTCGCCGTGACGCCGTCACAAATTTCAAAGACGTGAAGATGGACGAAGACGAGGTCGATTTCTTGAATTCTCATTCGAAATCTGAGATCGTTGATATGTTGAGGAAACATACTTATAACGAAGAGTTAGAGCAGAGTAAACGGCGTCGTAATGGTAACGGAAACATGACTAGGACGTTGTTAACGTCGGGGTTGAGTAATGATGGTGTTTCTACGACGGGGTTTAGATCGGCGGAGGCACTGTTTGAGAAAGCGGTAACGCCAAGCGACGTTGGGAAGCTAAACCGTTTGGTTATACCGAAACATCACGCAGAGAAACATTTTCCGTTACCGTCAAGTAACGTTTCCGTGAAAGGAGTGTTGTTGAACTTTGAGGACGTTAACGGGAAAGTGTGGAGGTTCCGTTACTCGTATTGGAACAGTAGTCAGAGTTATGTTTTGACTAAAGGTTGGAGCAGGTTCGTTAAGGAGAAGAATCTACGTGCTGGTGACGTGGTTAGTTTCAGTAGATCTAACGGTCAGGATCAACAGTTGTACATTGGGTGGAAGTCGAGATCCGGGTCAGATTTAGATGCGGGTCGGGTTTTGAGATTGTTCGGAGTTAACATTTCACCGGAGAGTTCAAGAAACGACGTCGTAGGAAACAAAAGAGTGAACGATACTGAGATGTTATCGTTGGTGTGTAGCAAGAAGCAACGCATCTTTCACGCCTCGTAACAACTCTTCTTCTTTTTTTTTTCTTTTGTTGTTTTAATAATTTTTAAAAACTCCATTTTCGTTTTCTTTATTTGCATCGGTTTCTTTCTTCTTGTTTACCAAAGGTTCATGAGTTGTTTTTGTTGTATTGATGAACTGTAAATTTTATTTATAGGATAAATTTTAAAAAGGGTTACTTA
>0bbd853b-b9b4-48fa-8954-eed362450fe8_AT1G13260
ACAACACAACACAAACACATTTCTGTTTTCTCCATTGTTTCAAACCATAAAAAAAAACACAGATTAAATGGAATCGAGTAGCGTTGATGAGAGTACTACAAGTACAGGTTCCATCTGTGAAACCCCGGCGATAACTCCGGCGAAAAAGTCGTCGGTAGGTAACTTATACAGGATGGGAAGCGGATCAAGCGTTGTGTTAGATTCAGAGAACGGCGTAGAAGCTGAATCTAGGAAGCTTCCGTCGTCAAAATACAAAGGTGTGGTGCCACAACCAAACGGAAGATGGGGAGCTCAGATTTACGAGAAACACCAGCGCGTGTGGCTCGGGACATTCAACGAAGAAGACGAAGCCGCTCGTGCCTACGACGTCGCGGTTCACAGGTTCCGTCGCCGTGACGCCGTCACAAATTTCAAAGACGTGAAGATGGACGAAGACGAGGTCGATTTCTTGAATTCTCATTCGAAATCTGAGATCGTTGATATGTTGAGGAAACATACTTATAACGAAGAGTTAGAGCAGAGTAAACGGCGTCGTAATGGTAACGGAAACATGACTAGGACGTTGTTAACGTCGGGGTTGAGTAATGATGGTGTTTCTACGACGGGGTTTAGATCGGCGGAGGCACTGTTTGAGAAAGCGGTAACGCCAAGCGACGTTGGGAAGCTAAACCGTTTGGTTATACCGAAACATCACGCAGAGAAACATTTTCCGTTACCGTCAAGTAACGTTTCCGTGAAAGGAGTGTTGTTGAACTTTGAGGACGTTAACGGGAAAGTGTGGAGGTTCCGTTACTCGTATTGGAACAGTAGTCAGAGTTATGTTTTGACTAAAGGTTGGAGCAGGTTCGTTAAGGAGAAGAATCTACGTGCTGGTGACGTGGTTAGTTTCAGTAGATCTAACGGTCAGGATCAACAGTTGTACATTGGGTGGAAGTCGAGATCCGGGTCAGATTTAGATGCGGGTCGGGTTTTGAGATTGTTCGGAGTTAACATTTCACCGGAGAGTTCAAGAAACGACGTCGTAGGAAACAAAAGAGTGAACGATACTGAGATGTTATCGTTGGTGTGTAGCAAGAAGCAACGCATCTTTCACGCCTCGTAACAACTCTTCTTCTTTTTTTTTTCTTTTGTTGTTTTAATAATTTTTAAAAACTCCATTTTCGTTTTCTTTATTTGCATCGGTTTCTTTCTTCTTGTTTACCAAAGGTTCATGAGTTGTTTTTGTTGTATTGATGAACTGTAAATTTTATTTATAGGATAAATTTTAAAAAGGGTTACTTAGATATGTCTCAAGAGTTTTATTAGCATGAGATGATGAAAATGTTGTTACCAAATCTTACCTTGGTTTCTTTTCATTTTATGTGTATGGGAACTCGTATTTATATGTATGCATTAGCTACTGCTTATGGTA
>17c5a9ff-8465-4a38-8280-dc96e0c97cb4_AT1G13360
TTCGATTTTGCCACTGATTCAAAAAAATACGTTTCACCGAACACACAAAGAAAAACGTAATTGCCAAAGCTATGGAGAAGAAGTTGTTGGATATAACTCGGACTGACTCGGCTGAGAAAAAGCGAGTCAGAGACGAGTCATTCGACGAAGCGGTTCTTGACTCGCCGGAGGTGAAGAGGTTGAGAGATGATTTATTCGATGTCCTGGATGACTCGGATCCTGAACCAGTGAGTCAAGATCTCGACTCGGTTATGAAAAGTTTCGAAGACGAGTTATCAACGGTCACCACCACGACGGCGCAAGGTTCCTCTACCGCCGGCGAAACTCAGCCTGATCTCGGATATCTTCTTGAAGCTTCCGATGATGAGCTTGGTTTACCACCACCTCCATCGATTTCTCCGGTTCCCGTCGCGAAGGAGGAGGTAACGACGGAGACGGTAACGGATTTGGTACGAGCGTCTTCTGATTCGTCAGGAATCGACGAGATTTGGGGATTTGAAGATCACGTGTCGAATTACGGTGGTTTAGATTTTGGTTCCGGCGTCGGAGATGGTGGAGATTACGTGGCTGTTGAGGGGTTGTTTGAATTTTCCGACGATTGTTTTGACTCCGGCGATCTGTTTTCGTGGCGGTCGGAGTCGTTACCGGCGGAATAAATAAATAACAAACTTTTTTTTTAATTAGGTGGGAAATGAAAACGATATCGTTTTGTTAAAGCGTTTGGCTCTCCCTCGCTTTTTTTTTTAACCCGATGGTTAATATCTATTAACTAAAATTATTAGGATTTAGGAAAAGTTAAATATTTTGTAAGGGTAATTTGCTAGATTAGTATTAGCGAATTCGTTTGTTTGTTCTTCCAGATCTTTTTTTCATAGCTTTTGTTAATGTGAAATTTCAGAATGAAAA
>59d47cb8-60f4-45d3-9cb0-971585373baf_AT1G13360
[truncated: 74,984,155 more chars]
