# Supplementary material for: The Integration of Data from Different Long-Read Sequencing Platforms Enhances Proteoform Characterization in Arabidopsis
Source: Plants (Basel). 2023 Jan 22;12(3):511. doi: 10.3390/plants12030511 (PMC9920879; doi:10.3390/plants12030511)
Supplement: Supplementary file 1 [file plants-12-00511-s001.zip › Supplemental Data/Supplemental Data 4_AtRTD3_AtONT-DRS/AtRTD3_AtONT-DRS_redundant_transcripts.fasta]

>AT1G01650-AT1G04027.22
TTTTTCATCTCTCTCTCTCCCACGAGACTTTATTTTTTTTCCCTCTTCTCTTCTCTTCTC
TCTCTCTCGTTCATTGTACCTTCCTCCATTTTTTCTCCATCTTTCCTCTCTAATCTTTTT
ATCTTCTTTTTCTTCTTCCCTCCTTTTAACGATTCCGTGGAGTCTGGAATATGATCTTGT
GGAAATCTCTCAGTTGTTTCTCGTTCGTCTTCGGGTTGTTGTTGTACAGTGCTAGTTTCG
TTTGTGCTGGAGACATAGTTCACCACGACGATTCGCTTCCGCAGAGACCTGGTTGCAACA
ACAATTTCGTTCTGCAGATTGAGAAATTGGGTTTTTACAGACTCTAGAGGAACTTTTGGA
TTCCAGATTTGATGTCATTCAGAATAGAGGGAGAGTAGGTATAGCCATGAGTTACCTAAC
TAAACCCTCGTTTTAGTCGCATGGACTTTCAATTTGTTGCAAGCTTCTTGTTAGCTATAA
TAAGGAGTCATTTGGTGTGAGTGAAGAAATTGGGATATAGATCTGGTTTGCGTTTAGGAC
CCTGCCATGTCATCTTCCAACATATATAACTACAACATATAATTTCATGGACAGGTGAAA
GTCCCAACTCGAGTCAATGGGTCGGAGTACACGGAGTATGTTGGTGTTGGTGCTAGGTTT
GGCCCAACCTTGGAATCTAAGGAGAAACATGCTACCCTCATCAAACTTGCTATTGCTGAC
CCTCCTGATTGTTGCAGCACTCCCAAAAATAAGGTAAAGTTTCCTTTTTGGCTTGTCTCT
CTTGTACTCATCTTTCCTTCTTGTGTAATTCCAGTTTCATTATCTTTTGGTAGCTTACAG
GAGAGGTCATTCTTGTTCATCGTGGTAAATGCAGTTTTACCACCAAAACTAAGGTTGCTG
AAGCAGCTGGTGCCTCTGCCATCCTTATCATAAACAACAGTACAGATCTTTTCAAGATGG
TCTGCGAGAAGGGTGAAAACGTTTTAGATATTACTATTCCTGTTGTTATGCTACCTGTTG
ATGCTGGTAGAAGTCTGGAGAACATAGTCAAAAGTAACGCTATAGTTACTCTGCAGCTCT
ACTCGCCGAAACGTCCAGCAGTTGATGTGGCTGAGGTCTTTCTTTGGCTTATGGCTGTCG
GTACCATTTTATGTGCTTCTTATTGGTCTGCGTGGACCGTCAGGGAAGAAGCTATTGAGC
AAGACAAGCTGCTAAAGGACGGATCAGATGAACTTTTGCAGTTATCAACCACCAGCTCTA
GAGGTGTTGTTGAGGTCACCGTGATATCAGCAATTTTGTTTGTAGTGGTGGCTTCTTGTT
TCCTGATCATGCTCTACAAGCTTATGTCATTCTGGTTTATAGAGGTGTTGGTGGTACTCT
TTTGCATAGGTGGCGTAGAGGGGCTGCAAACTTGTTTGGTCTCTCTACTCTCATGTTTCA
GATGGTTCCGCCGCTTTGGAGAATCATATGTCAAAGTTCCTTTCCTGGGTGCTGTCTCAT
ACTTGACTCTGGCTATTTGTCCCTTTTGCATAGCATTTGCTGTATTTTGGGCGGTTAAAC
GTCAATACTCTTATGCTTGGATAGGGCAAGATATACTTGGAATCTCACTGATAATCACGG
TTCTTCAAATTGTCCGCGTACCAAATCTTAAGGTCGGGTTTGTTCTTCTCAGCTGTGCCT
TCATGTATGACATCTTCTGGGTTTTTGTTTCAAAATGGTGGTTCCGTGAAAGCGTGATGA
TTGTGGTAGCCCGTGGTGACAGAAGCGGAGAGGACGGAATTCCAATGCTACTAAAGATCC
CACGAATGTTTGATCCTTGGGGTGGCTACAGCATAATTGGATTTGGTGACATTATCTTAC
CAGGACTGCTTGTAACTTTCGCACTGAGGTACGACTGGCTGGCGAACAAGAGGCTAAAGT
CAGGGTACTTCCTTGGGACAATGTCTGCTTATGGTCTAGGTCTTCTCATAACATACATAG
CTCTAAACTTGATGGACGGACATGGGCAACCGGCTCTGCTTTACATCGTCCCATTCATAC
TAGGTACTTTGTTCGTGTTGGGTCACAAGAGAGGTGACTTGAAGACGCTGTGGACAACAG
GGGAACCCGACAGGCCATGCCCTCACGTTCGTCTTCAACCTCAATCGTCTTAAAACAACC
TGCTATGTATCAGATGGGAACAGATAAAAATCAGATGATCCTCTAGTTTTTTTTTATTGT
TAATACAACACACCCCTTCTTAGGTCAATATATATGTCTCTGTACGCTTTCACACAACTA
GACAGGAGAGCCCATACCACATTTGCCTTAAATAACTCTTTTAACCTCTCTTGCTAGTTT
CTCTCTATTATTAGACATGAAACCATGAATAGACTTGGCTTCTTTTCCTGAGTCATGATG
ATCAGATTTTCTTCTATAACATACATATGTCCAACTAGTATTTTACAGATTACTAATGTA
AAAGGGTCACAAGTTTTTTAGAGGAATTATATATAGTAGC
>AT1G01650-AT1G04027.89
CGCAAATGCGGATATCAATGTCTTTATATCCGCATTTGCGCA
>AT1G08775.1
AACCAACCCCAGAGAGACCTAATCGATCGCAATTTCCTCTCTTTCTCATCAGCAAGCCAT
CTTCAATTTCTTTTCTCTCTTTTTACTTAGATCACTCATGATCTCTATTCCACTTTTCAA
ATCAAGTAATCTATTTGTGTGTGTTCGATTTATGAAGAATAACAACAAAATCGCTTTTCG
TTGTTTGGGGGCATGACGATGACAAGGGAAGGCTCGCCGACAAAAACACTCTCTGATTTC
AAAAGAGAGACGATCACATTCCGCTCTCACCGCTACATGTCGTCGAAACTCAACAAAGCC
CAATAAGAATAAGGAATTCCAGCCCATGACCATAATTGTCTCACATTCAGCAGACACTAC
AATTATACAAGCTATTGGCCAGCCAGACGTGATAAGAACGAAACCGACGACGACAATCCC
TACGCCATGCTTCCTGATTTCCCGAGGAACCCACCACCGCCGGCGCTCCATCACCATTCG
ATGTCCGCATGGTTTCTATGGGGGGTTCGTTCCGTTGCAGTTTATCTTCTGAAGACGCAC
TCCGGTGAATCGGACCTGTTCGCTACGGGAGCGCTTCTCTTTTTCCACGCGTACTGCATC
ACTCTGCTTAAACTGAATGTTAGTGACTTCGGCGTTTCCGGCGCTTTCATGTCGCTCGCC
TCAGCGTTCTCCGAGACTTTAATGAAAAGTCCACACTTTAAACTCTTGAACTCATTAATA
TGTTTTTATGGTAATTATTT
>AT1G04033-AT1G08775.2
ATGACGATGACAAGGGAAGGCTCGCCGACAAAAACACTCTCTGATTTCAAAAGGTATTTT
TTTCTTCGAATTCAATTTTGAATTGATGTCTTAAATTGCTTCCTGTAAGGTGGTGTCTCT
TCTCCTTATGTAGTAGATTTGCCATCATCTCTTCTCCGGCTTTTCGCCGTTGTTGTTGAT
ACTCTCTGTTTTGTGTCGTAAACATCAGAGAGACGATCACATTCCGCTCTCACCGCTACA
TGTCGTCGAAACTCAACAAAGCCCAATAAGAATAAGGAATTCCAGCCCATGACCATAATT
GTCTCACATTCAGCAGACACTACAATTATACAAGCTATTGGCCAGGTCTATTTCTATCCT
ATA
>AT1G08775.2
AGAGAGACGATCACATTCCGCTCTCACCGCTACATGTCGTCGAAACTCAACAAAGCCCAA
TAAGAATAAGGAATTCCAGCCCATGACCATAATTGTCTCACATTCAGCAGACACTACAAT
TATACAAGCTATTGGCCAGCCAGACGTGATAAGAACGAAACCGACGACGACAATCCCTAC
GCCATGCTTCCTGATTTCCCGAGGAACCCACCACCGCCGGCGCTCCATCACCATTCGATG
TCCGCATGGTTTCTATGGGGGGTTCGTTCCG
>AT1G02320-AT1G04103.2
ATGTTTATATTTTCCAAGTATGGATCAAAGGCTCTAACAGCAACAAATGGGAAACAATGT
CAAGAAACTGGGGACCTAATCTATCTGGCAAAGCCTTTTACTTACCTTAATGGCCAAAGT
CTTTCCATTCAAAATCCAAACCAGTAA
>AT1G08805.1
TCTTCTTCTTCTTCTTCTTTCTTTTTAGTCTCTGTTTCTTCTTGATCAAGTTCTATTCCT
CTCTTACAAAGAGAACTCACCGATCACGAGAACGTCAAAAGCTCGATGACCATCCGCGCC
AATGTCATCGGATCCGTTTGATCACACGATTAAAGATTTCACCACCGTTCTTATTTTCCG
TCTCTGTTTTTTTGCGTTTCACGATCTTTACCAAATCATGGACCGACAGTCGGAGGTGGT
GACGCAAACCATGGATGATGCATCATATGCGTCGTTATGACGAGATTCAGGTTCATATTC
TTGATTCGCCAAATCAGTGGGTGCAGCCGCAAGATTGTTTGGATTCGTGATATACACCAT
ATTTTGCTATTGCTTGGTAACGAC
>AT1G04127-AT1G08805.2
GACCATCCGCGCCAATGTCATCGGATCCGTTTGATCACACGATTAAAGATTTCACCACCG
TTCTTATTTTCCGTCTCTGTTTTTTTGCGTTTCACGATCTTTACCAAATCATGGACCGAC
AGTCGGAGGTGGTGACGCAAACCATGGATGATGCATCATATGCGTCGTTATGACGAGATT
CAGGTTTGTTGCTTCTATTTTGATCTCTTGGAACCTTGGATTTATAATTTTAGCGCAACT
T
>AT1G02760.1
GCCCGTCTAGCTCAGTTGGTAGAGCGCAAGGCTCTTAACCTTGTGGTCGTGGGTTCGAGC
CCCACGGTGGGCG
>AT1G04183.1
TCAAGTGTAGAATCCACTAACTTATGTAGTTATTAATTATTGACTTTTTATGCTTTTTCA
AGTTTAAATTTTGTAATAACCGAGTTAAAACACACAAGATATCCGATCTAGTAGACCCGA
AGCAAGTAGATGAGAAATACGCCAATTCGTACGTGGAAATTCTTTCTCATAATTAAAGTA
AAAGAATATAATCTCTATCATCATAAACCAAAAAAAAACTAAAGAGAAATGAATCCTAGC
TAGCTAGGTGTTTGGTATGGAAAGGGAAACGTTACCCGCAAACCGCGGGCAAGTCCTGTA
ACTTGGGAGGATCGGGGGCCATGTAACAGGCGAGCGTATCTCTCCAATTTGCAGCCTTAT
TACAAGTGTGGAGATCGATGTTGCTGTAGTAAAGCACATCTCTAGTGTGATCCCTAGAGT
AGAACCGTTTCTTCACTTCCGGGTCCTGCTCGTGAAACCTGCGAATCCCTTCTTTCATCC
TCTCCATCACCTCCACCGAGATCCCATGATTCACCACCTGGAAGAATCCCCATCTCTCCG
CAGCGTCTCCAATCTTCTCCACCACGCTCCGCCGCGATATCAAATCCATGCTTCCTCCTT
TCAGATCCACCGTGGGGATCGTCAGCTGCTGCGAAGGTGGTGCTGTTTGTTTCAGGCTTG
TTAGAGTATCCGGAGGTGTATGGAACATGGCTGGAATCTCTTTGATTCCCGAAGCCACAA
GCCCTTTCACGCCGGTTTTTGTCTCGTCGAAAGCTTTTGCTTGACTTGAACGATCACTTG
ACTCCATCTTGCTTCTTCTTTCTTTTTTTTGCAATGCACAGATTTGCATAAGTGCTATTA
TTCCACATCTTAATGCACATCTTAATACAATTAAATAACAAAAGGAATCGTGACCCATAT
TAAGATAACAAATAAAGAAATGAATCGCCAAAAACAAGGTCCATTAGTTTATTTCAATTC
CTATATTAAAATTTGGATTCTTAATTGGTCGTTTGTCTTTACAAGTAAGAATAGCATCCG
GTTTGAACTTTTGTTAATTAACTACACACTTACCATATTAAATCTCATCGCCATTGTTGC
TCGCCTAGCTCTCGAAACGCCACTAATTAGCAAAACAACATTTAAAGATATCTCGTTTGG
AGGACTTTGGACAATCGTTCCGCTACTGTTCATTTTCTCTCTCTTTGAAGTTTTTTCCAG
TTTTTACAGATCTAGTTTTTTCTGCCTCTGTTCTTCATCTTAGGTTATGAATTTGCAAGA
CAAAGCAGGAGTAAGGCAAGCTATCTTCTCCGGCATTGGAGTGGTGTGGTTTTTCCGGTA
AGCGTGGCAGCGGTGGCCCTTTCTCGGTGGATGAGAGGCTTCTCTTCCGTTTCTTCCTGG
TTATGGACGTCGGTGGAGATCGGTGAAGTCTTTCTTGGTTCAACCACTTGGTTAGACGCT
GTAGCTGTGGCGGAAGACGCTGTGGATTGGTGGGTTTTCAGTGCGTGTTTGATGGTTAAC
AAACTGGATCTGAGATGGCTGTTGCGGGTTCCGGTTGCTGAAGGGTTGTCTGAGCCATCA
CCCTTCTTTAGCCTCCGTTTTTTGTCTCCATCAATCCGGATTGAAGGTTGCTTTGCTTTT
GGAAAATTTTCAGATCTAAGGTTTTGGAGGTCAGAGGCTTGGAAATGCGTGGTCGTTTTG
CGAGGTTGGGGACTCGACCAAATTGGGTGGCGGAGTGTCGGAAACTGGGTTTTTTCCGTT
AGGTTTGTTGCAGGTCCGGCCAGCTCATTGGTAAGAGATTTGCGGCAGGACTCGTATACT
TCGGCCAATGATCTCGTTCCGGTGGTTGTGTTGCAAAGTAGTGGGCCTTGTATACGACGG
TACTAATAGATCTATTTGCTGCCTCCGTTCCACTGCCCAAATCCACCTCTGGTTCTCTTT
TTCCGGTGACCGGATTTTTCCTGTTTTGTAACTGTGGACGATTGTAATTCCGGGCCTAAG
CCCAATTGGGACTGGACCTTTTTTTTT
>AT1G03420-AT1G04183.2
GTCGTTTGTCTTTACAAGTAAGAATAGCATCCGGTTTGAACTTTTGTTAATTAACTACAC
ACTTACCATATTAAATCTCATCGCCATTGTTGCTCGCCTAGCTCTCGAAACGCCACTAAT
TAGCAAAACAACATTTAAAGATATCTCGTTTGGAGGACTTTGGACAATCGTTCCGCTACT
GTTCATTTTCTCTCTCTTTGAAGTTTTTTCCAGTTTTTACAGATCTAGTTTTTTCTGCCT
CTGTTCTTCATCTTAGGTTATGAATTTGCAAGACAAAGCAGGAGTAAGGCAAGCTATCTT
CTCCGGCATTGGAGTGGTGTGGTTTTTCCGGTAAGCGTGGCAGCGGTGGCCCTTTCTCGG
TGGATGAGAGGCTTCTCTTCCGTTTCTTCCTGGTTATGGACGTCGGTGGAGATCGGTGAA
GTCTTTCTTGGTTCAACCACTTGGTTAGACGCTGTAGCTGTGGCGGAAGACGCTGTGGAT
TGGTGGGTTTTCAGTGCGTGTTTGATGGTTAACAAACTGGATCTGAGATGGCTGTTGCGG
GTTCCGGTTGCTGAAGGGTTGTCTGAGCCATCACCCTTCTTTAGCCTCCGTTTTTTGTCT
CCATCAATCCGGATTGAAGGTTGCTTTGCTTTTGGAAAATTTTCAGATCTAAGGTTTTGG
AGGTCAGAGGCTTGGAAATGCGTGGTCGTTTTGCGAGGTTGGGGACTCGACCAAATTGGG
TGGCGGAGTGTCGGAAACTGGGTTTTTTCCGTTAGGTTTGTTGCAGGTCCGGCCAGCTCA
TTGGTAAGAGATTTGCGGCAGGACTCGTATACTTCGGCCAATGATCTCGTTCCGGTGGTT
GTGTTGCAAAGTAGTGGGCCTTGTATACGACGGTACTAATAGATCTATTTGCTGCCTCCG
TTCCACTGCCCAAATCCACCTCTGGTTCTCTTTTTCCGGTGACCGGATTTTTCCTGTTTT
GTAACTGTGGACGATTGTAATTCCGGGCCTAAGCCCAATTGGGACTGGACCTTTTTTTTT
AAAAAAAAAAAAAAAAGATATCTCGTTTGTGGAGAACGCATGCTAGCAACTTCCCT
>AT1G03640.1
GCGGGGATAGCTCAGTTGGGAGAGCGTCAGACTGAAGATCTGAAGGTCGCGTGTTCGATC
CACGCTCACCGCA
>AT1G04317-AT1G04323.1
TCGTTAGCGATTTCACAAGTTCAATCTGTTTTCTAATCGTTAAGTAAATTTAGCATTTTA
GTTGTTTTATATACTAGATTTACAATACGATATGAAAACTAATCGAACTTTAGTTGTTCA
ATTTTTTTCTGAAAAGATTGGTCGAGATCCTTGAGGTTGGATAGTTTTGACATAGGCTCT
AGGATTCGATCACTGAAAAGGTTATATAGTCAAGGAATGTTCAAGCAGAGATGATGATGA
AGAGCAATTCATAGTTTCAAGAGAGTAGCTAAGATGGTTTTTGGTCCAAATGAATCTCTG
ACACAAGAGGCATGGTGAGTAGAGAACAAGGAAGGTTTCCAGAAAAGTGATTATTGGTTA
GATTGTATAAAGGGGGAAAACTACCGGTCAGTTCGTTTTGTGAAAGGCTCAAGGAAGTAA
AGACGGCTTAGGCTACTGATTGAGGATGGAATTTCTCCGACTAAGCCCATACCAGTTAGA
TGCAAGACCTCTCAGTTGGTGAGTCTTCCAAGTTGGGCGAAGAATGAGGACGAGTCAAAG
TGGTTGTAAGCGAGATCGAGATACCTGAGGTGATGAAGTCTGAAAAGACTTACTATTAGC
ATTGAGGGAGCCTCTGAGACATGCACCATATAGGTCTAGCTTCGTCACTACACCGGTCTC
GTTATCAAATTTGTCGTTGCATTTGAGTAAGTCAAGTTGCATTTGGGGAATGGAAATTCA
TTTTTAAAAGCCAAAAAGGATCTCAATTTGGTCGGGACGAGGAAGTGGCAAAGAAAAAAG
ACTGATAACAGAGAAGCTGGATAGAAAGACACAACACAAGAAACAGGAGATGGAGAAAAC
AGGCAAAAGCGGTTTTACCAATAAAGACTTGAAAGAAAAGAAGAGACCGAAGGAGAAATT
TG
>AT1G04317-AT1G04323.2
TTACAATACGATATGAAAACTAATCGAACTTTAGTTGTTCAATTTTTTTCTGAAAAGATT
GGTCGAGATCCTTGAGGTTGGATAGTTTTGACATAGGCTCTAGGATTCGATCACTGAAAA
GGTTATATAGTCAAGGAATGTTCAAGCAGAGATGATGATGAAGAGCAATTCATAGTTTCA
AGAGAGTAGCTAAGATGGTTCAATCTGTTTTCTAATCGTTAAGTAAATTTAGCATTTTAG
TTGTTTTATATACTAGATTTACAATACGATATGAAAACTAATCGAACTTTAGTTGTTCAA
TTTTTTTCTGAAAAGATTGGTCGAGATCCTTGAGGTTGGATAGTTTTGACATAGGCTCTA
GGATTCGATCACTGAAAAGGTTATATAGTCAAGGAATGTTCAAGCAGAGATGATGATGAA
GAGCAATTCATAGTTTCAAGAGAGTAGCTAAGATGGTTTTTGGTCCAAATGAATCTCTGA
CACAAGAGGCATGGTGAGTAGAGAACAAGGAAGGTTTCCAGAAAAGTGATTATTGGTTAG
ATTGTATAAAGGGGGAAAACTACCGGTCAGTTCGTTTTGTGAAAGGCTCAAGGAAGTAAA
GACGGCTTAGGCTACTGATTGAGGATGGAATTTCTCCGACTAAGCCCATACCAGTTAGAT
GCAAGACCTCTCAGTTGGTGAGTCTTCCAAGTTGGGCGAAGAATGAGGACGAGTCAAAGT
GGTTGTAAGCGAGATCGAGATACCTGAGGTGATGAAGTCTGAAAAGACTTACTATTAGCA
TTGAGGGAGCCTCTGAGACATGCACCATATAGGTCTAGCTTCGTCACTACACCGGTCTCG
TTATCAAATTTGTCGTTGCATTTGAGTAAGTCAAGTTGCATTTGGGGAATGGAAATTCAT
>AT1G04323.1
ACGGCTTAGGCTACTGATTGAGGATGGAATTTCTCCGACTAAGCCCATACCAGTTAGATG
CAAGACCTCTCAGTTGGTGAGTCTTCCAAGTTGGGCGAAGAATGAGGACGAGTCAAAGTG
GTTGTAAGCGAGATCGAGATACCTGAGGTGATGAAGTCTGAAAAGACTTACTATTAGCAT
TGAGGGAGCCTCTGAGACATGCACCATATAGGTCTAGCTTCGTCACTACACCGGTCTCG
>AT1G05570.2
TCCTCTCCGGCCTTTTCTCTCTCCTCTCTTCGACCGTCGTCGCCGGAGACCCTTTTCAAG
CGGCCAAACAAAGATGCAAGCTTTTTTCTTTAATACTACTGTAGCACTATCGCATCCGAT
GCTGTTTTAGATTTTGGGTACTCTGCTTCTCTTTCTCTTCATCTTCCTCTGTTCGTCGTC
AGCTGAGTTTGATTGTCGGAAAATATGGCTCAAAGAAGGGAACCTGATCCGCCTCCACCG
CAGAGGCGGATTCTGCGGACTCAGACTGTTGGTAGTCTCGGAGAGGCTATGCTTGATAGT
GAAGTTGTTCCCTCTTCTTTAGTTGAGATTGCTCCGATTCTACGTGTGGCTAATGAAGTT
GAAGCTAGTAATCCACGAGTTGCTTACCTATGTCGTTTCTACGCATTTGAGAAGGCGCAT
AGGCTTGATCCAACTTCAAGTGGTCGTGGTGTTCGCCAGTTTAAGACCGCGCTTCTTCAA
CGATTAGAAAGGGAGAATGAAACAACTTTGGCAGGAAGGCAAAAGAGTGATGCACGTGAA
ATGCAGAGTTTCTATCAACACTACTACAAGAAATACATCCAAGCTTTGCTGAATGCTGCG
GATAAAGCTGACCGTGCTCAACTTACAAAGGCCTATCAAACTGCTGCCGTTCTCTTTGAA
GTCTTGAAGGCTGTTAATCAAACAGAAGATGTGGAAGTGGCTGATGAGATTTTGGAAACG
CACAATAAGGTGGAAGAGAAGACCCAGATTTACGTGCCTTACAATATACTTCCCCTTGAC
CCTGATAGTCAGAATCAGGCAATAATGAGATTGCCTGAGATACAAGCTGCTGTAGCCGCT
CTTAGAAATACAAGGGGATTACCATGGACAGCAGGTCACAAGAAGAAACTCGATGAAGAC
ATTCTAGACTGGCTTCAGTCTATGTTTGGTTTTCAGAAAGATAATGTTTTGAATCAAAGA
GAGCACTTGATCTTGTTACTTGCTAATGTCCACATCCGACAATTTCCAAAACCTGACCAA
CAACCAAAGTTGGATGATCGTGCCTTGACCATAGTGATGAAGAAACTTTTCAGAAACTAC
AAAAAGTGGTGCAAATACTTGGGTCGGAAAAGCAGCCTTTGGTTGCCTACTATTCAGCAA
GAGGTACAGCAGCGTAAACTGCTCTACATGGGACTTTATCTATTAATATGGGGAGAAGCT
GCAAACCTGAGATTCATGCCAGAATGCCTCTGTTATATATATCACCATATGGCTTTCGAG
CTTTATGGTATGTTGGCCGGTAGTGTTAGTCCCATGACAGGGGAGCATGTAAAGCCAGCG
TATGGTGGTGAAGATGAAGCTTTCCTGCAGAAAGTTGTGACTCCTATATACCAGACAATA
TCAAAGGAAGCAAAGAGAAGTAGAGGAGGAAAGTCAAAGCATTCTGTGTGGAGAAACTAT
GATGACTTGAATGAATATTTTTGGTCAATTCGATGTTTTCGCTTAGGGTGGCCAATGCGG
GCTGATGCTGATTTCTTTTGTCAGACAGCTGAAGAACTTCGACTTGAGAGAAGTGAGATA
AAATCAAACAGTGGAGATCGGTGGATGGGCAAAGTCAATTTTGTGGAGATACGCTCGTTC
TGGCATATATTTAGAAGTTTTGATAGATTGTGGAGCTTTTATATCCTGTGTTTGCAGGCA
ATGATTGTTATTGCATGGAATGGATCCGGAGAGTTAAGCGCCATTTTTCAGGGTGATGTC
TTCCTAAAGGTTTTGAGCGTCTTCATTACAGCAGCTATACTAAAGCTTGCACAAGCTGTC
CTTGACATAGCCCTCAGCTGGAAGGCAAGACATAGTATGTCACTCTATGTGAAACTCAGA
TACGTCATGAAGGTAGGTGCGGCTGCAGTATGGGTTGTAGTCATGGCAGTTACTTATGCG
TACAGCTGGAAAAACGCCTCCGGTTTTTCTCAGACCATAAAGAATTGGTCTGACTATAAG
ATAATGATGCTGATGATGTGGTGGTCTCAGCCTCGTCTGTATATAGGAAGGGGTATGCAT
GAGAGCGCTTTGTCACTTTTCAAGTACACAATGTTTTGGATCGTTCTGCTGATTTCAAAG
CTGGCATTCAGTTATTACGCTGAGATTAAGCCCCTTGTTGGTCCAACCAAAGATATAATG
CGAATCCATATATCCGTCTACAGCTGGCATGAGTTTTTCCCTCACGCCAAGAATAATTTA
GGAGTCGTCATCGCGCTCTGGTCACCAGTTATTCTCGTTTATTTCATGGACACTCAAATA
TGGTATGCTATAGTTTCAACTCTGGTCGGAGGTTTAAATGGAGCTTTCCGCCGTCTTGGA
GAGATCCGAACACTTGGAATGTTGAGGTCGAGATTTCAGTCCATACCAGGGGCCTTTAAT
GATTGCTTGGTACCACAAGATAACAGCGATGATACAAAGAAAAAGAGATTTAGGGCGACC
TTCTCTCGCAAGTTTGATCAGCTCCCATCTAGTAAAGACAAGGAAGCAGCGCGGTTTGCT
CAGATGTGGAACAAAATAATCAGTAGTTTCCGAGAAGAGGACTTGATTAGTGATAGGGAA
ATGGAACTATTGCTTGTGCCATATTGGTCTGACCCTGATTTGGATCTTATCCGGTGGCCA
CCTTTTCTATTGGCTAGTAAGATCCCAATAGCTTTGGATATGGCTAAAGACAGCAATGGA
AAAGACCGTGAACTGAAAAAGAGATTAGCTGTTGACAGCTACATGACTTGTGCAGTTAGA
GAGTGCTATGCCTCTTTTAAGAATCTCATCAATTATTTGGTGGTCGGAGAACGAGAAGGA
CAGGTCATAAACGACATTTTCTCCAAGATTGATGAACATATTGAGAAGGAAACGCTGATA
ACAGAATTGAACCTGAGTGCTCTTCCTGATCTGTATGGCCAGTTCGTTCGGCTAATCGAA
TATTTGCTAGAAAACAGGGAGGAGGACAAGGATCAAATTGTAATTGTCTTGCTGAACATG
TTAGAATTGGTGACTAGAGACATCATGGAAGAAGAAGTCCCAAGCTTACTAGAGACTGCC
CACAATGGATCTTATGTCAAGTATGACGTCATGACCCCTCTTCATCAACAGCGCAAATAT
TTCAGTCAACTTCGATTCCCAGTTTATTCTCAAACGGAAGCTTGGAAAGAAAAAATTAAG
AGGCTTCATCTTTTGCTTACTGTCAAGGAGTCAGCTATGGATGTTCCATCCAACTTGGAA
GCTCGAAGGCGTCTTACTTTCTTTTCAAATTCACTATTCATGGACATGCCTCCTGCACCC
AAGATCCGCAACATGCTTTCCTTCTCGGTCCTTACACCATACTTTTCAGAGGATGTTCTT
TTCTCCATATTTGGCTTAGAACAGCAAAATGAAGATGGAGTTTCTATACTCTTTTACTTG
CAGAAGATCTTCCCAGATGAATGGACAAACTTTCTGGAACGAGTTAAATGTGGCAACGAA
GAAGAACTAAGAGCAAGAGAGGATTTGGAAGAGGAGCTTCGTCTTTGGGCATCTTACAGA
GGCCAAACTCTGACTAAAACTGTGCGAGGAATGATGTATTACCGAAAGGCTTTGGAACTT
CAGGCCTTCCTTGATATGGCAAAGGATGAAGAATTATTAAAAGGCTACAAGGCTCTCGAG
TTAACCAGTGAAGAAGCATCAAAGAGCGGAGGGTCACTTTGGGCGCAGTGTCAAGCACTT
GCAGATATGAAGTTCACCTTTGTGGTTTCTTGTCAACAATACAGTATTCATAAGAGATCT
GGCGACCAACGTGCTAAAGACATATTGAGACTTATGACGACGTATCCGTCTATTCGTGTC
GCCTATATCGATGAGGTAGAGCAAACACATAAAGAAAGTTATAAGGGGACAGAGGAGAAA
ATTTATTACTCAGCGCTTGTAAAAGCTGCTCCACAGACCAAACCAATGGATTCTTCTGAA
TCTGTTCAAACACTAGATCAGCTCATTTATCGGATTAAGCTTCCGGGACCAGCTATACTA
GGAGAGGGAAAGCCGGAAAATCAGAACCATGCTATCATATTTACCCGTGGAGAAGGGTTG
CAGACGATAGACATGAATCAGGACAACTACATGGAGGAAGCTTTCAAAATGAGGAACTTG
CTGCAAGAGTTTCTTGAAAAGCATGGAGGCGTAAGATGTCCTACGATTCTTGGTCTTAGA
GAGCATATTTTCACTGGAAGTGTGTCTTCTCTTGCATGGTTTATGTCAAATCAAGAGAAC
AGTTTTGTAACGATTGGGCAAAGAGTGCTAGCTAGTCCCTTGAAAGTACGATTCCATTAC
GGACATCCAGATATTTTTGATCGTCTGTTTCACCTTACCAGAGGTGGTATCTGCAAAGCT
TCTAAAGTCATCAATCTTAGTGAAGACATATTTGCAGGTTTTAATTCTACTCTGCGTGAA
GGAAATGTGACTCATCATGAATATATACAAGTTGGTAAAGGGAGAGATGTGGGCCTCAAC
CAGATCTCAATGTTTGAGGCAAAAATCGCCAATGGAAATGGCGAGCAAACTTTGAGTCGC
GACCTTTATAGGCTAGGACACCGATTTGATTTCTTCCGGATGCTGTCTTGTTATTTCACC
ACAATTGGGTTCTACTTCAGTACCATGTTAACCGTGCTTACGGTGTATGTGTTTCTTTAT
GGACGGTTATATCTAGTACTTAGTGGGCTTGAAGAAGGATTGAGTAGCCAACGAGCTTTC
CGTAACAATAAGCCTCTTGAGGCAGCTCTTGCTTCTCAATCATTTGTGCAGATTGGTTTT
TTAATGGCTTTGCCTATGATGATGGAGATTGGACTTGAGAGGGGGTTCCACAATGCATTG
ATTGAGTTTGTGCTGATGCAGTTACAACTTGCTTCCGTCTTTTTCACGTTTCAGCTCGGG
ACAAAAACACATTACTACGGAAGGACATTGTTTCATGGAGGCGCAGAGTATAGAGGAACT
GGTCGAGGGTTTGTGGTCTTCCACGCGAAATTTGCTGAGAACTATAGGTTCTATTCCCGT
AGTCACTTTGTGAAGGGCATTGAACTTATGATTCTTCTACTGGTATATCAGATCTTTGGT
CAATCATATAGGGGTGTGGTTACTTATATTCTGATCACTGTTTCGATATGGTTCATGGTG
GTGACATGGCTCTTTGCTCCTTTCCTTTTCAATCCGTCTGGTTTTGAGTGGCAAAAGATT
GTTGATGACTGGACAGACTGGAACAAATGGATTTATAACCGAGGAGGAATTGGTGTCCCT
CCTGAGAAGAGTTGGGAATCTTGGTGGGAGAAAGAGTTAGAACATCTTAGACATTCAGGG
GTTCGTGGTATCACCCTTGAGATCTTTTTGGCCTTGCGCTTCTTCATCTTTCAATATGGA
CTTGTGTATCATCTCAGTACCTTCAAAGGAAAAAATCAGAGCTTTTGGGTTTATGGAGCG
TCATGGTTTGTGATCTTATTCATTCTACTGATTGTGAAGGGTTTGGGCGTTGGAAGGCGA
AGATTCAGCACGAATTTCCAGCTTCTATTCAGAATCATAAAGGGTCTTGTGTTCCTCACA
TTTGTGGCAATTCTCATAACTTTCCTCGCACTTCCTCTGATAACAATCAAAGACTTATTC
ATCTGCATGCTTGCCTTCATGCCAACTGGATGGGGAATGCTTCTCATTGCACAAGCGTGT
AAGCCTCTGATCCAACAGCTAGGGATATGGTCATCAGTTAGGACGCTAGCTCGAGGCTAC
GAGATCGTGATGGGCTTGCTTCTGTTCACACCAGTTGCGTTTTTGGCCTGGTTTCCTTTT
GTGTCTGAGTTCCAGACAAGAATGCTCTTTAACCAAGCCTTTAGTAGAGGTCTACAAATC
TCTCGTATTCTTGGTGGTCAAAGAAAAGACCGGTCTTCAAAAAACAAGGAGTGACATGTA
CACATGTAAATGGCGTATGTGTAGATTTAATGGTTATCTGTTATTGTTTCCTTCCCAAGT
AATCTATAGTTAGAAAGTTCCTGTAACTTTCATAGATATATGTTAATTATTTTCCATTTC
CATAAGTTCGCGTCCATTATAATAGAAAGTGCATGAGACGTATCTTTT
>AT1G08875.1
CGAGGCTTCATACGGATTAGAATTTGTCTATCGGCATGTTTTGTTTTGTTTTTTCATTTT
TTGGCATAGTTTTGTGGGGGCAATTTACTTGTTGAACCCTAGTTTACATGTATTCTCTTG
AATTTCTCACAATTTTCTCAAATTTCGATTTCATAGAAAGTTAGAAACAAACACTCACAA
TTCACAAATTCCCACTGGCAAAAGATGAAAAAGCCCAAAAAATAAAATTACGTATCGCCA
TCAAATAGGGCCTATTGGTTTAAATGTGGTTTTATTGTATATCAGATATTAAAACAAAAC
AATTGTCATCAAAGCACCAGTGGTCTAGTGGTAGAATAGTACCCTGCCACGGTACAGACC
CGGGTTCGATTCCCGGCTGGTGCATGAGCTGTGAAGAAATTGGCTTTAGCATTGGTTGGG
TCCAATGCATTCTACTGAATATCAGTTGATATTGCCCCATTCTGAGCTCTCTCCTTTTTT
TTTTGGAAGTTATTTTGCGAAATAGACCGAGCTTCTCCAAGGACGTCCACAGTCCAGAGA
GTAGATGTTTCGTCTGATAACATGTTTGGGAAATTTTGTCTCATGGAGAAGTCCGGTTGG
GAGAAGTTGTCTCAAAACTCTAATGGGATGACGGATGTGAGGGTGTCTTGGAGAAGAAGC
TACTGAGGAACTGCCTTGGTGTTGTCGTATCAAAATCATTGATCCCAAAATCAAACTATT
AACCCAATTGGAATGAACTTATTAAACATCTCC
>AT1G04517-AT1G08875.1
GAGCTGTGAAGAAATTGGCTTTAGCATTGGTTGGGTCCAATGCATTCTACTGAATATCAG
TTGATATTGCCCCATTCTGAGCTC
>AT1G06860-AT1G08875.1
GCACCAGTGGTCTAGTGGTAGAATAGTACCCTGCCACGGTACAGACCCGGGTTCGATTCC
CGGCTGGTGCA
>AT1G06880.1
GCACCAGTGGTCTAGTGGTAGAATAGTACCCTGCCACGGTACAGACCCGGGTTCGATTCC
CGGCTGGTGCA
>AT1G06925.1
ATGAAGTTAGGCTGCTACTCAGTTTCGGTCCTGGATTTCGAAACCGAACCGACTCTGCTT
ATCTCTCAGGTAAATTTCTCTGCTCCTTATCTCTTCATGGAGGCAGCTGTGGCCACAATA
TCGGTCTATTGGGAGATAAAGGGGTGTCCGGTTCCGGATGGCTATGATGCTCTTCGGGTA
GGTCCGTCTATAAAACGTAATTTGAGGAAGTTTAACTACACTGGCCCTATCACCATCACT
GCCGTTGGCGTACTATCAGAGGTCCCTCGAGATTTCCTTGAAACCACTGGAGAGTGGAGT
CAGTCTCTTTCTCAAGTCTTAGTTGTTTCTGAAACAGGTCCCACATACATGGTTTCGCTT
TTCATTGACTCCCCTGATTCTAAGATTCCACGTCCACATAATACCTATGAAGACGACGAG
GCTCCCCCTTGA
>AT1G07580.1
GGGGATGTAGCTCAGATGGTAGAGCGCTCGCTTAGCATGCGAGAGGTACGGGGATCGATA
CCCCGCATCTCCA
>AT1G07590-AT1G07600.1
GAAATCACAAAAGCATCATAAGAAGAAGAAGAAACTACAATAGTTAATCAATCAAAGAGA
AGTAAGAGAAATGGCAGATTCTAACTGTGGATGTGGCTCCTCCTGCAAATGTGGTGACTC
TTGCAGTTGCGAGAAGAACTACAACAAGGAGTGCGACAACTGTAGCTGTGGATCAAACTG
CAGCTGTGGGTCAAACTGTAACTGTTGATGAAATTATTATGGTCTAAAATCATATATATG
GCAGAAAAATTGGGGAAAATATGTGTTTTATGCTAAGAGATGTGTGTGTGTTGTTGGAAT
AAAGACGTGACCGTTGTGTTGCGTATCAACTCTCTTAAGCTTTGACTTTTCCCAGCTTTG
TATTTTCCTATGTATGGTAATGGTGTGATTGTGTAATGTTTTCATATGTAACGTAAAAAA
AATATTTATGTGACATTGACTTTTGTGACTACTAAGATTTGTATATGTCTCCTCCGTTTT
TTATTTAGGATTTAAGTTCAATCAGCTAAATTAATCATAAACAATTTAAGTAAATATTCA
TATGAGAAGAAGTCAACCATATTCTTATCGGGCCTTATATGTTAATGTTAAAAGGTTACG
GGCCAGTAAGGTCCCAAAAAAGAAGAAGAGATGAGATCCATTATTGCTCTCATGAGGCAA
CGAGAATATTTCGTTCAGGCAATTCGTCGAACAACTTGCGTGGCCTCACCTGCGTTGAAT
CAAACTAACTTCCAAGCTTCGAGCTTTCTCACTACCCTAATATCTTCGAAGAAATCTCCG
GAAGAGACATGTATCGGATCGGAGGAAGAAGAAGAGGAGCCCAACAAGTGTTTGTCTTTG
AGAATCGAGAAGCTTCCGAAGGGCGTAACTGTTGGGTCTGCTTTACAGAGCTGGATGGGT
GATGGGTTTCCAGTTCATGGTGGAGATGTTTATCACGCCATTAATCGATTGAGGAAACTC
GGACGAAACAAACGTGCCCTTGAGTTGATGGAGTGGATAATCAGGGAAAGACCTTACCGT
CTTGGTGAGCTAGAGTACTCTTACTTGCTCGAATTTACAGTCAAACTTCATGGCGTCTCG
CAAGGAGAAAAGCTATTTACCCGTGTCCCTCAAGAGTTTCAGAACGAGCTTCTTTACAAC
AACCTTGTGATTGCTTGTTTAGACCAAGGTGTCATAAGGCTTGCGCTAGAGTATATGAAG
AAGATGAGAGAACTCGGTTACCGTACTTCCCATTTGGTCTACAACCGTCTTATAATTCGC
AACTCTGCTCCCGGACGAAGAAAGCTAATAGCAAAAGACCTTGCGCTCATGAAAGCTGAC
AAGGCGACTCCTCATGTCTCAACGTATCATATCTTGATGAAGCTTGAGGCTAATGAACAT
AACATCGATGGGGTGCTGAAGGCTTTTGATGGTATGAAGAAAGCGGGAGTTGAGCCAAAT
GAGGTGTCTTACTGTATATTGGCTATGGCACATGCTGTTGCGAGATTGTATACAGTTGCA
GAAGCCTATACCGAGGAAATAGAAAAATCTATCACAGGGGATAATTGGTCGACCTTGGAT
ATATTGATGATTCTATATGGGCGTTTAGGGAAAGAAAAAGAGCTAGCGAGAACGTGGAAT
GTCATAAGAGGGTTTCATCATGTTAGATCCAAGAGTTACTTACTGGCAACCGAAGCGTTT
GCTCGAGTAGGGAACCTTGATAGAGCGGAAGAGCTCTGGTTAGAGATGAAAAACGTAAAA
GGACTTAAAGAAACTGAGCAATTCAACTCTCTGCTCTCGGTATACTGCAAGGACGGTTTG
ATAGAGAAGGCAATTGGTGTATTCCGCGAGATGACAGGAAACGGGTTTAAGCCTAATTCC
ATAACGTATAGACATCTTGCTCTTGGATGTGCTAAAGCCAAACTGATGAAGGAAGCTCTC
AAAAACATTGAGATGGGTTTGAATCTAAAGACGAGCAAAAGCATAGGAAGCTCAACGCCG
TGGCTGGAGACGACTCTATCGATCATAGAGTGTTTTGCAGAGAAAGGTGATGTAGAGAAC
TCAGAGAAACTGTTTGAAGAGGTGAAGAATGCAAAGTATAATAGGTATGCGTTTGTGTAC
AACGCTCTGTTCAAAGCTTATGTGAAGGCTAAAGTGTATGACCCTAATCTGTTCAAGAGG
ATGGTTCTAGGTGGAGCTAGGCCTGATGCTGAGTCATACAGTTTGTTGAAACTTGTCGAA
CAATATAAGCCCTGACACAATCAAGTCTGCTCCAATTTTTTTGATTGATTGGATAGTTAG
TGACTTGTGGGTTTAAGAAGTTGTTCGTAAAAGTATAGTTTAAGAAGTTGTTCGTAAACT
TACAATTAAAAATCAGACTTGAAAAAAGCAAAAGTATTATTAGTTAACCCAACATTTCCC
GCAAGAA
>AT1G07740.1
GAAGAGAATCCGATGCGTAGAAGACTATCTTCCGTGCTAATCAACAATCAGTGCATCGCG
TCCCAACGCCATTACCACACATCTCGACCTGAGAAACCCACAAAGAAAGCCAGCAGCCAT
GAACCAACTCACAAATTCACCAGGAAGCCATGGGAGGAAGTGCCATTTCTCACCGATCTC
AAAGAAATCGAAGACCCAGAGGAAGCTCTTTCTCTCTTCCACCAATACCAGGAAATGGGT
TTCCGACACGACTACCCATCTTACTCTTCTCTCATCTACAAGCTTGCAAAGTCCCGTAAC
TTCGACGCCGTCGACCAAATTCTCCGCCTTGTTCGCTATCGAAACGTCCGGTGCAGAGAA
TCCCTCTTCATGGGATTGATTCAGCATTACGGGAAAGCCGGTTCGGTCGACAAAGCCATC
GATGTTTTCCACAAAATCACCTCCTTTGATTGTGTTCGCACGATTCAGTCTCTCAACACT
CTCATCAACGTTCTGGTCGATAACGGCGAGTTGGAAAAGGCCAAAAGCTTTTTCGACGGG
GCAAAGGATATGCGTTTGCGTCCCAATTCGGTGTCTTTCAATATTTTGATCAAAGGATTT
CTTGATAAATGCGATTGGGAAGCTGCATGTAAGGTGTTCGACGAAATGCTTGAGATGGAG
GTGCAACCGAGTGTTGTGACATACAATAGCCTGATTGGTTTCTTATGCCGAAATGACGAT
ATGGGTAAGGCGAAGAGCTTGCTTGAAGATATGATTAAGAAAAGAATACGTCCGAATGCT
GTGACATTTGGGTTGTTAATGAAAGGTTTATGTTGTAAGGGAGAGTACAATGAAGCAAAG
AAGTTGATGTTCGATATGGAGTATCGTGGGTGTAAACCGGGTCTCGTTAACTACGGAATT
TTGATGAGTGATCTTGGGAAGAGAGGGAGAATTGATGAGGCAAAGCTTCTACTCGGCGAG
ATGAAGAAAAGACGGATAAAACCAGATGTTGTGATCTATAACATTCTGGTAAACCATCTT
TGCACTGAGTGTAGAGTCCCTGAGGCTTATAGAGTGCTGACGGAAATGCAGATGAAAGGG
TGTAAACCAAATGCAGCTACATACCGTATGATGATTGATGGGTTTTGTCGTATCGAGGAT
TTTGATTCAGGGTTGAATGTTTTGAATGCAATGCTTGCAAGCAGACACTGTCCCACACCT
GCAACGTTTGTATGTATGGTTGCTGGGCTGATTAAAGGCGGTAACTTGGACCATGCTTGC
TTTGTGTTAGAGGTGATGGGAAAGAAAAACTTAAGTTTTGGGTCTGGTGCTTGGCAAAAT
CTACTTTCTGATCTCTGCATCAAGGATGGAGGAGTATATTGTGAGGCTTTGTCAGAAGTA
ATTTCCATCTAAGCAATGACCTTTTTAAAGGCTGCAAAGTACTCTTCTTCCTGATTTTAG
CTCTCGCCATTACTTTTGTCTCAGCTGCTCGGCTTCTTGATGAAGAAGAAGATATTGGGT
TGGTCCCTTTGCCTACCACGAGTCCTGGTCCTTTACCAACAGTTGGTTTAGGCCCCTTTC
CCACTGCTAATTCAGGCCCTGCAACTGGTATCGCTTCAGGTACAGGTTCAGCCTCAGGGG
GTTTAGGTTCCTTGGGTACCAATACTGGCCCCGGGCCTCTATCGACCACTGGTTCTAGTC
TTTTACCAGTTGCTAGTTCGGGTACCTTGCCTGTTACTGGCCCCGGTCCTCTACCAACCA
GTTCTGGTCTCTTACCGGGTGCTAGTTCGGGTAACTTGCCTGGTTCAGGTTCAGGGCCTT
TGCCTACTGTTGGTTCAGGTGCTGCAGCTACGGGTCTGGGCGCAGGTGCAGGGTCAGTGA
TTGGTGGTTCAGTTCCTGACAACACTTTGGTTTTCTTCATGCACGATATACTCGGTGGCT
CAAACCCGACAGCGAGGGCTGTGACTGGAGTCGTCGCAAACGCAGCCCTCAGTGGCCAAA
TTCCATTCGCTAAGCCCAATGGTGCAAACCTCCCTGTTAGTAACGGCGTTCCATCAGACA
ATAACAACAATGGAATCCTGAACAATAACAACGTCCCACTTCTCGTCGGGCTTGGCGGAA
CCACTTCCAACATTCTACAGAACAATGGAAACAACATGTTGAACGGTCTTCCCGTGGCTA
ACGGCGGCCAGCTCCCATCGGGTTCGTCTCTTCAGATGCTCATGTTTGGGACATTGACGG
TGATGGACAACGAACTAACCGAAGGACACGAACTCGGGTCTGGTCTGCTGGGTAAAGCCC
AAGGCTTCTACGTGGCAAGTGCCCTTGATGGGACCAGCCAGACTATGGCTTTCACGGCTA
TGTTTGAGAGCGGTGGATATGAAGATAGCATCAGTTTCTTCGGTGTGCATAGAACAGCTG
CATCGGAATCTCATCTTGGGGTAATGGGCGGTACTGGTAAGTATGTGAATGCGAGAGGCT
TCGCAATTGTCAAGACTTTTACGGGTTCCTCCGGGACCCAGCAGCAGCAGCCGCACCAGT
TCACAGATGGGCTCGAGACTGTTCTGGAGTGCACCGTTTATCTTTCTTACTAGTTTCTTT
TCCCTCTTCTCTTATCTTTTTTGTCTACCAAGAAAACGTGAAAACCTATTAATTTGACAA
CCAATCCCTTGTTATTCC
>AT1G07760.1
GTGGCTGTAGTTTAGTGGTAAGAATTCCACGTTGTGGCCGTGGAGACCTGGGCTCGAATC
CCAGCAGCCACA
>AT1G07860-AT1G07870.2
ATGGCGGAAAGATCATTCTCTCAGCTCCCGATCTCTTCTTCTCACATTGGCAGAAGGACA
GGAAACACCCGGAGAGGGATATTTCCGGTATCGGAGTATTGGATCCATGCAATTCCGGTG
ATCGTTTTTCTCTGTTTCTTCACCCTCTGGATTTTCTCCCACTCAGTGAGCGTCATGAAC
GATGGAGAGATAATGTCGATACATCGTCTTGAGAAATCCATGGCCGTGAGAAACGAGTCT
CATGTCAGTTTAGCGATTCTTGCTTCCTCTGCTGTTTCACCAGCCTCCTCAGCTCTCGTC
GCCGTCGTCTCTACCAATCAGAATCTCACAACTTTTCACAACGCAACTCAATCGCAGCAA
AATGCAACCCAGTCGGTGAACAAAGCAAAACAGCCACACGCAGTCTAATCTCTGAACGGA
GAAAAGTTTCTTTCAGTTT
>AT1G07920-AT1G44370.1
CGGCTAAACAGGGGCATAATGGTAATTTAAAGAATGATATTATTTTATGTTAAACCCTAA
CATTGGTTTCGGATTCAACGCTATAAATAAAACCACTCTCGTTGCTGATTCCATTTATCG
TTCTTATTGACCCTAGCCGCTACACACTTTTCTGCGATATCTCTGAGATTTGTTGACAGT
CTCTAACCATGGGTAAAGAGAAGTTTCACATCAACATTGTGGTCATTGGCCACGTCGATT
CTGGAAAGTCGACCACCACTGGGCACTTGATCTACAAGTTGGGTGGTATTGACAAGCGTG
TCATTGAGAGGTTCGAGAAGGAGGCTGCTGAGATGAACAAGAGGTCCTTCAAGTACGCAT
GGGTTTTGGACAAACTTAAGGCTGAGCGTGAGCGTGGTATCACCATTGACATTGCTCTCT
GGAAGTTCGAGACCACCAAGTACTACTGCACTGTCATTGATGCTCCTGGCCATCGTGATT
TCATCAAGAACATGATCACTGGTACCTCCCAGGCTGATTGTGCTGTCCTTATCATTGACT
CCACCACTGGTGGTTTTGAGGCTGGTATCTCCAAGGATGGTCAGACCCGTGAGCACGCTC
TACTTGCTTTCACCCTTGGTGTCAAGCAGATGATCTGCTGTTGTAACAAGATGGATGCCA
CTACCCCCAAGTACTCCAAGGCCAGGTACGATGAAATCATCAAGGAGGTGTCTTCCTACT
TGAAGAAGGTTGGTTACAACCCCGACAAAATCCCATTTGTGCCCATCTCTGGATTTGAGG
GTGACAACATGATTGAGAGGTCCACCAACCTTGACTGGTACAAGGGACCAACTCTCCTTG
AGGCTCTTGACCAGATCAACGAGCCCAAGAGGCCGTCAGACAAGCCCCTTCGTCTCCCAC
TTCAGGATGTCTACAAGATTGGTGGTATTGGAACGGTGCCAGTGGGACGTGTTGAGACTG
GTATGATCAAGCCTGGTATGGTTGTGACCTTTGCTCCCACAGGATTGACCACTGAGGTCA
AGTCTGTTGAGATGCACCACGAGTCTCTTCTTGAGGCACTTCCAGGTGACAACGTTGGGT
TCAATGTTAAGAATGTTGCTGTCAAGGATCTTAAGAGAGGGTACGTCGCATCCAACTCCA
AGGATGACCCTGCCAAGGGTGCTGCTAACTTCACCTCCCAGGTCATCATCATGAACCACC
CTGGTCAGATTGGTAACGGTTACGCCCCAGTCCTGGATTGCCACACCTCTCACATTGCAG
TCAAGTTCTCTGAGATCTTGACCAAGATTGACAGGCGTTCTGGTAAGGAGATTGAGAAGG
AGCCCAAGTTCTTGAAGAATGGTGATGCTGGTATGGTGAAGATGACTCCAACCAAGCCCA
TGGTTGTGGAGACCTTCTCTGAGTACCCACCACTTGGACGTTTCGCTGTGAGGGACATGA
GGCAGACTGTTGCAGTCGGTGTTATCAAGAGTGTTGACAAGAAGGACCCAACCGGAGCCA
AGGTTACCAAGGCTGCCGTCAAGAAGGGTGCGAAGTGAACCATCCTCAAAACTCTATCTG
CCGCAGGTGAATCAAAGGACAGTGTTAGTTTTATTACAATAGTTTGGTATTTGGTCGCGT
GTCTGTGTTCTTGTTTCGTTTTCTCCCCGTCAGAGCGTTGTTCTCGTAATTGGGTTCTTG
ATCGGAGGTGGCGGATCTACACACACATTCTTCCTGTTTTTTGCTTTTTATTTGTTTTCT
CATTTTGAACTGTTTTAAAATTTCTGTTATATGAATGAATGTTTTCCCTGCGGTTATTAT
CTTCTTTACTCTAATTTTCTCTTGTTGCGTAAATCGTTTCCGAAATCTTTTTACCTCT
>AT1G07940-AT1G44500.3
ATAAACTCGAATCCCAAACATAGCTTTATTCCTTGCTTCATTTTTCGTCACCCTAGCCGC
TTTACTCTCTTGCGATATCTCTGAGGTAAGCTTTTTCGTCACCATCTTCGATCTGCTTCT
TTCTCTTCTGTTGATCTGTGTTGAATCTGTTTCGATCCTTCTCGTTTGTTTGTTGTAATC
TCTTGGATTCGATTCTCTTTGTTTATAGATCGTTTGGAATTTCTGATCTGTGGTGTAAAG
TTTTATCGATTTAGGAGAACAAAGTTTTACAGTGCCATCGTATTGTTTTTTTTCTTCATG
CCAGCTGATGATAAACTATATGATCGATCTGGTTCTGAAATTTTTGTATTGTTCAATGGA
TTGTTGATTGGATCTTTTGATGTATGTGATATTAATTGTCGATTTGAATTGTGATTAGGT
AATTCTGGAGCAGCATAAACAATCAATTGATTCATTCTTCTTGATACCAAGTTGTGGAAA
CTCTAGGATTGTTTGCTGTATATCTCCAGAATTGCTGTTTTGATTGAATTTAGGTCGCTT
AGCTCAGTTGATAGAGCACCACATTTTTTGTGGTAGAAATCGATTTGTTTGACAGTCTCT
AACCATGGGTAAAGAGAAGTTTCACATCAACATTGTGGTCATTGGCCACGTCGATTCTGG
AAAGTCGACCACCACTGGACACTTGATCTACAAGTTGGGTGGTATTGACAAGCGTGTCAT
TGAGAGGTTCGAGAAGGAGGCTGCTGAGATGAACAAGAGGTCCTTCAAGTACGCATGGGT
TTTGGACAAACTTAAGGCTGAGCGTGAGCGTGGTATCACCATTGACATTGCTCTCTGGAA
GTTCGAGACCACCAAGTACTACTGCACTGTCATTGATGCTCCTGGCCATCGTGATTTCAT
CAAGAACATGATCACTGGTACCTCCCAGGCTGATTGTGCTGTCCTTATCATTGACTCCAC
CACTGGTGGTTTTGAGGCTGGTATCTCCAAGGATGGTCAGACCCGTGAGCACGCTCTACT
TGCTTTCACCCTTGGTGTCAAGCAGATGATCTGCTGTTGTAACAAGATGGATGCCACTAC
CCCCAAGTACTCCAAGGCCAGGTACGATGAAATCATCAAGGAGGTGTCTTCCTACTTGAA
GAAGGTTGGTTACAACCCCGACAAAATCCCATTTGTGCCCATCTCTGGATTTGAGGGTGA
CAACATGATTGAGAGGTCCACCAACCTTGACTGGTACAAGGGACCAACTCTCCTTGAGGC
TCTTGACCAGATCAACGAGCCCAAGAGGCCGTCAGACAAGCCCCTTCGTCTCCCACTTCA
GGATGTCTACAAGATTGGTGGTATTGGAACGGTGCCAGTGGGACGTGTTGAGACTGGTAT
GATCAAGCCTGGTATGGTTGTGACCTTTGCTCCCACAGGATTGACCACTGAGGTCAAGTC
TGTTGAGATGCACCACGAGTCTCTTCTTGAGGCACTTCCAGGTGACAACGTTGGGTTCAA
TGTTAAGAATGTTGCTGTCAAGGATCTTAAGAGAGGGTACGTCGCATCCAACTCCAAGGA
TGACCCTGCCAAGGGTGCTGCTAACTTCACCTCCCAGGTCATCATCATGAACCACCCTGG
TCAGATTGGTAACGGTTACGCCCCAGTCCTGGATTGCCACACCTCTCACATTGCAGTCAA
GTTCTCTGAGATCTTGACCAAGATTGACAGGCGTTCTGGTAAGGAGATTGAGAAGGAGCC
TAAATTCTTGAAGAATGGTGATGCTGGTATGGTGAAGATGACTCCAACCAAGCCCATGGT
TGTGGAGACCTTCTCTGAGTACCCACCACTTGGACGTTTCGCTGTGAGGGACATGAGGCA
GACTGTTGCAGTCGGTGTTATCAAGAGTGTTGACAAGAAGGACCCAACTGGAGCCAAGGT
TACCAAGGCTGCAGTCAAGAAGGGTGCCAAGTGAACTCTGAACATCAAAACTCTTTCCGC
TGATGAAATGAAGGACTATTTTAGTTTCTTTACTTTAGTAGTTTGGTATTTGGTTGGTTG
TTTGTGTTACCGCTTCGTTTATTCTCCGTCGGAGCTCAATTCTCGGAATTGGGTTCTTGA
TCGGAGGTGGCGGAGGTACTTGGCACTCGAGCTTCCTGTTTATTTCTTTTGTTTTGTGTT
ATGATTTTGAACCTTTTTGGATATTCGGTTATATGATATTTGTGTCATTCCTGCGGATAT
TATCTTATCTTATCAACTTAAGTCTGTTTTTCTTCTCTAAAATTCAACGATCAGCCTCTG
AAGTTTCTTACATGGTAAAATTGTAATCTAGAACTTTAAACAACATTGGAGAAACAAGTC
TATATCAGTTTATAA
>AT1G07940-AT1G44500.8
ATTCCTTGCTTCATTTTTCGTCACCCTAGCCGCTTTACTCTCTTGCGATATCTCTGAGGT
AATTCTGGAGCAGCATAAACAATCAATTGATTCATTCTTCTTGATACCAAGTTGTGGAAA
CTCTAGGATTGTTTGCTGTATATCTCCAGAATTGCTGTTTTGATTGAATTTAGGTCGCTT
AGCTCAGTTGATAGAGCACCACATTTTTTGTGGTAGAAATCGGTTTGAATCCGATAGCGG
CTTTTAACAATGATTGTTTTTTGTGTTCATAAGTCTACTGTTTTTCTTGATTCAATATTT
GATTGTTCTTTTTATTGCAGATTTGTTTGACAGTCTCTAACCATGGGTAAAGAGAAGTTT
CACATCAACATTGTGGTCATTGGCCACGTCGATTCTGGAAAGTCGACCACCACTGGACAC
TTGATCTACAAGTTGGGTGGTATTGACAAGCGTGTCATTGAGAGGTTCGAGAAGGAGGCT
GCTGAGATGAACAAGAGGTCCTTCAAGTACGCATGGGTTTTGGACAAACTTAAGGCTGAG
CGTGAGCGTGGTATCACCATTGACATTGCTCTCTGGAAGTTCGAGACCACCAAGTACTAC
TGCACTGTCATTGATGCTCCTGGCCATCGTGATTTCATCAAGAACATGATCACTGGTACC
TCCCAGGCTGATTGTGCTGTCCTTATCATTGACTCCACCACTGGTGGTTTTGAGGCTGGT
ATCTCCAAGGATGGTCAGACCCGTGAGCACGCTCTACTTGCTTTCACCCTTGGTGTCAAG
CAGATGATCTGCTGTTGTAACAAGATGGATGCCACTACCCCCAAGTACTCCAAGGCCAGG
TACGATGAAATCATCAAGGAGGTGTCTTCCTACTTGAAGAAGGTTGGTTACAACCCCGAC
AAAATCCCATTTGTGCCCATCTCTGGATTTGAGGGTGACAACATGATTGAGAGGTCCACC
AACCTTGACTGGTACAAGGGACCAACTCTCCTTGAGGCTCTTGACCAGATCAACGAGCCC
AAGAGGCCGTCAGACAAGCCCCTTCGTCTCCCACTTCAGGATGTCTACAAGATTGGTGGT
ATTGGAACGGTGCCAGTGGGACGTGTTGAGACTGGTATGATCAAGCCTGGTATGGTTGTG
ACCTTTGCTCCCACAGGATTGACCACTGAGGTCAAGTCTGTTGAGATGCACCACGAGTCT
CTTCTTGAGGCACTTCCAGGTGACAACGTTGGGTTCAATGTTAAGAATGTTGCTGTCAAG
GATCTTAAGAGAGGGTACGTCGCATCCAACTCCAAGGATGACCCTGCCAAGGGTGCTGCT
AACTTCACCTCCCAGGTCATCATCATGAACCACCCTGGTCAGATTGGTAACGGTTACGCC
CCAGTCCTGGATTGCCACACCTCTCACATTGCAGTCAAGTTCTCTGAGATCTTGACCAAG
ATTGACAGGCGTTCTGGTAAGGAGATTGAGAAGGAGCCTAAATTCTTGAAGAATGGTGAT
GCTGGTATGGTGAAGATGACTCCAACCAAGCCCATGGTTGTGGAGACCTTCTCTGAGTAC
CCACCACTTGGACGTTTCGCTGTGAGGGACATGAGGCAGACTGTTGCAGTCGGTGTTATC
AAGAGTGTTGACAAGAAGGACCCAACTGGAGCCAAGGTTACCAAGGCTGCAGTCAAGAAG
GGTGCCAAGTGAACTCTGAACATCAAAACTCTTTCCGCTGATGAAATGAAGGACTATTTT
AGTTTCTTTACTTTAGTAGTTTGGTATTTGGTTGGTTGTTTGTGTTACCGCTTCGTTTAT
TCTCCGTCGGAGCTCAATTCTCGGAATTGGGTTCTTGATCGGAGGTGGCGGAGGTACTTG
GCACTCGAGCTTCCTGTTTATTTCTTTTGTTTTGTGTTATGATTTTGAACCTTTTTGGAT
ATTCGGTTATATGATATTTGTGTCATTCCTGCGGATATTATCTTATCTTATCAACTTAAG
TCTGTTTTTCTTCTCTAAAATTCAACGATCAGCCTCTGAAGTTTCTTACATGGTAAAATT
GTAATCTAGAACTTTAAACAACATTGGAGAAACAAGTCTATATCAGTTT
>AT1G07940-AT1G44500.6
CCACTATAAATAAACTCGAATCCCAAACATAGCTTTATTCCTTGCTTCATTTTTCGTCAC
CCTAGCCGCTTTACTCTCTTGCGATATCTCTGAGGTAATTCTGGAGCAGCATAAACAATC
AATTGATTCATTCTTCTTGATACCAAGTTGTGGAAACTCTAGGATTGTTTGCTGTATATC
TCCAGAATTGCTGTTTTGATTGAATTTAGGTCGCTTAGCTCAGTTGATAGAGCACCACAT
TTTTTGTGGTAGAAATCGATTTGTTTGACAGTCTCTAACCATGGGTAAAGAGAAGTTTCA
CATCAACATTGTGGTCATTGGCCACGTCGATTCTGGAAAGTCGACCACCACTGGACACTT
GATCTACAAGTTGGGTGGTATTGACAAGCGTGTCATTGAGAGGTTCGAGAAGGAGGCTGC
TGAGATGAACAAGAGGTCCTTCAAGTACGCATGGGTTTTGGACAAACTTAAGGCTGAGCG
TGAGCGTGGTATCACCATTGACATTGCTCTCTGGAAGTTCGAGACCACCAAGTACTACTG
CACTGTCATTGATGCTCCTGGCCATCGTGATTTCATCAAGAACATGATCACTGGTACCTC
CCAGGCTGATTGTGCTGTCCTTATCATTGACTCCACCACTGGTGGTTTTGAGGCTGGTAT
CTCCAAGGATGGTCAGACCCGTGAGCACGCTCTACTTGCTTTCACCCTTGGTGTCAAGCA
GATGATCTGCTGTTGTAACAAGATGGATGCCACTACCCCCAAGTACTCCAAGGCCAGGTA
CGATGAAATCATCAAGGAGGTGTCTTCCTACTTGAAGAAGGTTGGTTACAACCCCGACAA
AATCCCATTTGTGCCCATCTCTGGATTTGAGGGTGACAACATGATTGAGAGGTCCACCAA
CCTTGACTGGTACAAGGGACCAACTCTCCTTGAGGCTCTTGACCAGATCAACGAGCCCAA
GAGGCCGTCAGACAAGCCCCTTCGTCTCCCACTTCAGGATGTCTACAAGATTGGTGGTAT
TGGAACGGTGCCAGTGGGACGTGTTGAGACTGGTATGATCAAGCCTGGTATGGTTGTGAC
CTTTGCTCCCACAGGATTGACCACTGAGGTCAAGTCTGTTGAGATGCACCACGAGTCTCT
TCTTGAGGCACTTCCAGGTGACAACGTTGGGTTCAATGTTAAGAATGTTGCTGTCAAGGA
TCTTAAGAGAGGGTACGTCGCATCCAACTCCAAGGATGACCCTGCCAAGGGTGCTGCTAA
CTTCACCTCCCAGGTCATCATCATGAACCACCCTGGTCAGATTGGTAACGGTTACGCCCC
AGTCCTGGATTGCCACACCTCTCACATTGCAGTCAAGTTCTCTGAGATCTTGACCAAGAT
TGACAGGCGTTCTGGTAAGGAGATTGAGAAGGAGCCTAAATTCTTGAAGAATGGTGATGC
TGGTATGGTGAAGATGACTCCAACCAAGCCCATGGTTGTGGAGACCTTCTCTGAGTACCC
ACCACTTGGACGTTTCGCTGTGAGGGACATGAGGCAGACTGTTGCAGTCGGTGTTATCAA
GAGTGTTGACAAGAAGGACCCAACTGGAGCCAAGGTTACCAAGGCTGCAGTCAAGAAGGG
TGCCAAGTGAACTCTGAACATCAAAACTCTTTCCGCTGATGAAATGAAGGACTATTTTAG
TTTCTTTACTTTAGTAGTTTGGTATTTGGTTGGTTGTTTGTGTTACCGCTTCGTTTATTC
TCCGTCGGAGCTCAATTCTCGGAATTGGGTTCTTGATCGGAGGTGGCGGAGGTACTTGGC
ACTCGAGCTTCCTGTTTATTTCTTTTGTTTTGTGTTATGATTTTGAACCTTTTTGGATAT
TCGGTTATATGATATTTGTGTCATTCCTGCGGATATTATCTTATCTTATCAACTTAAGTC
TGTTTTTCTTCTCTAAAATTCAACGATCAGCCTCTGAAGTTTCTTACATGGTAAAATTGT
AATCTAGAACTTTAAACAACATTGGAGAAACAAGTCTATATCAGTTT
>AT1G10440.1
GGGCGTTTGGTCTAGTGGTATGATTCTCGCTTAGGGTGCGAGAGGTCCCGAGTTCAATTC
TCGGAACGCCCC
>AT1G11010.1
GGGGTGGTGGCGCAGTTGGCTAGCGCGTAGGTCTCATAGATCCTGAGGTCGAGAGTTCGA
GCCTCTCTCACCCCA
>AT1G04833-AT1G11055.1
CTTCTTATTTATATACATATAAATTTTGCAACGGACAAAAATAAACACAAATTTGAATGG
TTGCAGAATTTTACATGGTGGCTGAGGCGAGAGGACCATTAGTGTCAAGATGGTGCAGGA
CTGTGAACCACTGCACCAAATGTGAGTGCCTTAATAACTTTTGCACTTGTACCGGAAGGC
TTCCACCAGCTACCGCCCTCACCCCCGCATCTCAGCCTTCGCCTCTACTTTGATTTAGAA
TATAATCCTACAATGAACTATATGTTTTCCCTACTTATGATATACTACAACATTCTGAAA
TTGTTTTACATGATGTAATCAAAAGACGTGATCGTTGCTTTCAAATATTTACAAAATAAA
ATCTCACATGAGCCTAGTTTTTTCATCTGAGCATATCTCCGGAATGTATTTGTAGTCCGC
TAAGCGCAGGCGATATTGTGAATCCGTTTCCGTCCATACGGTACGAAGGATGCGCGAGCG
GGACTGGTCGGTCCGGAATAGGAGGAACCTCGATGTCTCCTTCAAGCATTTTCAATGCAT
CTAATATTGTTGGCCTTAAAGCAACCAATACATGGGCACACAATATCCCAACTTGCAAGA
ATCTCTCCATTATCCCTTTCGGATTCGAGAGCCCTGAGCCTTCCTCTCTCAACAAAGACT
GCTCAAGAGCTTCCTCTGTTTTCCCTGCTTTTACCAATGACCAAGCCCAATCTGTGATCA
GAAAAGTGTTTGGTGATCCAGAAGTAGACAGATCAAGAGCTTTCCTTCCACACATGATCT
CCAATATAACAACCCCGAAGCTATACACATCGCTTTTCTCGGTTAATTGACCATAGAGGG
CATACTCTGGAGCCAAGTAACCGTGTGTTCCCGCAACTCTGGTAGTGAGATGAGACTCTC
CTTCTCTACTCTGTTTAGCTAAACCGAAATCCGCAACTCTCGCTCTCATATCGACATCTA
ACAATATGTTCGTACCTTTAATATCCCGGTGATAAATAGCGGGTTTCACACCGTAATGCA
AATAAGCCAACCCTTTAGCCACATCCAAAATGATGCTCTTTCTCTGAGGCCAGCTCAATG
GCATCTTCGTAGTCTCACCTCGAGGAAACAAGTGATCATCGAGATTTCCATTAGACATGT
AATCATAAACAAGATATCTCTGACTCTCACTATCATCATCCACCATACTACAACCTCTAA
GCGGAACAAGATTCCTATGTTTCAAATTGCTAATGATCTCAACCTCATTACGAAACTCTG
CATCCCCTTGAAACTCAGACTCTATCACCTTCTTAACCGCGATAACCGATCCATCTGGTA
AAACCCCTTTGTAAACAAAACCAAACCCGCCTCGACCGATGAAATTCTTCTGCGAGAAGT
TATTCGTAGCTTTCTCTAGTTCCTCGATTTTGAACCAGATAGAGCCAGTGTTTGGTCTCC
ATTTCGGTCTAGACCCTTGATCCTCCCAACCAACCTCTCCTCCTTTAACAGCTTTACCAA
ACCGGAAATACAAACAAATCAAACCGGCAATAACCAGAGCCCCGAAAATAGCTCCGGTTA
TCCCTAAAGCAAGAGCCACCGTGTGTCTTTTCTTCTTTGAGTTCAATGGAGATCTCAAAC
TCAAAGAGAAGAGACAAGACAAAGCATCATCACTCTCAGGTCCTTTCTTGTTAACAATAC
CAGCAGCGTAAGTAACCACAAAATGGTAACAATAAACACCGTGAGAGCTATTACCGTCCA
AAGTGATGAGCTGTTTTTGAACCCTAAACCCAGCCGCCACGCAAGCGTCGCATCGCGTTA
GATCAGTGAGACCACTGCTACAGGCGGAGTCAAGCGCCGTAGATGGACCGAGACGAGATA
CCCAATCTTGAGTCGTTTGGATTCCAGCACAGGTTTCGTTATTGATGACGAACTGATTCG
GATCGAAACAGAGAGAGGTGAGATTCGAAGATAGAGAGAGTGAACTAAGCTTCGTTTGGA
GATTGTTGAGACAAGAGATTGAAGTAGCGAGATTTGGGAGACGGAAATTGGAAGTTTGTT
TGAGACGATGAGCTAGAGGGATTCCGATTAGAGTTAAAAGAGATTGGCAACAACTGTTCT
TGCTATCGGCTGATTTGTCGGACTTTTGACAATCTGTTGTGTTCCATGGGATTGTTAGGA
CATGAGAGAAATCTAAAGGACAAGTTTGTGATGGAGATTGAGCAACGCAGTTTGTGAGAT
ACAGGAATGAAAGAAGAAGAAAGAGAATCGAGTTAGGCATGTTTATGTTGGATTATGGTG
AAATCGAAGATATGGGTTTGGAGAATCTGAGGTTTTTTGGTGGTGGAAAGTGAGTGATTG
ATTTTGGC
>AT1G11055.1
ATGGTTGCAGAATTTTACATGGTGGCTGAGGCGAGAGGACCATTAGTGTCAAGATGGTGC
AGGACTGTGAACCACTGCACCAAATGTGAGTGCCTTAATAACTTTTGCACTTGTACCGGA
AGGCTTCCACCAGCTACCGCCCTCACCCCCGCATCTCAGCCTTCGCCTCTACTTTGA
>AT1G12290-AT1G12294.2
ATGGTCGAAGTAGGCAAAATCTTTTTCCTACTCCGCCCATACC
>AT1G12590.1
GCGTCTGTAGTCCAACGGTTAGGATAATTGCCTTCCAAGCAATAGACCCGGGTTCGACTC
CCGGCAGACGCA
>AT1G13240.1
GGCCCATTAGCTCAGTTGGTTAGAGCGTCGTGCTAATAACGCGAAGGTCGCAGGTTCGAA
ACCTGCATGGGCCA
>AT1G08905-AT1G13590.1
AAAACTTAAAAGGATAAAGAAGAAAGGCACTATCACCAGGAGCCTCCACCTCCCTTTGTC
TAATTTCATTTCAACTACCAATACCATTACCATCCACCATTTTTAAATAGTCTTATATCC
AACCATTGGCAAAAAGAATTATCTAATATTGATGATTCAACAACTAATATTGAACTATTT
TGATATATTTACTCGGCTTGATGCGTAATAATTTTTTGCAGTTTGTTTCATGGTATTGTC
A
>AT1G13840.1
GGGGATGTAGCTCAAATGGTAGAGCGCTCGCTTTGCATGCGAGAGGCACGGGGTTCGATC
CCCCGCATCTCCA
>AT1G13850.1
GGGGATGTAGCTCAAATGGTAGAGCGCTCGCTTTGCATGCGAGAGGCACGGGGTTCGATC
CCCCGCATCTCCA
>AT1G05153-AT1G15085.1
AAATGAAAGAGAGAGATAGAGAGCATTTGGTAGAGTGAGGAAAAGAAGGAAGCTGCACAA
CACTCAAAGCCAAGACTGTTCCACTATCTCTTCATCTACGACGATTATTTTCATATTCAT
GTTTATGAAATGAAGAGTGTCCTTGTGGTGATGGTATTATCAACTACTATATAACAAAAG
TTACATTTCAAATAAAGAAGACACTGTAGTATCATTATTAACATCAAATGGATTATTATG
AGTTGCATCTTGAGGAATTGAACTGCTTATATTTAGTTGTGACTCA
>AT1G15085.1
ATGGTGTCTACAGAAGAAGACGAAGATCGGAGAAAAAGGATGGAAAAATGTAAGTCTGGG
GAGAGCGAGATTATTGCATTGCTTGCTGCTGGGGAATCGAAGAAAAATGTTGAAGATACA
TTAGTACATTTTGTTGTGGAATTAGAAAAGGCTCGTCATTCGGAGCCAAAACAAGGCTAA
>AT1G16100.1
GCCCGTCTAGCTCAGTTGGTAGAGCGCAAGGCTCTTAACCTTGTGGTCGTGGGTTCGAGC
CCCACGGTGGGCG
>AT1G17660.1
GTCGTTGTAGTATAGTGGTAAGTATTCCCGCCTGTCACGCGGGTGACCCGGGTTCGATCC
CCGGCAACGGCG
>AT1G17670.1
GGTTTCGTGGTGTAGTTGGTTATCACGTCAGTCTAACACACTGAAGGTCTCCGGTTCGAA
CCCGGGCGAAGCCA
>AT1G18020.19
ACATAGACAGCACACACGGATTCCATGGAGACTAAACAGAGTATCCCTCTCCTCATGCCC
TATAAGATGGGACCCTTCAATCTTTCTCACAGGGTTGTTTTGGCGCCATTGACTAGATCG
AGATCGTATGGTAACATTCCTCAGCCTAATGCCAAATTATATTACACTCAGAGAACAACA
CCTGGTGGTCTTCTTATTTCCGAATCCTGTGTAGTCTCCGAGACATCATTGGGCTATCCG
GATTTACCTGGATTATGGAACAGAGACCAAGTGGAGGCATGGAAGCCCATCGTGGATGCG
GTTCATTCGAAAGGCGGTATCTTCTTCTGCCAGATTTGGCATGGTGGCAGAGTTTTTCAT
CAAGACCAGCCAAATGGGGAAGCACCCGTCTCCTCTACAGACAAGCCATTGATGTGCAAG
AACATGTATGGAGGTCAGTTTAAGCCTCCACGGCGGTTAAGGAGCGACGAGCTTCCCGCC
ATTGTCAACGACTTTAGAATCGCTGCACGAAACGCGATCGAAGCTGGCTTCGATGGAGTG
GAGGTTCACGGCGCACATGGTTACCTGATCGATCAGTTCCTGAAAGACAAAGTGAATGAC
AGAAGTGACCAATATGGTGGGTCATTAGAGAACCGCTGTAGATTTGCTCTTGAAGTAATC
GAAGCAGTGGTGAACGAGATCGGTTCAGATCGTGTTGGAATCAGACTCTCGCCATTTGCA
GATTACATGGAGTCAGGAGACTCGAATCCAGAAGCATTAGGGCTCTACCTGGTGCAAGCT
ATGAACAAGCATGGCATGGAGTCGTCTACGGTCACATGGTTGAACCTAGAATGAAAACCC
TTGAAGGAATCTTCGAATGCACGGAATCGCTTACGCCCATGCGAAAAGCCTTCAAAGGTA
CGTTCATAGTAGCAGGAGGATATTCTAGAGAAGACGGGAACAAGGCGGTGGAAGAGGGAA
GAACCGATCTTGTGGCTTATGGACGGCCGTTCTTGGCGAATCCGGATCTGACGAGGAGAT
TCGAACTCAATGAGCCGTTGAATAGGTACGATAGATCAACGTTCTACACTTCAGATCCTG
TAGTGGGCTATACAGACTACCCTTTCCTCGAGACCACAGATACAACAACTGCTTAAGGGG
TTTATTCAGATGCATTATTAGCAAAACATATTTTTCAATCACATAAGGCAAAAAGCTTGC
CTC
>AT1G18430.1
GTCGTTGTAGTATAGTGGTAAGTATTCCCGCCTGTCACGCGGGTGACCCGGGTTCGATCC
CCGGCAACGGCG
>AT1G18486-AT1G18490.1
ATGAAGAGTTCAATGAGCATCATTGTCTTCTTGTTTGTGACCATCTTCACCATCTCTGCT
TCTTCCTTGAACCCTGAGGAAACTTGCATACAAAGAAACATCAACCGGTCACAACCTCCA
AGCTCTTCACTCGAACCCAAGACATCAAAGTTCGACTTTCTTGTGGACAAGTTGTGCAGA
GACATGGCTCGTGCCGTCATGTTCTCTGTGAGGATAACCGGAAAATTCCCATCTCACTAT
GTGAAGGCGATGTGTAATGTGTTTGGAAATGACGAGAAGAAAGTGAAAGAGTATGTTGTG
AAGAAATGGTTGGGAGGTTCGAAGCTCGTGTCTAGTTTATCTTGTGCTTTTCATTGA
>AT1G18879-AT1G18880.5
ATCAGTTTCTTGTTCGTTTCAAAACGAACAAAAAACTGATGG
>AT1G19394-AT1G19396.1
ATGCCTGTTCGGGTTTTGCTCGATTTCCCGGATTCGGGTGGGAAATCATCATCTGATCGA
TTATCGCGGCTGGACATGGAGGGGAAAAAAACAACATCTGATCAACTCTCATTGATCCAA
TCATCAACTCTCGTTGATCATAGCCACTTATCATCAACTCTCGTTGATCATAACCACTTA
TCATCAACGCTTGTTGATCCAACCATCAACGCTCGTTGATCCAACCATCAACGCTCGTTG
ATCCAACCATCAACGCTCGTTGATCCAACCATCAACGCTCGTTG
>AT1G19396.1
TGTTCGGTATCCTTTTTTTTTAGTTGCGATGATTGTTTAGCTGAGTTTCTTATTGCTTAT
CTATATATTATGTATCAAATCTCCTTGTTTGATCTATGATCATCTTTCTAGGGTTTTGCT
CGATTTCCCGGATTCGGGTGGGAAATCATCATCTGATCGATTATCGCGGCTGGACATGGA
GAGTGAGCAGGGTACGTTATAGTCTCATTCAAAGTAGGACAATGGAATATAGTCTAACCT
GAAGAATTGTTAGGAGGTTGGTCCCTGTGGAATTGCGCACGGATTGTTGGGGATCAATCA
GCTCAAATGTGGAAGGAATGGAAGAGAAAGAGATAAACAGTAACGTCGGTGAGAGTGGGA
GATAAAGAAACTTTTTGTATCTTGTGGATGATGAGTGAGTCTGACACTCAATAATCAATC
AGTACAACGTGTGTAGTCATGGGTAAGAGTAATAAGAATTATAATTGCTA
>AT1G20250.1
GCCCGTCTAGCTCAGTTGGTAGAGCGCAAGGCTCTTAACCTTGTGGTCGTGGGTTCGAGC
CCCACGGTGGGCG
>AT1G20691.2
GCTGCGTCGGCCATCCGGTTCGGTTTGGATTTATTAATTTTGCTAGGGCTTCTGATTTTA
AAATGTTCGGTTTGGGTGAAATTGCTGTGGTATATATGAGGAGCTCCTGCATCGCCGCCA
TAACTAAGGATAACATTTTGATCTTTTTATCGTCCATGGATCCTCTTGCTTTGCTTTGTA
GTCTTTATATGTTTGTTCGATTAGATTAAGGTTTTTTGCCGTTTGTGTAGTGTTATTGCT
TGAATTGATTACAGTCTTTTCTGAGTTAGGATTAGATAACTTATGGTGCAAAGAGAGAGG
GAGAGCAAATGATGGGATACACTTGATCTCTGAACTTCACAGGTAAGTTCGCTTGTTGAT
AACTACTGGTCTGCTGATGCTCTCTTTCTCACACTCTCTGCTCCTGATTGGGATTTTTAT
TAATGAGATTTGATTATGTAAGACGTTACTGTGATTAAGTGTAGTAGAATTTGATGTGTA
GTTTAAACATTAGTAATGATTGATTTTATTATATATGAAGTTAATCATAATGCCTTGGAA
CATGATCTTTAGAAAATGCATCAATAATGTTTGGATGAAATGCTTAATCCATCTACCCCG
CAAAGCTAAGGATAATGACCGGATGGTTAGATAGGAAAGGCGTTGGTCATCAGAAGGTAC
AAGCACCTTTGTCTGCTCGTCATCCTCAATAGAGAAAAAGGAGGGCTTAAACTTGTAGAA
GTCTTGGGACCAACATTTGGCCGTCTCAAAAACTCCCCAACTGTCAGCTTCCATGTCGTA
CACATGAAGCTCAATGTCACTAGAACGTATCATTTTCTCCCTCACCACTAGACACTTGCC
GTCATATGCAACCACGTTCCAACATTCAAGATCTGATTCCTCCATTGATACGTTCTTGAA
CTGGCTTGCGAGTGTCCACTTGTGATACCCGAGTAGTGTGTAAACTGAGATTGCTTTTTT
CGTCCCTGATATCAATGTCAGGAGATTGGTCTCATCGTTTGCTGCGAAAAGCACCTTCGT
ATCCGGTGTTGGATGGAAGCTACAAGGAATCAGTCGTGCTTGCTCTGTCTCGGGATTGAA
CGCTATGATGCTCCAGTCGTTTCTCAACCAGTGAAGATTGCCATCTACGTAAACAGGTTT
CATCCGCTTCTTGAGACCACTTTTGGAGCTGGTCGTGAGGGTCGTTTTCGATAACCTCCA
AGAATCTCCGTCGCTGATTTCAAATCTGTACTTTGTTTCCATCTCAAGTATGCAGACGAT
CTTGAATATCTTGGTGATTCAACATTGATCTACCACGAAACCGACGCACATCGCTCTCTC
TGTACGAACAAGGGGACCATCGGGGTCATAAGGATCAGCCTTTTCGACACCACCAACTAT
GTGAGGCAGAAGCTTCGACCCAGAGTGATCCACGATTCGAAATTTCTTTGTCAAGGGATT
TACGATGAAGAAGTGACCAATGTATAGTAGGAGAAGGCCGGAGCATGAGCCGAAAATGTA
ACATCGATCGTTAATGAACTCTGCTTTGTTTCCTAGTGACATATAATCACATGAATAGAC
CAAAGGTTGGCAGAAGATGAGAGATTTGTTAGAGCTCCAAATGTTAATCAAAGTGGGTCT
GACCCACGAAGGATACTGAGGTCCAAATCTTGGGTCAGTTAAATACGATTTGAAAGATTT
GTTTGTACATCGTATCATTGCCATAGCTTGGGGTTCTGATCTGAAGAGAATCATGTCGAG
AAGATCCAAAGGTAAATCATCCAGGAGGATCATAGTTATATCAACGTGAGAACTTCCCCC
TACGTCTGTTTTTGCTTGTCGTTGATACGAATATATTTGTTTGTTTCACTTGTTTACAGA
TGATGTTGTTATATAGAGAGGACAAATTCTAACTTGAAAAAAATAAATATGGAATGATCA
ATGCAAGGAAAATCTCACCAATTTTATTTATTAAA
>AT1G21040.1
ATGGTGGTTATAACCGAAATAACCGACGATCGTTATGTCAGGACGGTGAGTGGCTCCTGG
GCAATCGGAGCTGATGGAACATGGTTATTCATATCCAATCACAATAATGCAGTGAGGAGG
TTGAGCATTGGGGAAGGGGAGAAGTTAGCATCTGTGCGCCAGCTTGTTAGAGAAGCGTAC
GGACAGGAATACGTTGAAGGCCCACTACACCTGACTTACCAATGGCCTGATTGGATGGAC
ATGGAAACTACCTTTGGTGGGCGCACGAAGCCAGTAAGCATAACTTCAGAGGAGACAATG
GGAGTGTTTCTAGCTATGCGTTTTGAGTTGGAGGACTTGAGTTTGTTTGTCTCCAAGCAA
ACGGTGGATGATGGTTCCGAAGATGGTGGAACAAGTCAGACTTCAAGTTACGGATTTGCA
GATAAAGGCAAATCACCTTTATACGTCAACGCTGAACGATCACCTAACTACGAGTCCGTT
GTGTGGAAAAGGCTTATGGATGACGAGGCGGTCCTCCGCTGGATGCGTTCAACGGAAACA
GAAGGTCAAAACGTTGGAGACTCTTCTACCAACGTACAACAACACCCTGTGAGACCAGCT
GTTGAGGCAGCTTCCCCGATGTTAACGACTGAAAGTATGGACACAGCGACTGAAGATGGA
GATCAGGTAAAATATTCTGCGTTTATTAAATTCAGCCACTCGAATATACCATTACAGTAC
TAAGACATCTATTTACGCAGGAAGAAGACTCAACTGTTGTTGAGGCAGATTTACTTAAAA
ATCTGGGGTTACCGTCAATTAATTTAGCCACTGAATCTTACGACTCTCTCAGTGAAGGGG
AAGCGTACAACGACGAAAACGACTATCCCGGGGGCGAGACAATTAAGGAGTGCAATTTTT
TTGGGCCTTCCGCAACTAACTTGGTGGAACCTCTAGGTGTACACTTGGATCTCGCGGTAC
CTCTGCATGAGGCTCTTGAAGACATGTGCCTTAACTTCGCATCTTTCAACAGGGATGCAG
CGCCAACCCTAGACGAACAAGGGGAAGAAGGTACCAATTACATAGCATGTTGTTTTTAAG
AACAACACATATTGCAAGAGTGTTCTAATAATAACCGTCATATAGAGTAACATGTTATTC
GTATAAATACCATGCAATAAAAATTTAATTTCGCTGAATTCCTGATTAGTCGTACGAATA
CAATCTTAATATCCACATCATATTTGTTTAGTTTAAATAACAAATTGTATTTAATATCAT
GTAATATAATGATATGCTTACAAACCAACACATGGTTTCAATTTACGTTGATATCCCTGA
GATATCCCTAATCAAAATATAGAGTAACATGCTTTAATATTGAACATCATGGGATATAGA
TATTATGTTGGTCAAAGTGTTACTATTTAGTCATACAAATACATGCTTTCTACATTCACA
ACATGTGTACAGTGTAAATAACACACGAACTTTATTGTTGTGTAGGCCGCGTCGGAATGG
AATTAGCAATTCGGGATGTGGTCTACGAAGGTGATGAACTGTTTGTTGGCCGGGTATTCA
AAAATAAACAGGATTGCAATGTCAAATTAGCAGTTCACGCACTTAATAGACGGTTCCATT
TCCGTCGTGATCGTTCCTGCAAGAAACTAATGACTTTAACCTGCATTTCTGAAACATGCC
CTTGGCGTGTATACATCGTCAAGCTGGAGGATTCTGACAATTACCAAATTCGAAGTGCTA
ATCTCGAGCACACTTGCACTGTAGAAGAAAGGAGTAATTACCACAGAGCAGCAACAACGC
GGGTCATAGGCAGCATAATTCAGTCTAAATATGCGGGCAACAGTCGGGGGCCAAGGGCTA
TTGACCTTCAACGCATCCTATTGACCGATTACTCAGTTAGAATTTCCTATTGGAAGGCAT
GGAAATCAAGAGAAATTGCGATGGATAGTGCACAAGGATCAGCTGCGAATAGTTTCACTC
TGTTGCCAGCCTACCTACATGTGCTGCGCGAGGCTAATCCAGGTTCAATTGTTGATCTAA
AGACAGAGGTTGATGGAAAGGGTAATCACCGGTTTAAGTACATGTTCTTAGCATTCGCCG
CATCGATTCAAGGTTTCTCTTGCATGAAACGAGTCATTGTTATTGACGGTGCCCACCTGA
AAGGCAAATACGGTGGATGCCTCCTAACCGCCAGCGGCCAAGACGCTAATTTCCAGGTTT
TTCCCATAGCGTTTGGCGTGGTCGATAGCGAAAACGATGACGCATGGGAATGGTTTTTCC
GTGTTTTGAGCACCGCTATACCGGATGGAGATAACCTGACCTTCGTCTCAGACAGACATT
CCTCCATTTATACCGGTCTTCGAAGGGTAATCCTTAAAATTGATAATTTTAAATGTTACA
TGTTATATACAGCATATGGCTCTTATTTATTTTAGAACACATGCTATCTACCAATATGCC
CTGCTATATACGTATAACACATGTTAACATGCAGGTCTACCCAAAGGCTAAGCACGGGGC
ATGTATTGTTCATCTGCAACGAAACATAGCGACCTCATATAAGAAGAAACACTTGCTGTT
CCACGTGTCAAGAGCTGCGAGGGCTTTCCGGATCTGTGAATTTCATACATATTTCAATGA
GGTGATAAGACTAGATCCGGCTTGCGCACGATACTTGGAATCTGTTGGTTTTTGCCATTG
GACACGCGCTTATTTCCTTGGGGAAAGATACAACGTCATGACTAGCAATGTGGCGGAGTC
TTTGAACGCAGTCTTGAAAGAAGCCCGTGAACTACCAATCATTTCCTTGTTAGAGTTCAT
TCGGACCACATTAATTTCCTGGTTTGCTATGAGGCGTGAGGCAGCTAGAACCGAAGCATC
GCCTCTACCACCAAAGATGAGAGAAGTTGTTCATCGTAACTTTGAAAAATCAGTCCGATT
TGCGGTTCATCGCCTTGACAGGTACGATTACGAGATAAGGGAGGAAGGCGCAAGTGTCTA
CCACGTGAAGCTTATGGAACGCACATGCTCCTGTAGAGCATTTGATTTGCTTCACTTGCC
TTGCCCCCACGCAATAGCGGCTGCAGTGGCTGAAGGCGTTCCAATACAAGGACTGATGGC
GCCGGAATATTCTGTTGAAAGCTGGAGAATGTCTTACCTAGGTACCATAAAACCTGTACC
CGAGGTTGGTGACGTTTTCGCTTTACCTGAACCAATAGCCTCTCTCCGCCTCTTCCCGCC
AGCCACGCGCCGTCCATCGGGACGGCCGAAAAAGAAAAGAATTACTTCAAGGGGGGAATT
CACGGTAAACGTTATACATTTGGAATTTACTGTAACACCCTTAGTGTTTTAA
>AT1G05637.1
TTAGAGTTTTCTGGATACTTA
>AT1G05667-AT1G05673.1
TGACAGAGACGGGGTTGACCTTCGGGTCCTGACCTTAAGGCTCTCCACTTTCGAGTGGAT
CTAACCCATTTTTTTTTGGGCCTTTCTAAGATTTTATTGGGCCTCTCGCTACTAAATTTC
ATAACATTATTTTGGAACAACATCCCAAAGTCAATTCTCTATTTCTTTCACAACTATAGA
CGGCCATAAACGAGGAGCACGTTGAATGATTAGT
>AT1G05673.1
AAGGAGAGATGGTTGGCATCTCCTCTGACAGAGACGGGGTTGACCTTCGGGTCCTGACCT
TAAGGCTCTCCACTTTCGAGTGGATCTAACCCATTTTTTTTTGGGCCTTTC
>AT1G21800.1
GGTTCTATGGTGTAGTGGTTAGCACTCTGGACTTTGAATCCAGCGACCTGGGTTCGACTC
CCGGTAGGACCT
>AT1G22320.1
GGGGTGGTGGCGCAGTTGGCTAGCGCGTAGGTCTCATAGATCCTGAGGTCGAGAGTTCGA
GCCTCTCTCACCCCA
>AT1G23995.1
ATGGACCACCATCACGCCTTTGCATCACATTCATACAACTCAGTTTTCATAAGCAAAAAG
GCAATGGAAGAGTCACGATCCTACAGAAAGGAGAGGAAGCAGACAAAGAAGAAAACGGGT
CGTGGGTCAGGATCCAGGTCGATCCATATAAAGATGAGGAAGCTTCGAGTGCTTATACCG
GGTGGACGAAGATTGAACCAACCGGATCTGCTTCTATCAAAGACTGCTGATTATATTATG
CATTTGGAGTTGAGGATTAGGTTTCTCAAAGCCATCTCCGATATCTACTCACTCTCCTAA
>AT1G05847-AT1G23995.2
GTTTCTCACTGCTCACGGCAAAAGGACAAAGAGATCGAGCGTGTGGAATGTGGATATAAA
AACGATCATCGACGACGACAACAACAACAAAATATACTAAAAAAAAAAACTCTTATTTTG
TGTAGTTTAAAATAAAAAGAAAAGAAGCACGAAAAAAATGAAAAATAAAACCCAAAAATA
TATAGATAAGAAGACGTGGAACTATATAAATATGGACCACCATCACGCCTTTGCATCACA
TTCATACAACTCAGTTTTCATAAGCAAAAAGGCAATGGAAGAGTCACGATCCTACAGAAA
GGAGAGGAAGCAGACAAAGAAGAAAACGGGTCGTGGGTCAGGATCCA
>AT1G24080.1
GGTTTCGTGGTGTAGTTGGTTATCACGTCAGTCTAACACACTGAAGGTCTCCGGTTCGAA
CCCGGGCGAAGCCA
>AT1G24881.2
ACGTATTAAGAGAGAAGAACCCTAATTACTTACGAGAGAGGAGAACCCTAATTTTCAATT
GTGGTCGAAAATTGGAAGAATGAGGAGGAGGAGGTGCGATCTTCAACCGAAGAGAACGAG
AATGTGCGATCTTCAACCGAAGAGAACGAGTATGTGCGATCTTCCACCGAAGCTGGTAGG
GGAGAAGATCCTCACGAGGATTCCGATAACATCTCTGAGAGCGGTGCGATCCACTTGCAA
ATTATGGAACGCTTTAACCAAAGATCGGGTTCTGGGTAAAGCAGCGGCGCAGTTTTTGGG
GTTTATGACGATGGATTCAAAGGTCTGTTCAGTTAGATTCCATCTCCGTCGCAGCAAGGA
GGAAGAAGAAGACACGATGGATCTATCTATAAAGCAGGTAGATTTGCTTAATCAAGTCGA
GATATCTAGAGTGTATCACTGCGACGGCTTGTTGTTATGCGTGGCTAAGGACAACTCGAG
GGTCGTGGTTTGGAACCCTTATTTGGGGCAAACAAGATGGATCAGACCCAGAACAGAATC
CAACATAGGAGACAGCTATGCTCTTGGATACGACATCAACCGTAACCACAAAATCTTGAG
GATGGTGCAGACAAGAAACGTTTCCGTTTACAGGTACGAAATCTACGACTTGCGCTCTAA
TTCATGGAGGGTTCTCGAGGTCACTCCCAACGGGGAAATGGACCCTAATCATCCCCTCTA
CGGCGTTTCTGTGAAGGGAAATACCTACTTTTTTGCGCATGAGGATAGCAGCAGTGGTGA
AATTGATGAAGATGGCGACATAATCGATCTTGAAGATTTCTTACTCTGTTTTGATTTTAC
AACAGAGACATTTGGTCTGCGTCTGCCTCTTCCGTTTCACTCTACTATCGATGCGACTGT
GACCCTCTCTTGTGTTAGAGACCAGCAGCTCGCGGTGCTATATCATAATGAGGGTCTTCA
CAGTGATGATCGGTTTACCACAGTTGAGTTTTGGGTTACTACTAGTATTGAGCCCAACTC
TGTGTCCTGGAGCAAGTTTTTGACAGTGGATATGAGACCATTGGCACTCACTGGTGTTCG
GTTTGACAATGATATGGGTGCCACCTTCTTCATTGACGAGGATGAGAAAGTCGCTGTGGT
TTTCGATCTAGACGGATACCTAAGCACCGAGAGCGCTCGTTACCACACCGCTTTTATCAG
TGGAAAGGATGGATTCTTTAAACCTGTGACTCTAGGAGTAGCTCCCAATGTCGGGGAACC
TTGTCCCAGAACCGGGCATATTCCGACTACATATCGTCCCCCGCTTGTCTGCTCGTCTAC
TTACCTTCCGAGTTTAGTGCAAGTCAACCAACAGCGCAAAAGGAAAGAAAGACATGTTTA
GTTTTCTGTTCCTTGCAGTTCTCAAGACTGCTAGTCAATTCTCAGTTACATTTCCATGTT
ATCTTTCTCCTCTTTTAGTTTCTCTTCTCAAACTTACTCTTGTCATGGTTTAAGTTTCTT
ACTTTTCGTCAGTGAGATGGTTAGGTACCTTATTTGTTTCTTGCATTGTCGTCTGCTAGT
AAATTTATCAAAGCATTGTTCTAGTC
>G3088.10
ACCAAAATAAAAAACTCAATCTCTCTCTCTCTCTCTCTCCATCGAGAAACACTAAACTGC
TATAATCATTACCTCTCTTCGATTTCTCAAACCCTATCTGGCTCTCTACCCATATGCTTC
AGATCCGCATTAAAAAAGCTAAGTTTTTTGTTATGTCCTTCTTTCTTATTTGATCAGTTT
GTTCTTGTTTCACGATTTTAACCTGAGATTTTTTATATATTTTCTCCAGATCTGCTATCC
GCAGTCATCTGTTCATAGGAAAAGATCTGGCTTTACTTTTAGAGATTATCTCAGATCCAG
CCTTTTACCCAATTGAAGGCAAGTTCACATACTCTGTTTTTTTTGTCTTGGTTTTAATTT
CTCGGTTTTTTACATGTAACAGATGTTTTAAGCATGATTTTTTGTTTAAACAGTTTGTTT
TTCCTACCCTTAAAACTTCTCTGAATTAATATCCCATTTATATGACC
>G3088.4
ACCAAAATAAAAAACTCAATCTCTCTCTCTCTCTCTCTCCATCGAGAAACACTAAACTGC
TATAATCATTACCTCTCTTCGATTTCTCAAACCCTATCTGGCTCTCTACCCATATGCTTC
AGATCCGCATTAAAAAAATCTGCTATCCGCAGTCATCTGTTCATAGGAAAAGATCTGGCT
TTACTTTTAGAGATTATCTCAGATCCAGCCTTTTACCCAATTGAAGTGTGCAAAAGTAAG
TACCCCCCCACCTCTGTTCCTCACGGTTTTTCTGCAAAGGACCCACCCTCCTTGAACTTC
AGCGTCCATCACAATGTCCCCATCATCATCAAACCTGTACAAGCCAGTGGCGATCCTAAC
ATTGTAGAAGTTGATAGCATTTTTGCAAGTGGAGGGAGCACTTGTGTTTCTCCACGTATT
GCTGTCTTGATTAAAGCGGTTGTCAACTCTGTAAAGTCCCTCTACTTCAATAGGTATGGT
AAATGAGTTTGATTCTGGGAATAGGTTGTGGTTGTTATAAAGAATGCTCCACTCAGCAGC
GTTGAGCCAGCGCTGTGTTGATGTTTGAAGCACAGCTGCTACATCTGTCAAAAATAGCAA
CCAAACATATGAGATTTATATATATATTATAAGCAACTGTTTTATTCTG
>G3088.6
ACCAAAATAAAAAACTCAATCTCTCTCTCTCTCTCTCTCCATCGAGAAACACTAAACTGC
TATAATCATTACCTCTCTTCGATTTCTCAAACCCTATCTGGCTCTCTACCCATATGCTTC
AGATCCGCATTAAAAAAGCTAAGTTTTTTGTTATGTCCTTCTTTCTTATTTGATCAGTTT
GTTCTTGTTTCACGATTTTAACCTGAGATTTTTTATATATTTTCTCCAGATCTGCTATCC
GCAGTCATCTGTTCATAGGAAAAGATCTGGCTTTACTTTTAGAGATTATCTCAGATCCAG
CCTTTTACCCAATTGAAGTGTGCAAAAGTAAGTACCCCCCCACCTCTGTTCCTCACGGTT
TTTCTGCAAAGGACCCACCCTCCTTGAACTTCAGCGTCCATCACAATGTCCCCATCATCA
TCAAACCTGTACAAGCCAGTGGCGATCCTAACATTGTAGAAGTTGATAGCATTTTTGCAA
GTGGAGGGAGCACTTGTGTTTCTCCACGTATTGCTGTCTTGATTAAAGCGGTTGTCAACT
CTGTAAAGTCCCTCTACTTCAATAGGTATGGTAAATGAGTTTGATTCTGGGAATAGGTTG
TGGTTGTTATAAAGAATGCTCCACTCAGCAGCGTTGAGCCAGCGCTGTGTTGATGTTTGA
AGCACAGCTGCTACATCTGTCAAAAATAGCAACCAAACATATGAGATTTATATATATATT
ATAAGCAACTGTTTTATTCTG
>G3088.13
ACCAAAATAAAAAACTCAATCTCTCTCTCTCTCTCTCTCCATCGAGAAACACTAAACTGC
TATAATCATTACCTCTCTTCGATTTCTCAAACCCTATCTGGCTCTCTACCCATATGCTTC
AGATCCGCATTAAAAAAGCTAAGTTTTTTGTTATGTCCTTCTTTCTTATTTGATCAGTTT
GTTCTTGTTTCACGATTTTAACCTGAGATTTTTTATATATTTTCTCCAGATCTGCTATCC
GCAGTCATCTGTTCATAGGAAAAGATCTGGCTTTACTTTTAGAGATTATCTCAGATCCAG
CCTTTTACCCAATTGAAGGCAAGTTCACATACTCTGTTTTTTTTGTCTTGGTTTTAATTT
CTCGGTTTTTTACATGTAACAGATGTTTTAAGCATGATTTTTTGTTTAAACAGTTTGTTT
TTCCTACCCTTAAAACTTCTCTGAATTAATATCCCATTTATATGACCACTCTAATGTCTT
CTTATACGACTACGCAAGTGTTGCATATTCTTGACCTTTTCACACTTCATTTGCATTTTA
GTCTAACAATATAAATCCGCAAATATCTTGTGTTTATACTTATTGAAATTAGTCTTCCGA
CATATATAATCTAGGATCTATTTGGATTATTTGGGCCATCAGTCTCATTCGTTTCATTAA
CATCTGAGTCTTTGAACTTTGTTTATCTTTCCTAGCTTGATATTTTAATATTAGTTTTTT
TGCGCCTCTTTGTTTTTGATCATTTATTCTCTCAATTGGATAGTATAGTGAAGTAAATAA
TGTAGCTATGACTTTACCTGTAGCATTTACCTGTAGCATCTTAAAAATATGAATTAAAAA
TGATTTAGCTAATTTGGGCTTATGTTTATAAGCATAGAAGTTTATACTACAAGTTCGTTT
AGATTTTTCCAGTATCAACTCAAACATAGTTTTTACTCAAGCATAGTTTTTACTCAAGCA
TAGTTTTTACTCACACTAAAACCCACATGTAGTGTGCAAAAGTAAGTACCCCCCCACCTC
TGTTCCTCACGGTTTTTCTGCAAAGGACCCACCCTCCTTGAACTTCAGCGTCCATCACAA
TGTCCCCATCATCATCAAACCTGTACAAGCCAGTGGCGATCCTAACATTGTAGAAGTTGA
TAGCATTTTTGCAAGTGGAGGGAGCACTTGTGTTTCTCCACGTATTGCTGTCTTGATTAA
AGCGGTTGTCAACTCTGTAAAGTCCCTCTACTTCAATAGGTATGGTAAATGAGTTTGATT
CTGGGAATAGGTTGTGGTTGTTATAAAGAATGCTCCACTCAGCAGCGTTGAGCCAGCGCT
GTGTTGATGTTTGAAGCACAGCTGCTACATCTGTCAAAAATAGCAACCAAACATATGAGA
TTTATATATATATTATAAGCAACTGTTTTATTCTGAAATTTTTAAATCTTGCCTTAATTG
TACAAATTCCATAGATCTAGGAGACTATTCTAAGATTCCATAGATCTGTAACACTGTGCT
ACGATTTCTACACTGTTCTAAGATTCCATAGATCTGTAACACTGTACTACGATTTCTACA
CTGTTCTAAGATTCCATAGATCATAACTTTTCTAAGATTTCTACACTGTTACCAATTCCA
TAGATTGTAGCCTCGATTTCCCAAATTCACAGATCTACTCTAATTTTAAATACATTCCTC
CAATTCCCAAACTCACCAATGTTTCTTGATACTTTCAATTTCAATTTCTTTATTACCCCA
AATTCGCTACCCCTATATCTTGCTTCTGAGAATATAATCGTTTTTTATTACCTTCATTTC
CTTCAGGTAGGTCCATATGCTGAAGATTTATCGCAGGAGCGACCACTACGGGAGCCGCCA
TTGGAGATTCTCTGTGAGAGAGAGAGAGAGAAATAGTTTGAGAATCAATCTTCTGTATTT
TATTGTGTAGATCAAGTTATTTAGTATATGCTAGTACTTATGGTTAAAATAGACTATTAT
TAAAATTCAAAAGTAATAAAGCCAACGAGTACACT
>G3088.5
ACCAAAATAAAAAACTCAATCTCTCTCTCTCTCTCTCTCCATCGAGAAACACTAAACTGC
TATAATCATTACCTCTCTTCGATTTCTCAAACCCTATCTGGCTCTCTACCCATATGCTTC
AGATCCGCATTAAAAAAGCTAAGTTTTTTGTTATGTCCTTCTTTCTTATTTGATCAGTTT
GTTCTTGTTTCACGATTTTAACCTGAGATTTTTTATATATTTTCTCCAGATCTGCTATCC
GCAGTCATCTGTTCATAGGAAAAGATCTGGCTTTACTTTTAGAGATTATCTCAGATCCAG
CCTTTTACCCAATTGAAGTGTGCAAAAGTAAGTACCCCCCCACCTCTGTTCCTCACGGTT
TTTCTGCAAAGGACCCACCCTCCTTGAACTTCAGCGTCCATCACAATGTCCCCATCATCA
TCAAACCTGTACAAGCCAGTGGCGATCCTAACATTGTAGAAGTTGATAGCATTTTTGCAA
GTGGAGGGAGCACTTGTGTTTCTCCACGTATTGCTGTCTTGATTAAAGCGGTTGTCAACT
CTGTAAAGTCCCTCTACTTCAATAGGTAGGTCCATATGCTGAAGATTTATCGCAGGAGCG
ACCACTACGGGAGCCGCCATTGGAGATTCTCTGTGAGAGAGAGAGAGAGAAATAGTTTGA
GAATCAATCTTCTGTATTTTATTGTGTAGATCAAGTTATTTAGTATATGCTAGTACTTAT
GGTTAAAATAGACTATTATTAAAATTCAAAAGTAATAAAGCCAACGAGTACACT
>G3088.7
ACCAAAATAAAAAACTCAATCTCTCTCTCTCTCTCTCTCCATCGAGAAACACTAAACTGC
TATAATCATTACCTCTCTTCGATTTCTCAAACCCTATCTGGCTCTCTACCCATATGCTTC
AGATCCGCATTAAAAAAGCTAAGTTTTTTGTTATGTCCTTCTTTCTTATTTGATCAGTTT
GTTCTTGTTTCACGATTTTAACCTGAGATTTTTTATATATTTTCTCCAGATCTGCTATCC
GCAGTCATCTGTTCATAGGAAAAGATCTGGCTTTACTTTTAGAGATTATCTCAGATCCAG
CCTTTTACCCAATTGAAGGTAGGTCCATATGCTGAAGATTTATCGCAGGAGCGACCACTA
CGGGAGCCGCCATTGGAGATTCTCTGTGAGAGAGAGAGAGAGAAATAGTTTGAGAATCAA
TCTTCTGTATTTTATTGTGTAGATCAAGTTATTTAGTATATGCTAGTACTTATGGTTAAA
ATAGACTATTATTAAAATTCAAAAGTAATAAAGCCAACGAGTACACT
>AT1G25055.2
ACGTATTAAGAGAGAAGAACCCTAATTACTTACGAGAGAGGAGAACCCTAATTTTCAATT
GTGGTCGAAAATTGGAAGAATGAGGAGGAGGAGGTGCGATCTTCAACCGAAGAGAACGAG
AATGTGCGATCTTCAACCGAAGAGAACGAGTATGTGCGATCTTCCACCGAAGCTGGTAGG
GGAGAAGATCCTCACGAGGATTCCGATAACATCTCTGAGAGCGGTGCGATCCACTTGCAA
ATTATGGAACGCTTTAACCAAAGATCGGGTTCTGGGTAAAGCAGCGGCGCAGTTTTTGGG
GTTTATGACGATGGATTCAAAGGTCTGTTCAGTTAGATTCCATCTCCGTCGCAGCAAGGA
GGAAGAAGAAGACACGATGGATCTATCTATAAAGCAGGTAGATTTGCTTAATCAAGTCGA
GATATCTAGAGTGTATCACTGCGACGGCTTGTTGTTATGCGTGGCTAAGGACAACTCGAG
GGTCGTGGTTTGGAACCCTTATTTGGGGCAAACAAGATGGATCAGACCCAGAACAGAATC
CAACATAGGAGACAGCTATGCTCTTGGATACGACATCAACCGTAACCACAAAATCTTGAG
GATGGTGCAGACAAGAAACGTTTCCGTTTACAGGTACGAAATCTACGACTTGCGCTCTAA
TTCATGGAGGGTTCTCGAGGTCACTCCCAACGGGGAAATGGACCCTAATCATCCCCTCTA
CGGCGTTTCTGTGAAGGGAAATACCTACTTTTTTGCGCATGAGGATAGCAGCAGTGGTGA
AATTGATGAAGATGGCGACATAATCGATCTTGAAGATTTCTTACTCTGTTTTGATTTTAC
AACAGAGACATTTGGTCTGCGTCTGCCTCTTCCGTTTCACTCTACTATCGATGCGACTGT
GACCCTCTCTTGTGTTAGAGACCAGCAGCTCGCGGTGCTATATCATAATGAGGGTCTTCA
CAGTGATGATCGGTTTACCACAGTTGAGTTTTGGGTTACTACTAGTATTGAGCCCAACTC
TGTGTCCTGGAGCAAGTTTTTGACAGTGGATATGAGACCATTGGCACTCACTGGTGTTCG
GTTTGACAATGATATGGGTGCCACCTTCTTCATTGACGAGGATGAGAAAGTCGCTGTGGT
TTTCGATCTAGACGGATACCTAAGCACCGAGAGCGCTCGTTACCACACCGCTTTTATCAG
TGGAAAGGATGGATTCTTTAAACCTGTGACTCTAGGAGTAGCTCCCAATGTCGGGGAACC
TTGTCCCAGAACCGGGCATATTCCGACTACATATCGTCCCCCGCTTGTCTGCTCGTCTAC
TTACCTTCCGAGTTTAGTGCAAGTCAACCAACAGCGCAAAAGGAAAGAAAGACATGTTTA
GTTTTCTGTTCCTTGCAGTTCTCAAGACTGCTAGTCAATTCTCAGTTACATTTCCATGTT
ATCTTTCTCCTCTTTTAGTTTCTCTTCTCAAACTTACTCTTGTCATGGTTTAAGTTTCTT
ACTTTTCGTCAGTGAGATGGTTAGGTACCTTATTTGTTTCTTGCATTGTCGTCTGCTAGT
AAATTTATCAAAGCATTGTTCTAGTC
>AT1G25098.13
CCATCGAGAAACACTAAACTGCTATAATCATTACCTCTCTTCGATTTCTCAAACCCTATC
TGGCTCTCTACCCATATGCTTCAGATCCGCATTAAAAAAGCTAAGTTTTTTGTTATGTCC
TTCTTTCTTATTTGATCAGTTTGTTCTTGTTTCACGATTTTAACCTGAGATTTTTTATAT
ATTTTCTCCAGATCTGCTATCCGCAGTCATCTGTTCATAGGAAAAGGCAAGTTTTTTTTC
CATCTCTACTTCAGATCTGAAAAAGATGGATTGTTCTTCTTGTGTTGTCCGGTTTCATCA
ATTTAATCTGTTCTTTGTTATTATATTTTACAGATCTGGCTTTACTTTTAGAGATTATCT
CAGATCCAGCCTTTTACCCAATTGAAGGTAGGTCCATATGCTGAAGATTTATCGCAGGAG
CGACCACTACGGGAGCCGCCATTGGAGATTCTCTGTGAGAGAGAGAGAGAGAAATAGTTT
GAGAATCAATCTTCTGTATTTTATTGTGTAGATCAAGTTATTTAGTATATGCTAGTACTT
ATGGTTAAAATAGACTATTATTAAAATTCAAAAGTAATAAAGCCAACGAGTACACT
>AT1G25112.1
ATGTCTTGTCAAAGGGGGATTCCGCCGGACACGCAGAGACACAGAGCAGCTCGTCAGCTC
ACCCGTCCGAAGTATCCCGCCAGCCGGTCCGTCTCAAGCAGCTCGTCAGCTCACCCGTCT
CAAGCAGCTCGTCAGCTCTCCCCTCCGAAGTATCCCGCCAGCCGGTCCGTATCAAGCAGC
TCGTCAGCTCACCCGTCTCAAGCAGCTCGTCAGCTCTCCCCTCCGAAGTATCCCGCCAGC
CGGTCCGTCTCAAACAGCTCGTCAGCTCACCCGTCTCAAGCAGCTCGTCAGCTCACCCGT
CCGAAGTATCCCGCCAGCCGGTCCGTCTCAAGCAGCTCGTCAGCTCACCCGTCTCAAGCA
GATCGTCAGCTCACCCGTCTCAAGCAGCTCGTCAGCTCTCCCCTCCGAAGTATCCCGCCA
GCCGGTCCGTCTCAAGCAGCTCGTCAGCTCACCCGTCTCAATCAGCTCGTCAGCTCTCCC
CTCCGAAGTATCCCGCCAGCCGGTCCGTCTCAAACAGCTCGTCAGCTCACCCGTCCGAAG
TATCCCGCCAGCCGGTTCGTCTCAAGCAGCTCGTCAGCTCACCCGTCTCAAGCAGCTCGT
CAGCTCACCCGTCTCAAGCAGCTCGTCAGCTCACCCGTCTCAAGCAGCTCGTCAGCTCAC
CCGTATCAAGCAGCTCGTCAGCTCACCCGTCCAAAGTACCTCGTCTGCCCATCCATCTTG
AGTAACTCGTTTACTCGTCCGTCCGAAGTGTCTCTCCGACCTGCCCGCCCAAAATAA
>AT1G25150.1
ACGTATTAAGAGAGAAGAACCCTAATTACTTACGAGAGAGGAGAACCCTAATTTTCAATT
GTGGTCGAAAATTGGAAGAATGAGGAGGAGGAGGTGCGATCTTCAACCGAAGAGAACGAG
AATGTGCGATCTTCAACCGAAGAGAACGAGTATGTGCGATCTTCCACCGAAGCTGGTAGG
GGAGAAGATCCTCACGAGGATTCCGATAACATCTCTGAGAGCGGTGCGATCCACTTGCAA
ATTATGGAACGCTTTAACCAAAGATCGGGTTCTGGGTAAAGCAGCGGCGCAGTTTTTGGG
GTTTATGACGATGGATTCAAAGGTCTGTTCAGTTAGATTCCATCTCCGTCGCAGCAAGGA
GGAAGAAGAAGACACGATGGATCTATCTATAAAGCAGGTAGATTTGCTTAATCAAGTCGA
GATATCTAGAGTGTATCACTGCGACGGCTTGTTGTTATGCGTGGCTAAGGACAACTCGAG
GGTCGTGGTTTGGAACCCTTATTTGGGGCAAACAAGATGGATCAGACCCAGAACAGAATC
CAACATAGGAGACAGCTATGCTCTTGGATACGACATCAACCGTAACCACAAAATCTTGAG
GATGGTGCAGACAAGAAACGTTTCCGTTTACAGGTACGAAATCTACGACTTGCGCTCTAA
TTCATGGAGGGTTCTCGAGGTCACTCCCAACGGGGAAATGGACCCTAATCATCCCCTCTA
CGGCGTTTCTGTGAAGGGAAATACCTACTTTTTTGCGCATGAGGATAGCAGCAGTGGTGA
AATTGATGAAGATGGCGACATAATCGATCTTGAAGATTTCTTACTCTGTTTTGATTTTAC
AACAGAGACATTTGGTCTGCGTCTGCCTCTTCCGTTTCACTCTACTATCGATGCGACTGT
GACCCTCTCTTGTGTTAGAGACCAGCAGCTCGCGGTGCTATATCATAATGAGGGTCTTCA
CAGTGATGATCGGTTTACCACAGTTGAGTTTTGGGTTACTACTAGTATTGAGCCCAACTC
TGTGTCCTGGAGCAAGTTTTTGACAGTGGATATGAGACCATTGGCACTCACTGGTGTTCG
GTTTGACAATGATATGGGTGCCACCTTCTTCATTGACGAGGATGAGAAAGTCGCTGTGGT
TTTCGATCTAGACGGATACCTAAGCACCGAGAGCGCTCGTTACCACACCGCTTTTATCAG
TGGAAAGGATGGATTCTTTAAACCTGTGACTCTAGGAGTAGCTCCCAATGTCGGGGAACC
TTGTCCCAGAACCGGGCATATTCCGACTACATATCGTCCCCCGCTTGTCTGCTCGTCTAC
TTACCTTCCGAGTTTAGTGCAAGTCAACCAACAGCGCAAAAGGAAAGAAAGACATGTTTA
GTTTTCTGTTCCTTGCAGTTCTCAAGACTGCTAGTCAATTCTCAGTTACATTTCCATGTT
ATCTTTCTCCTCTTTTAGTTTCTCTTCTCAAACTTACTCTTGTCATGGTTTAAGTTTCTT
ACTTTTCGTCAGTGAGATGGTTAGGTACCTTATTTGTTTCTTGCATTGTCGTCTGCTAGT
AAATTTATCAAAGCATTGTTCTAGTC
>AT1G25155.1
ATGGCAGAATCGAATTCGATACCTTCCGTTGTTATCAATTCCTCTAAACAGAATGGTCCT
ATCATCGTGATTGATAATTACGACAGCTTCACTTACAATCTCTGCCAGTATATGGGAGAG
CTACAATGCCATTTTGAAGTTTACCGCAATGATGAACTTACAGTAGAAGAGCTGAAAAGA
AAAAATCCAAGAGGAGTGTTGATTTCTCCTGGACCTGGTACCCCTCAAGACTCTGGGATT
TCCTTGCAAACTGTTTTGGAACTCGGACCACTTGTTCCTTTATTTGGAGTATGTATGGGT
TTGCAGTGTATAGGAGAAGCATTTGGAGGAAAGATTGTGCGGTCACCATTTGGTGTTATG
CATGGGAAAAGCTCAATGGTTCACTATGATGAGAAAGGAGAAGAAGGCTTGTTCTCTGGA
TTATCAAACCCTTTCATTGTAGGTAGATATCACAGTCTCGTGATCGAAAAAGATACATTT
CCTAGTGATGAGCTCGAGGTTACAGCATGGACAGAAGATGGTCTGGTTATGGCTGCCCGT
CACAGAAAGTACAAGCATATACAGGGAGTTCAATTTCATCCGGAGAGTATTATAACAACT
GAGGGCAAGACAATTGTCCGCAATTTCATCAAAATCGTAGAGAAAAAGGATTCCGAGAAG
CTGACGTAGACTAGCCTGAATGAGAAAATCTGCTGTGTTCGAATAGTGCCTCCCTGTAAT
AATATTTGCCAATGCAAAATGTTCCTTGCCATCTTCCCATTGTTTCTATCATAAAAATTC
GACTTGTTCCTCCACTTTTACTTAATTTGTGAAATGTGGAAAGCAGAAAGCTATGGTTAT
TTAAGCATGCCTAGCGACAAAAATTGCCGAGGGTCTTTCAGTTTTTATTTGGTTCCTAGC
TAAGCACCTACCCAAAATGTGTCTAGTACTTCTTTCACTACAGGACGAACCTGTAAAGGC
CAGATAGTATTCATAATGGTGTAAGAAACACAACATACATGAGATGAGATCAGATATCAC
TTTTCGTAT
>AT1G25175.13
ACTCGTCCGCCTCTCTGTCTCTCACCAAAATAAAAAACTCAATCTCTCTCTCTCTCTCTC
CATCGAGAAACACTAAACTGCTATAATCATTACCTCTCTTCGATTTCTCAAACCCTATCT
GGCTCTCTACCCATATGCTTCAGATCCGCATTAAAAAAGCTAAGTTTTTTGTTATGTCCT
TCTTTCTTATTTGATCAGTTTGTTCTTGTTTCACGATTTTAACCTGAGATTTTTTATATA
TTTTCTCCAGATCTGCTATCCGCAGTCATCTGTTCATAGGAAAAGATCTGGCTTTACTTT
TAGAGATTATCTCAGATCCAGCCTTTTACCCAATTGAAGTGTGCAAAAGTAAGTACCCCC
CCACCTCTGTTCCTCACGGTTTTTCTGCAAAGGACCCACCCTCCTTGAACTTCAGCGTCC
ATCACAATGTCCCCATCATCATCAAACCTGTACAAGCCAGTGGCGATCCTAACATTGTAG
AAGTTGATAGCATTTTTGCAAGTGGAGGGAGCACTTGTGTTTCTCCACGTATTGCTGTCT
TGATTAAAGCGGTTGTCAACTCTGTAAAGTCCCTCTACTTCAATAGGTCCATATGCTGAA
GATTTATCGCAGGAGCGACCACTACGGGAGCCGCCATTGGAGATTCTCTGTGAGAGAGAG
AGAGAGAAATAGTTTGAGAATCAATCTTCTGTATTTTATTGTGTAGATCAAGTTATTTAG
TATATGCTAGTACTTATGGTTAAAATAGACTATTATTAAAATTCAAAAGTAATAAAGCCA
ACGAGTACACT
>AT1G25175.6
ACCAAAATAAAAAACTCAATCTCTCTCTCTCTCTCTCCATCGAGAAACACTAAACTGCTA
TAATCATTACCTCTCTTCGATTTCTCAAACCCTATCTGGCTCTCTACCCATATGCTTCAG
ATCCGCATTAAAAAAGCTAAGTTTTTTGTTATGTCCTTCTTTCTTATTTGATCAGTTTGT
TCTTGTTTCACGATTTTAACCTGAGATTTTTTATATATTTTCTCCAGATCTGCTATCCGC
AGTCATCTGTTCATAGGAAAAGATCTGGCTTTACTTTTAGAGATTATCTCAGATCCAGCC
TTTTACCCAATTGAAGGCAAGTTCACATACTCTGTTTTTTTTGTCTTGGTTTTAATTTCT
CGGTTTTTTACATGTAACAGATGTTTTAAGCATGATTTTTTGTTTAAACAGTTTGTTTTT
CCTACCCTTAAAACTTCTCTGAATTAATATCCCATTTATATGACC
>AT1G25175.3
ACCAAAATAAAAAACTCAATCTCTCTCTCTCTCTCTCCATCGAGAAACACTAAACTGCTA
TAATCATTACCTCTCTTCGATTTCTCAAACCCTATCTGGCTCTCTACCCATATGCTTCAG
ATCCGCATTAAAAAAGCTAAGTTTTTTGTTATGTCCTTCTTTCTTATTTGATCAGTTTGT
TCTTGTTTCACGATTTTAACCTGAGATTTTTTATATATTTTCTCCAGATCTGCTATCCGC
AGTCATCTGTTCATAGGAAAAGATCTGGCTTTACTTTTAGAGATTATCTCAGATCCAGCC
TTTTACCCAATTGAAGTGTGCAAAAGTAAGTACCCCCCCACCTCTGTTCCTCACGGTTTT
TCTGCAAAGGACCCACCCTCCTTGAACTTCAGCGTCCATCACAATGTCCCCATCATCATC
AAACCTGTACAAGCCAGTGGCGATCCTAACATTGTAGAAGTTGATAGCATTTTTGCAAGT
GGAGGGAGCACTTGTGTTTCTCCACGTATTGCTGTCTTGATTAAAGCGGTTGTCAACTCT
GTAAAGTCCCTCTACTTCAATAGGTATGGTAAATGAGTTTGATTCTGGGAATAGGTTGTG
GTTGTTATAAAGAATGCTCCACTCAGCAGCGTTGAGCCAGCGCTGTGTTGATGTTTGAAG
CACAGCTGCTACATCTGTCAAAAATAGCAACCAAACATATGAGATTTATATATATATTAT
AAGCAACTGTTTTATTCTG
>AT1G25175.1
ACCAAAATAAAAAACTCAATCTCTCTCTCTCTCTCTCCATCGAGAAACACTAAACTGCTA
TAATCATTACCTCTCTTCGATTTCTCAAACCCTATCTGGCTCTCTACCCATATGCTTCAG
ATCCGCATTAAAAAAGCTAAGTTTTTTGTTATGTCCTTCTTTCTTATTTGATCAGTTTGT
TCTTGTTTCACGATTTTAACCTGAGATTTTTTATATATTTTCTCCAGATCTGCTATCCGC
AGTCATCTGTTCATAGGAAAAGATCTGGCTTTACTTTTAGAGATTATCTCAGATCCAGCC
TTTTACCCAATTGAAGTGTGCAAAAGTAAGTACCCCCCCACCTCTGTTCCTCACGGTTTT
TCTGCAAAGGACCCACCCTCCTTGAACTTCAGCGTCCATCACAATGTCCCCATCATCATC
AAACCTGTACAAGCCAGTGGCGATCCTAACATTGTAGAAGTTGATAGCATTTTTGCAAGT
GGAGGGAGCACTTGTGTTTCTCCACGTATTGCTGTCTTGATTAAAGCGGTTGTCAACTCT
GTAAAGTCCCTCTACTTCAATAGGTAGGTCCATATGCTGAAGATTTATCGCAGGAGCGAC
CACTACGGGAGCCGCCATTGGAGATTCTCTGTGAGAGAGAGAGAGAGAAATAGTTTGAGA
ATCAATCTTCTGTATTTTATTGTGTAGATCAAGTTATTTAGTATATGCTAGTACTTATGG
TTAAAATAGACTATTATTAAAATTCAAAAGTAATAAAGCCAACGAGTACACT
>AT1G25175.4
ACCAAAATAAAAAACTCAATCTCTCTCTCTCTCTCTCCATCGAGAAACACTAAACTGCTA
TAATCATTACCTCTCTTCGATTTCTCAAACCCTATCTGGCTCTCTACCCATATGCTTCAG
ATCCGCATTAAAAAAGCTAAGTTTTTTGTTATGTCCTTCTTTCTTATTTGATCAGTTTGT
TCTTGTTTCACGATTTTAACCTGAGATTTTTTATATATTTTCTCCAGATCTGCTATCCGC
AGTCATCTGTTCATAGGAAAAGATCTGGCTTTACTTTTAGAGATTATCTCAGATCCAGCC
TTTTACCCAATTGAAGGTAGGTCCATATGCTGAAGATTTATCGCAGGAGCGACCACTACG
GGAGCCGCCATTGGAGATTCTCTGTGAGAGAGAGAGAGAGAAATAGTTTGAGAATCAATC
TTCTGTATTTTATTGTGTAGATCAAGTTATTTAGTATATGCTAGTACTTATGGTTAAAAT
AGACTATTATTAAAATTCAAAAGTAATAAAGCCAACGAGTACACT
>AT1G25175.7
CCATCGAGAAACACTAAACTGCTATAATCATTACCTCTCTTCGATTTCTCAAACCCTATC
TGGCTCTCTACCCATATGCTTCAGATCCGCATTAAAAAAGCTAAGTTTTTTGTTATGTCC
TTCTTTCTTATTTGATCAGTTTGTTCTTGTTTCACGATTTTAACCTGAGATTTTTTATAT
ATTTTCTCCAGATCTGCTATCCGCAGTCATCTGTTCATAGGAAAAGGCAAGTTTTTTTTC
CATCTCTACTTCAGATCTGAAAAAGATGGATTGTTCTTCTTGTGTTGTCCGGTTTCATCA
ATTTAATCTGTTCTTTGTTATTATATTTTACAGATCTGGCTTTACTTTTAGAGATTATCT
CAGATCCAGCCTTTTACCCAATTGAAGGTAGGTCCATATGCTGAAGATTTATCGCAGGAG
CGACCACTACGGGAGCCGCCATTGGAGATTCTCTGTGAGAGAGAGAGAGAGAAATAGTTT
GAGAATCAATCTTCTGTATTTTATTGTGTAGATCAAGTTATTTAGTATATGCTAGTACTT
ATGGTTAAAATAGACTATTATTAAAATTCAAAAGTAATAAAGCCAACGAGTACACT
>AT1G26490.1
GGGGATGTAGCTCAAATGGTAGAGCGCTCGCTTTGCATGCGAGAGGCACGGGGTTCGATC
CCCCGCATCTCCA
>AT1G26880.2
GATACTTTCACGGTAAATTTTGTCAAGTTGTCATCCTTATGTCGATCCACCTTCAGGCAG
TTGAGAACAGGGGAGCTTGATAAAAGGCTAACAAGAGATTCTTCGTCTTTGTACACCACA
AAGCGAAGACTCAGAGTTAAGAGAGATGGTAGGCGAACAGGGGAAGAAACGTTCACTAGA
ATCTTGTTGGATAGACTTAAATCAACGAGCGTGTTGCATGTGTAAAGGCACTTAGGAAAT
CCTGTGGGTTCTGCGGTCCAGAGGAGATTGAAATCTAACTCTTTCACACCTCTATTAACT
ACGTTCTCAACCCACTTTCCGACATCTACGTCAACAGGACAATGTGGACCGAGTTCCACA
ACCAAACTATCTAGTTTCGGTGCCTTATGGAGTTGCAATGACTTTTCAATAAACCACCCC
ACGCTCTCGCTGTCATCTTCTTTGAATTCGAGTCTAGGCACCATCGGCCAGACATAACGC
CATCGTTTAGACAAGATTGAAGTGGCGACTGCCTCTTTTGTTGGGACGTGATGCAAGATC
TGCAAGAGCAAATCGTTAGGAAAAGCACAGATTCTAGTTTCGTTTATCTGACAACTTTCG
GTTTCTGGAACAGTTGATATATGCTCATCGTCGTGTATAATATCCCAAAAAAAAGACCAA
CAACTTAAGCAACCCATAGATGTGGCCATGTGGGATACCGGATACCTAGCTAGACGCCAA
TGGAACTTTTTTCTCGTCGCTGGCTGTGACACAAAAAGAAAAGGAGGCGAAAATGGTGCA
GCGTCTTGTTTACCGGTCGCGACACAGCTACGCCACCAAATCGAACCAGCACCGTATCGT
CAAGACTCCAGGAGGTAAATTGGTGTATCAAACCACAAAGAAGAGAGCTAGTGGCCCCAA
ATGTCCTGTTACTGGCAAGCGTATTCAAGGAATCCCTCACTTGAGGCCCTCTGAGTACAA
GAGGTCAAGATTATCAAGAAACAGGAGGACTGTAAACCGAGCATACGGTGGAGTCTTGTC
TGGTTCTGCAGTCAGGGAAAGGTTTGTTGTCCATCTTACTTGAGTCATCTTTCTATTACA
ATAAATTTGGTGTTCTTTAACGTAATGTTGTTTTTGGATTCCGACAGGATCATTCGGGCA
TTCCTTGTCGAAGAGCAAAAGATTGTGAAGAAAGTGTTGAAACTCCAAAAGGCTAAGGAG
AAAGTAGCCCCCAAGGCTTAAGCTTTTATGTTTTATTCTTCTCTGTTTTGGAATTATGGC
TATGTTCAAGTGATAGGACTTGGTGCAGTCATGTGAGGACATCTATGTTACTCGACCAAT
TTTTAAGCTTTGTATTCTGTTATCAGTTCTTAACTTTGTCGACAATTCTCTTCTCTTCAG
TTTTGGAATTGTTGAATTCATCTTTAATGTTCTATTGTTGATGCATATCACATAAGCTGT
TGTGATTACCTTCTTGGTTAATATAATATTTCTGAATC
>AT1G26985.1
CTGAAGTGTTTGGGGGGACTC
>AT1G27580.1
ATGCAAAGGTCTACTACGCTAACGCTTGACTCTGCTAAGGCTCTGCGTTCGAATTTGATT
CAGCGGCCAAAAGCCAGATCTCCATTGCTGATGCTTTCTGCAGAAAAGGATGGTTGTCGT
AGTAATAGTGTGTACAACCCATACAATGATAGGGTTTACGAGACGAAGAGTGACTTTTCA
GGGTATCGATTCCTGGGAAACTCAGATGTATTTAGCGAGAAGAGGATCGATCTTCCACCA
CTAGAATCATTTAAGGGTAGCCATTTTAAGATTTGGCGTGAAGGAGAGGAGAATGTCAAG
CATATGCTAATGGATGATGAGGATCCATTTCGTGATGAATTTCCTCATGCTGCCGAAGAT
CTGAGAGGTCGTTTGTGGGTTGACGACAAGAATGGAAACTACGTTGTTGTGTGGCAGTTT
GAAATGTACCCATTTCTAGGGTTTTGCAGGACAGGGGATGATCATTACCGCGAGATTCCA
ACAGAGCTCGAGGTTCAGAGGGAGTTACGAGGTTTAAACGATATGGTACTGAAAGGTTAC
AATCTTTACGTCTATGCCACCCGTGAGTTCATTCGACACTTAGATTTGTCTGGACAAGAT
GAAGATGGTTTCAAGGATGTATCCGAGAAACATAGGCTTCCAATGTGGATGCCAAGTATG
ACAATGAAGGAACGTGAACGTATGAAGCAAAAGAGGTCTATCCCATCTAACAAAGGCATT
GCTGTTACAAGAGCAGGTCAAGTTTTGGTTGTCTTTACGTACGATTTAGGTACCTCTGAA
AGTCACAGGATGTTCCATCTGTACAAGAGGGATCCTAAAGATCTTGACCCGAAAACCCTC
GACACCCGGCTTCTTGAGGTACATTCTCTAGGTGATGAGGCCCTCTTCTATGATTTGGGT
ATTACCGTGCCTGCTGACCATACCCTTGGAATTGAGCCTAACTCCATTTATTTCACTCGT
GATGATCGTATCTGTCACAATAAATTGTCATGCCTCGACATCGGTGTCTTCAATCTTGCA
ACAAAGACCGTCAAACGCTTCCACGGTCTCTCCAACTTCAACTTCAACGATGCTCAGTGG
TTTCTTCCTTCTTGATTCTAGCCTTCTCCATGGTTTCTCCCTCGGCCTTGCTCTGTTTCT
TTCTGTTGCTTTCTGGTGTTGTTCTCACATTTCCAGACTATTATCCTCTTTTTCTTTTGA
TGTATAATCTGTGACATTGCC
>AT1G28750.1
GGGCATTTGGTCTAGTGGTATGATTCTCGCTTTGGGTGCGAGAGGTCCCGAGTTCGATTC
TCGGAATGCCCC
>AT1G28770.1
GGGCATTTGGTCTAGTGGTATGATTCTCGCTTTGGGTGCGAGAGGTCCCGAGTTCGATTC
TCGGAATGCCCC
>AT1G28780.1
GGGCATTTGGTCTAGTGGTATGATTCTCGCTTTGGGTGCGAGAGGTCCCGAGTTCGATTC
TCGGAATGCCCC
>AT1G28790.1
GGGCATTTGGTCTAGTGGTATGATTCTCGCTTTGGGTGCGAGAGGTCCCGAGTTCGATTC
TCGGAATGCCCC
>AT1G28800.1
GGGCATTTGGTCTAGTGGTATGATTCTCGCTTTGGGTGCGAGAGGTCCCGAGTTCGATTC
TCGGAATGCCCC
>AT1G28810.1
GGGCATTTGGTCTAGTGGTATGATTCTCGCTTTGGGTGCGAGAGGTCCCGAGTTCGATTC
TCGGAATGCCCC
>AT1G28830.1
GGGCATTTGGTCTAGTGGTATGATTCTCGCTTTGGGTGCGAGAGGTCCCGAGTTCGATTC
TCGGAATGCCCC
>AT1G28840.1
GGGCATTTGGTCTAGTGGTATGATTCTCGCTTTGGGTGCGAGAGGTCCCGAGTTCGATTC
TCGGAATGCCCC
>AT1G28850.1
GGGCATTTGGTCTAGTGGTATGATTCTCGCTTTGGGTGCGAGAGGTCCCGAGTTCGATTC
TCGGAATGCCCC
>AT1G28860.1
GGGCATTTGGTCTAGTGGTATGATTCTCGCTTTGGGTGCGAGAGGTCCCGAGTTCGATTC
TCGGAATGCCCC
>AT1G28880.1
GGGCATTTGGTCTAGTGGTATGATTCTCGCTTTGGGTGCGAGAGGTCCCGAGTTCGATTC
TCGGAATGCCCC
>AT1G28890.1
GGGCATTTGGTCTAGTGGTATGATTCTCGCTTTGGGTGCGAGAGGTCCCGAGTTCGATTC
TCGGAATGCCCC
>AT1G28900.1
GGGCATTTGGTCTAGTGGTATGATTCTCGCTTTGGGTGCGAGAGGTCCCGAGTTCGATTC
TCGGAATGCCCC
>AT1G28910.1
GGGCATTTGGTCTAGTGGTATGATTCTCGCTTTGGGTGCGAGAGGTCCCGAGTTCGATTC
TCGGAATGCCCC
>AT1G28920.1
GGGCATTTGGTCTAGTGGTATGATTCTCGCTTTGGGTGCGAGAGGTCCCGAGTTCGATTC
TCGGAATGCCCC
>AT1G28765.1
TTTTATAATGCTGTTCAGTTCGTGTCTCCTATTAGCATTCTCTCTTTTCTTTCCGAGATT
TTTTTGCTCCGTATGCTTTTCTAGTAGATACTCGATCGAAAATCTTTTTCCGCTTATGCT
GCTCATTTTTGGTGGATCTGGCTACTTTCAAAACATGATGGTCCTCCCTATATGAAGGTT
ACTGGTTGAAAAGATTTGTGGAGTGTACGTGAAGATCGCTCATTCTTGATGAATCTTGCA
GCTTACCAAACGTGAAAGTTTTCACTGTATAAAGTTCACTGGTTATAAATATTCATAGAT
TGGACGTGAAACAATGCAGCTTACAAATGAGAAGGCCCGACCTATGAAGTTTACTGGTTA
AAACAGCGGTGGCGTGAGGGATGCGCAATTTCCCAGTTCTAGGGGAATGTTTTGTTCTAT
GCACTCTCCAAGGCAGCATCTCTGCTGAGTAATTATTGTGTAGGACTCTAATGGAACACA
TGAGGCATTTACTTCGACACCAAACTCTGCAGAAGACTCTAATGGAACACATGAGGCATG
TACTCCAACACCAAACTCTGCAGAAGTGGAAACTTTGCTTGATGCACACCCTTTTCGAAT
GTTTTGAATCGGAGAAGAGCTCTATTGAAGCACCCTATATAGCATGCCTTAGTCAACGAG
TTTTTCCTGAATATGGTTCTCCTAGACGACAAACGAGTCTGCTTCTGATAGAAGATGAAC
AAGATGACAATGACACTCCTTACGACTGATACTCTGTATAATGTTCCAAGAATCTTTCTG
TTTGTTGGATGATCATTTCGAGTTGTCTCCTCTATCTTCATCACCTAGATTAGTCGTTTA
CTAGAGAGTTGTCTGGTTATGGACATATTCCTTTGCAAGAAAACCTTCAAGCTTGGATTT
AGAGGATAGCTTAGGCGTAGTGACACTGTGCTATCCATGTTTATGTACTCTGATCAAATT
TGAAATCAAAAGTTGCCATTTTGAGCCACATGTTGTAATACTCTAGTTGTTTTCAAATTT
TACAAAGTAAT
>AT1G28930.1
GGGCATTTGGTCTAGTGGTATGATTCTCGCTTTGGGTGCGAGAGGTCCCGAGTTCGATTC
TCGGAATGCCCC
>AT1G28940.1
GGGCATTTGGTCTAGTGGTATGATTCTCGCTTTGGGTGCGAGAGGTCCCGAGTTCGATTC
TCGGAATGCCCC
>AT1G09045-AT1G28765.3
CTACTTATTCATGGAGAATCCCGCAGTGTACAACAATTGTAAGTGTCCTCTATTTGATAG
CTTGTGGATATTGTTTCCTTATTTAAGAAAGCTAACTGAATTGTGGATCCTTTCAATTGA
GTTATTTTGGTCCTTAAGTCTTAACAGAATGTTTCAAGATTTGAAGTTGATGTGCAAGCC
TTTTCCAGTTTTCCTTTTGATGTGTATACTTTTGCGTTGCGTCAAGCACTTAATAATGGT
TGTAAGAATTACTGTTGCTTCCCTTTGCTTTTTCATTATATGCTGAATCACGACTTGGGG
GACTATTTCTGCAGCTCATTCTTGATGAACCTGGCAGCTTACCAAACGTGATGGTTTTCA
CTGTATAAAGTTACTGGTTATAAAGATTGGACGTGAAACAATGGTATTATTTCTTTTCTT
TTGCCATTCTGCACTAAATAGATTGGGCGGTTTGGTTTTTTTATTATTTTCTCTTGCTTA
AATAGAAGGAGAACATATGGTCCTCAGTTGTTGAACAAGACTTGGGAAAAATCTTGGTTT
AAGTCAATACTGATTTTACAAGCATTGTTAGGCTGGCACTTAGATCATGTATATGGTTTA
CAAAAAGTCAATGGGGGCATTCCGAGAATCGAACTCGGGACCTCTCGCACCCAAAGCGAG
AATCATACCACTAGACCAAATGCCCTGTTTTTATAATGCTGTTCAGTTCGTGTCTCCTAT
TAGCATTCTCTCTTTTCTTTCCGAGATTTTTTTGCTCCGTATGCTTTTCTAGTAGATACT
CGATCGAAAATCTTTTTCCGCTTATGCTGCTCATTTTTGGTGGATCTGGCTACTTTCAAA
ACATGATGGTCCTCCCTATATGAAGGTTACTGGTTGAAAAGATTTGTGGAGTGTACGTGA
AGATCGCTCATTCTTGATGAATCTTGCAGCTTACCAAACGTGAAAGTTTTCACTGTATAA
AGTTCACTGGTTATAAATATTCATAGATTGGACGTGAAACAATGGTACTTTTTTTTTTCT
TTTGCCATTATGCACCAAATAGATTGGGCGGTGTTTTTTTTTTTAGTTTCTCTTGCTTAA
ATAGAAGAAGAACATATGGTCCTCAGTTGTTGAACAATACCTGTGAAAAATCTTAGATTA
AATCAATACTGATTAACTAGCATTGTTGGCTGGCATTTAGATTACGTATATGGTTCACAA
AAAGTCAATGGGGGCATTCCGAGAATCGAACTCGGGACCTCTCGCACCCAAAGCGAGAAT
CATACCACTAGACCAAATGCCCTGTTGTATATGCATTATGGTTCAAACATTTTTTTCTAT
GCTCGTCTATGCCTTTAAAATTTACAGTTAGCTTAGATTCAATCTTGACATCTGATGCTT
GAAGATGTTAATGAACCATCTGAAATTCCATCAGTTGACTTTCCGGTGGATTGTTTGTAA
ATTAGTGTTGGTGAAGTTTCAGGTAGATACACATTGTTGAAATGATGAATGTGATCTGTG
GTAAATCCGGAAGCAAAAACTATGTTGTATGCAATTAGTTTGAGCTGGCATTTAGAACTT
AGGTTTTACAAAAAGTCAAA
>AT1G09045-AT1G28765.2
GAATTTCTGGTGAATCTATCCAAACAAGTGCCACTTTAGACTTGTTCTAGAGGCAGGAAT
TTGCACTGGCTACCCATTCTAATGGCAGGAACTTGATCCTTTTCCTAATGTTGCTACTTA
TTCATGGAGAATCCCGCAGTGTACAACAATTAATGTTTCAAGATTTGAAGTTGATGTGCA
AGCCTTTTCCAGTTTTCCTTTTGATGTGTATACTTTTGCGTTGCGTCAAGCACTTAATAA
TGGTTGTAAGAATTACTGTTGCTTCCCTTTGCTTTTTCATTATATGCTGAATCACGACTT
GGGGGACTATTTCTGCAGCTCATTCTTGATGAACCTGGCAGCTTACCAAACGTGATGGTT
TTCACTGTATAAAGTTACTGGTTATAAAGATTGGACGTGAAACAATGGTATTATTTCTTT
TCTTTTGCCATTCTGCACTAAATAGATTGGGCGGTTTGGTTTTTTTATTATTTTCTCTTG
CTTAAATAGAAGGAGAACATATGGTCCTCAGTTGTTGAACAAGACTTGGGAAAAATCTTG
GTTTAAGTCAATACTGATTTTACAAGCATTGTTAGGCTGGCACTTAGATCATGTATATGG
TTTACAAAAAGTCAATGGGGGCATTCCGAGAATCGAACTCGGGACCTCTCGCACCCAAAG
CGAGAATCATACCACTAGACCAAATGCCCTGTTTTTATAATGCTGTTCAGTTCGTGTCTC
CTATTAGCATTCTCTCTTTTCTTTCCGAGATTTTTTTGCTCCGTATGCTTTTCTAGTAGA
TACTCGATCGAAAATCTTTTTCCGCTTATGCTGCTCATTTTTGGTGGATCTGGCTACTTT
CAAAACATGATGGTCCTCCCTATATGAAGGTTACTGGTTGAAAAGATTTGTGGAGTGTAC
GTGAAGATCGCTCATTCTTGATGAATCTTGCAGCTTACCAAACGTGAAAGTTTTCACTGT
ATAAAGTTCACTGGTTATAAATATTCATAGATTGGACGTGAAACAATGGTACTTTTTTTT
TTCTTTTGCCATTATGCACCAAATAGATTGGGCGGTGTTTTTTTTTTTAGTTTCTCTTGC
TTAAATAGAAGAAGAACATATGGTCCTCAGTTGTTGAACAATACCTGTGAAAAATCTTAG
ATTAAATCAATACTGATTAACTAGCATTGTTGGCTGGCATTTAGATTACGTATATGGTTC
ACAAAAAGTCAATGGGGGCATTCCGAGAATCGAACTCGGGACCTCTCGCACCCAAAGCGA
GAATCATACCACTAGACCAAATGCCCTGTTGTATATGCATTATGGTTCAAACATTTTTTT
CTATGCTCGTCTATGCCTTTAAAATTTACAGTTAGCTTAGATTCAATCTTGACATCTGAT
GCTTGAAGATGTTAATGAACCATCTGAAATTCCATCAGTTGACTTTCCGGTGGATTGTTT
GTAAATTAGTGTTGGTGAAGTTTCAGGTAGATACACATTGTTGAAATGATGAATGTGATC
TGTGGTAAATCCGGAAGCAAAAACTATGTTGTATGCAATTAGTTTGAGCTGGCATTTAGA
ACTTAGGTTTTACAAAAAGTCAAA
>AT1G28950.1
GGGCATTTGGTCTAGTGGTATGATTCTCGCTTTGGGTGCGAGAGGTCCCGAGTTCGATTC
TCGGAATGCCCC
>AT1G28970.1
GGGCATTTGGTCTAGTGGTATGATTCTCGCTTTGGGTGCGAGAGGTCCCGAGTTCGATTC
TCGGAATGCCCC
>AT1G28980.1
GGGCATTTGGTCTAGTGGTATGATTCTCGCTTTGGGTGCGAGAGGTCCCGAGTTCGATTC
TCGGAATGCCCC
>AT1G09055.1
AACGCCCATGCATCCTTCCAATGGCACAACTTGTTCTGTCCCTGACTTCTCTCTTTCTAG
CCTCTAATCTTTAAATGATCTCATGAAACTGGTGTGTAACTTCCTACAGAATCCAACGAA
GCCAAGCCCAGAGCTATTAAAGAGACTTGAAGCAAGTGTGGAAACAGATCATGCTTCTCA
CATTAATTCCTTTCCTCATTGTGAAACTTTCAGAGCTATTCGATTCACGATCTTGGAGAC
ACTATTGTTCTAATGACGCTGATGGCTGATAGTTTCCACTTCTGCAACTCTTTTGCTTTT
GGCTCTTTCGCTTTTGGATACGAGTGGACTAAAGAATAGCTTGGATAAGCGAGGATTTAG
CTCATGTCCGAAGTGAAAAAGAAACTGCAGAGAGATATTCGCTTGAACGCATTCTGCAAG
ATGGACAACTCACTAGGGAAAGCTTGAAAAAGTAAACCACTGATCGATTGTTTTGCTCTG
GTTCTTGCTTTGGTTTTTAATAGAAAACTAACTGACTTTTTACAGGCTAAGGGAATCACT
TGCGCTGCGGCAGCTGTTGCTCCGAGTCTGAAGGTGGGAAAGCAGAACAAAAGTGTTGGT
TAGAAACATAAATAACGCTTTGTCTAGAAACCTAAAGAACGCTTTGTCTCTTCACTTCTG
TGCCAAAAAAAGAAAAGCAAGAAACAGCATCTCTCACATTTTCACAGATCTACAGGGATG
TTACATTCAACAATTTGATGGGGATGTCGAGAATCTTAGTGATAGTGTACGCCAAAAGAT
TGACATGGAATTGTTCAACAGAGAAAATCTTGATTTTGTTTCCCTGCTTCTTCCTTTGTA
TCATATCCCTTCAATCATTGTCTTTACTACATTTCAATGTCTCACATTGTAAAAGGAAAA
ATGTACAGAGAAGATAAAAT
>AT1G06197-AT1G09055.3
GCTCTGGTTCTTGCTTTGGTTTTTAATAGAAAACTAACTGACTTTTTACAGGCTAAGGGA
ATCACTTGCGCTGTAAGTTTTTAAAAGAAGAACATTCTTTCTGTTCCATTGCTCTTACTG
GTTCTCGGTTTTTAACTTTCAAGAGACTAAAAACTGCTGTGTAGGCGGCAGCTGTTGCTC
CGAGTCTGAAGATGTTACATTCAACAATTTGATGGGGATGTCGAGAATCTTAGTGATAGT
GTACGCCAAAAGATTGACATGGAATTGTTCAACAGAGAAAATCTTGATTTTGTTTCCCTG
CTT
>AT1G29041.1
ATGCAGAGGAAAATGAAAGGGAAAAAGAAAAACATTGGTTCGATTTTCGAAGATTGCAAT
GTATCTGCGTCTCAGGAGATTTATCTACAGCGATGCGGTTTTGCCGTACCAGGTCAACCA
CCTCCAGATTCCGATCCCTCCGTCGGAGTCTCACCGCCACCGTTAAACGACGGAATTCCA
TATCAGCGTTCATCCGGTGATTCGGATACGGATAAGGATAGTGTAATCGGCTCGGGTAAC
GATGCGGTGGAGAGTCAGGCGATTCGATGCGTCACTCCGGAGGAAAGCGTGGACACCGTT
GATTTAGAGGAAGATGTTGCAGATCCGACGGTTGAGGTTTCGGCGGAGAAGCAGAGTGAT
GTTCCTCTGGAATCTGCAGCGAAGAAGGAAGGTGGAGGAAAGAAACTTAAGATTCCTTTA
AGGGAAGTTGTGAAAGCCATAGTTATGAATTCGAGAAACACAGAGGAAGAAGAAGACAAA
GAGATTGAGAAGATGAGCTGTGTGCAAATCCTCTTGCAAAAGGGATTCAAATTTTAAGTG
ATACAGAACAGCTTTTGCTCTTAAATCAAGTTAAGCAAAGAGTTACCAAACCAA
>AT1G06303.1
CCCAAAGAGAGAGAAGAGTGTGTCACTGTGTCGTCTCTAAAACTACAAATAAAAATTGTC
AAAGAAGAGAGAGTTTGGTTTTTTGGTGGGAGCTATAGAGGTCCACAAAAGCTTTTCACG
CGTGCTAAAGGAGCAACCAAACCAACGGTCACGATCAAGGCCGCATTAAACGGAAACCAT
TTGTGATTGTTTCATCCAACGGCTCACACTTTCCCTTGTTTGACTCTCTTCTGTCCATCC
C
>AT1G30430.1
TCCGTTGTAGTCTAGCTGGTCAGGATACTCGGCTCTCACCCGAGAGACCCGGGTTCGAGT
CCCGGCAACGGAG
>AT1G30830.1
GGTTTCGTGGTGTAGTTGGTTATCACGTCAGTCTAACACACTGAAGGTCTCCGGTTCGAA
CCCGGGCGAAGCCA
>AT1G06393-AT1G09095.1
TTAGCAACTCTTCTTTTTCACGTTTTAAGAATTCTCTGTTTTAATTGCCCCACTTCTACA
ATTGAACAACACCTCCCCCAAAAAAAAACTATCGCTCATCTCCACGGTTTTAATTTTTTT
CTGCAACTATGATATCCAATTTTCCTCGACCATACATAATTATAATCTTTGCTGATATAC
CAAAATTTTAGAATTTTTTTATTAAATACAGTTTACAGCGATGAAGACATTAATTTTGGC
ATTTGTATTTTGCGGGAGAATACAAACAACAAGGAACAAGCTAGGGCATGTATAGATGTG
TCTTTATAGTTATTAGCGTATACAAAGAACAAATTGGACGATAGATGTGTCTTTCAATAA
TTTCTTATTTTTTCCTTACAATGTTTTTTTTTGTCTTTCTGTATTTGATG
>AT1G09095.1
AATTTTTTTATTAAATACAGTTTACAGCGATGAAGACATTAATTTTGGCATTTGTATTTT
GCGGGAGAATACAAACAACAAGGTGTGGTATGCCTTGGTACGTGGAGGAAACAAGTTAGA
CACATAAGCACATATGTACTAGACGCAAATAATGTCACAAAAACGGTTTAAAATATCTGG
TTTTCAGTTTGC
>AT1G30970.2
ATCGAGAAAACGCTTTGTACCAATTAGAAACCCTAGCGAGCGGAGGAAGGAGACAAAGAA
CGAGACTTTTGAGAGATTGGAGATTTCAATTTTGAGATCAAATCTTGAAATCAACAAATA
GGAGAAAGATTTAGTGATGGGTAAGAAGAAGAAGAGAGCTACAGAGAAGGTGTGGTGTTA
TTACTGCGATAGAGAGTTTGATGATGAGAAGATTCTTGTGCAGCATCAGAAAGCTAAGCA
CTTTAAGTGTCATGTCTGTCATAAGAAGCTTTCTACAGCTAGTGGCATGGTGATTCATGT
TCTTCAGGTTCATAAAGAGAATGTTACAAAGTATAGTTCCTAATGCTAAAGACGGTCGAG
ATTCAACTGATATTGAAATATATGGAATGCAAGGAATTCCACCCCATGTCTTGACTGCTC
ATTATGGAGAAGAAGAGGATGAGCCTCCAGCCAAAGTTGCAAAAGTTGAGATTCCTTCTG
CCCCTCTTGGTGGTGTAGTTCCTAGACCATATGGAATGGTATATCCGCCTCAACAAGTAC
CTGGTGCTGTACCTGCACGACCAATGTATTATCCGGGTCCTCCTATGCGTCATCCTGCTC
CTGTATGGCAAATGCCACCTCCTCGTCCGCAACAATGGTATCCTCAAAATCCAGCTCTTT
CTGTACCTCCAGCTGCCCATTTAGGGTATCGACCACAACCACTTTTTCCTGTTCAAAATA
TGGGGATGACTCCAACTCCAACCTCAGCTCCTGCCATACAACCATCACCAGTCACTGGAG
TAACTCCTCCTGGAATTCCTACATCATCACCTGCAATGCCAGTTCCTCAACCTCTGTTCC
CTGTTGTGAATAACAGCATTCCTTCTCAAGCTCCACCATTTTCTGCTCCTCTGCCTGTTG
GTGGGGCTCAGCAACCATCTCATGCAGATGCTTTAGGATCAGCAGATGCTTATCCGCCTA
ACAATTCTATTCCAGGTGGGACTAATGCTCATTCTTATGCCTCTGGCCCAAACACTAGCG
GTCCTTCAATTGGTCCACCTCCTGTAATTGCAAACAAAGCTCCTAGCAATCAGCCTAATG
AGGTCTATCTTGTATGGGATGATGAAGCGATGTCTATGGAGGAAAGAAGAATGTCCTTAC
CAAAATACAAAGTGCACGATGAAACCAGCCAGATGAACTCGATAAATGCAGCGATAGACA
GACGAATCTCAGAGAGTAGGCTTGCTGGGCGGATGGCGTTTTAGAATTTGGCACCAAACC
AAACCAGCGTCAAAGAAAAGGCGATATGGATGAAGGCTTTGTTACAACAACAAGTCTTCA
CTCACTTTTGTTCAGATACTGAATTTATGATCTGATTTTAAGTTATTAACTTTCCATCTG
TTGTATTCTTTAGCCAGGTGAGTTAGTTTACCATTACATTGTTTAGGGATCTCAGAGATG
TTTTTTCTCAGAAGTTTAGTCCTTTTTTTTTTTGGTCGTTGGAGACTTGGAGGAAGAACT
TTGTCTCCTTTTCTTCTGAATTGATCAAAGTATTATATTATACAGATTCACCCAAAATGT
TTGCACCATGTTGTTC
>AT1G31835.2
AAAACCCTAATTCTCCACTCTTGTATCAGCCGCCGTTAAATGTCAAATCCTGCGTCATAG
TTTCTTTCTTAGATGGGTGTTGCTCTAATTTACAGTATATCCTGAATCGGTAGCAAAGTT
TGATGCTTTTTGTTTTATTTGTTCAAATTTATGGTGTTGAGCTTTGTGTGATTGGGGTTA
AGAGATTGATGAGAAAATTGCACTATGTATCGAAGGCTATGTCAAATTACAGTGACATAG
TCTTTAATGCAAAAGTGCAGAAAGAGAGAGCTGTTAAATCAGCAAGCGGCCAGACAACCG
TCGGGATAGATCCACAGGACATGCCTCGTTCTGATGGCATGGCCATTTTCGAGGATGCGT
AAAGGAATAGCTGTTAATTCAGTAAGCGGCCAGACAACCGTTGGGATAGATCCACAGTTG
TTGCGGTTTTTCTCTCCGCTCTCAACTACTAAATCTTTCCCACATTTTTTGTATCAATCC
ACAATTTTCACGATTGTTTGATTCTTTTTCAATATTGTTTTTAGTTCATTGAGTTTGCGA
CTTTGCGTATAATATCCCTGGACATTTGAAGACTTGGTTTTGGTAAATAAATTCACTGTT
GAACTTTATCCTTTGTTACCGTGACACTGATGGTTGACATTGAACAGTACGTTGAGTAAA
TGATTGGAGTTTGAACTTGTTGAAGTAAAGGAATCCAAGTACAAGAAAAGCTGGTTGTTT
CACTGCACCATTACCAAGTAAC
>AT1G31860.2
AGAACAATTAGGGTTAATCTCTTCCGTTGCTTTTTTTTTTCAATCCGCCGCCACTTTTCG
TTTCTCGTAGCGTTAAAATGGCGGTATCGTACAATGCATTAGCTCAGTCTTTAGCGAGAA
GTAGCTGCTTCATCCCCAAACCTTATTCCTTTAGAGATACTAAGCTGAGAAGCAGATCCA
ATGTCGTATTCGCGTGCAATGATAATAAGAACATTGCTCTTCAAGCTAAGGTAAACATCT
TCTGTGTAATCTTAACTTATAGATAGAATGTTCTGCAATGGAATCGTGTTAAGTTTAATT
GTTATCTAAGAACGATTAGAATTTAGATTGAATATTGAACCAGACATTGTCAGGTGCTTA
CTCTTTGACATATGAGTAATTACTGTTACATGTCGGGTAGAGAAAAAAGAGAGAAGGAAA
AGCTTTTTAACCTGAGCTTCATTTTTAGAGTTTGGATTTCTTTTTTAAGATGCTCATCGT
TTGCTTGGTCATCTGCATTTGGTGATGCCTGAGCTACATCTGTTCATCACATTTTATTAA
AGCATTTAAGTATATTGTTATGCCAAAAGTAATTTAGTTCTATGAACATTGTCTGGAGTA
AATTGTATATGTAAAGTTTGGATTTTTGCCAGAGATGGTCAGGTTCCTACCCTTTGACAT
GTGGGTTTGGACTGTTACATCTCTGGTATAGAAAAGAGAGAGAAGGAAAGGCTTTTTGAT
GGTTTCCATCTTTTGGTCTGGAGTTTTCTCTAAAGGTGTACATCGTTTGCTTGGTCATCT
GAATCTGTGATGGCATGGGCTACATCTGTCCTCCACAACCTGAATAATCTTCATTGAGAC
ATTTCTCTTTTGGCTTTAATATCTAGTCCGATAATGCATTTACTGTTTATACTATTAGAG
AGGGGCTTGTTTGATTGAAATGACAATGTTTTTTTCTGTGTTGGTAGTGTTGCCATTGTG
CCTTTTATTACTGTCTCAATAAGCAATGTATATGCGGCTGTTGTGTTCCCTGGTAGCTAA
TCATGGTTTCTGTTGTTTTCTTGTGTTAGGTAGATAACTTGTTGGACCGCATTAAATGGG
ATGACAAAGGATTAGCTGTGGCAATAGCACAAAACGTTGATACGGGAGCAGTATTGATGC
AAGGCTTTGTTAATAGGGAGGCCCTCTCCACAACCATCAGTTCTCGGAAAGCTACATTCT
TTAGTCGATCAAGATCTACCTTATGGACTAAGGGAGAGACATCCAATAACTTCATCAATA
TTCTTGATGTGTATGTTGATTGTGATCGTGATTCGATTATTTACCTTGGAACACCTGATG
GACCTACCTGTCACACAGGGGAAGAGACTTGTTACTACACATCGGTTTTTGATCAATTAA
ACAATGATGAGGCTTCAGGAAACAAGCTAGCATTAACAACATTGTACTCGCTAGAATCAA
TCATTTCCAAGCGGAAAGAAGAATCAACAGTTCCTCAAGAAGGTAAACCATCATGGACTC
GACGGTTGTTGACGGATGACGCTCTGCTTTGCTCAAAGATCAGGGAAGAAGCTGACGAGT
TATGCAGAACACTGGAGGATAATGAGGAAGTTTCAAGAACACCATCAGAGATGGCTGATG
TTTTATACCACGCAATGGTGCTTCTATCTAAAAGGGGTGTGAAGATGGAAGATGTTCTTG
AAGTTCTTAGGAAACGCTTCTCTCAATCTGGAATCGAGGAGAAGCAAAACCGTACAAAGT
AACCATTTTCTTCGATTGTCTGTTTAGTATTTGCGAGAATTTTTTTAGTTACTCGGAACT
TATACTGTTGTTCATTGTGCAACTTTGTATTGTATAAATAGATATCCTTTGTGATAAAAG
AAATAAATGAGTCCTTTTTCCATC
>AT1G06517-AT1G06523.1
ATATATATCTCCTTTAGAAACTCCATTTTTCTTTTGTATACCATTAACTACCAACAGAAG
AACTAAGTTCTCTGACTTTAAGTTTTGTACGACTAGAAGAACCTTCATCATCACTAGACT
CATGTTTTCTAACCTTTCTCATTCCGTTATGAATCATAGGTTGAAAGATGGTATGATCTG
TAGGGTCTCTTGGCATTAAAACATTGATTAAAAGGTGTTTGCCTCTATTTGCTTCAGA
>AT1G32575.1
TATTTTTGTATATCGGATCTAGTTAATAAATGTGATTTCAACAGGGAAGATGCTTGAAAA
TTACTTAAAGAGAAGCAAATTTTCCATTAAGTTCATGCTCAGAACATATGCAGTTTCAGC
TCTTGGTTGTAGTTTTCAAAATAAATGGTGGCACACCATTTACGAGAATCAAAACAATGC
GCTCCAAATTCCTGATCCCGTAAGCGAAATGATAGGTAGACACGTTGATCAGCTGAGTGG
ATTTCCCATCATACCGACAGACTCCATTCTTAG
>AT1G06593-AT1G32575.2
AATAATGTTAGATTCCATCGCTTCTCTCGCAAATCCATTCGCCTCTAAAACAATTCTGGA
AGAACTCAACTTCTCCTCTATATTCTTCAGCTCTTGGTTGTAGTTTTCAAAATAAATGGT
GGCACACCATTTACGAGAATCAAAACAATGCGCTCCAAATTCCTGATCCCGTAAGCGAAA
TGATAGGTAGACACGTTGATCAGCTGAGTGGATTTCCCATCATACCGACAGACTCCATTC
TTAGGCTAAAAGCGAGAGCTCAACCCCTAGTCCTTCAGCCTCATCTTTCTGCTTCTCATT
GGTGAGATCAGTCTCTTTAGTGTAAGGAATATTATTGACTGACCT
>AT1G32583.1
AGGGCACGCCGTACAGAGTTTACTCACTAAACAGAGGATTTTGATTCCAATCCGAATCAG
CTTGAAGCAAAAATCGATCCATGGCGATTCTTTGGTGTCAACAACAAAAGGGAATTCTCA
GCCTTATAGTCCCACTGTCTTCTTGTGTCATGGATTAGAGAAAGTGAAAGGGAAACAACT
AAATAAATCCCAACATCTTCCACCTTACCGGCCTTGAACATTGATAGCTGTTAAAATGGA
AGATGCTTTGGGATTTATTTTGTAGTCTTTCCTTCTAAATAGTGTTGTATGGTGATACAG
CACACGAAAATGGTTTCAGGTTTGTGTATTACAGATGCAAATGTTTCAAGCTTCTCACAT
CCTACCTTATATTGGAAGGTGGAACCCTATGATTCACTATCCATTTCTATACCAAAACTT
GACCAAAGAAGCTGTAACTGTGTTGATACTTGTTACAATTGAGTCTTTACTCCCACTATA
TGTATCTATGAAATAAGATTGCTTTCCACCGTAGATTGATCTTCTTATAGACAAAGTGAT
CAAACATAGTATAGGTGAGGTGAGGTAGGAAAGATATGTGTGAGACCTTATCTTGTTGTA
GCTGACTTTGAATTTTCTTTATTCTCTAATGTATTGATAAGTGTGGAAGAAACATTTTTT
TGATAATCGAAACAAAGTGATAGAGTACTAGAGAATCATCATTATCCAAACCAAAGCTTA
TACATCTCTCTAAACCTTTCTAGTTCTAACAAGCTCTTTTCTTGCTCCACAGTCATTTTT
TCTCTTTGGACTAGACTTAGACTACTTATTGTATATACTTACGATAAGATTGCTTTGGTT
GACTTGTTACTTATCAAAGTGTTATAATTCTCTACTTTTTGTAAGCAAGGTTGCTTTCCA
AATGAAGTGACTTGTGATACTCTCTCATTTGTTGATAGGTCTTATTATGGTTCTGTTTAT
TTAATTAATGACAACCACTTTTTGTCAGCTCTTTTTTCAAAACTTTAACAAAATTTTGGT
AGTAGTTATGTTTATCTGAATCTCGAGGTAGATAGATTTTGAGATTGAAAAAGGGTATTG
GTCCATACCCTTATGGAAACAGCAGACATGCATGCAATCACAAACTTCCATTTCTTAAGT
TTCTTCTCATCTCTCCACCATGCATGTGTATTATACCTCTATAAAAAACTCTATATCTAC
TAGAACAGAGAAGAAGCCTCCACATCTTTTGGCCTGTGCATGAGAATGGAACATATCTAC
AAATTCCAACATTGGCTCTTCTTCATAGGTCTTGGAGTGTTGCTGTCTCTTTCTCTGTCT
GTGAAGGCCAATGACTTCGAAGGTTCCAATGATAGAAGAAGCATTGCTCTCAAGGCTAGA
AGCTTCGTTTCCATAAACGAAAACCGCACCGCTCTTTCCAGAAAGCTACTACTCTCTCCC
GACATTGGCGATGGGACCAACAGAATCGGACAAGATTGCTCAAAAGATGATATTGTTCTC
TTTCAAGGCTCAACAAATCCACTTCCTAGTGGAGTTCCTTCATATACAGTTGAGATCTTC
AACTCTTGTGTCTCGGATTGCAATATAGCAGAGATCCACGTCAGTTGTGGCTGGTTCAGC
TCAGTCAGACTGGTTAACCCTCGAGTTTTCAGGCGACTCGACTACGACGATTGTCTGGTT
AACGATGGTCAACCTCTTGGTCCTGGACAGTCACTCTCCTTTCAATATGCTAACAGCTTC
TCTTACCCTCTCTCTGTTGCTTCAGTCTCTTGCTTCTGATTTTAGATACTATACCAAGTT
TGGTCATTTCCACAAGACTCAAAAAATGAGAAGTATTTTGGTATTGTACTTCATGTAGTG
GATTAGATTCTAACTTCAGGTAGCAGTTGAACAATGTTGCTAATGTTATTGTCAAGAAAG
AGTTATTTAATTTAATGATAAGCCAAAACAAACCTTCATAGT
>AT1G06597-AT1G32583.1
ATAAATCCCAACATCTTCCATGGAAGATGCTTTGGGATTTATT
>AT1G32620.1
GGGGTGGTGGCGCAGTTGGCTAGCGCGTAGGTCTCATAGATCCTGAGGTCGAGAGTTCGA
GCCTCTCTCACCCCA
>AT1G06647.1
GCTAAGAGCGGTTCTGATGGA
>AT1G33615.6
GTATGGTTAAGTAGCTCTCTCTCTCCCTCCCGCGTATCATGTCTCTTGCACTGTATCAAA
AACAGAGCATAAACACATAAACGCACAAAAATAAAAATCAAACACACATAACTATTTTAA
AGTCACCCAAACACAAACGAAATTCACACAAATAAAAAACATAGCACACAACGTCCAAAC
GCAACTTAAAGAAACAGAAAACAGAACATAAATCCACGAAAAACCACACTCGAACATACA
CACAACAAAATCACACACACAAAACGAAATTCAAACGCACAAACAAAAAACATAGCACAC
AACGTCCAGACGCAACTTCTAAAAACAGAAAACAAACTTTCACAGGATTGTTTTTAACAA
AAAAATGTGAATAATCACAATTGATGACAAGAAATTGTGTTGTGATTGTTCCCTTATTTC
TTACTTTCTTATCTACTTACTTTATTATAGCTTGTATTAACTTATATATTTGAAAGCACA
CGAGCATTGTTTGCAGTTTAAAACAGGTTTTCTGAAGTAAGAGCAAAAGTTTCGAATGCG
CTTCAATATACTCATGACTGACAAAGTAATCTTGTTAAAAAAATTTCATCACTTTAAACT
CTTTCCTACTAGAACCAGTGCGAGTTTATGTAAAACCACTTTAATATATTCAGGAGTTCA
TCATTAACTTATTCAGGAGTTTCAGTTATAATCTCAGAAGATAGCTCCGACCGGGTATCA
AAACTAGAGAAAAAGGTTAGTGCTTTATAGCATTGTGTGTTTTCTCATATTTCAGTTGTG
TGGTTCTGTCTGTTTGATGTAGTTATTGTTCCTTATTTTGTGTATGATATCCTTTTAATT
GGCTTAATTGATGTGTAACTTGCTGGAAAATTTTGTGTGAGTCTGCGGATGTAGGAGTTG
ATAAAGAGACTTGAATAAGGTAAGCTTTCGTGATGAATTGGTAAATCATTTTCTAGATTC
TGAACCTTGACTTATACTGAAACTCACGCCATAAAAAGCACAAATTCAACGTATTAAGTG
AATAAGGTTTGAACTAATAATCCTTGAACAATGGCTGGTGGAGTTGCACTGAGAGGTAAG
ATAATATGAGCCGAGGAAACAACCAAATGACGACAGGGAGGATTCTGATTTCAAGATGAA
GGATTGCTTCCTCGGCTGCAAAGACGGTTTGACGACCACCATTTAATACAAGGTTTGAAC
TGGTGATCTTTTCTCTCCAAGACTATTCCCTTGGGAAGAATGAATCTTAGTTCAAGTGGG
TTACAAGGACCAATAGCCTTTTCCTTTAGAGATCTCTCCCTCCTCGAGTTATCGTAAGTG
TACAAATGCAAGCCATACAAACACACACTTTCCAAGAGCTTTCTTCAGTTGAAATGGAAC
TTATTGACAAACGGTTTGAAGATGAAGGATTGTTTGGCTGCAAAGAAAATCATTCAGTAG
CCAACAAAGAAATAACTTTGTGTGAATCTGCTGATGTATCTATTAAGGAGTTGATAAAGA
GACTTAATGAAGGCCCAAAGTCTTGGCGTTGAGAACTTGATGATGATAGATATTATAAAC
TTGCAAATATTTGCATTATATATTCAGAAAACGAGAAGCAGAATCTCGCTTCGTTTTTTT
CCTATCTTGCTTTCCATTAGTTTCTAAAAGTGCTTTCAGTCCAATGTCTTGGCGTTGAGA
ACTCGATGATGCGAAAAAAGAGAAGCATGTATTTATCATTTCTATCTGTTCACACCATCG
AAAGGATAAAACCAATGTATAAAGTCAATAAGGTTTGGACTGGTGATCCTTGCTCTCCAA
GACTATTCTTTTGAAAGGAATTCTACTGATGAGCTTAGTTCAAGTGGATTACAAGGACCA
ATAGCTGTCTCATTTAGAAATCTCTCCCTTTTTGAGTCATTGTAAGTATACAAATTCAAG
CCATACACACACACTACCAACCTCTTTCTTCACATTATATATAAGAGTCATGTGCATTGT
TTTCCCAGGGATTCATAAAACAACAACCTAAGAAAGGGATTTCTTTTGACAGACATTTGA
TAATGTATTTGTCTCTGACATTTATTTGTGTCACATGAATTTGAAAGGAAATTACTTGAC
TGGGTTTGCCCCAAGATCTCATAGGAAAAAAACAATGGCTAGTGAACTTGCACAGAGAGT
GTATTTAAGTTGAGAGATGACACATGTAACAAGGACAGATGCCACACGTAACTCTTGAAT
AAGAGAATCCCTTATAATAATAAGGTTAGTACAAATATTTTTTGGACCCAACTGTCGACA
CATTAGATACAGATACTAATTATAGTTTTCTTGCCACTACACTTTACAAGGAGAAAGTGG
AGAGC
>AT1G33615.1
AAATTTTGTGTGAGTCTGCGGATGTAGGAGTTGATAAAGAGACTTGAATAAGGTAAGCTT
TCGTGATGAATTGGTAAATCATTTTCTAGATTCTGAACCTTGACTTATACTGAAACTCAC
GCCATAAAAAGCACAAATTCAACGTATTAAGTGAATAAGGTTTGAACTAATAATCCTTGA
ACAATGGCTGGTGGAGTTGCACTGAGAGGTAAGATAATATGAGCCGAGGAAACAACCAAA
TGACGACAGGGAGGATTCTGATTTCAAGATGAAGGATTGCTTCCTCGGCTGCAAAGACGG
TTTGACGACCACCATTTAATACAAGGTTTGAACTGGTGATCTTTTCTCTCCAAGACTATT
CCCTTGGGAAGGTATTTCTAATTACCAGATAAAGTCCATGTAAGTCATTCAGTTTAACCA
GACAATAACTAATTCCCTCTCTGATAATTCTGCTGATCAGCTTCTTTTTGTTTTTCTTGA
TGCGAGAATGAATCTTAGTTCAAGTGGGTTACAAGGACCAATAGCCTTTTCCTTTAGAGA
TCTCTCCCTCCTCGAGTTATCGTAAGTGTACAAATGCAAGCCATACAAACACACACTTTC
CAAGAGCTTTCTTCAGTTGAAATGGAACTTATTGACAAACGGTTTGAAGATGAAGGATTG
TTTGGCTGCAAAGAAAATCATTCAGTAGCCAACAAAGAAATAACTTTGTGTGAATCTGCT
GATGTATCTATTAAGGAGTTGATAAAGAGACTTAATGAAGGTAAGCTTTTGTAACGAATT
GGTAAGAGACAACTGAAATTTTCCTAGCTTGCTTTCGGTTAGTTTCTTAATGTGCTACGA
CATGTTTAGGCCCAAAGTCTTGGCGTTGAGAACTTGATGATGATAGATATTATAAACTTG
CAAATATTTGCATTATATATTCAGAAAACGAGAAGCAGGTATTTATCATTTCTATCTAGT
AATAATTTATAGTCCCCAAGTCACTATAAGTCCTTGTTTTTCATTTTTAGATTGGGTATG
AATTCAATGGAGGCCAATGCAATGGAAAAGCTCCGACGTTTTCTTTATGATATGATTAAC
AATGATAGAGTCATGTTCCGTTCCCAAAGTACTTGTTTTATAAATTGACTTTTTAAGGAT
TCCTGTTTCACTGATCAAGTGTTTTTTTACAGAATCTCGCTTCGTTTTTTTCCTATCTTG
CTTTCCATTAGTTTCTAAAAGTGCTTTCAGTCCAATGTCTTGGCGTTGAGAACTCGATGA
TGCGAAAAAAGAGAAGCATGTATTTATCATTTCTATCTGTTCACACCATCGAAAGGATAA
AACCAATGTATAAAGTCAATAAGGTTTGGACTGGTGATCCTTGCTCTCCAAGACTATTCT
TTTGAAAGGAATTCTACTGATGAGCTTAGTTCAAGTGGATTACAAGGACCAATAGCTGTC
TCATTTAGAAATCTCTCCCTTTTTGAGTCATTGGATTCATAAAACAACAACCTAAGAAAG
GGATTTCTTTTGACAGACATTTGATAATGTATTTGTCTCTGACATTTATTTGTGTCACAT
GAATTTGAAAGGAAATTACTTGACTGGGTTTGCCCCAAGATCTCATAGGAAAAAAACAAT
GGCTAGTGAACTTGCACAGAGAGGTACATTTTCTTGTCAAAACCTCGGTACCATAGTCAT
CTTCTTAAGACAATCTTTGTCTGTACCATTTTCTGTAGCTTCTTAATTTTCTCTCTGTTT
CCAGTGTAGATGAATAGAGCATTTTTCACCCATGTTCAGATTCGTCGTGTGCCAAA
>AT1G33615.5
AAAAAACATAGCACACAACGTCCAGACGCAACTTCTAAAAACAGAAAACAAACTTTCACA
GGATTGTTTTTAACAAAAAAATGTGAATAATCACAATTGATGACAAGAAATTGTGTTGTG
ATTGTTCCCTTATTTCTTACTTTCTTATCTACTTACTTTATTATAGCTTGTATTAACTTA
TATATTTGAAAGCACACGAGCATTGTTTGCAGTTTAAAACAGGTTTTCTGAAGTAAGAGC
AAAAGTTTCGAATGCGCTTCAATATACTCATGACTGACAAAGAGTTCATCATTAACTTAT
TCAGGAGTTTCAGTTATAATCTCAGAAGATAGCTCCGACCGGGTATCAAAACTAGAGAAA
AAGGTTAGTGCTTTATAGCATTGTGTGTTTTCTCATATTTCAGTTGTGTGGTTCTGTCTG
TTTGATGTAGTTATTGTTCCTTATTTTGTGTATGATATCCTTTTAATTGGCTTAATTGAT
GTGTAACTTGCTGGAAAATTTTGTGTGAGTCTGCGGATGTAGGAGTTGATAAAGAGACTT
GAATAAGGTAAGCTTTCGTGATGAATTGGTAAATCATTTTCTAGATTCTGAACCTTGACT
TATACTGAAACTCACGCCATAAAAAGCACAAATTCAACGTATTAAGTGAATAAGGTTTGA
ACTAATAATCCTTGAACAATGGCTGGTGGAGTTGCACTGAGAGGTAAGATAATATGAGCC
GAGGAAACAACCAAATGACGACAGGGAGGATTCTGATTTCAAGATGAAGGATTGCTTCCT
CGGCTGCAAAGACGGTTTGACGACCACCATTTAATACAAGGTTTGAACTGGTGATCTTTT
CTCTCCAAGACTATTCCCTTGGGAAGGTATTTCTAATTACCAGATAAAGTCCATGTAAGT
CATTCAGTTTAACCAGACAATAACTAATTCCCTCTCTGATAATTCTGCTGATCAGCTTCT
TTTTGTTTTTCTTGATGCGAGAATGAATCTTAGTTCAAGTGGGTTACAAGGACCAATAGC
CTTTTCCTTTAGAGATCTCTCCCTCCTCGAGTTATCGTAAGTGTACAAATGCAAGCCATA
CAAACACACACTTTCCAAGAGCTTTCTTCAGTTGAAATGGAACTTATTGACAAACGGTTT
GAAGATGAAGGATTGTTTGGCTGCAAAGAAAATCATTCAGTAGCCAACAAAGAAATAACT
TTGTGTGAATCTGCTGATGTATCTATTAAGGAGTTGATAAAGAGACTTAATGAAGGCCCA
AAGTCTTGGCGTTGAGAACTTGATGATGATAGATATTATAAACTTGCAAATATTTGCATT
ATATATTCAGAAAACGAGAAGCAGGTATTTATCATTTCTATCTAGTAATAATTTATAGTC
CCCAAGTCACTATAAGTCCTTGTTTTTCATTTTTAGATTGGGTATGAATTCAATGGAGGC
CAATGCAATGGAAAAGCTCCGACGTTTTCTTTATGATATGATTAACAATGATAGAGTCAT
GTTCCGTTCCCAAAGTACTTGTTTTATAAATTGACTTTTTAAGGATTCCTGTTTCACTGA
TCAAGTGTTTTTTTACAGAATCTCGCTTCGTTTTTTTCCTATCTTGCTTTCCATTAGTTT
CTAAAAGTGCTTTCAGTCCAATGTCTTGGCGTTGAGAACTCGATGATGCGAAAAAAGAGA
AGCATGTATTTATCATTTCTATCTGTTCACACCATCGAAAGGATAAAACCAATGTATAAA
GTCAATAAGGTTTGGACTGGTGATCCTTGCTCTCCAAGACTATTCTTTTGAAAGGAATTC
TACTGATGAGCTTAGTTCAAGTGGATTACAAGGACCAATAGCTGTCTCATTTAGAAATCT
CTCCCTTTTTGAGTCATTGTAAGTATACAAATTCAAGCCATACACACACACTACCAACCT
CTTTCTTCACATTATATATAAGAGTCATGTGCATTGTTTTCCCAGGGATTCATAAAACAA
CAACCTAAGAAAGGGATTTCTTTTGACAGACATTTGATAATGTATTTGTCTCTGACATTT
ATTTGTGTCACATGAATTTGAAAGGAAATTACTTGACTGGGTTTGCCCCAAGATCTCATA
GGAAAAAAACAATGGCTAGTGAACTTGCACAGAGAGTGTAGATGAATAGAGCATTTTTCA
CCCATGTTCAGATTCGTCGTGTGCCAAA
>AT1G33615.4
TCATGACTGACAAAGTAATCTTGTTAAAAAAATTTCATCACTTTAAACTCTTTCCTACTA
GAACCAGTGCGAGTTTATGTAAAACCACTTTAATATATTCAGGAGTTCATCATTAACTTA
TTCAGGAGTTTCAGTTATAATCTCAGAAGATAGCTCCGACCGGGTATCAAAACTAGAGAA
AAAGGTTAGTGCTTTATAGCATTGTGTGTTTTCTCATATTTCAGTTGTGTGGTTCTGTCT
GTTTGATGTAGTTATTGTTCCTTATTTTGTGTATGATATCCTTTTAATTGGCTTAATTGA
TGTGTAACTTGCTGGAAAATTTTGTGTGAGTCTGCGGATGTAGGAGTTGATAAAGAGACT
TGAATAAGGTAAGCTTTCGTGATGAATTGGTAAATCATTTTCTAGATTCTGAACCTTGAC
TTATACTGAAACTCACGCCATAAAAAGCACAAATTCAACGTATTAAGTGAATAAGGTTTG
AACTAATAATCCTTGAACAATGGCTGGTGGAGTTGCACTGAGAGGTAAGATAATATGAGC
CGAGGAAACAACCAAATGACGACAGGGAGGATTCTGATTTCAAGATGAAGGATTGCTTCC
TCGGCTGCAAAGACGGTTTGACGACCACCATTTAATACAAGGTTTGAACTGGTGATCTTT
TCTCTCCAAGACTATTCCCTTGGGAAGGTATTTCTAATTACCAGATAAAGTCCATGTAAG
TCATTCAGTTTAACCAGACAATAACTAATTCCCTCTCTGATAATTCTGCTGATCAGCTTC
TTTTTGTTTTTCTTGATGCGAGAATGAATCTTAGTTCAAGTGGGTTACAAGGACCAATAG
CCTTTTCCTTTAGAGATCTCTCCCTCCTCGAGTTATCGTAAGTGTACAAATGCAAGCCAT
ACAAACACACACTTTCCAAGAGCTTTCTTCAGTTGAAATGGAACTTATTGACAAACGGTT
TGAAGATGAAGGATTGTTTGGCTGCAAAGAAAATCATTCAGTAGCCAACAAAGTTTAAAC
AAGGTTTTCATAAGAAAGAGCAAAAGTTTCAGATACGTGTCAATATACTCATGAATGATG
AGAGGTTTCAGCTATGATCTTCCATTTATTCAGAGGATAGCTCCGACGGAGTATCCAAAT
TAGAAAATGAAATAACTTTGTGTGAATCTGCTGATGTATCTATTAAGGAGTTGATAAAGA
GACTTAATGAAGGCCCAAAGTCTTGGCGTTGAGAACTTGATGATGATAGATATTATAAAC
TTGCAAATATTTGCATTATATATTCAGAAAACGAGAAGCAGAATCTCGCTTCGTTTTTTT
CCTATCTTGCTTTCCATTAGTTTCTAAAAGTGCTTTCAGTCCAATGTCTTGGCGTTGAGA
ACTCGATGATGCGAAAAAAGAGAAGCATGTATTTATCATTTCTATCTGTTCACACCATCG
AAAGGATAAAACCAATGTATAAAGTCAATAAGGTTTGGACTGGTGATCCTTGCTCTCCAA
GACTATTCTTTTGAAAGGAATTCTACTGATGAGCTTAGTTCAAGTGGATTACAAGGACCA
ATAGCTGTCTCATTTAGAAATCTCTCCCTTTTTGAGTCATTGAAATTACTTGACTGGGTT
TGCCCCAAGATCTCATAGGAAAAAAACAATGGCTAGTGAACTTGCACAGAGAGGTACATT
TTCTTGTCAAAACCTCGGTACCATAGTCATCTTCTTAAGACAATCTTTGTCTGTACCATT
TTCTGTAGCTTCTTAATTTTCTCTCTGTTTCCAGTGTAGATGAATAGA
>AT1G33615.2
AAAGCACACGAGCATTGTTTGCAGTTTAAAACAGGTTTTCTGAAGTAAGAGCAAAAGTTT
CGAATGCGCTTCAATATACTCATGACTGACAAAGAGTTCATCATTAACTTATTCAGGAGT
TTCAGTTATAATCTCAGAAGATAGCTCCGACCGGGTATCAAAACTAGAGAAAAAGGTTAG
TGCTTTATAGCATTGTGTGTTTTCTCATATTTCAGTTGTGTGGTTCTGTCTGTTTGATGT
AGTTATTGTTCCTTATTTTGTGTATGATATCCTTTTAATTGGCTTAATTGATGTGTAACT
TGCTGGAAAATTTTGTGTGAGTCTGCGGATGTAGGAGTTGATAAAGAGACTTGAATAAGG
TAAGCTTTCGTGATGAATTGGTAAATCATTTTCTAGATTCTGAACCTTGACTTATACTGA
AACTCACGCCATAAAAAGCACAAATTCAACGTATTAAGTGAATAAGGTTTGAACTAATAA
TCCTTGAACAATGGCTGGTGGAGTTGCACTGAGAGGTAAGATAATATGAGCCGAGGAAAC
AACCAAATGACGACAGGGAGGATTCTGATTTCAAGATGAAGGATTGCTTCCTCGGCTGCA
AAGACGGTTTGACGACCACCATTTAATACAAGGTTTGAACTGGTGATCTTTTCTCTCCAA
GACTATTCCCTTGGGAAGGTATTTCTAATTACCAGATAAAGTCCATAATGAATCTTAGTT
CAAGTGGGTTACAAGGACCAATAGCCTTTTCCTTTAGAGATCTCTCCCTCCTCGAGTTAT
CGTAAGTGTACAAATGCAAGCCATACAAACACACACTTTCCAAGAGCTTTCTTCAGTTGA
AATGGAACTTATTGACAAACGGTTTGAAGATGAAGGATTGTTTGGCTGCAAAGAAAATCA
TTCAGTAGCCAACAAAGAAATAACTTTGTGTGAATCTGCTGATGTATCTATTAAGGAGTT
GATAAAGAGACTTAATGAAGGTAAGCTTTTGTAACGAATTGGTAAGAGACAACTGAAATT
TTCCTAGCTTGCTTTCGGTTAGTTTCTTAATGTGCTACGACATGTTTAGGCCCAAAGTCT
TGGCGTTGAGAACTTGATGATGATAGATATTATAAACTTGCAAATATTTGCATTATATAT
TCAGAAAACGAGAAGCAGGTATTTATCATTTCTATCTAGTAATAATTTATAGTCCCCAAG
TCACTATAAGTCCTTGTTTTTCATTTTTAGATTGGGTATGAATTCAATGGAGGCCAATGC
AATGGAAAAGCTCCGACGTTTTCTTTATGATATGATTAACAATGATAGAGTCATGTTCCG
TTCCCAAAGTACTTGTTTTATAAATTGACTTTTTAAGGATTCCTGTTTCACTGATCAAGT
GTTTTTTTACAGAATCTCGCTTCGTTTTTTTCCTATCTTGCTTTCCATTAGTTTCTAAAA
GTGCTTTCAGTCCAATGTCTTGGCGTTGAGAACTCGATGATGCGAAAAAAGAGAAGCATG
TATTTATCATTTCTATCTGTTCACACCATCGAAAGGATAAAACCAATGTATAAAGTCAAT
AAGGTTTGGACTGGTGATCCTTGCTCTCCAAGACTATTCTTTTGAAAGGAATTCTACTGA
TGAGCTTAGTTCAAGTGGATTACAAGGACCAATAGCTGTCTCATTTAGAAATCTCTCCCT
TTTTGAGTCATTGTAAGTATACAAATTCAAGCCATACACACACACTACCAACCTCTTTCT
TCACATTATATATAAGAGTCATGTGCATTGTTTTCCCAGGGATTCATAAAACAACAACCT
AAGAAAGGGATTTCTTTTGACAGACATTTGATAATGTATTTGTCTCTGACATTTATTTGT
GTCACATGAATTTGAAAGGAAATTACTTGACTGGGTTTGCCCCAAGATCTCATAGGAAAA
AAACAATGGCTAGTGAACTTGCACAGAGAG
>AT1G33615.3
TCATGACTGACAAAGTAATCTTGTTAAAAAAATTTCATCACTTTAAACTCTTTCCTACTA
GAACCAGTGCGAGTTTATGTAAAACCACTTTAATATATTCAGGAGTTCATCATTAACTTA
TTCAGGAGTTTCAGTTATAATCTCAGAAGATAGCTCCGACCGGGTATCAAAACTAGAGAA
AAAGGTTAGTGCTTTATAGCATTGTGTGTTTTCTCATATTTCAGTTGTGTGGTTCTGTCT
GTTTGATGTAGTTATTGTTCCTTATTTTGTGTATGATATCCTTTTAATTGGCTTAATTGA
TGTGTAACTTGCTGGAAAATTTTGTGTGAGTCTGCGGATGTAGGAGTTGATAAAGAGACT
TGAATAAGGTAAGCTTTCGTGATGAATTGGTAAATCATTTTCTAGATTCTGAACCTTGAC
TTATACTGAAACTCACGCCATAAAAAGCACAAATTCAACGTATTAAGTGAATAAGGTTTG
AACTAATAATCCTTGAACAATGGCTGGTGGAGTTGCACTGAGAGGTAAGATAATATGAGC
CGAGGAAACAACCAAATGACGACAGGGAGGATTCTGATTTCAAGATGAAGGATTGCTTCC
TCGGCTGCAAAGACGGTTTGACGACCACCATTTAATACAAGGTTTGAACTGGTGATCTTT
TCTCTCCAAGACTATTCCCTTGGGAAGGTATTTCTAATTACCAGATAAAGTCCATGTAAG
TCATTCAGTTTAACCAGACAATAACTAATTCCCTCTCTGATAATTCTGCTGATCAGCTTC
TTTTTGTTTTTCTTGATGCGAGAATGAATCTTAGTTCAAGTGGGTTACAAGGACCAATAG
CCTTTTCCTTTAGAGATCTCTCCCTCCTCGAGTTATCGTAAGTGTACAAATGCAAGCCAT
ACAAACACACACTTTCCAAGAGCTTTCTTCAGTTGAAATGGAACTTATTGACAAACGGTT
TGAAGATGAAGGATTGTTTGGCTGCAAAGAAAATCATTCAGTAGCCAACAAAGGTATGTA
TGGTTAAGTAGCTCTCTCTCTCTCTCTCTCTCTCACTTATCATGTCTCTTGCACTGTCTC
AAAAACAGAACATAAATCAACGAAAATCCACACTCAAACGCACTCAAAACTAATTTAAAG
TCACCGAAACACAACGAAACAAACAAAAATCATAGCAAACAACGTCTAGATGCAACTTAA
AAAAACAGAGAACAAAACATAAATCCACGAAAACCCACAGTCAAACGCATACAAAAATTA
ATTAAAAGCCACCAAAATACAAAACAAAATTCAAACGCACAAACAAAAAACATAGCATAC
AACGTCCAAACGCAACTTCAAGAAACAGAAAACAAACTTTCACAGGATTTTTTTTAACAA
AAAAGTATGAAAAATCATAGTTGATGGCAAGAAATTGCGTTGTGATTGTTCCATTATTTC
TTACTTTCTTATCTACTTGCTTTATTATAGCTTGTATTAACTTATATATTTGCAAATACT
TTCGTGTACACGAGCATTGTTTGTAGTTTAAACAAGGTTTTCATAAGAAAGAGCAAAAGT
TTCAGATACGTGTCAATATACTCATGAATGATGAGAGGTTTCAGCTATGATCTTCCATTT
ATTCAGAGGATAGCTCCGACGGAGTATCCAAATTAGAAAATGAAATAACTTTGTGTGAAT
CTGCTGATGTATCTATTAAGGAGTTGATAAAGAGACTTAATGAAGGCCCAAAGTCTTGGC
GTTGAGAACTTGATGATGATAGATATTATAAACTTGCAAATATTTGCATTATATATTCAG
AAAACGAGAAGCAGAATCTCGCTTCGTTTTTTTCCTATCTTGCTTTCCATTAGTTTCTAA
AAGTGCTTTCAGTCCAATGTCTTGGCGTTGAGAACTCGATGATGCGAAAAAAGAGAAGCA
TGTATTTATCATTTCTATCTGTTCACACCATCGAAAGGATAAAACCAATGTATAAAGTCA
ATAAGGTTTGGACTGGTGATCCTTGCTCTCCAAGACTATTCTTTTGAAAGGAATTCTACT
GATGAGCTTAGTTCAAGTGGATTACAAGGACCAATAGCTGTCTCATTTAGAAATCTCTCC
CTTTTTGAGTCATTGTAAGTATACAAATTCAAGCCATACACACACACTACCAACCTCTTT
CTTCACATTATATATAAGAGTCATGTGCATTGTTTTCCCAGGGATTCATAAAACAACAAC
CTAAGAAAGGGATTTCTTTTGACAGACATTTGATAATGTATTTGTCTCTGACATTTATTT
GTGTCACATGAATTTGAAAGGAAATTACTTGACTGGGTTTGCCCCAAGATCTCATAGGAA
AAAAACAATGGCTAGTGAACTTGCACAGAG
>AT1G33640.1
TGTAGTTATTGTTCCTTATTTTGTGTATGATATCCTTTTAATTGGCTTAATTGATGTGTA
ACTTGCTGGAAAATTTTGTGTGAGTCTGCGGATGTAGGAGTTGATAAAGAGACTTGAATA
AGGTAAGCTTTCGTGATGAATTGGTAAATCATTTTCTAGATTCTGAACCTTGACTTATAC
TGAAACTCACGCCATAAAAAGCACAAATTCAACGTATTAAGTGAATAAGGTTTGAACTAA
TAATCCTTGAACAATGGCTGGTGGAGTTGCACTGAGAGTTATTCGTTCTATGTTTAAGCT
GCTTGTTATTAACAAATGTTCTTTGGTTGAAATGGAACTTTTGACAAAGGATTTCAAGAT
GAAGGATTGCTTCCTCGGCTGCAAAGACGGTTTGACGACCACCATTTAA
>AT1G09185.1
CAAACAAATACAAAGCTTTTTCTTTTTCTCTTTGCAAAATATTCATTTCATTCACTTCAA
AATTCTCTTCCGATTATTCCAGAACAGAAGCGTGTGATTAAATCTGGGTCTGTTGCTTCG
ATCGTTGAACACAAACGCACAAATCTCTCAGGAAAACATAATAAAGCTCGCTGATCAGCC
TATCGCAGTAGAGAAGATAGGGATACTTGTTCAAAAAAGCTTCCAAGGTACTTCACGTTC
AAAAGAAATATCTTTAAGCTGCAAAGACCAAAAGTTTCAGCATACAAGGGTTGAGGTAAG
TATCTCTCTCTCTTACCACAAACTGGCCATAGACTAGTCCTCTGGCCTGTGGCATGTTCA
TCATGTATTTTTTCCATGTTGTTTTATCCCAGAAATAGATCAAAGATGGCAAAAACACAA
ATTCACGCTCAATCACAACAAAATTCTAAAACACAAATTCACGCTCAAACGAAATTTAAA
CACACGAAAACATAACACAAACACACTTCCAAACGCATGCATATTCAAAAGAAAAAAGAA
AACACAATTCACGCTCAATCACAGAAAAAATCTAACTCAAACAGTAAAACTAAACAATAG
GAACAAAAAACTTCACATTCCACGAATTGATGTGTAACTTGCAGGGAAGAGTCCTCTTCT
GATTCCCAGTTTATGGAGGAACCATGGACGGTAGATTGGATGACATGGTCTTGTGATGCT
CGAAACTCGATTATTCTCGAACCAATCATTCTACCGAGCTTTTCTTCTTACAAGTCAAAT
CAGACCAATTCTGCAAAAAGCTTAACCTCTGTCAAGAAGTGACGGCCCTTGCTTCAGACT
GTCACCAAACTCAAGGATCCTGAGACAAAGCTGAAACTCCGCATATCTCTCAAGGTATCC
AGTCGCTAAACAATTACCAGGAAAAGTGCTTGAAGGTGGTGTTTGAGTACGGCCTCTGAT
GCTTGCGGAAGTTTCCCCAGGGGAATCAACATAATACACACAGAAAAAGGCTCTGGTTGT
GGATGACAGTAACAGAATCCCCTAATCTTGAGCCTCAGTGATAAGATGGCCAAAATCTCG
TGAATATGGGAGACCAAGCATTCTTTTAGTGCATCCTGTTAAGGTAATTTGATTTGACGG
TAACATGTTTCTTCCTGTTAAATATTCGTTTTATTTTTAACAAGGGTTCTTTGGTGACCA
AAGAACTCTTGATAAAGGGTTTCAAGATGAAGGAGTGTTTAGCTGCAAAGAAGATCTGAA
GACCATTCAAAGGTATGGTGATTGATGAAGTAGCTCACTCTCTCTCTCTCTCTCAATCTT
TCTCTCTCTCACTTATCACATCTCTTGCACTGTCTCAAAAACAGAACATAAATTCACGAA
AACACACGCTCAAATGCACACAAAAAAATGAAACACAAACACAACTTAAACTCACTAAGA
CACAACGAAATTCAAACACACAAAACCAAAACATAGCACAGAACGTCCAAACAACTTCCA
AAACAGAAAGCAAACTTTTACAAAAATTCTTTAACCAAAAGTGTGGATAATCATATTTGA
TGTCAAGAACTTGCTTTGTGAATGTTCCACATTTCTTACTCTTTTTTAATATATTGCCTT
AGAATAGCTTCTATTAACTTATTTCTTGGTAAATGGTTTCATGAGAAAGAGGAAATGTCT
CAGATGCGTTTCAACGTACTCATGAATGATAAGATGATAGCTCCCACCGGTTCTGCCTCA
AGATTAGAGAATGAATATAACTTAGTGTGAGCCTGCTGATGTATCTGTTAAGGAGTTGGT
AAATAGACTTGCTGATGTATCTATTAAGGAGTTGGTAAAGAGACTTGAAGAAGGACTAAC
AACACTTAAAGACGTCAGTGAAAAATTAAAAGTCTTGTGAATATGGGAGAGCCAAGCATT
TTCATGTTAAGGTTAAAAGTATGAATGAGAAGCAACGGATGTAACAGTAAGAGTTTCATT
AATTATTTCTCGGCTATAATTTTGTTGTATAAATTTTATCTTGTGATTATCTTTTTTTGA
TATGTTTCACTATGCTCAAAGTAAATAACAAAGTATTCTAACTTTTAGGAGCAGCAAAGA
ATCTTGGTGTAGCTGAGAACAAGTGACTCTTGGATGACGTAACTGAGTTAGTTACGGTAA
CTCTCTCTTGCTCTCTCTCTCTTCAAAAAAACACATCCAAAAATGTTCCTTACACAACGA
ACAAAAAAAAAACACTAAACACCACCAAAAAAAAAAAAAAAACATTAAACTTAAAAATGC
AAAAATAAACTCCACAACTCACGATCACGTAAATTCAACAAAATCATGATAACATAAATT
CTTGAAATTCAACATAAACAAAAAAACATTAATTTAAACACATGTAAAAATACAATAAAA
ATGCTTAAAATAAACTCCATATTTTCACGATCACATAAATAAATCATAAACAAACAAAAA
AACATTATTTTTAAAACACACGCAACAAGTAAATACAAAAATACAATAAAAAATAAACAT
AAATTCCACAAATTCACAAACAAGTAAATTAAATCATAAACAAAAAAATATTAATTTAAA
CACAGGCAAAAATACAATAAAATACTAAAATAAACTCCACATCTTCACGATCACAGAAAT
TAATCATAAACAAACAAAAATACATTATCTTTAAAACACACACAACAAGTAAACACAAAA
AATACGAGAAAAATGCAAAAATAAATTCCACAACTTCATGATCACATAAGTTCCACAAAA
TCACGATAATAGAAACTCCACAAATTCACGATCACGTAAAAGGAAATACAAAAGTACAAG
AAAATTGCAAAAATACACTTTACAACTTCATAATCACAGAAATTCCACAAATTCACGATT
ACAAGAGTTTGCTTAGGCATGATTATAACCGTATTTCGGTTTGTAACCGAACTGTCTTTA
AATAATAACTAGTTTGTAAACGTATCAAGCGGTTAAAAAACCTTAACCGTTAACCATAAA
AGTATTAGCTATGGACTATGGTTAAAAATACACTAACTTTTAATTAACCATACAGTCAAA
ACCTTACAAATATATTGTAAATGTGTATAATGCAAAGACAATGATCGAATGTTCCGATAA
TTTTTTTTTTCTTAATGATAATGCATATGTAAAGATCTATGTTAAAG
>AT1G09185.2
CAAACAAATACAAAGCTTTTTCTTTTTCTCTTTGCAAAATATTCATTTCATTCACTTCAA
AATTCTCTTCCGATTATTCCAGAACAGAAGCGTGTGATTAAATCTGGGTCTGTTGCTTCG
ATCGTTGAACACAAACGCACAAATCTCTCAGGAAAACATAATAAAGCTCGCTGATCAGCC
TATCGCAGTAGAGAAGATAGGGATACTTGTTCAAAAAAGCTTCCAAGGTACTTCACGTTC
AAAAGAAATATCTTTAAGCTGCAAAGACCAAAAGTTTCAGCATACAAGGGTTGAGGTAAG
TATCTCTCTCTCTTACCACAAACTGGCCATAGACTAGTCCTCTGGCCTGTGGCATGTTCA
TCATGTATTTTTTCCATGTTGTTTTATCCCAGAAATAGATCAAAGATGGCAAAAACACAA
ATTCACGCTCAATCACAACAAAATTCTAAAACACAAATTCACGCTCAAACGAAATTTAAA
CACACGAAAACATAACACAAACACACTTCCAAACGCATGCATATTCAAAAGAAAAAAGAA
AACACAATTCACGCTCAATCACAGAAAAAATCTAACTCAAACAGTAAAACTAAACAATAG
GAACAAAAAACTTCACATTCCACGAATTGATGTGTAACTTGCAGGGAAGAGTCCTCTTCT
GATTCCCAGTTTATGGAGGAACCATGGACGGTAGATTGGATGACATGGTCTTGTGATGCT
CGAAACTCGATTATTCTCGAACCAATCATTCTACCGAGCTTTTCTTCTTACAAGTCAAAT
CAGACCAATTCTGCAAAAAGCTTAACCTCTGTCAAGAAGTGACGGCCCTTGCTTCAGACT
GTCACCAAACTCAAGGATCCTGAGACAAAGCTGAAACTCCGCATATCTCTCAAGGTATCC
AGTCGCTAAACAATTACCAGGAAAAGTGCTTGAAGGTGGTGTTTGAGTACGGCCTCTGAT
GCTTGCGGAAGTTTCCCCAGGGGAATCAACATAATACACACAGAAAAAGGCTCTGGTTGT
GGATGACAGTAACAGAATCCCCTAATCTTGAGCCTCAGTGATAAGATGGCCAAAATCTCG
TGAATATGGGAGACCAAGCATTCTTTTAGTGCATCCTGTTAAGGTAATTTGATTTGACGG
TAACATGTTTCTTCCTGTTAAATATTCGTTTTATTTTTAACAAGGGTTCTTTGGTGACCA
AAGAACTCTTGATAAAGGGTTTCAAGATGAAGGAGTGTTTAGCTGCAAAGAAGATCTGAA
GACCATTCAAAGGTATGGTGATTGATGAAGTAGCTCACTCTCTCTCTCTCTCTCAATCTT
TCTCTCTCTCACTTATCACATCTCTTGCACTGTCTCAAAAACAGAACATAAATTCACGAA
AACACACGCTCAAATGCACACAAAAAAATGAAACACAAACACAACTTAAACTCACTAAGA
CACAACGAAATTCAAACACACAAAACCAAAACATAGCACAGAACGTCCAAACAACTTCCA
AAACAGAAAGCAAACTTTTACAAAAATTCTTTAACCAAAAGTGTGGATAATCATATTTGA
TGTCAAGAACTTGCTTTGTGAATGTTCCACATTTCTTACTCTTTTTTAATATATTGCCTT
AGAATAGCTTCTATTAACTTATTTCTTGGTAAATGGTTTCATGAGAAAGAGGAAATGTCT
CAGATGCGTTTCAACGTACTCATGAATGATAAGGGGTGTAGTTATAATCTTCTATTTTCA
GATGATAGCTCCCACCGGTTCTGCCTCAAGATTAGAGAATGAATATAACTTAGTGTGAGC
CTGCTGATGTATCTGTTAAGGAGTTGGTAAATAGACTTGCTGATGTATCTATTAAGGAGT
TGGTAAAGAGACTTGAAGAAGGACTAACAACACTTAAAGACGTCAGTGAAAAATTAAAAG
TCTTGTGAATATGGGAGAGCCAAGCATTTTCATGTTAAGGTTAAAAGTATGAATGAGAAG
CAACGGATGTAACAGTAAGAGTTTCATTAATTATTTCTCGGCTATAATTTTGTTGTATAA
ATTTTATCTTGTGATTATCTTTTTTTGATATGTTTCACTATGCTCAAAGTAAATAACAAA
GTATTCTAACTTTTAGGAGCAGCAAAGAATCTTGGTGTAGCTGAGAACAAGTGACTCTTG
GATGACGTAACTGAGTTAGTTACGGTAACTCTCTCTTGCTCTCTCTCTCTTCAAAAAAAC
ACATCCAAAAATGTTCCTTACACAACGAACAAAAAAAAAACACTAAACACCACCAAAAAA
AAAAAAAAAACATTAAACTTAAAAATGCAAAAATAAACTCCACAACTCACGATCACGTAA
ATTCAACAAAATCATGATAACATAAATTCTTGAAATTCAACATAAACAAAAAAACATTAA
TTTAAACACATGTAAAAATACAATAAAAATGCTTAAAATAAACTCCATATTTTCACGATC
ACATAAATAAATCATAAACAAACAAAAAAACATTATTTTTAAAACACACGCAACAAGTAA
ATACAAAAATACAATAAAAAATAAACATAAATTCCACAAATTCACAAACAAGTAAATTAA
ATCATAAACAAAAAAATATTAATTTAAACACAGGCAAAAATACAATAAAATACTAAAATA
AACTCCACATCTTCACGATCACAGAAATTAATCATAAACAAACAAAAATACATTATCTTT
AAAACACACACAACAAGTAAACACAAAAAATACGAGAAAAATGCAAAAATAAATTCCACA
ACTTCATGATCACATAAGTTCCACAAAATCACGATAATAGAAACTCCACAAATTCACGAT
CACGTAAAAGGAAATACAAAAGTACAAGAAAATTGCAAAAATACACTTTACAACTTCATA
ATCACAGAAATTCCACAAATTCACGATTACAAGAGTTTGCTTAGGCATGATTATAACCGT
ATTTCGGTTTGTAACCGAACTGTCTTTAAATAATAACTAGTTTGTAAACGTATCAAGCGG
TTAAAAAACCTTAACCGTTAACCATAAAAGTATTAGCTATGGACTATGGTTAAAAATACA
CTAACTTTTAATTAACCATACAGTCAAAACCTTACAAATATATTGTAAATGTGTATAATG
CAAAGACAATGATCGAATGTTCCGATAATTTTTTTTTTCTTAATGATAATGCATATGTAA
AGATCTATGTTAAAG
>AT1G09185.3
CAAACAAATACAAAGCTTTTTCTTTTTCTCTTTGCAAAATATTCATTTCATTCACTTCAA
AATTCTCTTCCGATTATTCCAGAACAGAAGCGTGTGATTAAATCTGGGTCTGTTGCTTCG
ATCGTTGAACACAAACGCACAAATCTCTCAGGAAAACATAATAAAGCTCGCTGATCAGCC
TATCGCAGTAGAGAAGATAGGGATACTTGTTCAAAAAAGCTTCCAAGGTACTTCACGTTC
AAAAGAAATATCTTTAAGCTGCAAAGACCAAAAGTTTCAGCATACAAGGGTTGAGGTAAG
TATCTCTCTCTCTTACCACAAACTGGCCATAGACTAGTCCTCTGGCCTGTGGCATGTTCA
TCATGTATTTTTTCCATGTTGTTTTATCCCAGAAATAGATCAAAGATGGCAAAAACACAA
ATTCACGCTCAATCACAACAAAATTCTAAAACACAAATTCACGCTCAAACGAAATTTAAA
CACACGAAAACATAACACAAACACACTTCCAAACGCATGCATATTCAAAAGAAAAAAGAA
AACACAATTCACGCTCAATCACAGAAAAAATCTAACTCAAACAGTAAAACTAAACAATAG
GAACAAAAAACTTCACATTCCACGAATTGATGTGTAACTTGCAGGGAAGAGTCCTCTTCT
GATTCCCAGTTTATGGAGGAACCATGGACGGTAGATTGGATGACATGGTCTTGTGATGCT
CGAAACTCGATTATTCTCGAACCAATCATTCTACCGAGCTTTTCTTCTTACAAGTCAAAT
CAGACCAATTCTGCAAAAAGCTTAACCTCTGTCAAGAAGTGACGGCCCTTGCTTCAGACT
GTCACCAAACTCAAGGATCCTGAGACAAAGCTGAAACTCCGCATATCTCTCAAGGTATCC
AGTCGCTAAACAATTACCAGGAAAAGTGCTTGAAGGTGGTGTTTGAGTACGGCCTCTGAT
GCTTGCGGAAGTTTCCCCAGGGGAATCAACATAATACACACAGAAAAAGGCTCTGGTTGT
GGATGACAGTAACAGAATCCCCTAATCTTGAGCCTCAGTGATAAGATGGCCAAAATCTCG
TGAATATGGGAGACCAAGCATTCTTTTAGTGCATCCTGTTAAGGGTTTCAAGATGAAGGA
GTGTTTAGCTGCAAAGAAGATCTGAAGACCATTCAAAGGTATGGTGATTGATGAAGTAGC
TCACTCTCTCTCTCTCTCTCAATCTTTCTCTCTCTCACTTATCACATCTCTTGCACTGTC
TCAAAAACAGAACATAAATTCACGAAAACACACGCTCAAATGCACACAAAAAAATGAAAC
ACAAACACAACTTAAACTCACTAAGACACAACGAAATTCAAACACACAAAACCAAAACAT
AGCACAGAACGTCCAAACAACTTCCAAAACAGAAAGCAAACTTTTACAAAAATTCTTTAA
CCAAAAGTGTGGATAATCATATTTGATGTCAAGAACTTGCTTTGTGAATGTTCCACATTT
CTTACTCTTTTTTAATATATTGCCTTAGAATAGCTTCTATTAACTTATTTCTTGGTAAAT
GGTTTCATGAGAAAGAGGAAATGTCTCAGATGCGTTTCAACGTACTCATGAATGATAAGG
GGTGTAGTTATAATCTTCTATTTTCAGATGATAGCTCCCACCGGTTCTGCCTCAAGATTA
GAGAATGAATATAACTTAGTGTGAGCCTGCTGATGTATCTGTTAAGGAGTTGGTAAATAG
ACTTGCTGATGTATCTATTAAGGAGTTGGTAAAGAGACTTGAAGAAGGACTAACAACACT
TAAAGACGTCAGTGAAAAATTAAAAGTCTTGTGAATATGGGAGAGCCAAGCATTTTCATG
TTAAGGTTAAAAGTATGAATGAGAAGCAACGGATGTAACAGTAAGAGTTTCATTAATTAT
TTCTCGGCTATAATTTTGTTGTATAAATTTTATCTTGTGATTATCTTTTTTTGATATGTT
TCACTATGCTCAAAGTAAATAACAAAGTATTCTAACTTTTAGGAGCAGCAAAGAATCTTG
GTGTAGCTGAGAACAAGTGACTCTTGGATGACGTAACTGAGTTAGTTACGGTAACTCTCT
CTTGCTCTCTCTCTCTTCAAAAAAACACATCCAAAAATGTTCCTTACACAACGAACAAAA
AAAAAACACTAAACACCACCAAAAAAAAAAAAAAAACATTAAACTTAAAAATGCAAAAAT
AAACTCCACAACTCACGATCACGTAAATTCAACAAAATCATGATAACATAAATTCTTGAA
ATTCAACATAAACAAAAAAACATTAATTTAAACACATGTAAAAATACAATAAAAATGCTT
AAAATAAACTCCATATTTTCACGATCACATAAATAAATCATAAACAAACAAAAAAACATT
ATTTTTAAAACACACGCAACAAGTAAATACAAAAATACAATAAAAAATAAACATAAATTC
CACAAATTCACAAACAAGTAAATTAAATCATAAACAAAAAAATATTAATTTAAACACAGG
CAAAAATACAATAAAATACTAAAATAAACTCCACATCTTCACGATCACAGAAATTAATCA
TAAACAAACAAAAATACATTATCTTTAAAACACACACAACAAGTAAACACAAAAAATACG
AGAAAAATGCAAAAATAAATTCCACAACTTCATGATCACATAAGTTCCACAAAATCACGA
TAATAGAAACTCCACAAATTCACGATCACGTAAAAGGAAATACAAAAGTACAAGAAAATT
GCAAAAATACACTTTACAACTTCATAATCACAGAAATTCCACAAATTCACGATTACAAGA
GTTTGCTTAGGCATGATTATAACCGTATTTCGGTTTGTAACCGAACTGTCTTTAAATAAT
AACTAGTTTGTAAACGTATCAAGCGGTTAAAAAACCTTAACCGTTAACCATAAAAGTATT
AGCTATGGACTATGGTTAAAAATACACTAACTTTTAATTAACCATACAGTCAAAACCTTA
CAAATATATTGTAAATGTGTATAATGCAAAGACAATGATCGAATGTTCCGATAATTTTTT
TTTTCTTAATGATAATGCATATGTAAAGATCTATGTTAAAG
>AT1G09185.4
CAAACAAATACAAAGCTTTTTCTTTTTCTCTTTGCAAAATATTCATTTCATTCACTTCAA
AATTCTCTTCCGATTATTCCAGAACAGAAGCGTGTGATTAAATCTGGGTCTGTTGCTTCG
ATCGTTGAACACAAACGCACAAATCTCTCAGGAAAACATAATAAAGCTCGCTGATCAGCC
TATCGCAGTAGAGAAGATAGGGATACTTGTTCAAAAAAGCTTCCAAGGTACTTCACGTTC
AAAAGAAATATCTTTAAGCTGCAAAGACCAAAAGTTTCAGCATACAAGGGTTGAGGTAAG
TATCTCTCTCTCTTACCACAAACTGGCCATAGACTAGTCCTCTGGCCTGTGGCATGTTCA
TCATGTATTTTTTCCATGTTGTTTTATCCCAGAAATAGATCAAAGATGGCAAAAACACAA
ATTCACGCTCAATCACAACAAAATTCTAAAACACAAATTCACGCTCAAACGAAATTTAAA
CACACGAAAACATAACACAAACACACTTCCAAACGCATGCATATTCAAAAGAAAAAAGAA
AACACAATTCACGCTCAATCACAGAAAAAATCTAACTCAAACAGTAAAACTAAACAATAG
GAACAAAAAACTTCACATTCCACGAATTGATGTGTAACTTGCAGGGAAGAGTCCTCTTCT
GATTCCCAGTTTATGGAGGAACCATGGACGGTAGATTGGATGACATGGTCTTGTGATGCT
CGAAACTCGATTATTCTCGAACCAATCATTCTACCGAGCTTTTCTTCTTACAAGTCAAAT
CAGACCAATTCTGCAAAAAGCTTAACCTCTGTCAAGAAGTGACGGCCCTTGCTTCAGACT
GTCACCAAACTCAAGGATCCTGAGACAAAGCTGAAACTCCGCATATCTCTCAAGGTATCC
AGTCGCTAAACAATTACCAGGAAAAGTGCTTGAAGGTGGTGTTTGAGTACGGCCTCTGAT
GCTTGCGGAAGTTTCCCCAGGGGAATCAACATAATACACACAGAAAAAGGCTCTGGTTGT
GGATGACAGTAACAGAATCCCCTAATCTTGAGCCTCAGTGATAAGATGGCCAAAATCTCG
TGAATATGGGAGACCAAGCATTCTTTTAGTGCATCCTGTTAAGGTAATTTGATTTGACGG
TAACATGTTTCTTCCTGTTAAATATTCGTTTTATTTTTAACAAGGGTTCTTTGGTGACCA
AAGAACTCTTGATAAAGGGTTTCAAGATGAAGGAGTGTTTAGCTGCAAAGAAGATCTGAA
GACCATTCAAAGGTATGGTGATTGATGAAGTAGCTCACTCTCTCTCTCTCTCTCAATCTT
TCTCTCTCTCACTTATCACATCTCTTGCACTGTCTCAAAAACAGAACATAAATTCACGAA
AACACACGCTCAAATGCACACAAAAAAATGAAACACAAACACAACTTAAACTCACTAAGA
CACAACGAAATTCAAACACACAAAACCAAAACATAGCACAGAACGTCCAAACAACTTCCA
AAACAGAAAGCAAACTTTTACAAAAATTCTTTAACCAAAAGTGTGGATAATCATATTTGA
TGTCAAGAACTTGCTTTGTGAATGTTCCACATTTCTTACTCTTTTTTAATATATTGCCTT
AGAATAGCTTCTATTAACTTATTTCTTGGTAAATGGTTTCATGAGAAAGAGGAAATGTCT
CAGATGCGTTTCAACGTACTCATGAATGATAAGGGGTGTAGTTATAATCTTCTATTTTCA
GATGATAGCTCCCACCGGTTCTGCCTCAAGATTAGAGAATGAATATAACTTAGTGTGAGC
CTGCTGATGTATCTGTTAAGGAGTTGGTAAATAGACTTGCTGATGTATCTATTAAGGAGT
TGGTAAAGAGACTTGAAGAAGGACTAACAACACTTAAAGACGTCAGTGAAAAATTAAAAG
TCTTGTGAATATGGGAGAGCCAAGCATTTTCATGTTAAGGTTAAAAGTATGAATGAGAAG
CAACGGATGTAACAGAGCAGCAAAGAATCTTGGTGTAGCTGAGAACAAGTGACTCTTGGA
TGACGTAACTGAGTTAGTTACGGTAACTCTCTCTTGCTCTCTCTCTCTTCAAAAAAACAC
ATCCAAAAATGTTCCTTACACAACGAACAAAAAAAAAACACTAAACACCACCAAAAAAAA
AAAAAAAACATTAAACTTAAAAATGCAAAAATAAACTCCACAACTCACGATCACGTAAAT
TCAACAAAATCATGATAACATAAATTCTTGAAATTCAACATAAACAAAAAAACATTAATT
TAAACACATGTAAAAATACAATAAAAATGCTTAAAATAAACTCCATATTTTCACGATCAC
ATAAATAAATCATAAACAAACAAAAAAACATTATTTTTAAAACACACGCAACAAGTAAAT
ACAAAAATACAATAAAAAATAAACATAAATTCCACAAATTCACAAACAAGTAAATTAAAT
CATAAACAAAAAAATATTAATTTAAACACAGGCAAAAATACAATAAAATACTAAAATAAA
CTCCACATCTTCACGATCACAGAAATTAATCATAAACAAACAAAAATACATTATCTTTAA
AACACACACAACAAGTAAACACAAAAAATACGAGAAAAATGCAAAAATAAATTCCACAAC
TTCATGATCACATAAGTTCCACAAAATCACGATAATAGAAACTCCACAAATTCACGATCA
CGTAAAAGGAAATACAAAAGTACAAGAAAATTGCAAAAATACACTTTACAACTTCATAAT
CACAGAAATTCCACAAATTCACGATTACAAGAGTTTGCTTAGGCATGATTATAACCGTAT
TTCGGTTTGTAACCGAACTGTCTTTAAATAATAACTAGTTTGTAAACGTATCAAGCGGTT
AAAAAACCTTAACCGTTAACCATAAAAGTATTAGCTATGGACTATGGTTAAAAATACACT
AACTTTTAATTAACCATACAGTCAAAACCTTACAAATATATTGTAAATGTGTATAATGCA
AAGACAATGATCGAATGTTCCGATAATTTTTTTTTTCTTAATGATAATGCATATGTAAAG
ATCTATGTTAAAG
>AT1G09185.5
CACTTCAAAATTCTCTTCCGATTATTCCAGAACAGAAGCGTGTGATTAAATCTGGGTCTG
TTGCTTCGATCGTTGAACACAAACGCACAAATCTCTCAGGAAAACATAATAAAGCTCGCT
GATCAGCCTATCGCAGTAGAGAAGATAGGGATACTTGTTCAAAAAAGCTTCCAAGGTACT
TCACGTTCAAAAGAAATATCTTTAAGCTGCAAAGACCAAAAGTTTCAGCATACAAGGGTT
GAGGTAAGTATCTCTCTCTCTTACCACAAACTGGCCATAGACTAGTCCTCTGGCCTGTGG
CATGTTCATCATGTATTTTTTCCATGTTGTTTTATCCCAGAAATAGATCAAAGATGGCAA
AAACACAAATTCACGCTCAATCACAACAAAATTCTAAAACACAAATTCACGCTCAAACGA
AATTTAAACACACGAAAACATAACACAAACACACTTCCAAACGCATGCATATTCAAAAGA
AAAAAGAAAACACAATTCACGCTCAATCACAGAAAAAATCTAACTCAAACAGTAAAACTA
AACAATAGGAACAAAAAACTTCACATTCCACGAATTGATGTGTAACTTGCAGGGAAGAGT
CCTCTTCTGATTCCCAGTTTATGGAGGAACCATGGACGGTAGATTGGATGACATGGTCTT
GTGATGCTCGAAACTCGATTATTCTCGAACCAATCATTCTACCGAGCTTTTCTTCTTACA
AGTCAAATCAGACCAATTCTGCAAAAAGCTTAACCTCTGTCAAGAAGTGACGGCCCTTGC
TTCAGACTGTCACCAAACTCAAGGATCCTGAGACAAAGCTGAAACTCCGCATATCTCTCA
AGGTATCCAGTCGCTAAACAATTACCAGGAAAAGGTAGCTAACTATAGAATGCCCGCAAA
GCTCAAAGTGCCTCAAACATATTAATGATTTTCTTAGCTGCTTCGATAACCCATTTCTGC
CATCTCCTGTGTGCTTGAAGGTGGTGTTTGAGTACGGCCTCTGATGCTTGCGGAAGTTTC
CCCAGGGGAATCAACATAATACACACAGAAAAAGGCTCTGGTTGTGGATGACAGTAACAG
AATCCCCTAATCTTGAGCCTCAGTGATAAGATGGCCAAAATCTCGTGAATATGGGAGACC
AAGCATTCTTTTAGTGCATCCTGTTAAGGGTTTCAAGATGAAGGAGTGTTTAGCTGCAAA
GAAGATCTGAAGACCATTCAAAGGTATGGTGATTGATGAAGTAGCTCACTCTCTCTCTCT
CTCTCAATCTTTCTCTCTCTCACTTATCACATCTCTTGCACTGTCTCAAAAACAGAACAT
AAATTCACGAAAACACACGCTCAAATGCACACAAAAAAATGAAACACAAACACAACTTAA
ACTCACTAAGACACAACGAAATTCAAACACACAAAACCAAAACATAGCACAGAACGTCCA
AACAACTTCCAAAACAGAAAGCAAACTTTTACAAAAATTCTTTAACCAAAAGTGTGGATA
ATCATATTTGATGTCAAGAACTTGCTTTGTGAATGTTCCACATTTCTTACTCTTTTTTAA
TATATTGCCTTAGAATAGCTTCTATTAACTTATTTCTTGGTAAATGGTTTCATGAGAAAG
AGGAAATGTCTCAGATGCGTTTCAACGTACTCATGAATGATAAGATGATAGCTCCCACCG
GTTCTGCCTCAAGATTAGAGAATGAATATAACTTAGTGTGAGCCTGCTGATGTATCTGTT
AAGGAGTTGGTAAATAGACTTGCTGATGTATCTATTAAGGAGTTGGTAAAGAGACTTGAA
GAAGGACTAACAACACTTAAAGACGTCAGTGAAAAATTAAAAGTCTTGTGAATATGGGAG
AGCCAAGCATTTTCATGTTAAGGTTAAAAGTATGAATGAGAAGCAACGGATGTAACAGAG
CAGCAAAGAATCTTGGTGTAGCTGAGAACAAGTGACTCTTGGATGACGTAACTGAGTTAG
TTACGGTAACTCTCTCTTGCTCTCTCTCTCTTCAAAAAAACACATCCAAAAATGTTCCTT
ACACAACG
>AT1G06737-AT1G09185.6
GTTCTCAGCTCTTCGGTTCCTTTTCTTTTGATTAGTGATTACATATTAACTCTGCTCTTA
TGTTTATAATGCAATGTCTTCCATGGTAGATCATTCTACCGAGCTTTTCTTCTTACAAGT
CAAATCAGACCAATTCTGCAAAAAGCTTAACCTCTGTCAAGAAGTGACGGCCCTTGCTTC
AGACTGTCACCAAACTCAAGGATCCTGAGACAAAGGAAACTCCGCATATCTCTCAAGGTA
TCCAGTCGCTAAACAATTACCAGGAAAAGGTAGCTAACTATAGAATGCCCGCAAAGCTCA
AAGTGCCTCAAACATATTAATGATTTTCTTAGCTGCTTCGATAACCCATTTCTGCCATCT
CCTGTGGTACTTTT
>AT1G06763-AT1G06773.2
GTGGCGTTGAATGTGTCGAAGGTTCGATTCCTGGAGTTTCATTTGGAGAAATAAAGTTTC
AGATTAAGCTTGGAGTGCCTCATTCTCTTTACCAGCAGCTGGATTTGGAGAATGTTAAGT
CCATCTTCCCATAGTAAGTTCCACAGTGGAGATTGTGAATGTGGAGGTAGTGGATGGAGG
ACTGATTTGCTCAAGCGGCGTTCTAGTTGAAGAAATGGGTGATACAAATGAAGATTGCTA
TATAGTGTATGCCGCAGTCTACGGTGGCTAATGGCTACTAAGTCTCCGAGTTTAACAATG
TCATTCTCGTTGATAGGAGAGAAAAAACGAGAACAATTGCAGTCACTAGCTTTTAGTTGT
ATATCTTTATTTAAGAACCAATTTGGTTTGTAGGAATCAATACCACAATTTCAGTTAAAA
>AT1G34805.1
ATGGGGATTCAAACATGCAGTGTTTTAATAATCGTAGCTATATTGACGATGATGTTTTCA
GCACACATTGCTCAATCAAACAGTATAACAATGTGTGTGAAACATTGTGCACAAAACGAG
TGCTTGAAAGCGGCGAAAAAACCTACTCCTGAAATTTGTGATGAAGCTTGCAAGAAAATC
TGCAACAATCAATTATTCGGTGATGAAAAGTGGTTTGTTCCTGCTCCAAAGGGAAGCTCC
CGAATCTGTAGATGGGCGCCTAAGTATTGCCAATTCTGA
>AT1G34813.1
CGTCATCATCCACGTCATCCTTCGCTTCCTCTAAAGAATGCTGAATCCGTTTTCTCACAT
ACGTCTGATGAACCTTATCACCCTTCTCATGTCGCATTTGCGGTGAGCTTTTGGCTGTAA
AGGGCGATTGGTGAACACATGAGAAGAACTGTGGGAAATATTGGGTTTGCCGTTTGCGGT
TGCGGTTCTGATTTTAAACACAAACGTTTGGGCCTGGTTGTGGGCCTTATCAGACTGGTT
TTTTTAATAACAGACTTCTAATTTATCTGTCTCCCAGACTTTGTTCTTTTAA
>AT1G34815.1
ATGGGGATTCAAACATGCAGTGTTTTAATAATCGTAATTATATTGACGATGATGTTTTCA
GCACACATTGCTCAATCAAACAGTATAACAATGTGTGTGAAACATTGTGCACAAAACGAG
TGCTTGAAAGCGGCGAAAAAAACTACTCCTGAAATTTGTGATGAAGCTTGCAAGAAAATC
TGCAACAATCAATTATTCAGTGATGAAAAGTGGTTTGTTCCTTCTCCAAAGGGAAGCTCA
CGAATCTGTAGATGGGCGCCTAAGTATTGCCAATTCTGA
>AT1G34817.1
ATGATGCTGCGAAAAAACAATTGGAGTTTCTCTAGGGCGGATTCAAGTTACTATGCCAAT
CCGGAGGTGCAATTTTTGGAGTTGTTGACTTCGATGGAGGAAACCTTGAAGCAAGTGGTT
TGCGCAGTAGAGAGGATTGAATCTCGATCGATTTCAGATGACATTAGACAGCTGGACCTC
CGGATCTTCACTAAAGAGGGGATTGCGATGACTGAAGCTCAATTTCTTGGTGGTGACTAT
AGTGAGAAAGACAAGTTGGCGTGTGTTTCTGGTTTTTTTGGTGGTCAAGCAAAATTTTGG
TTCCACAAGGAACTATCGTGGATTCCGTTCCATAGTTGGAGCCAGGTGAAGGATGGTTTA
TTGTTAACGTTTGGAAACAATCGGGACAAAAAGCGAGTACTTATGGAACTCGATCTTGAA
ATGAAACATTGGATCAAAGATTTTGATCGCAAGAGGGAGGCACATAAATTTCTTGAATCA
GAAGCTATCGTTGATACTGAATTGTCGGGTGGAGGTGACTTGATTGACAAAGATTCACCG
ATTCAGGAGATCGCTCAAGTTCAAAGAAGGAATTGA
>AT1G34818.1
CGTCATCATCCACGTCATCCTTCGCTTCCTCTAAAGAATGCTGAATCCGTTTTCTCACAT
ACGTCTGATGAACCTTATCACCCTTCTCGTGTCGCATTTTCGGTGAGCTTTTGGCTGTCA
AGGGCGATTGGTGAACACATGAGAAGAACTGTGGGAAATATTGGGTTTGCCGTTTGCGGT
CGCGGTTCTGATTTTAAACACAAACGTTTGGGTCTGATTGTTGGCCTTACCCGACTGGTT
TTTTTAATAGCAGACTTCTAATTTATCTGTCTCCCAGACTTTGTTCTTTTAA
>AT1G34820.1
ATGGGGATTCAAACATGCAGTGTTTTAATAATCGTAGCTATATTGACGATGATGTTTTCA
GCACACATTGCTCAATCAAACAGTATAACAATGTGTGTGAAACATTGTGCACAAAACGAG
TGCTTGAAAGCGGCGAAAAAACCTACTCCTGAAATTTGTGATGAAGCTTGCAAGAAAATC
TGCAACAATCAATTATTCGGTGATGAAAAGTGGTTTGTTCCTGCTCCAAAGGGAAGCTCC
CGAATCTGTAGATGGGCGCCTAAGTATTGCCAATTCTGA
>AT1G34822.1
ATGATGCTGCGAAAAAACAATTGGAGTTTCTCTAGGGCGGATTCAAGTTACTATGCCAAT
CCGGAGGTGCAATTTTTGGAGTTGTTGACTTCGATGGAGGAAACCTTGAAGCAAGTGGTT
TGCGCAGTAGAGAGGATTGAATCTCGATCGATTTCAGATGACATTAGACAGCTGGACCTC
CGGATCTTCACTAAAGAGGGGATTGCGATGACTGAAGCTCAATTTCTTGGTGGTGACTAT
AGTGAGAAAGACAAGTTGGCGTGTGTTTCTGGTTTTTTTGGTGGTCAAGCAAAATTTTGG
TTCCACAAGGAACTATCGTGGATTCCGTTCCATAGTTGGAGCCAGGTGAAGGATGGTTTA
TTGTTAACGTTTGGAAACAATCGGGACAAAAAGCGAGTACTTATGGAACTCGATCTTGAA
ATGAAACATTGGATCAAAGATTTTGATCGCAAGAGGGAGGCACATAAATTTCTTGAATCA
GAAGCTATCGTTGATACTGAATTGTCGGGTGGAGGTGACTTGATTGACAAAGATTCACCG
ATTCAGGAGATCGCTCAAGTTCAAAGAAGGAATTGA
>AT1G34823.1
CGTTATCATCCACGTCATCCTTCGCTTCCTCTAAAGAATGCTGAATCCGTTTTCTCACAT
ACGTCTGATGAACCTTATCACCCTTCTCGTGTGGCATTTGCGGTGAGCTTTTGGCTGTAA
AGGGCGATTGGTGAACACATGAGAAGAACTGTGGGAAATATTGGGTTTGCCGTTTGCGAT
TAGGGTTCTGATTTTAAACACAAACGTTTGGGCCTGGTTGTGGGCCTTATCCGACTGGTT
TTTTTAATAGCAGACTTCTAATTTATCTGTCTCCAAAACTTTGTTCTTTTAA
>AT1G34827.1
ATGATGCTGCGAAAAAACAATTGGAGTTTCTCTAGGGCGGATTCAAGTTACTATGCCAAT
CCGGAGGTGCAATTTTTGGAGTTGTTGACTTCGATGGAGGAAACCTTGAAGCAAGTGGTT
TGCGCAGTAGAGAGGATTGAATCTCGATCGATTTCAGATGACATTAGACAGCTGGACCTC
CGGATCTTCACTAAAGAGGGGATTGCGATGACTGAAGCTCAATTTCTTGGTGGTGACTAT
AGTGAGAAAGACAAGTTGGCGTGTGTTTCTGGTTTTTTTGGTGGTCAAGCAAAATTTTGG
TTCCACAAGGAACTATCGTGGATTCCGTTCCATAGTTGGAGCCAGGTGAAGGATGGTTTA
TTGTTAACGTTTGGAAACAATCGGGACAAAAAGCGAGTACTTATGGAACTCGATCTTGAA
ATGAAACATTGGATCAAAGATTTTGATCGCAAGAGGGAGGCACATAAATTTCTTGAATCA
GAAGCTATCGTTGTAAGCGCATCAAGTTAG
>AT1G34828.1
CGTCATCATCCACGTCATCCTTCGCTTCCTCTAAAGAATGCTGAATCCGTTTTCTCACAT
ACGTCTGATGAACCTTATCACCCTTCTCATGTCGCATTTGCGGTGAGCTTTTGGCTGTAA
AGGGCGATTGGTGAACACATGAGAAGAACTGTGGGAAATATTGGGTTTGCCGTTTGCGGT
TGCGGTTCTGATTTTAAACACAAACGTTTGGGCCTGGTTGTGGGCCTTATCAGACTGGTT
TTTTTAATAACAGACTTCTAATTTATCTGTCTCCCAGACTTTGTTCTTTTAA
>AT1G34850.1
ATGGGGATTCAAACATGCAGTGTTTTAATAATCGTAATTATATTTGCACACATTGCTCAA
TCAAACAGTATAACAATGTGTGTGAAACATTGTGCACAAAACGAGTGCTTGAAAGCGGCG
AAAAAAACTACTCCTGAAATTTGTGATGAAGCTTGCAAGAAAATCTGCAACAATCAATTA
TTCAGTGATGAAAAGTGGTTTGTTCCTTCTCCAAAGGGAAGCTCACGAATCTGTAGATGG
GCGCCTAAGTATTGCCAATTCTGA
>AT1G35110-AT1G35112.1
ATGCGGGAGTGTGTCGTCTTCTTCTCCGGTAGAGTTGGGAGTGGTGGTCTGGTTCTCGAT
GCGGTGGTGGCGAAACCACGGTGGTGTGAGGTTGTTCCCGGTCGATTCTTCTCCTGGTTA
TGGACGCTAGGAGTTATCGCGGTGGTTATTCTCTCGGCTCGTCTGCTCGTGGTGGTTGTT
GCGACTCGCGGCGGAATTCTTGCTTTCGTCTTACCGGATCGAAGAGGATTGGTCACTGTC
GAGGTTCGTGGATGGTGGTTGCTGGCGGTGAGGGTTCGCTTCGGTGTTCTCTCCTCTTTT
AGTGTCTTGATCTATTCCGAGAGAAAACTTCTGGGTCTAACTGGAAGTAGGTTTCTTAGC
TGCAAAAGAGGAGTTTTTGTTAGCGCCGGGTCGACATCTCAGGAACCATCTTCTCAGTGG
GATTCAAACCTTCCAAATAGACTCTTCGCCACCGATCATTATCCGAGGGGAAGGCTGAAC
GTATACTCTAGACCGGATATTCTATCCTTTATCAAGAAGGTTTTTGATGGGACAGAGGAA
TTAGATTTTATACTTCAGTCTTGCTTTGGTCCTTTATTCCATTTGCCAGTTAGTAGGGTT
GCGACTTCGGGTAAGGTCATTCATGCCTTGTTATGTAGACAGTTGCTTACTAAGAAAAAG
TATGAGTTTTGGACAGTTTTTGGTGGACACCCAATGAGATTTTCACTACTAGAATTTGCT
TCCGTGACTGGCTTACCTTGTGGGGAGTTTCCTGACGAGTATGACCCTGAAGATTCTCCT
GTTTATGATGATGGCAAGAAGAGCTACTGGAATGAGTTAATTGGTCCAGACAAGACGGTT
ACATTAGGGGATATATCTGCCATGCTAACCAAGAAGCGCAGTAAACTGTCTTCTGACCAC
AAACTGAAGCTCACTTTCCTACTCATTGTAGATGGTGTCCTCATAGCATCTAACCAAACC
GGTAGGCTTACATTTAAATATGTAGAGATGTTGGCAGATTTAGAGAAATTCCTTTTGTTT
CCTTGGGGTAGAGAGTCGTTTATGAAGACGGTTGAAGCGATGACACCCGAGAAACGGATT
CTCGCTAAGAGCACCGGTAAAAGACAGCTCACAAACGATCCTATTCAGAATTTGGTGAAG
CAACTCCAGCAGATCACATTCCGTCTTAAAGGTTTTCCGCATGCCCTGCAGCTCTTAGCT
TTTCGAAACATACCTGGAATGGTGGATTTGCTGAAGTTTGATGACACCTCCTTGACAATC
CTTCATTGGAAGAATTTAACTCATCCAACACAACTAATTACTCTTCCTCAGATTCACTCT
TTAGAAAGCAACCTTAAGAGACCTGTGGATCCGCTTATAGGTGAAGATATTAATGTTGAC
CAAAGTTGGGCAGAGTGGGATGACGAGGTGAAAGACAGGAAAGTTTCTTACATGAATGGT
TTGATACTGACAGCTCATCAATTCAAAAAAAGTGATTGGCCAGGAGGTGATGCTACATTG
CCATCAATTAAAAGTCCAAAGGAGAAGTCTTCTGTTGTTCACAAAAAGCATATTGTGGAT
CGTAAGAAGAGACTACGGGTGAAGTCTGACCCTCCCAAATCCAAGCATAGTTATTCAACT
CGTTTTAATCAAGTTGTAAGGCTATCTGATGATGAGAAGTCTAGGTTGATCGTTGATCTA
CAAAACAAGGTGGAAGAGCTATCAAATCGTGTAATGAAGCTTGAAAAGAAAAGAAAAACT
GTCACCTTCAAGCGGTCCAGAAATTTGGCTTTCGGTTTTGTTCCATTATCTTCTAGATCA
AAGCGCCAAAAGTCATTGGAGGTACCTACTCAATCTCAATCCTCTGAGAATCCATCTCAT
TCACACACGCTGTCTGATGAACAGAATGAGGATTTTGATATTGAGCATCAATCTGAGCAA
AAGGATGATTCATGGGATGTTTCTCCTCCTCTTTCTCACCCTTCTACGATAGTCCAAGAT
GATGAATTCAAGAAGTTTCAAGATGAATCCATTGATAGAACAACTTTGACAAACACGGTG
ATTACTGATGACCCCATGGATGTCAATCATACTCCACATGAATCACAGGATTCTGAAAAG
GATGATGCAACAGAGGACAATCCAATTTATGACACTGGTGCCAAAGATCCAAATGACAAT
GAACCAGATGATGAGGGAAAAATCCATTTTGATTCAAGTGCAAACGTAAGCAACAAAAAA
CAATCACCTCTCGAGGAACACAATATTATGGAGGTCAATTTGGAGGCGGGTGAAGCATCT
CAATCAGTGGTGGAGCCGCATCCCGATGACCCTATGGAGGCCAATTCTCCAGACTGTAAT
TCTCCACAGGGCAATGCAGCATCTCTGTGCATTCTAAAAGATCCTAATGACCATGAAGCA
GATGATGAGGGAAAAATCCAGTTTGATTCAAGTGCAAACCTAAGCCAAAAAGAACAATCT
CCTCTCGAGCAAGACAATATTATGGAGGAAACCTTGGAGACGGTTGAAGCTTCTCATTCA
TTGTTGGAGACGCAACCCGAAGAAAACATTGACAATGATCATATGACGGAGGTTACTTTG
GAGTCAGCTGCAACATCTCACTCAGTGGAACTACCTCAACCCGATGATCCTATGGAGGGC
AATGCAGCATCTCATTCATTGCTAGAGACTCAACCAGAAGTCAACAGCGACGGTGATTCT
ATGAAGCTACATGTCTACATCAACATTCAGGTTACTTTGGAGATGCCTGCATCATCGCAT
TCAGTGTCGGAGGCTCAACCCGAAGAAAAGATTGGCAATGATCCTATGGAGGACACCATG
GAGACGCCTCCAGCAGCTCATTCATTGACTGGGTTTGCAATGTTCTCCAAAAAGAAGGTC
ACCATGGAGACGGCTGCAGCAATTCATTCAGGAGTTTGTAAAGACAACACTGATCCTATG
AAGGCAATGGTTGTGTTTGTGAAGCCTGTATTTGATACAAGTTCCAAAGCTGACAAAGAG
CCCCAATCATCTCCCACACATAGTCCCAATATTGTGGGTACAAGGAACGAGGATAATAAC
TCAGAACACTCTAACTCTACTGCCCGGGAACCAGATCAATATTTTGAGTTATCTGATTCA
TCCCCGGCGCGTAACAGAGAAAAACCAAATCTCTCCCAAGCTGAAGCACGTCTCGTAGCC
GAGTTCACATCTCAACCAATACTTGAGACACAAGCACTTTTACCAACACTAAAAAAAGCG
GAGTATTCACAGTTTGTCAAAACCCTCTCGAGCTCTCCAAATATTGAACATCTAACCAAG
TGTGGATTCCTTATTTCCAACAAATTCTTCGTCGAACTTGCCAAACCTCAGCAATGGGTT
TCAACCCTGCACATGGAGGTTTTGGTGTCATTACTTTCTCGGAGGCTCAGAACTACACTT
GAGAATCATCGTTCTGCTTTTGTTGATCCATGGTTCACAAGCCATCTACAAGCTAAATTT
AGAGCCTTCAACGCTGCGAAGGTGAAATCACGTGTTCGTTGGTCAGAGGACATGCAGCGC
TTCATCAAAGGATCCAAAACTGAATGGTTCAAGGACATAGATACAATTTACGCACCCATG
ATATGGAATGATTGCCACTGGGTTGGTCTTTCAATCAATCTTGGCATATGGAGCGTTGAA
ATTCTTGACCCAAATACAGACCTCTACGACGACGCTAAGAATCACGGTCTTCAACCGTTT
GGCTGGAGTCGAATTGATGGTATCTACAAGAATTTGTGGAGTGGTGACTGTGGCCCGGTT
GCCATGAAGTTCCTCGAGATCCAGGCAAGTGATAAACTCCCAGATAAAAAGGCTGAAATT
ACTGACAAACACGTCGACGCATTTAGGCGTCAATATGCCATGGACATATATAAACAATGT
GTCTGCTCACTCTATTCATCTAATGTTTCTGACTAG
>AT1G35515-AT1G35516.5
CTTCTTGTCTCATCACCCACACATGTAACCATCATCATGGGAAGATCACCATGTTGTGAA
AAGGCTCACATGAACAAAGGAGCATGGACTAAAGAAGAAGATCAACGTCTTATTGATTAT
ATACGTAATCATGGTGAAGGCTCTTGGCGTTCTCTTCCTAAATCCGTTGGGTTGTTGCGT
TGTGGAAAAAGTTGTAGATTAAGATGGATTAATTACCTTCGTCCTGATCTTAAACGTGGA
AATTTCACTGATGGTGAAGAGCAAATCATTGTCAAACTTCATAGTTTATTTGGCAACAAA
TGGTCTTTGATTGCTGGGAAATTACCGGGAAGAACCGATAATGAGATTAAAAATTATTGG
AACACTCATATAAAAAGGAAGCTTCTTAACCGTGGTATTGACCCAAAAACTCACGGTTCG
ATCATCGAGCCTAAAACGACATCGTTTCATCCCCGAAATGAAGATTTGAAGTCCACGTTT
CCCGGTTCTGTTAAACTAAAGATGGAGACTTCTTGTGAAAACTGTGCTTCTACGAGCGGT
ACGACTACGGACGAGGATTTACGGTTAAGTGTTGATTGTGATTACAGATATGATCATCTG
GACAAGGAGCTAAACTTGGACCTAACACTCGGGTACAGTCCGACTCGATTTGTCGGGGTC
GGATCTTGTTACTAG
>AT1G06987-AT1G09255.1
AATCTCACGCTTCCACCATTAAACTTCCAACGCCTCCACCAACTTTCTCAGCTCAATGTG
CAAATTCTCAGGAAATCCAATGAGACCACCAAGTCTCTGATATGTGCTCTCAATAACATC
TCTTCGTGACCTTGCTTTGCCTCCTTACCCTTTGCTGCAGTTTCTTCAATCTACCATGAC
ACCTCTACATCTCAATCTAAATCCGATGTCTCTGCGCTTCATACTTTGCCGTCTGTAAGC
TCATCCAATTTCCCTCTTTGAGCCTCACCCTAGATTTTGTTTTGTACTTCATTTGTGAGG
TTTCAATCGATTTAGTGGTTTTGTAATTTGCTTTTGTTTTGTGTTCAC
>AT1G09255.1
CGCTTCCACCATTAAACTTCCAACGCCTCCACCAACTTTCTCAGCTCAATGTGCAAATTC
TCAGGAAATCCAATGAGACCACCAAGTCTCTGATATGTGCTCTCAATAACATCTCTTCGT
GACCTTGCTTTGCCTCCTTACCCTTTGCTGCAGTTTCTTCAATCTACCATGACACCTCTA
CATCTCAATCTAAATCCGATGTCTCTGCGCTTCATACTTTGCCGTCTAGGAATGTGTGGC
CATCTTGGTACGGAAACGAATCAGACGAGCTTGTTCCAATTCGATTCGAGTTCGAGTTTC
CAAGTCAAGCGAACAAAGAGTAGATTTGAATCATTGTTGTTGTTGTTGGTGTTTATCACT
GTCTCAGTCTTTTACTAGTAAATGGATGGCCAACTTGGTTTTGAAAGGTTTGTGTTGTTA
AGTCCG
>AT1G09255.2
CTCAGCTCAATGTGCAAATTCTCAGGAAATCCAATGAGACCACCAAGTCTCTGATATGTG
CTCTCAATAACATCTCTTCGTGACCTTGCTTTGCCTCCTTACCCTTTGCTGCAGTTTCTT
CAATCTACCATGACACCTCTACATCTCAATCTAAATCCGATGTCTCTGCGCTTCATACTT
TGCCGTCTGAATGTGTGGCCATCTTGGTACGGAAACGAATCAGACGAGCTTGTTCCAATT
CGATTCGAGTTCGAGTTTCCAAGTCAAGCGAACAAAGAGTAGATTTGAATCATTGTTGTT
GTTGTTGGTGTTTATCACTGTCTCAGTCTTTTACTAGTAAATGGATGGCCAACTTGGTTT
T
>AT1G38330.1
ATGCAAACTCGATCAACAGGCAACCAGAACCTCTTGTTCAACGATAACATTGACCGCATA
GCTCGCGAACTCAGAGAAAGGAGAAACACTGTCAACCTTGTACCCCAGCAACCACTCCAA
ATGGCTGACGAACAAAATCAACAGAATGGCCCTGCAAACATTGGTGCTCGGGATGCACCA
AGGGATCACTGCCAGATGAAAGGAATTGCACCTCCTGCTGTAACACCCCCGAACCGTTTT
AGGACTAAGAACGAATCCGGAAGCGTTACTTGTGACGCTCGTAGACGATCCGACCGAGTT
CCCAGAACACATCTGGTACCAAGGTCAGTCCATCCGCGAACATCGTTCCTCACAAACACG
GCCTAAGGTTTTTCAACCCATACCATGTTTAAGAAATTCTCCTTTATTCAATAAAACATT
AAAACACTTACAATGGATTGGGATCCCTAGCCTAATGCTCAAATCGAGTCAAGTTACAAA
TCTAAATTTTACAAAGACAACAAACTCTACACGTGTTCTCCAACGTCCGTGCTCCCCTTT
AGGTCTCCCCAACTAATGTTACCTGTAAGACAAAAAGTAGAATCCTGAGTAATCTAATAT
TACTAAGTGAGCCCGGGTTTCTACCAAATAACAAAAATCTCAATCCCAATCCCCAATCAA
ACAATCAATACGATTATACTCAATTGAGTATACTCGACAAGAAATCACACAACACAAACA
AACAAGTAATGAATACTTTTTACAGAGTATATGTAGCGGAAACTACTTAATCTAAAACTA
GCATGCTAACGACTCTTCATCCTACGGACCCTATACTATACGATGCTAATTTCCCATAAC
GCAATGTCTCCGACCGCTAGACACAAAGTCTAAAACGATCACATCCCTTCCCCAATCCAA
ACCGTCTACAAGGGACCAACTCTCTTACGGTAAAACTTTTACTACCCTGTCGGGTAGTCC
CGGGTGGTAGCGAACCATTCCAAGCTATTGGGACAATCACGACATCGTCACACCTTAGTC
ATAAAAATGACCTACCACATTACTTATTACAAGCCTAATGTAACCTAATACTACTCGTAA
TAAAATCCACTAGCAAGCAACTAACACGCAAAGGATAATGAAGCCAAAGCAAGATTAACC
AACAACAATCAATCACTCAATAATCAAACAACCTAATATGCTTGCCAACATTTTAATTCG
TAATAAAATTTACGAACAAACAAACAATATTCAAGGTACTAAGGAATATAGTACAGAAAT
CAAACAATCAACAATTATCGCAAATAAATACGATACTAAATCGTAGCACTAATGTCTAGC
CTAAGCACACAATTACTTCATCCTAAACTAAATCAAGCATGAATGCAAGATCTAATCAAA
CAACCAAACCGATCTTACGTAAAAACGTAGATCCGACTATAACAACAAATGCAACATTAT
ACTAAGTATAAAAATGTAACCTCATGCCTAAGAAAGAATCATAATCCCAAAAATAAAACC
TAGTCGTGTGCTACTACACACGCTACGGTACTCACCTTGTCCTTATTGTCGAGAAAATAA
AATTCTACCCTTGACCGCCTAATAATTTTGATCTGAACCAACCTATCTCCAATGCGTACT
AACGATGGATCTAAGCGTCTAACCGAAAACAAAACTTAGAAAAATATTCTAAAAAGAATA
AAAGACTAAGGGCGGAACTACTTACCTTATTACCCGACTACGGCTCTCGACTCGACCAAC
TTCTACCCGACTTGGACTTTGACGAACTAACTAGCTATCTAACGGTTTAAGCTAAAGGTT
TTGGTGTGGAGAACAAATGAATGGGATTTCGTGGCTTTATATAGGCTAGGGAAACTTGGT
GCCCAAGTTACGGTAACTTGGAGTGCAAGCAAAGTAATGGATAGGGTTTATCCATAACAT
TATCCACATCCATTCTCATCCTTATCTCTATCCAAACTTGTTCTTATCCTTATCGAAACG
CCCATCCTTATCCAAACATAAGCTTATCTACACACAAGTAGCTGCACAAGCAGCTCACGA
CATGGCCCATCCATGACCACTTGTTTCGCTCGGTCACGGTACACGCCCGTACCGAAAACT
CTCTGACCATCGTACGCGGACAATGATCATTACCTATTCCTAAAAATAAATGACTAAGTA
ATTTAACTACTCCACTAAACCTTGTTATGCCTGAATTTACTAGTTTTCTCCAATAAAAAC
TAGTATTCCGCACTTCCTTTATTTTTCCTCGGCAAAATTGATCTTTCCATCAACCAAATT
GCCCATAAGAAATCCTTTGTCAAGAATCTTGATAGTCCTAATAATTCCTCGATAGCCTTA
ACTGCCTTTGCTGATAATAGCATATCCTAGTCTTCTTGATATGTCGCATTAGCCGATAAA
ATCTCTACTCACTTCTAAACTGATCTTGAATTCCTTATGTAACCTTTTTTGATCAATGAT
CATTAGGGTAATGTTTGATTTACCCACAACTTCGTCTAAATTTTCTTATCAAAAATTTTC
CTTAGTTACAGCTGATTCGGATGACAAACACAAAAAAGAGATCAAAGCGCTGAATGACAA
GTTGGACATGATTCTTCTTAGCCAGTAGAAGCATGTGCACTTCCTTGTTAATGACGAGCA
GTATCAAATCCAAGATGGGGAGGAAAACCAGTTAGAAGAAGTTAGCTACATCAACAATCA
AGGAGACTACAAAGGATACAACAACTTCAAGACCAACAACCCCAACCTCTCCTACTGCAG
CACCAACGTTGCTAATCCTCAGGGTCAAGTGTATCTTCCAGAACAACAGTAGGGTCAGAA
CAAACTTTTTGTTCCTTATAACCAAGGTTTTGTTCCCAAGCAGTAAGTTCAGGGAAACTA
CCAGCAGCAACCACCACCTGTGTTTGCACCTCAGCAACACCAAGGTCCTGCTGCTCCTGA
CGATGACATGAAACAAATGCTACAACAGCTGCTACAAGGACAAGCATCTAGCTCCATTGA
GATTGCTAAAAAGATATCTGAATTGCGTCATAAGCTAGACTGCAGCTACAGTGACCTCAC
TGCAAAAGTGGATGCGTTGAATTCCAAAGTCAGATACTTGGAAGGACAATCCGCATCTAC
CTCTGCTCCCAAAGTTACGGGACTTCCTGGGAAGTCAATTCAGAATCCCAAGGAGTATGC
TAATGTTCATGCTATCACCATAAGGAGTGGAAGAGAGTTATCCACTAGAGAGAGACCCAA
GTTAGTCACTAAGGACAGTGCATACCAAGATGGGGAGGATTTCAGTCTCAATGAAGATCA
AGTTGACAAACCAACTGAGGTACTCGAGCCCATACTCGACCGTGATACTCGACCAACAAA
TCCATTAACGTTATCCGATGCTCTAAAACTAGTTGCTGCTAAAAACAATGAGACAGCATT
CATTCCTCCTCCTTACAAGCCCCCACTTCCATTTCCTTATCGACACAAGAAAGAGTTAGA
AGATAAGTACAGAGCTATGTTTGCCAAGAACATCAAGGAAGTCGAATTGAGGATACCTCT
TGCTGATGCTCTCACGCGTATCCCGGATTCCCAAAAGTTCCTCAACGACTTGATCATGGA
GAGAATTCAAGAGGTTCAGAAAAAAACAGTTCTGAGCCATGAGTGCAGTGCCAACATACA
GGAGAACGATGTCTCAGAAAAGATAGGAGACCCTGGTTCATTCACTCTACCATGCTCCCT
AGGTTCATTGACTTTCAATAAATGTCTTTGTGATCTAGGAGCATCAGTAAATCTCATACC
ACTCTCAGTAGCTAAGAGGTTGGGTTTCAACAAGTATAAATACTACAATATCTCCTTGAT
CTTGGCTGATAGGTCTGTTAGACTACCTCAAAGGTTATTAGAAGATTTGCCTATCAAGAT
TGGAAATGTGGAGGTGCCTACAAACTACGTAGTGCTAAACATGGATGAAGAACCGAAAGA
TCCCTTGATATTAGGTGATAAGTAGATTTTTAGGCCAACTTATTTGCTGAATGTGAGGTT
CAGTTCAATTCCCCTT
>AT1G39515.1
ACGCGTTTCTTGTTTTCTTCTTTTCCGTGTTTCAGGTGTATGCCTAGGCAAACAAGGAGC
ACAAAACAGAAGGAGCTTATCAACTTGTCTGTTCTGGACTAGGGAGAACTTGAACGCATC
AACCAAAAAACTAAAAAATTAGCAATCGCTGACAGAGTCATCAGAGCTGATGCAGAAGGA
GTTTTGAGAGATGAGGATGGGCAAGCCTACAATGAGGCTGGTTAGAGATTGGATGATCAT
GGACTCATCCTACCCGAGGACGCCAATGAGGATCAGGCGTGCCTCAATGCGCAATTAGCT
ACTAGAGACGCAGCAGGGCTCGGTGTCGAGCGATACCAACTGGGTGTCGATCGACACCAT
CGGGAGCAGCACGCAGATGCAATCGGTGTCGAACGACACAATAGAGGTGTCGATCGACAG
CAACACCACATTCCTGCAGCTATTCCTCCAGCTGCGGAACCACGTCGTACTCTTGGGAAT
TTCAACAAGCCAGACCTGTTCTATGCTAATCGATCAGCGATTGTACCCTCACCATTTTAG
AGGAACGACTATGAGCTGAAGCATGGCTACTTTGCTTTAGTTGGCCAGCATCCTTTCCAT
GGCTTATCTCATGAGCAGCCAATGGATCATATCGAGCGATTTGAGGATCTTGTTTTGAGC
ATCAAGGCTAATGGAGTTTCAGAGTTTGAAAGCTCTAGGGAAGCATCAAGATAGCCTTCT
TGAACAATTTCTACGATGATGCTAAGTTTGAGGAGTTGAGAAACAAGCTGTCTACCTTCA
CACAAGGTCCAGTTGAAGCTTTCAAGGCTGCTTGGGTTCGTTTCAAGGAGTACCAACGAG
ATTGTCCACATCATGATTTCAGTGAGGTACAACTTCTAGGTACCTTCTTCAGAGGAGTTG
ATTGGAGATACCAGATGGCTCTAGATGCAGCGAGCAATGGTAACTTCAATACACGTTACC
CAGCTGATGCTACAGCCTTGATAGAGAACCTTGCTTGCAGCAACAGTACCAAGAATGCTG
ATTTTGAGAGGAAGAAGATTGCTGGAGCTGTTTCAGGAACTCTGATAGCAGAGGTGAATG
CTAAGCTGGATTCAGTTCATAACTTGCTCACAGGGAAGAAGCATGTCCATTTTGCAGCTG
AAGAAGAGACTATTGAGCCTGAGCCTGAGTCAGTGGAAGGAGTCTTTTACATAGATGGTC
AGGGATACAGGAAATTTGGGCAGCCACAAGGCAACTTCAGTGGCAACAGATTTGCAGGGA
ACCAGGGTTCCTCATACTACACTCCAAAGCCTGCTTTCCAGAAGACTTTTCTTCAAAGCA
GCTTTCAGAGGACCTATGGAAATTCAACTTACCAAGCCCCCCCCCCCCTCAGCAGAGACA
AGAATGGAATCAATGCTTGAGTAGATTCTTGAGAGCCAAACAAAGCTTCTTGTGGAGTTT
AATGGCAAGTTTGATGCTGTCTACACAGATCTTAATGGGAAGATCGACAATCTGAGCTCT
CACTTGAAGAAGCTAGATGTACAGGTAGCTCAAACTGCACAATCTATCAAGAGACAAGAA
GGTTTTCTTCCTGGTAATCCTGATGCTAACCAAAGAAAGAGCTGTAATGCCATCTTGATC
AGAGAAGGAGATGATGTGTGGGAGGAATTGGACACTGAAGACGAGTTGGAGCTTGTAGTT
GCAGAGATGGTATCGACCAACACCCTCCTATGTCGATCGACACCATATGGGACGCTTTTC
TCAGAGACGACCCACTACGACGGTGTCGATTGATACCCCTCTAGTATCGATCGACACTGG
ATCTGGACTGCACCTTGTGAGGTGCAAGTATCTATA
>AT1G07203-AT1G43886.1
CATTTTTCGATTTTCCCCGACTTTCTCCGACGATGCGATGGCGATAGCGATGGTGATTCC
GGTGACTTATGCTCCGACGATTGACACGATCATTTGAGGCAGTCTCCTTTGTCCAGATTT
TCTTCTTCAACCTCTTTCTCTTGCTTACCCACCAAATTCATCATCTTTGAAACTGCTTCA
TCCCTTTCGCTTTGGTGATTCTGAAGACTCCGCTTTATACCCATTTTGATCTTTATGGCA
CATCGAACAAGGAGATATTATCTTATAGAAGAATGCTTCCAAGTTAGTTGCTTTTGTGCT
ATATCTTGAGGACTTAAGGCTTATGGTTAGTGTTCATACTTTGTTTTCTTGTTTGGTCTA
TAATAGACACTACTGGTTGAATTAGAATCTGGAACCGACATTAGTGTTTTTGTTGGCCAA
TATTTTGTTACTGCGATGAAATGAAAAAATCACGAGCTGATGATGGCTATGATGAAGCTT
ATTGGGTCTGATGATTTGGGTATTAATAATAAACTCCTTAGATTTAGTCAAACTATGATC
CTACAGGACCTCCTCATCTCTTAGCAACAATGTAATCTATTACTAGGGAAGAACAAAAAC
AATAATCTATTTTATGGTGATTGATGCTTGATTGGAACAATTAGGCAATGATGCTTTCAG
ATTTAGAAAGTCTTGATTTTGGATTTAGTCTTGGTGGACGTAATATGGTCGGCGTTAGGA
GCAGTGGAGACTTTGAATTTCATGTGATTAAATTGTGATTATGCAACATTTCCCTATGCT
CTTAAGACTGTGATTAAACAAAACTTTACTATAGTAGCGAAAAGCAACGGTCAGTTTCAT
ACATGATAGTTGATGATAACTGTGTGTGTGAATGCATGTATATTAATAGCATTCCGGTGA
ATCATAACTTCATTCTACCACCATTCAAGATTTAGCAAATACAGACACTAACTACGAAAT
GAGATTCATTGGATATAACCAAATTCCAAGCACTCCTAGTCCTCTTGGCTTTGGGACACT
TTTAAGCTCTGTCAATCTTTATTTCTGTTTTGAACTGAACGTTTGTTGTCATTGGCTGCA
AAAGCTGTCATTTGGCTAATGATCGAATTGTGGAAACAAAGGATAATTATAGAATGGTTC
AAAGAAGTTGGTTTCTTCTTGGTTTAAATCTTGTTTCTTCAATGTTCAAATACTTTTGAT
GTCTTTTATTAATTTTTATGAAACAATTTTTTTTTTCCTAAGAACCTAATTAGAGAGACT
AACCATTGGACTAAGAAAACTTAAAATAAAAAACACAAGTTCTCATCTAACAAAATTTCA
AATAATTTATACTAAAACAATTGGTGAGAGCCCATGGGGGACTCTCACCGTTGGAGATGC
TCTAAAGTTTCTTCTACGTTTGAAATAATACATTCTGATTTGTGGACTTCTCCTATTCCT
AGTCTATCCGGAATTCGTTACTATGTTTTGTTTCTCGATCAATTCTCTCATTTTCTATGG
ATTTATCCTCTTCGCAATAAGAGTGATGTGTTCTCAAAATTTCTGCAATTTCATACCTAT
GTCAAAACACAATTCGAGAAACACATTAAATCTCTACAGTGTGATAATGGTGGTGAGTAT
AAAAACTCACAGTTTCATGATTTCTTTGCTAAACACGGGATACAGTTTCGTTTTTCGTGT
CCATACACCTCTCAACAAAATGGCAGATTGGAACGCATGATACGAACCCATCAACAATGC
TTTTTGCACTATGCTGCTTCAAGCTCATCTTCCCAATACGTTTTGGGTAGAAGCTCTAAG
GGCATCTCCAATAGTAATCTCTATATTTTCCTCTATTTATAGAGATGACTCTATTTTAAA
GACATTGTGCTCCAATGGTCACCTTTAAAATAGAGTTTCCTCTGAAATAGAGGAAAAAAT
AGAGATATATACTTTTTGTCTCTATAAATAGAGATCTCTACAATTCATCTCTATTTTTTC
CTTTATTTTTGAGGAAACTCTATTTTAGAGGTGACCACTGGAGCACAATGCGTCTAAAAT
AGAGTTCCCTCTAAAATAGAGAAAAATATAGAGGTGATCATTGGAGATGGTCTAAATAAT
GCAGTTCACATTCTCAATCTCCTTCCATCCACTTCTATCGATAACAAAATTCATTTCTCA
GTGTTATTCAACAAAACACCATCTTACTCTCATCTTAGAGTTTTTGGTTCTCTTTGTTAT
CCTCACACAAATAATCAAAACAAACTTGATCCAAGGTCATCACCATCAGCTTTCCTAAGT
TATCCTCTACTTGACTCAGGGTATAGATGTTTTGATTTAAAAACACGGAAAATTGTGATA
TCTCGTCATGTCACATTTTAAGAGGATATCTTCCCTTACCAAATCACCAATGCTAAAATC
GACTCTGCTTATGACTTTCTTGAAGCGGATACAGAGCCTTCTCAAATTCAAAAGCAGCTT
TTGCTTACACCTTCTCTTCCAGCGACAAATGAAACAGATCTAGTTTTGACTGCTCTTGCT
CCTCATGTAGCGACTCAACCACCACCACAGCGTATGGTGACTAGATCGCAGCAGGGCATT
CGTAAACCAAAGAAAATTCTCTCACTAAATGCTCAAACACTTTCCCAAATTCCAAAGGGT
TATAAGCAAGCTCTAATGGATCCGAATTGGAATCCTTCAATGACAGAAGAGTATGATGCT
TTGATTAAGACTTACACTTGGAGTTTAGTGCCTAAACCTGCAGGTACAAACATCATCAAT
TCGATTTGGTTGTACAAGCACAAGTTTAATGCTGACGGCTCACTCTCTAGATAGAAATTC
AGACTTGTCTCTAATGGTAAATTTTTGGAACAAGGAGTCAATTTTGATGAAACGTTTAGC
CCAGTGGTTAAGCCTGCTACAATTCGTGCAGTATTGAACTTTGCGGTTGAACGACATTGC
CTGGTGCATCAGTTGGATGTACAAAACGCCTTTTTGCATGGAGAGCTTGAAGAAACAGTT
ACATGTATCCACCAGCAGGGTTTGTTGACAATAGGAATCCGGGTTATGTATGCAAGCTAA
ATAAGGCGTTGTATGGCCTGAAACAAGCACCACGGGCTTGGAATGCTCGGTTTGTAGCTT
ATGTTAAAAGATGGGTTTTGTGCAGAGTAAATGTGATGCTTCTCTATTTGTGTACAAACA
CGGGCAAGACAAGGCCTACTTGTTGCTCTATGTCGATGACATAATGCTTACAACATCCTC
ATCCAGATTCCTTGACTCCATAGTCGACAAACTCAAAACGGAATTCCCAATGTTAGACAC
AGGTAAACTCAGCTTCTTTCTAGGCATCTCAGTTATGCTCGATAGTAACGGCATGTTCTT
ATGCCAAGAAAACTATGCAAAGGATATTATTAAGAGGGCAGAGATGCAAAACTGCAAACC
CAGCCTCACACTGGTTGATCTAGCTTCAAAGCTAGAAGAGAATGTTGGACCAAAGATACA
AAACCCGACTCTGTATAGAAGCTCGGCAGGAGCACTGCAATATTTAACTATTACAAGACC
GAATATATCTTATGATGTCTAACAAGTCTGCTTGTTCATGCATGACCCAAGGGAAATACA
CCTTCATGCACTCTGACGTATCTTCCGCTATATCAAGGGGTCTCCTTCTTAAGGTCTTAG
TATTACTAAGTCTCCATCAACGAAATTGGTCGCTTATTCGGATGCGGACTGGGCTGGGTG
TCCAAACACGAGGCGTTCAACTTCAGGGTACTATGATTTCCTTGGTGATACTCTAATCTC
TTGGTCGTCTAAGCGACAAGGCTCGGTTTCAAGATCAAGTGCAGAAGCAGAATAAAAGGC
AGAGGCAAACGCGGTGGCAGAGACTTGTTGGATACGGAACTTATTGTTCGAGTTACATTA
TCCGTTATCGCAGGCAATGTTGGTGTTTTGTGACAATGTGAGTGTCGTATATCTCTCTAC
CAATCTTGTCAAGCATCAGCGAACCATGCATGTTGAAATAGACATACACTTTGTGCGGGA
GAAGGTCGCAAAAGGCGAGGTTCGTGTCATTCACATTCTTGCAACACATCAATACGCATA
CATTTTCACTAAGGGCCACATTACTTCCCTGTTCAATCAATTCAAGTCAAGCCTTGACGT
CATTACAAGACCGATGCTAAGACTGCGGGAGGGTATCAGGAGATAGGATATTCTTCTCAA
TATTCTTCTCAATATGTTTGTTATAAGTTTAGTTACGACTTTGTTAATATCCTCATGTAC
CTAGAATGTAGGAAAGATCTGTACTCTTGTAACTAAATCGTGTATATATTCACTCTAATG
CAAAGCTATCTTCTCAAGGAGACTTACACAATCTTACAGAATCAGACATCAAAAATGATG
GTGGATTTTTGATAGATGCTCCTTCTTTGCAGCTCTTGGAGATTCAAGAATATCCAGATG
GGTTTTGTGGCATTGAGCATAGTATGCCTAAGATTGAAACCGCAAATGTTTATGTTACTC
ATACTGAGCAGATTCTTTCTTCTCTTACTTCAATCAAGTAACTCGGATTACGTTTAACGA
CATCAAAGGTAATTATTATTAGTTCTACTCTATATACTTATTTAAGAAGATTTTATCATT
GTTATATTGGATAATAAACTCCCTTGACTGAATTATTATGAGAGACACACATATATAGAG
ATATATAGAGATACAAAGAGTTCTAGAAAGTTATATCTAAGGGTATGTCATGGCGTTATT
CCAATGACTATTCTTGGCCGCTTGAATATGCGATATTAGAGCGGGAGAAATAGTGATATC
AGTGTGAAGACAAAAATGTTTTTTTGATTTGAAGATACATTACTACGATTTTGTATAGTA
TTAGTGGAAGTAGAATTAGAAGTAGAAGTATGAGAAGGAGGTACCATAGGGCTTCTTTGT
TATCACGAAACAGATTTTTGATTGCAGACCAAAGGTCATGAATGGAGCACTTCGGTTTGA
GGACGATCTCAAGTATGGACTCGGTAATTGTCCCATAGATCCACATTTTGACAAGATCAT
TGTGCTCTTTCCAAGATTTTTCAGTTTCCGGCGTGGAGGAGGAAGTGTTGTCGATGTGCC
AATATATTAGGGGCTGGTTTGGCTCGGTTCTCTTTAGTTACTCTTGGTATAATCATCTAC
GAATATACTCTAACAGATGCATATATTCTTTGTAACTAGAATTAGATAGATCTTCCTAGA
TTCACGCTTTCGGTTGTACATTGACTCTATATATGTTGTATGCTGTTCATTGTGATCAAT
AACACGAATCCATTTGATCTCTGAAATCCTTTACAAGAACACCAAAACTGCTACTATGCA
TTTCAAAAAGCTCTCTCCATGTATCGTAGTTGAGTTTGGCCTTGTCAAGAGTGATGAGAA
TGTAAGATTTGATTTGGCTAATAGAGAACGGTTTGTCAGAGGTGGTAGATAGATTGGTAC
GGGCCATCGTTGAGAATAGAGAGTAATTAAAAAACAAAAAAATATAAAAAGAAAAACAAA
AGGTTTAGATGAGGAAG
>AT1G07203-AT1G43886.2
CATTTTTCGATTTTCCCCGACTTTCTCCGACGATGCGATGGCGATAGCGATGGTGATTCC
GGTGACTTATGCTCCGACGATTGACACGATCATTTGAGGCAGTCTCCTTTGTCCAGATTT
TCTTCTTCAACCTCTTTCTCTTGCTTACCCACCAAATTCATCATCTTTGAAACTGCTTCA
TCCCTTTCGCTTTGGTGATTCTGAAGACTCCGCTTTATACCCATTTTGATCTGTAAGTTT
CGATTTTCGATCTCCTTTGTTAGTTTCCTGTCATATTTAGTTAGAAATTGTTCCGAGCAT
TGAATTTTTGCGTACATGAATCTCGTTTTTAATCTGTGTTTGTGTGATCAATTTGTGAAA
TTTTGAATTGGGTTTGTTTGCTCGATGGTGTTTTATTCATTGGCTAATTCCCCAACTGAT
AACTTTCAATTTCTGAGATGGTGGTAGTTATAAAACTAAGGCTAAAACACTAATCTTTGC
TCTTAAGTAGTGTTGGTTTGGATTGATTTTTGTTAGAAACAATGATTGGAGCATAAGTTT
TGTTACATGTAGTTATGGCACATCGAACAAGGAGATATTATCTTATAGAAGAATGCTTCC
AAGTTAGTTGCTTTTGTGCTATATCTTGAGGACTTAAGGCTTATGGTTAGTGTTCATACT
TTGTTTTCTTGTTTGGTCTATAATAGACACTACTGGTTGAATTAGAATCTGGAACCGACA
TTAGTGTTTTTGTTGGCCAATATTTTGTTACTGCGATGAAATGAAAAAATCACGAGCTGA
TGATGGCTATGATGAAGCTTATTGGGTCTGATGATTTGGGTATTAATAATAAACTCCTTA
GATTTAGTCAAACTATGATCCTACAGGACCTCCTCATCTCTTAGCAACAATGTAATCTAT
TACTAGGGAAGAACAAAAACAATAATCTATTTTATGGTGATTGATGCTTGATTGGAACAA
TTAGGCAATGATGCTTTCAGATTTAGAAAGTCTTGATTTTGGATTTAGTCTTGGTGGACG
TAATATGGTCGGCGTTAGGAGCAGTGGAGACTTTGAATTTCATGTGATTAAATTGTGATT
ATGCAACATTTCCCTATGCTCTTAAGACTGTGATTAAACAAAACTTTACTATAGTAGCGA
AAAGCAACGGTCAGTTTCATACATGATAGTTGATGATAACTGTGTGTGTGAATGCATGTA
TATTAATAGCATTCCGGTGAATCATAACTTCATTCTACCACCATTCAAGATTTAGCAAAT
ACAGACACTAACTACGAAATGAGATTCATTGGATATAACCAAATTCCAAGCACTCCTAGT
CCTCTTGGCTTTGGGACACTTTTAAGCTCTGTCAATCTTTATTTCTGTTTTGAACTGAAC
GTTTGTTGTCATTGGCTGCAAAAGCTGTCATTTGGCTAATGATCGAATTGTGGAAACAAA
GGATAATTATAGAATGGTTCAAAGAAGTTGGTTTCTTCTTGGTTTAAATCTTGTTTCTTC
AATGTTCAAATACTTTTGATGTCTTTTATTAATTTTTATGAAACAATTTTTTTTTTCCTA
AGAACCTAATTAGAGAGACTAACCATTGGACTAAGAAAACTTAAAATAAAAAACACAAGT
TCTCATCTAACAAAATTTCAAATAATTTATACTAAAACAATTGGTGAGAGCCCATGGGGG
ACTCTCACCGTTGGAGATGCTCTAAAGTTTCTTCTACGTTTGAAATAATACATTCTGATT
TGTGGACTTCTCCTATTCCTAGTCTATCCGGAATTCGTTACTATGTTTTGTTTCTCGATC
AATTCTCTCATTTTCTATGGATTTATCCTCTTCGCAATAAGAGTGATGTGTTCTCAAAAT
TTCTGCAATTTCATACCTATGTCAAAACACAATTCGAGAAACACATTAAATCTCTACAGT
GTGATAATGGTGGTGAGTATAAAAACTCACAGTTTCATGATTTCTTTGCTAAACACGGGA
TACAGTTTCGTTTTTCGTGTCCATACACCTCTCAACAAAATGGCAGATTGGAACGCATGA
TACGAACCCATCAACAATGCTTTTTGCACTATGCTGCTTCAAGCTCATCTTCCCAATACG
TTTTGGGTAGAAGCTCTAAGGGCATCTCCAATAGTAATCTCTATATTTTCCTCTATTTAT
AGAGATGACTCTATTTTAAAGACATTGTGCTCCAATGGTCACCTTTAAAATAGAGTTTCC
TCTGAAATAGAGGAAAAAATAGAGATATATACTTTTTGTCTCTATAAATAGAGATCTCTA
CAATTCATCTCTATTTTTTCCTTTATTTTTGAGGAAACTCTATTTTAGAGGTGACCACTG
GAGCACAATGCGTCTAAAATAGAGTTCCCTCTAAAATAGAGAAAAATATAGAGGTGATCA
TTGGAGATGGTCTAAATAATGCAGTTCACATTCTCAATCTCCTTCCATCCACTTCTATCG
ATAACAAAATTCATTTCTCAGTGTTATTCAACAAAACACCATCTTACTCTCATCTTAGAG
TTTTTGGTTCTCTTTGTTATCCTCACACAAATAATCAAAACAAACTTGATCCAAGGTCAT
CACCATCAGCTTTCCTAAGTTATCCTCTACTTGACTCAGGGTATAGATGTTTTGATTTAA
AAACACGGAAAATTGTGATATCTCGTCATGTCACATTTTAAGAGGATATCTTCCCTTACC
AAATCACCAATGCTAAAATCGACTCTGCTTATGACTTTCTTGAAGCGGATACAGAGCCTT
CTCAAATTCAAAAGCAGCTTTTGCTTACACCTTCTCTTCCAGCGACAAATGAAACAGATC
TAGTTTTGACTGCTCTTGCTCCTCATGTAGCGACTCAACCACCACCACAGCGTATGGTGA
CTAGATCGCAGCAGGGCATTCGTAAACCAAAGAAAATTCTCTCACTAAATGCTCAAACAC
TTTCCCAAATTCCAAAGGGTTATAAGCAAGCTCTAATGGATCCGAATTGGAATCCTTCAA
TGACAGAAGAGTATGATGCTTTGATTAAGACTTACACTTGGAGTTTAGTGCCTAAACCTG
CAGGTACAAACATCATCAATTCGATTTGGTTGTACAAGCACAAGTTTAATGCTGACGGCT
CACTCTCTAGATAGAAATTCAGACTTGTCTCTAATGGTAAATTTTTGGAACAAGGAGTCA
ATTTTGATGAAACGTTTAGCCCAGTGGTTAAGCCTGCTACAATTCGTGCAGTATTGAACT
TTGCGGTTGAACGACATTGCCTGGTGCATCAGTTGGATGTACAAAACGCCTTTTTGCATG
GAGAGCTTGAAGAAACAGTTACATGTATCCACCAGCAGGGTTTGTTGACAATAGGAATCC
GGGTTATGTATGCAAGCTAAATAAGGCGTTGTATGGCCTGAAACAAGCACCACGGGCTTG
GAATGCTCGGTTTGTAGCTTATGTTAAAAGATGGGTTTTGTGCAGAGTAAATGTGATGCT
TCTCTATTTGTGTACAAACACGGGCAAGACAAGGCCTACTTGTTGCTCTATGTCGATGAC
ATAATGCTTACAACATCCTCATCCAGATTCCTTGACTCCATAGTCGACAAACTCAAAACG
GAATTCCCAATGTTAGACACAGGGAAATACACCTTCATGCACTCTGACGTATCTTCCGCT
ATATCAAGGGGTCTCCTTCTTAAGGTCTTAGTATTACTAAGTCTCCATCAACGAAATTGG
TCGCTTATTCGGATGCGGACTGGGCTGGGTGTCCAAACACGAGGCGTTCAACTTCAGGGT
ACTATGATTTCCTTGGTGATACTCTAATCTCTTGGTCGTCTAAGCGACAAGGCTCGGTTT
CAAGATCAAGTGCAGAAGCAGAATAAAAGGCAGAGGCAAACGCGGTGGCAGAGACTTGTT
GGATACGGAACTTATTGTTCGAGTTACATTATCCGTTATCGCAGGCAATGTTGGTGTTTT
GTGACAATGTGAGTGTCGTATATCTCTCTACCAATCTTGTCAAGCATCAGCGAACCATGC
ATGTTGAAATAGACATACACTTTGTGCGGGAGAAGGTCGCAAAAGGCGAGGTTCGTGTCA
TTCACATTCTTGCAACACATCAATACGCATACATTTTCACTAAGGGCCACATTACTTCCC
TGTTCAATCAATTCAAGTCAAGCCTTGACGTCATTACAAGACCGATGCTAAGACTGCGGG
AGGGTATCAGGAGATAGGATATTCTTCTCAATATTCTTCTCAATATGTTTGTTATAAGTT
TAGTTACGACTTTGTTAATATCCTCATGTACCTAGAATGTAGGAAAGATCTGTACTCTTG
TAACTAAATCGTGTATATATTCACTCTAATGCAAAGCTATCTTCTCAAGGAGACTTACAC
AATCTTACAGAATCAGACATCAAAAATGATGGTGGATTTTTGATAGATGCTCCTTCTTTG
CAGCTCTTGGAGATTCAAGAATATCCAGATGGGTTTTGTGGCATTGAGCATAGTATGCCT
AAGATTGAAACCGCAAATGTTTATGTTACTCATACTGAGCAGATTCTTTCTTCTCTTACT
TCAATCAAGTAACTCGGATTACGTTTAACGACATCAAAGGTAATTATTATTAGTTCTACT
CTATATACTTATTTAAGAAGATTTTATCATTGTTATATTGGATAATAAACTCCCTTGACT
GAATTATTATGAGAGACACACATATATAGAGATATATAGAGATACAAAGAGTTCTAGAAA
GTTATATCTAAGGGTATGTCATGGCGTTATTCCAATGACTATTCTTGGCCGCTTGAATAT
GCGATATTAGAGCGGGAGAAATAGTGATATCAGTGTGAAGACAAAAATGTTTTTTTGATT
TGAAGATACATTACTACGATTTTGTATAGTATTAGTGGAAGTAGAATTAGAAGTAGAAGT
ATGAGAAGGAGGTACCATAGGGCTTCTTTGTTATCACGAAACAGATTTTTGATTGCAGAC
CAAAGGTCATGAATGGAGCACTTCGGTTTGAGGACGATCTCAAGTATGGACTCGGTAATT
GTCCCATAGATCCACATTTTGACAAGATCATTGTGCTCTTTCCAAGATTTTTCAGTTTCC
GGCGTGGAGGAGGAAGTGTTGTCGATGTGCCAATATATTAGGGGCTGGTTTGGCTCGGTT
CTCTTTAGTTACTCTTGGTATAATCATCTACGAATATACTCTAACAGATGCATATATTCT
TTGTAACTAGAATTAGATAGATCTTCCTAGATTCACGCTTTCGGTTGTACATTGACTCTA
TATATGTTGTATGCTGTTCATTGTGATCAATAACACGAATCCATTTGATCTCTGAAATCC
TTTACAAGAACACCAAAACTGCTACTATGCATTTCAAAAAGCTCTCTCCATG
>AT1G07203-AT1G43886.7
TTTCGATTTTCCCCGACTTTCTCCGACGATGCGATGGCGATAGCGATGGTGATTCCGGTG
ACTTATGCTCCGACGATTGACACGATCATTTGAGGCAGTCTCCTTTGTCCAGATTTTCTT
CTTCAACCTCTTTCTCTTGCTTACCCACCAAATTCATCATCTTTGAAACTGCTTCATCCC
TTTCGCTTTGGTGATTCTGAAGACTCCGCTTTATACCCATTTTGATCTTTATGGCACATC
GAACAAGGAGATATTATCTTATAGAAGAATGCTTCCAAGTTAGTTGCTTTTGTGCTATAT
CTTGAGGACTTAAGGCTTATGGTTAGTGTTCATACTTTGTTTTCTTGTTTGGTCTATAAT
AGACACTACTGGTTGAATTAGAATCTGGAACCGACATTAGTGTTTTTGTTGGCCAATATT
TTGTTACTGCGATGAAATGAAAAAATCACGAGCTGATGATGGCTATGATGAAGCTTATTG
GGTCTGATGATTTGGGTATTAATAATAAACTCCTTAGATTTAGTCAAACTATGATCCTAC
AGGACCTCCTCATCTCTTAGCAACAATGTAATCTATTACTAGGGAAGAACAAAAACAATA
ATCTATTTTATGGTGATTGATGCTTGATTGGAACAATTAGGCAATGATGCTTTCAGATTT
AGAAAGTCTTGATTTTGGATTTAGTCTTGGTGGACGTAATATGGTCGGCGTTAGGAGCAG
TGGAGACTTTGAATTTCATGTGATTAAATTGTGATTATGCAACATTTCCCTATGCTCTTA
AGACTGTGATTAAACAAAACTTTACTATAGTAGCGAAAAGCAACGGTCAGTTTCATACAT
GATAGTTGATGATAACTGTGTGTGTGAATGCATGTATATTAATAGCATTCCGGTGAATCA
TAACTTCATTCTACCACCATTCAAGATTTAGCAAATACAGACACTAACTACGAAATGAGA
TTCATTGGATATAACCAAATTCCAAGCACTCCTAGTCCTCTTGGCTTTGGGACACTTTTA
AGCTCTGTCAATCTTTATTTCTGTTTTGAACTGAACGTTTGTTGTCATTGGCTGCAAAAG
CTGTCATTTGGCTAATGATCGAATTGTGGAAACAAAGGATAATTATAGAATGGTTCAAAG
AAGTTGGTTTCTTCTTGGTTTAAATCTTGTTTCTTCAATGTTCAAATACTTTTGATGTCT
TTTATTAATTTTTATGAAACAATTTTTTTTTTCCTAAGAACCTAATTAGAGAGACTAACC
ATTGGACTAAGAAAACTTAAAATAAAAAACACAAGTTCTCATCTAACAAAATTTCAAATA
ATTTATACTAAAACAATTGGTGAGAGCCCATGGGGGACTCTCACCGTTGGAGATGCTCTA
AAGTTTCTTCTACGTTTGAAATAATACATTCTGATTTGTGGACTTCTCCTATTCCTAGTC
TATCCGGAATTCGTTACTATGTTTTGTTTCTCGATCAATTCTCTCATTTTCTATGGATTT
ATCCTCTTCGCAATAAGAGTGATGTGTTCTCAAAATTTCTGCAATTTCATACCTATGTCA
AAACACAATTCGAGAAACACATTAAATCTCTACAGTGTGATAATGGTGGTGAGTATAAAA
ACTCACAGTTTCATGATTTCTTTGCTAAACACGGGATACAGTTTCGTTTTTCGTGTCCAT
ACACCTCTCAACAAAATGGCAGATTGGAACGCATGATACGAACCCATCAACAATGCTTTT
TGCACTATGCTGCTTCAAGCTCATCTTCCCAATACGTTTTGGGTAGAAGCTCTAAGGGCA
TCTCCAATAGTAATCTCTATATTTTCCTCTATTTATAGAGATGACTCTATTTTAAAGACA
TTGTGCTCCAATGGTCACCTTTAAAATAGAGTTTCCTCTGAAATAGAGGAAAAAATAGAG
ATATATACTTTTTGTCTCTATAAATAGAGATCTCTACAATTCATCTCTATTTTTTCCTTT
ATTTTTGAGGAAACTCTATTTTAGAGGTGACCACTGGAGCACAATGCGTCTAAAATAGAG
TTCCCTCTAAAATAGAGAAAAATATAGAGGTGATCATTGGAGATGGTCTAAATAATGCAG
TTCACATTCTCAATCTCCTTCCATCCACTTCTATCGATAACAAAATTCATTTCTCAGTGT
TATTCAACAAAACACCATCTTACTCTCATCTTAGAGTTTTTGGTTCTCTTTGTTATCCTC
ACACAAATAATCAAAACAAACTTGATCCAAGGTCATCACCATCAGCTTTCCTAAGTTATC
CTCTACTTGACTCAGGGTATAGATGTTTTGATTTAAAAACACGGAAAATTGTGATATCTC
GTCATGTCACATTTTAAGAGGATATCTTCCCTTACCAAATCACCAATGCTAAAATCGACT
CTGCTTATGACTTTCTTGAAGCGGATACAGAGCCTTCTCAAATTCAAAAGCAGCTTTTGC
TTACACCTTCTCTTCCAGCGACAAATGAAACAGATCTAGTTTTGACTGCTCTTGCTCCTC
ATGTAGCGACTCAACCACCACCACAGCGTATGGTGACTAGATCGCAGCAGGGCATTCGTA
AACCAAAGAAAATTCTCTCACTAAATGCTCAAACACTTTCCCAAATTCCAAAGGGTTATA
AGCAAGCTCTAATGGATCCGAATTGGAATCCTTCAATGACAGAAGAGTATGATGCTTTGA
TTAAGACTTACACTTGGAGTTTAGTGCCTAAACCTGCAGGTACAAACATCATCAATTCGA
TTTGGTTGTACAAGCACAAGTTTAATGCTGACGGCTCACTCTCTAGATAGAAATTCAGAC
TTGTCTCTAATGGTAAATTTTTGGAACAAGGAGTCAATTTTGATGAAACGTTTAGCCCAG
TGGTTAAGCCTGCTACAATTCGTGCAGTATTGAACTTTGCGGTTGAACGACATTGCCTGG
TGCATCAGTTGGATGTACAAAACGCCTTTTTGCATGGAGAGCTTGAAGAAACAGTTACAT
GTATCCACCAGCAGGGTTTGTTGACAATAGGAATCCGGGTTATGTATGCAAGCTAAATAA
GGCGTTGTATGGCCTGAAACAAGCACCACGGGCTTGGAATGCTCGGTTTGTAGCTTATGT
TAAAAGATGGGTTTTGTGCAGAGTAAATGTGATGCTTCTCTATTTGTGTACAAACACGGG
CAAGACAAGGCCTACTTGTTGCTCTATGTCGATGACATAATGCTTACAACATCCTCATCC
AGATTCCTTGACTCCATAGTCGACAAACTCAAAACGGAATTCCCAATGTTAGACACAGGT
AAACTCAGCTTCTTTCTAGGCATCTCAGTTATGCTCGATAGTAACGGCATGTTCTTATGC
CAAGAAAACTATGCAAAGGATATTATTAAGAGGGCAGAGATGCAAAACTGCAAACCCAGC
CTCACACTGGTTGATCTAGCTTCAAAGCTAGAAGAGAATGTTGGACCAAAGATACAAAAC
CCGACTCTGTATAGAAGCTCGGCAGGAGCACTGCAATATTTAACTATTACAAGACCGAAT
ATATCTTATGATGTCTAACAAGTCTGCTTGTTCATGCATGACCCAAGGGAAATACACCTT
CATGCACTCTGACGTATCTTCCGCTATATCAAGGGGTCTCCTTCTTAAGGTCTTAGTATT
ACTAAGTCTCCATCAACGAAATTGGTCGCTTATTCGGATGCGGACTGGGCTGGGTGTCCA
AACACGAGGCGTTCAACTTCAGGGTACTATGATTTCCTTGGTGATACTCTAATCTCTTGG
TCGTCTAAGCGACAAGGCTCGGTTTCAAGATCAAGTGCAGAAGCAGAATAAAAGGCAGAG
GCAAACGCGGTGGCAGAGACTTGTTGGATACGGAACTTATTGTTCGAGTTACATTATCCG
TTATCGCAGGCAATGTTGGTGTTTTGTGACAATGTGAGTGTCGTATATCTCTCTACCAAT
CTTGTCAAGCATCAGCGAACCATGCATGTTGAAATAGACATACACTTTGTGCGGGAGAAG
GTCGCAAAAGGCGAGGTTCGTGTCATTCACATTCTTGCAACACATCAATACGCATACATT
TTCACTAAGGGCCACATTACTTCCCTGTTCAATCAATTCAAGTCAAGCCTTGACGTCATT
ACAAGACCGATGCTAAGACTGCGGGAGGGTATCAGGAGATAGGATATTCTTCTCAATATT
CTTCTCAATATGTTTGTTATAAGTTTAGTTACGACTTTGTTAATATCCTCATGTACCTAG
AATGTAGGAAAGATCTGTACTCTTGTAACTAAATCGTGTATATATTCACTCTAATGCAAA
GCTATCTTCTCAAGGAGACTTACACAATCTTACAGAATCAGACATCAAAAATGATGGTGG
ATTTTTGATAGATGCTCCTTCTTTGCAGCTCTTGGAGATTCAAGAATATCCAGATGGGTT
TTGTGGCATTGAGCATAGTATGCCTAAGATTGAAACCGCAAATGTTTATGTTACTCATAC
TGAGCAGATTCTTTCTTCTCTTACTTCAATCAAGTAACTCGGATTACGTTTAACGACATC
AAAGACCAAAGGTCATGAATGGAGCACTTCGGTTTGAGGACGATCTCAAGTATGGACTCG
GTAATTGTCCCATAGATCCACATTTTGACAAGATCATTGTGCTCTTTCCAAGATTTTTCA
GTTTCCGGCGTGGAGGAGGAAGTGTTGTCGATGTGCCAATATATTAGGGGCTGGTTTGGC
TCGGTTCTCTTTAGTTACTCTTGGTATAATCATCTACGAATATACTCTAACAGATGCATA
TATTCTTTGTAACTAGAATTAGATAGATCTTCCTAGATTCACGCTTTCGGTTGTACATTG
ACTCTATATATGTTGTATGCTGTTCATTGTGATCAATAA
>AT1G07203-AT1G43886.8
AAACCCAAACATTTTTCGATTTTCCCCGACTTTCTCCGACGATGCGATGGCGATAGCGAT
GGTGATTCCGGTGACTTATGCTCCGACGATTGACACGATCATTTGAGGCAGTCTCCTTTG
TCCAGATTTTCTTCTTCAACCTCTTTCTCTTGCTTACCCACCAAATTCATCATCTTTGAA
ACTGCTTCATCCCTTTCGCTTTGGTGATTCTGAAGACTCCGCTTTATACCCATTTTGATC
TCATTCCGGTGAATCATAACTTCATTCTACCACCATTCAAGATTTAGCAAATACAGACAC
TAACTACGAAATGAGATTCATTGGATATAACCAAATTCCAAGCACTCCTAGTCCTCTTGG
CTTTGGGACACTTTTAAGCTCTGTCAATCTTTATTTCTGTTTTGAACTGAACGTTTGTTG
TCATTGGCTGCAAAAGCTGTCATTTGGCTAATGATCGAATTGTGGAAACAAAGGATAATT
ATAGAATGGTTCAAAGAAGTTGGTTTCTTCTTGGTTTAAATCTTGTTTCTTCAATGTTCA
AATACTTTTGATGTCTTTTATTAATTTTTATGAAACAATTTTTTTTTTCCTAAGAACCTA
ATTAGAGAGACTAACCATTGGACTAAGAAAACTTAAAATAAAAAACACAAGTTCTCATCT
AACAAAATTTCAAATAATTTATACTAAAACAATTGGTGAGAGCCCATGGGGGACTCTCAC
CGTTGGAGATGCTCTAAAGTTTCTTCTACGTTTGAAATAATACATTCTGATTTGTGGACT
TCTCCTATTCCTAGTCTATCCGGAATTCGTTACTATGTTTTGTTTCTCGATCAATTCTCT
CATTTTCTATGGATTTATCCTCTTCGCAATAAGAGTGATGTGTTCTCAAAATTTCTGCAA
TTTCATACCTATGTCAAAACACAATTCGAGAAACACATTAAATCTCTACAGTGTGATAAT
GGTGGTGAGTATAAAAACTCACAGTTTCATGATTTCTTTGCTAAACACGGGATACAGTTT
CGTTTTTCGTGTCCATACACCTCTCAACAAAATGGCAGATTGGAACGCATGATACGAACC
CATCAACAATGCTTTTTGCACTATGCTGCTTCAAGCTCATCTTCCCAATACGTTTTGGGT
AGAAGCTCTAAGGGCATCTCCAATAGTAATCTCTATATTTTCCTCTATTTATAGAGATGA
CTCTATTTTAAAGACATTGTGCTCCAATGGTCACCTTTAAAATAGAGTTTCCTCTGAAAT
AGAGGAAAAAATAGAGATATATACTTTTTGTCTCTATAAATAGAGATCTCTACAATTCAT
CTCTATTTTTTCCTTTATTTTTGAGGAAACTCTATTTTAGAGGTGACCACTGGAGCACAA
TGCGTCTAAAATAGAGTTCCCTCTAAAATAGAGAAAAATATAGAGGTGATCATTGGAGAT
GGTCTAAATAATGCAGTTCACATTCTCAATCTCCTTCCATCCACTTCTATCGATAACAAA
ATTCATTTCTCAGTGTTATTCAACAAAACACCATCTTACTCTCATCTTAGAGTTTTTGGT
TCTCTTTGTTATCCTCACACAAATAATCAAAACAAACTTGATCCAAGGTCATCACCATCA
GCTTTCCTAAGTTATCCTCTACTTGACTCAGGGTATAGATGTTTTGATTTAAAAACACGG
AAAATTGTGATATCTCGTCATGTCACATTTTAAGAGGATATCTTCCCTTACCAAATCACC
AATGCTAAAATCGACTCTGCTTATGACTTTCTTGAAGCGGATACAGAGCCTTCTCAAATT
CAAAAGCAGCTTTTGCTTACACCTTCTCTTCCAGCGACAAATGAAACAGATCTAGTTTTG
ACTGCTCTTGCTCCTCATGTAGCGACTCAACCACCACCACAGCGTATGGTGACTAGATCG
CAGCAGGGCATTCGTAAACCAAAGAAAATTCTCTCACTAAATGCTCAAACACTTTCCCAA
ATTCCAAAGGGTTATAAGCAAGCTCTAATGGATCCGAATTGGAATCCTTCAATGACAGAA
GAGTATGATGCTTTGATTAAGACTTACACTTGGAGTTTAGTGCCTAAACCTGCAGGTACA
AACATCATCAATTCGATTTGGTTGTACAAGCACAAGTTTAATGCTGACGGCTCACTCTCT
AGATAGAAATTCAGACTTGTCTCTAATGGTAAATTTTTGGAACAAGGAGTCAATTTTGAT
GAAACGTTTAGCCCAGTGGTTAAGCCTGCTACAATTCGTGCAGTATTGAACTTTGCGGTT
GAACGACATTGCCTGGTGCATCAGTTGGATGTACAAAACGCCTTTTTGCATGGAGAGCTT
GAAGAAACAGTTACATGTATCCACCAGCAGGGTTTGTTGACAATAGGAATCCGGGTTATG
TATGCAAGCTAAATAAGGCGTTGTATGGCCTGAAACAAGCACCACGGGCTTGGAATGCTC
GGTTTGTAGCTTATGTTAAAAGATGGGTTTTGTGCAGAGTAAATGTGATGCTTCTCTATT
TGTGTACAAACACGGGCAAGACAAGGCCTACTTGTTGCTCTATGTCGATGACATAATGCT
TACAACATCCTCATCCAGATTCCTTGACTCCATAGTCGACAAACTCAAAACGGAATTCCC
AATGTTAGACACAGGTAAACTCAGCTTCTTTCTAGGCATCTCAGTTATGCTCGATAGTAA
CGGCATGTTCTTATGCCAAGAAAACTATGCAAAGGATATTATTAAGAGGGCAGAGATGCA
AAACTGCAAACCCAGCCTCACACTGGTTGATCTAGCTTCAAAGCTAGAAGAGAATGTTGG
ACCAAAGATACAAAACCCGACTCTGTATAGAAGCTCGGCAGGAGCACTGCAATATTTAAC
TATTACAAGACCGAATATATCTTATGATGTCTAACAAGTCTGCTTGTTCATGCATGACCC
AAGGGAAATACACCTTCATGCACTCTGACGTATCTTCCGCTATATCAAGGGGTCTCCTTC
TTAAGGTCTTAGTATTACTAAGTCTCCATCAACGAAATTGGTCGCTTATTCGGATGCGGA
CTGGGCTGGGTGTCCAAACACGAGGCGTTCAACTTCAGGGTACTATGATTTCCTTGGTGA
TACTCTAATCTCTTGGTCGTCTAAGCGACAAGGCTCGGTTTCAAGATCAAGTGCAGAAGC
AGAATAAAAGGCAGAGGCAAACGCGGTGGCAGAGACTTGTTGGATACGGAACTTATTGTT
CGAGTTACATTATCCGTTATCGCAGGCAATGTTGGTGTTTTGTGACAATGTGAGTGTCGT
ATATCTCTCTACCAATCTTGTCAAGCATCAGCGAACCATGCATGTTGAAATAGACATACA
CTTTGTGCGGGAGAAGGTCGCAAAAGGCGAGGTTCGTGTCATTCACATTCTTGCAACACA
TCAATACGCATACATTTTCACTAAGGGCCACATTACTTCCCTGTTCAATCAATTCAAGTC
AAGCCTTGACGTCATTACAAGACCGATGCTAAGACTGCGGGAGGGTATCAGGAGATAGGA
TATTCTTCTCAATATTCTTCTCAATATGTTTGTTATAAGTTTAGTTACGACTTTGTTAAT
ATCCTCATGTACCTAGAATGTAGGAAAGATCTGTACTCTTGTAACTAAATCGTGTATATA
TTCACTCTAATGCAAAGCTATCTTCTCAAGGAGACTTACACAATCTTACAGAATCAGACA
TCAAAAATGATGGTGGATTTTTGATAGATGCTCCTTCTTTGCAGCTCTTGGAGATTCAAG
AATATCCAGATGGGTTTTGTGGCATTGAGCATAGTATGCCTAAGATTGAAACCGCAAATG
TTTATGTTACTCATACTGAGCAGATTCTTTCTTCTCTTACTTCAATCAAGTAACTCGGAT
TACGTTTAACGACATCAAAGGTAATTATTATTAGTTCTACTCTATATACTTATTTAAGAA
GATTTTATCATTGTTATATTGGATAATAAACTCCCTTGACTGAATTATTATGAGAGACAC
ACATATATAGAGATATATAGAGATACAAAGAGTTCTAGAAAGTTATATCTAAGGGTATGT
CATGGCGTTATTCCAATGACTATTCTTGGCCGCTTGAATATGCGATATTAGAGCGGGAGA
AATAGTGATATCAGTGTGAAGACAAAAATGTTTTTTTGATTTGAAGATACATTACTACGA
TTTTGTATAGTATTAGTGGAAGTAGAATTAGAAGTAGAAGTATGAGAAGGAGGTACCATA
GGGCTTCTTTGTTATCACGAAACAGATTTTTGATTGCAGACCAAAGGTCATGAATGGAGC
ACTTCGGTTTGAGGACGATCTCAAGTATGGACTCGGTAATTGTCCCATAGATCCACATTT
TGACAAGATCATTGTGCTCTTTCCAAGATTTTTCAGTTTCCGGCGTGGAGGAGGAAGTGT
TGTCGATGTGCCAATATATTAGGGGCTGGTTTGGCTCGGTTCTCTTTAGTTACTCTTGGT
ATAATCATCTACGAATATACTCTAACAGATGCATATATTCTTTGTAACTAGAATTAGATA
GATCTTCCTAGATTCACGCTTTCGGTTGTACATTGACTCTATATATGTTGTATGCTGTTC
ATTGTGATCAATAA
>AT1G07243-AT1G44100.12
ATGACAAGGCCAAGATATAACACCGTATCTTGGCCTTGTCATT
>AT1G45234.1
GGGCATTTGGTCTAGTGGTATGATTCTCGCTTTGGGTGCGAGAGGTCCCGAGTTCGATTC
TCGGAATGCCCC
>AT1G45238.1
GGGCATTTGGTCTAGTGGTATGATTCTCGCTTTGGGTGCGAGAGGTCCCGAGTTCGATTC
TCGGAATGCCCC
>AT1G45240.1
GGGCATTTGGTCTAGTGGTATGATTCTCGCTTTGGGTGCGAGAGGTCCCGAGTTCGATTC
TCGGAATGCCCC
>AT1G45242.1
GGGCATTTGGTCTAGTGGTATGATTCTCGCTTTGGGTGCGAGAGGTCCCGAGTTCGATTC
TCGGAATGCCCC
>AT1G45244.1
GGGCATTTGGTCTAGTGGTATGATTCTCGCTTTGGGTGCGAGAGGTCCCGAGTTCGATTC
TCGGAATGCCCC
>AT1G45246.1
GGGCATTTGGTCTAGTGGTATGATTCTCGCTTTGGGTGCGAGAGGTCCCGAGTTCGATTC
TCGGAATGCCCC
>AT1G09555.1
ATTCCCTCGTCACTTCCTTTTAAGAGAAACATAACTTCAAGTAGAGATTTATCTGCCAAT
GAGAAAATGAAAGGTCAGGTAAACATGTAAACTCTTTAAATCTTTTTTTCTCGTCTTTCT
TGCTTCATGCATATGTTTTGAGCAACAACAGAAACAAAACTTCAGGAGAAAATTCAGTCA
CCAAGAACAAATGATGGACCAGGTAAATAAACAAACTCTTTTTCTCTTCTTCTCGTGTCT
TCTACCTTATGCATATGTCTC
>AT1G07417-AT1G09555.2
ATTGTTTTGTTTTCAAGAAAGAGGATTTTTATGCAGAGAAACATAACTTCAAGTAGAGAT
TTATCTGCCAATGAGAAAATGAAAGGTCAGGTAAACATGTAAACTCTTTAAATCTTTTTT
TCTCGTCTTTCTTGCTTCATGCATATGTTTTGAGCAACAACAGAAACAAAACTTCAGGAG
AAAATTCAGTCACCAAGAACAAATGATGGACCAGGTAAATAAACAAACTCTTTTTCTCTT
CTTCTCGTG
>AT1G47845-AT1G47860.4
ATGGATTTGTTTTTGTCGAAAAGCCGTTTGAAAATGCCGTTTTCATTTGAATACTTGTAC
CACTATGAGTCTATGACTAAAACCGATTGCATCAAACGAAGGCATTACATTCCACTTATG
ATCATAAACACTGAGTGGGGAGGATTCTCTAAGGTTCTTCCGCAGACCATTTTTGACCAA
GAGATGGATGCGGAAAGCCCGAATCGTGGTGAACATTTATATGAGAAGATGGTCTCAGGG
ATGTACCTTGGTGAAATTGTGAGGAGGGTTTTGCTCCAAATGTGTGAAACTAGTGACTTG
TTCGGTCAATTCGTTCCTGGCGGCAATCTCTCCAAACCCTTTGCACTCAAGACCGAGCAT
CTAAACAAAATGCAAGAGGACACTACAGATGATCTTCAGACTGTTGGATTAGTCCTATAC
AACATTTTGGAGGTAGAGGCAAATCTGCAGGAAAGGAGGAGAGTGGTGGAAGTGTGTGAC
ACAGTAGTGAAACGCGGAGGGCGTCTAGCAGGAGCTGGTGTTAATGCACGAATTAAACAA
GTACGAAAATGGGATCTCTAG
>AT1G48080.1
GCCCGTCTAGCTCAGTTGGTAGAGCGCAAGGCTCTTAACCTTGTGGTCGTGGGTTCGAGC
CCCACGGTGGGCG
>AT1G09565.1
AAACTCTCTCCATTGGAGGTGATCTTAGTACGTAAGAAGCAAATAGCTAAACATCCACGA
AGCAGACAAGAACATTCGGGTTTCTTTCAATGTCTTGCGTGAACATTGTCGTCAAGCCGT
CCAAATCACAATAAAAATAATGAATCTTGTTATTAATTACTGAGCATCGAATCAAATCTC
AACGTTATGAATAGATCATTAACCTAAAAATCCACCAACCCGTGACGCCTCTCTGAAACA
ACATTCACACGCCCGTGAGTTTTAAGAACCATGCACACGTGGCGATCCAACATCTTCCCA
ATTTTATTTTATGTCATATACAATCTCTAATTCTCTATGTTATATAGAGTTTTTCGTAAA
CTATAATATACGTCC
>AT1G07467-AT1G09565.2
GGTTTCTTTCAATGTCTTGCGTGAACATTGTCGTCAAGCCGTCCAAATCACAATAAAAAT
AATGAATCTTGTTATTAATTACTGAGCATCGAATCAAATCTCAACGTTATGAATAGATCA
TTAACCTAAAAATCCACCAACCCGTGACGCCTCTCTGAAACAACATTCACACGCCCGTGA
GTTTTAAGAACCATGCACACGTGGCGATCCAACATCTTCCCAATTTTATTTTATGTCATA
TACAATCTCTAATTCTCTATGTTATATAGAGTTTTTCGTAAACTATAATATACGTCCATG
ACATTTGAGCTATCATAGATCTAGTAAATTTATAAACTATACGCAACAACTTTCTACTTT
TATTCACAACGTTTGGTGGCTCGGAAATAAAGGCCATTTGATCGTCATTCGGTGATTATC
TTGTTATATGATCCATTGGTTCTTAATGCTTCTAATGGTCAAGTATGTAATTTAAAAAAA
ATGTAAACAAAAGGATAATGTTAGTCGTGGTTTACCGTCCAGTCGTCCACACAACAACAT
T
>AT1G07487-AT1G48460.1
TGGCGATGATGAAAAAAAGGCCGGACTTACGGCTACTACCACCGTGAAAGTGTGGTGGGT
AGTAGAATGATGCTAAAGTATCCAAAGGTTACAGCTGAGCCTC
>AT1G49020.1
GTCGTTGTAGTATAGTGGTAAGTATTCCCGCCTGTCACGCGGGTGACCCGGGTTCGATCC
CCGGCAACGGCG
>AT1G50100.1
GATAGTTTGGCCGAGTGGTCTAAGGCGCCAGATTTAGGCTCTGGTCCGAAAGGGCGTGGG
TTCAAATCCCACAGCTGTCA
>AT1G07633-AT1G07637.1
AGCTAAGGATTTGCATTCTCATGAGAATGCAAATCCTTAGCT
>AT1G07637.1
AGTAACCCCAAGAATGCTACAATCTGTTGATACGAGAAGCCTTTGTTCATTAGTATATAA
ATGCATTCACTAAGAGCATCAAATGTATCATCCAATCCGAATTCATACAAGGGATCTCCT
GTTTCGGTGTTCAAATGCGATAAGAAACCAATAGTTTGGTCATAAACTGCTATGTGGCAA
TTATAGCTAAGGATTTGCATTCTCATGATTGAATTCTAGTATATAGTAACATTATAGAAG
AAAGTCTA
>AT1G51402.1
GGTAGGCATTGTGACACAGACTGGAGCATACTTCTTCTTGGCAGCTTCTGTTCCTCTCTT
TGGCTCATCGTCTGCCATTGCCACCTTAGCTAAGGAGCACACAGCTGCAGCTGCAGCTGT
GAAGACAAGATCCCTCCTCATCTTCATGCTCTGTTCTTGCTTCTTGTTCTCCAAGCTGGT
TGTGTTTTCACTCCCGGAGGCTTTGACCACCGTGAGGCTTCGTCTGCTGTTGCTGGAGAT
GTTTGCCGGAAGGTTTGAGACGGTAGGGAGAAATGAAGATGTCATGGTCATTGACGCCAT
TGCAATTGAGAAGAGAAGAAGAAGATGAGCTTCGCAGGAGACAGAGGCGCTGCGTTTCCT
CGTCGAGATGTTAGTGTTTTGATGTCATCTATCGCTTCCTCTGTACTCTTTTGCAATTGT
TGCTTTGTGGAGATGATAGATCTGGATCTGTGACATTGTTCTTGTTCAATATAATTGTTA
TGTGACCAGTAAGAACTAAAA
>AT1G52350.1
GACCGCATAGCGCAGTGGATTAGCGCGTCTGACTTCGGATCAGAAGGTCGTGGGTTCGAC
TCCCACTGTGGTCG
>AT1G53687.1
TGAGCCAAGGATGACTTGCCG
>AT1G53890.2
CAACATGTGGATGAAGATCTTCGTATTTTTTATTTTAATTTTTATGATACACCCATAAAC
TGAATTATTACTAGCTAGTAGAGGCTATAAATACGAAGAAGATATCTATATATATACTAT
CTATCAGTGCCAAAAAAAAGTTTTTCAATATATGCAAATATACAATCCTATTTCTCCGGT
GAAAACCATGGTGAAGATTTATCCTCACCTGGCGTTTCCGGTGGATATGGACGTCGTACA
AGACAAGATTTTGCCCTACTTAACGACGGAGCAAGAGAGGTTCACGATTTGGATGAAATC
TTTGGTGTTCAATAGCAAAGGCTGCACAGTTTTTGATTCCAAAGGAAACTTAATCTATCG
AGTGGATAATTATGATTCCAAGAGTTGGAGTAATGAAGTTTACTTTATGGATTTAAACGG
CAAAATTTTGTTTACTTTACGTCAAAAGAAACTGGGATTCTTCAAATCTTGGGAAGGATA
TAACTCAACCGGGACCAGATTTCGACTAAGAAAGATTTTCAAGATTTTGCCAAGAGAATC
ATCTTCGTCTTACAAAGTTGTAATGGGATCACGCATAGTTGATGGTGATCAACAATCTTG
TTATAAGATTGTAAATCGTGGATCAGTTTTCGCAATCAAGGATGGATCGGGAAGATTAAT
GGCAGAAGTTAAAAACAAACTATCGGATATTAGTGGTTTGGATCTTGGAGATGATGTTTT
GACAATGATGGTGGAGCCACAACTAGATCATTCTTTAATAATGGGTATTGTTATAGCTTA
TAAACTTACCAAATGTAAATTGTGATAATCAGGTGGTAATCTTGAAGGTAAGCATGTTTT
AAAGCTAATTAAACGTTGGCATAAACCCCAAATATCTGGCTTGAAATTGGATATTGAAAA
GATTGCACCAGAATGCGGAGAAGCTCGGCATCGTTCATCCTCATAAAAGTCAAAACAACC
AATCAGTTCTCTCTTTTTTTATATTTTGCTTATTGCCAAACCCGAACCGCGCACCATGGA
ATAGTACTGATCCAACGAGTATGTTTGAACAAGCTCAAGCTGCCATTCAATCATCGCTAT
CATGACCGTGATTACTCGTTTTCCCGGTCGTGAGAAGACCCTTTAAGCGTGATTTTTATA
CGGATGTATGTTTTACTAATACTAGTACCAATTCCACAACATAAACCAAAAGTGTTTTGA
AATTAGGGTCATGTTTCTGTTAACAATATCTTTAACTAGCTGAGTTAACCATAATTGAAT
TACTAAAATATTTATCAAACTGAATTAAATAGATTTGGATGGTAATTTAGTCAGCAGAAA
GAATTGGAATTGGTGAAGAAGATAATAGACTAATAGTAAAGGGGTCATGGAAGTTATACG
AATGCATGAAAAGATAATAGAGATATCAATCATACGATTTTATTAAACTAAAGGACCATG
TGATCAGATTGTAATTTGTAATAGCAGAATGAGCCATCTCATATTCCATACATGGTTTTA
AATAGGCTTGTCCATTTCGGTACTGTTCATATACTGTATGTTCCAATTTTTATCCCATAT
TTGTGTGTTTAAAAAAAATAAAAATAGCTACTTGAAATTGTTTATAGAATGAGAT
>AT1G53890.3
TGTGGATGAAGATCTTCGTATTTTTTATTTTAATTTTTATGATACACCCATAAACTGAAT
TATTACTAGCTAGTAGAGGCTATAAATACGAAGAAGATATCTATATATATACTATCTATC
AGTGCCAAAAAAAAGTTTTTCAATATATGCAAATATACAATCCTATTTCTCCGGTGAAAA
CCATGGTGAAGATTTATCCTCACCTGGCGTTTCCGGTGGATATGGACGTCGTACAAGACA
AGATTTTGCCCTACTTAACGACGGAGCAAGAGAGGTTCACGATTTGGATGAAATCTTTGG
TGTTCAATAGCAAAGGCTGCACAGTTTTTGATTCCAAAGGAAACTTAATCTATCGAGTGG
ATAATTATGATTCCAAGAGTTGGAGTAATGAAGTTTACTTTATGGATTTAAACGGCAAAA
TTTTGTTTACTTTACGTCAAAAGAAACTGGGATTCTTCAAATCTTGGGAAGGATATAACT
CAACCGGGACCAGATTTCGACTAAGAAAGATTTTCAAGATTTTGCCAAGAGAATCATCTT
CGTCTTACAAAGTTGTAATGGGATCACGCATAGTTGATGGTGATCAACAATCTTGTTATA
AGATTGTAAATCGTGGATCAGTTTTCGCAATCAAGGATGGATCGGGAAGATTAATGGCAG
AAGTTAAAAACAAACTATCGGATATTAGTGGTTTGGATCTTGGAGATGATGTTTTGACAA
TGATGGTGGTAATCTTGAAGGTAAGCATGTTTTAAAGCTAATTAAACGTTGGCATAAACC
CCAAATATCTGGCTTGAAATTGGATATTGAAAAGATTGCACCAGAATGCGGAGAAGCTCG
GCATCGTTCATCCTCATAAAAGTCAAAACAACCAATCAGTTCTCTCTTTTTTTATATTTT
GGTATGGAAACCTAATTCTCTTACTTAATATTCAATCCATTCTTTTCCTCCAACTTCTTC
GTAAATGGCGGATGAAACTATAACCCTGTTTCAGCTTATTGCCAAACCCGAACCGCGCAC
CATGGAATAGTACTGATCCAACGAGTATGTTTGAACAAGCTCAAGCTGCCATTCAATCAT
CGCTATCATGACCGTGATTACTCGTTTTCCCGGTCGTGAGAAGACCCTTTAAGCGTGATT
TTTATACGGATGTATGTTTTACTAATACTAGTACCAATTCCACAACATAAACCAAAAGTG
TTTTGAAATTAGGGTCATGTTTCTGTTAACAATATCTTTAACTAGCTGAGTTAACCATAA
TTGAATTACTAAAATATTTATCAAACTGAATTAAATAGATTTGGATGGTAATTTAGTCAG
CAGAAAGAATTGGAATTGGTGAAGAAGATAATAGACTAATAGTAAAGGGGTCATGGAAGT
TATACGAATGCATGAAAAGATAATAGAGATATCAATCATACGATTTTATTAAACTAAAGG
ACCATGTGATCAGATTGTAATTTGTAATAGCAGAATGAGCCATCTCATATTCCATACATG
GTTTTAAATAGGCTTGTCCATTTCGGTACTGTTCATATACTGTATGTTCCAATT
>AT1G53890.5
ATCTATCAGTGCCAAAAAAAAGTTTTTCAATATATGCAAATATACAATCCTATTTCTCCG
GTGAAAACCATGGTGAAGATTTATCCTCACCTGGCGTTTCCGGTGGATATGGACGTCGTA
CAAGACAAGATTTTGCCCTACTTAACGACGGAGCAAGAGAGGTTCACGATTTGGATGAAA
TCTTTGGTGTTCAATAGCAAAGGCTGCACAGTTTTTGATTCCAAAGGAAACTTAATCTAT
CGAGTGGATAATTATGATTCCAAGAGTTGGAGTAATGAAGTTTACTTTATGGATTTAAAC
GGCAAAATTTTGTTTACTTTACGTCAAAAGAAACTGGGATTCTTCAAATCTTGGGAAGGA
TATAACTCAACCGGGACCAGATTTCGACTAAGAAAGATTTTCAAGATTTTGCCAAGAGAA
TCATCTTCGTCTTACAAAGTTGTAATGGGATCACGCATAGTTGATGGTGATCAACAATCT
TGTTATAAGATTGTAAATCGTGGATCAGTTTTCGCAATCAAGGATGGATCGGGAAGATTA
ATGGCAGAAGTTAAAAACAAACTATCGGATATTAGTGGTTTGGATCTTGGAGATGATGTT
TTGACAATGATGGTGGAGCCACAACTAGATCATTCTTTAATAATGGGTATTGTTATAGCT
TATAAACTTACCAAATGTAAATTGTGATAATCAGGTGGTAATCTTGAAGGTAAGCATGTT
TTAAAGCT
>AT1G53890.6
ATCTATCAGTGCCAAAAAAAAGTTTTTCAATATATGCAAATATACAATCCTATTTCTCCG
GTGAAAACCATGGTGAAGATTTATCCTCACCTGGCGTTTCCGGTGGATATGGACGTCGTA
CAAGACAAGATTTTGCCCTACTTAACGACGGAGCAAGAGAGGTTCACGATTTGGATGAAA
TCTTTGGTGTTCAATAGCAAAGGCTGCACAGTTTTTGATTCCAAAGGAAACTTAATCTAT
CGAGTGGATAATTATGATTCCAAGAGTTGGAGTAATGAAGTTTACTTTATGGATTTAAAC
GGCAAAATTTTGTTTACTTTACGTCAAAAGGTAATACTAAACATTTCATCAATGTTTTCT
AAGAATTTATAAGTTCCTATAATTATTATTTTATTTTACCTTGCAAGTTCATTTTTGTTG
TGTGCATGTATATATATAGAAACTGGGATTCTTCAAATCTTGGGAAGGATATAACTCAAC
CGGGACCAGATTTCGACTAAGAAAGATTTTCAAGATTTTGCCAAGAGAATCATCTTCGTC
TTACAAAGTTGTAATGGGATCACGCATAGTTGATGGTGATCAACAATCTTGTTATAAGAT
TGTAAATCGTGGATCAGTTTTCGCAATCAAGGATGGATCGGGAAGATTAATGGCAGAAGT
TAAAAACAAACTATCGGATATTAGTGGTTTGGATCTTGGAGATGATGTTTTGACAATGAT
GGTGGAGCCACAACTAGATCATTCTTTAATAATGGGTATTGTTATAGCTTATAAACTTAC
CAAATGTAAATTGTGATAATCAGGTGGTAATCTTGAAGGTAAGCATGTTTTAAAGCTAAT
TAAACGTTGGCATAAACCCC
>AT1G54270.2
GAAAGAGGAAAACCCTAAAAAAAAAAAGAGGGGGACTATATAACTGGCTAACACGTATTG
GGTTGAGTCTCTCTCTACCTCAATTTATATTATTTGCTTCAATCTTCTCTTTATCGCTCC
ACCAGATCCAAGTTCGCGAGATTTCAAGCTCTCTAACAAAGTTCTTCACTTTTACTCTCA
AAGCTTTCATCTTTCATTCAACTACTTAAGCTCCAAGTATGGCAGGATCCGCACCGGAAG
GAACACAATTTGATACGCGTCAGTTTGACCAGAGGCTGAATGAAGTTCTCGATGGACAGG
ATGAGTTCTTCACCTCATATGATGAGGTCCATGAGAGCTTTGATGCCATGGGTTTGCAAG
AGAATCTTCTTAGGGGTTTCGAAAAGCCTTCTGCTATTCAGCAAAGAGGAATTGTACCCT
TTTGCAAGGGTCTTGATGTGATCCAGCAGGCACAGTCTGGTACTGGAAAAACCGCCACTT
TCTGCTCTGGTGTCTTGCAGCAGCTTGACTATGCCCTTCTCCAGTGCCAGGCTCTCGTTT
TGGCTCCCACCAGAGAGCTTGCTCAGCAGATTGAGAAGGTCATGCGTGCCCTTGGTGACT
ACCAAGGTGTCAAGGTTCATGCCTGTGTTGGTGGAACCAGTGTCCGTGAGGATCAGCGCA
TTCTCCAGGCTGGTGTTCATGTTGTCGTTGGAACTCCCGGTCGTGTTTTTGACATGCTTA
GAAGACAATCTCTCCGCCCTGACTGCATCAAGATGTTTGTCCTTGATGAAGCTGATGAAA
TGCTCTCCCGTGGTTTCAAGGATCAGATCTATGACATATTCCAGCTTCTCCCACCAAAGA
TTCAGGTTGGAGTGTTCTCTGCGACAATGCCTCCGGAAGCTTTGGAGATCACAAGAAAAT
TCATGAGCAAACCAGTGAGAATCTTGGTGAAACGTGATGAGCTCACACTTGAAGGTATCA
AGCAATTCTACGTGAACGTGGAGAAAGAAGACTGGAAGCTTGAGACTCTCTGCGATCTCT
ACGAGACTCTAGCCATCACTCAGAGTGTCATCTTTGTCAACACTCGTCGCAAGGTCGACT
GGCTCACAGACAAAATGAGAAGCCGTGACCACACAGTCTCAGCAACTCATGGAGACATGG
ACCAAAACACCAGAGACATCATCATGAGAGAGTTCAGGTCTGGCTCGTCTCGTGTTCTAA
TCACAACCGATCTCTTGGCTCGTGGTATCGATGTGCAGCAAGTCTCTCTAGTCATAAACT
TTGACCTCCCAACTCAGCCAGAGAATTACCTTCACCGTATCGGAAGAAGTGGAAGGTTCG
GGAGAAAGGGTGTGGCGATTAACTTTGTGACTCTTGATGATCAGAGAATGCTGTTTGATA
TTCAGAAATTCTACAATGTGGTTGTTGAGGAGCTTCCCTCAAACGTGGCTGATTTGCTGT
GAAGAAGAAGAAGAAGAAGAAGAAGAAAGGTTGCTTGTTTCGCAAATTTCTTATTTGATT
TTTGACCCGTCTCTCTCTCTCTGAATCATCGATACATCTTTTTCATTCTCTAGTATTCTT
CATCAACTCTATCGAACATATATATGTCTCTTCTGACCATATTTCTTTTTTATCAAATGC
AAT
>AT1G54670.1
GGGGATGTAGCTCAAATGGTAGAGCGCTCGCTTTGCATGCGAGAGGCACGGGGTTCGATC
CCCCGCATCTCCA
>AT1G08043-AT1G55270.1
ACTGTTTCAGTCTTTCAGAGTCATGCAAAGGAGAACTCACGTCTGGCCTTTAACAGATCA
CAGGCGAGACGAAGAGAGAGCAAGACAGTGAGGTGGATTCAAGAGTCTTGAAGATTTAGG
TTTCTTGAGCAAGAAGGAACATTTTCGAACATGGAAGCAGGTAAAGTCTTGGACACAAAT
CCGACGGAGAACACAACCGTGGCAGAGCTTGGATCCGATTCCATGGCGGTGATTGGTAGC
CAAAGGAAAGCTTCTTTAGCTTGGATTCCACGGACGTCTTTAACAGATCCGTAACTGAGT
TTTCCGGCGATATTCTTGCCGTAGAAAACGAGTTGATCGGAGAACTTGACGTAGCAACTG
GAAATCAGGTCAACGGTGAAATCGCCGTCGTCGGAGATAGTGTACGATTTGACGTTGTTG
GGAAGAAGACCTTTCGGGAATCCGTAGCGTGGGAGAAGATCGTGGATGTCATCGGCGGCG
AGAGATGGACGGTCGAGATTTAGAGAAGAGAAGAGATCGAGGTCGTTGGATTGAGAGAAG
ATCGGACGGCGGAGATTTAGGGAGGAGGAGAGAGATAAGAGAGAGAGGAAGAGACAGGAG
AAGAGTGCAAGCAAAGAAGAAGCCATTG
>AT1G08113.1
GTTCCCTGTGATGATTTAAAATCAATACCATGCTAATGTATATTGATAATTTTTATTTGA
TTTATAAGTGATTTGCTGAGGGAAC
>AT1G08117.1
TGGCGATGATGATAACATATTATCCCAGCTCATTATGAGACCTTTTGTGGTCAAGGAAAA
TAACTGTTTTCTATAACGTATCTGAGCCA
>AT1G56760.1
GTGGACGTGCCGGAGTGGTTATCGGGCATGACTAGAAATCATGTGGGCTTTGCCCGCGCA
GGTTCGAATCCTGCCGTTCACG
>AT1G56770.1
CCGACCTTAGCTCAGTTGGTAGAGCGGAGGACTGTAGTATCCTTAGGTCATTGGTTCGAA
TCCGCTAGGTCGGA
>AT1G56780.1
CCGACCTTAGCTCAGTTGGTAGAGCGGAGGACTGTAGTATCCTTAGGTCACTGGTTCGAA
TCCGGTAGGTCGGA
>AT1G56790.1
GTGGAAGTGGCGGAGTGGTTATCGGGCATGACTAGAAATCATGTGGGCTTTGCCCGCGCA
GGTTCGAATCCTGCCGTTCACG
>AT1G56800.1
CCGACCTTAGCTCAGTTGGTAGAGCGGAGGACTGTAGTATCCTTAGGTCATTGGTTCGAA
TCCGCTAGGTCGGA
>AT1G56810.1
CCGACCTTAGCTCAGTTGGTAGAGCGGAGGACTGTAGTATCCTTAGGTCACTGGTTCGAA
TCCGGTAGGTCGGA
>AT1G56820.1
GTGGACGTGCCGGAGTGGTTATCGGGCATGACTAGAAATCATGTGGGCTTTGCCCGCGCA
GGTTCGAATCCTGCCGTTCACG
>AT1G56830.1
CCGACCTTAGCTCAGTTGGTAGAGCGGAGGACTGTAGTATCCTTAGGTCATTGGTTCGAA
TCCGCTAGGTCGGA
>AT1G56840.1
CCGACCTTAGCTCAGTTGGTAGAGCGGAGGACTGTAGTATCCTTAGGTCACTGGTTCGAA
TCCGGTAGGTCGGA
>AT1G56860.1
CCGACCTTAGCTCAGTTGGTAGAGCGGAGGACTGTAGTATCCTTAGGTCACTGGTTCGAA
TCCGGTAGGTCGGA
>AT1G56870.1
CCGACCTTAGCTCAGTTGGTAGAGCGGAGGACTGTAGTATCCTTAGGTCACTGGTTCGAA
TCCGGTAGGTCGGA
>AT1G56880.1
GTGGACGTGCCGGAGTGGTTATCGGGCATGACTAGAAATCATGTGGGCTTTGCCCGCGCA
GGTTCGAATCCTGCCGTTCACG
>AT1G56890.1
CCGACCTTAGCTCAGTTGGTAGAGCGGAGGACTGTAGTATCCTTAGGTCATTGGTTCGAA
TCCGCTAGGTCGGA
>AT1G56900.1
CCGACCTTAGCTCAGTTGGTAGAGCGGAGGACTGTAGTATCCTTAGGTCACTGGTTCGAA
TCCGGTAGGTCGGA
>AT1G56910.1
GTGGACGTGCCGGAGTGGTTATCGGGCATGACTAGAAATCATGTGGGTTTTGCCCGCGCA
GGTTCGAATCCTGCCGTTCACG
>AT1G56920.1
CCGACCTTAGCTCAGTTGGTAGAGCGGAGGACTGTAGTATCCTTAGGTCACTGGTTCGAA
TCCGGTAGGTCGGA
>AT1G56930.1
CCGACCTTAGCTCAGTTGGTAGAGCGGAGGACTGTAGTATCCTTAGGTCACTGGTTCGAA
TCCGGTAGGTCGGA
>AT1G56950.1
CCGACCTTAGCTCAGTTGGTAGAGCGGAGGACTGTAGTATCCTTAGGTCACTGGTTCGAA
TCCGGTAGGTCGGA
>AT1G56960.1
CCGACCTTAGCTCAGTTGGTAGAGCGGAGGACTGTAGTATCCTTAGGTCACTGGTTCGAA
TCCGGTAGGTCGGA
>AT1G56970.1
GTGGACGTGCCGGAGTGGTTATCGGGCATGACTAGAAATCATGTGGGCTTTGCCCGCGCA
GGTTCGAATCCTGCCGTTCACG
>AT1G56980.1
CCGACCTTAGCTCAGTTGGTAGAGCGGAGGACTGTAGTATCCTTAGGTCACTGGTTCGAA
TCCGGTAGGTCGGA
>AT1G57000.1
GTGGACGTGCCGGAGTGGTTATCGGGCATGACTAGAAATCATGTGGGCTTTGCCCGCGCA
GGTTCGAATCCTGCCGTTCACG
>AT1G57010.1
CCGACCTTAGCTCAGTTGGTAGAGCGGAGGACTGTAGTATCCTTAGGTCACTGGTTCGAA
TCCGGTAGGTCGGA
>AT1G57020.1
CCGACCTTAGCTCAGTTGGTAGAGCGGAGGACTGTAGTATCCTTAGGTCACTGGTTCGAA
TCCGGTAGGTCGGA
>AT1G57030.1
GTGGACGTGCCGGAGTGGTTATCGGGCATGACTAGAAATCATGTGGGCTTTGCCCGCGCA
GGTTCGAATCCTGCCGTTCACG
>AT1G57040.1
CCGACCTTAGCTCAGTTGGTAGAGCGGAGGACTGTAGTATCCTTAGGTCACTGGTTCGAA
TCCGGTAGGTCGGA
>AT1G57050.1
CCGACCTTAGCTCAGTTGGTAGAGCGGAGGACTGTAGTATCCTTAGGTCACTGGTTCGAA
TCCGGTAGGTCGGA
>AT1G57060.1
GTGGACGTGCCGGAGTGGTTATCGGGCATGACTAGAAATCATGTGGGCTTTGCCCGCGCA
GGTTCGAATCCTGCCGTTCACG
>AT1G57070.1
CCGACCTTAGCTCAGTTGGTAGAGCGGAGGACTGTAGTATCCTTAGGTCACTGGTTCGAA
TCCGGTAGGTCGGA
>AT1G57080.1
CCGACCTTAGCTCAGTTGGTAGAGCGGAGGACTGTAGTATCCTTAGGTCACTGGTTCGAA
TCCGGTAGGTCGGA
>AT1G57090.1
GTGGACGTGCCGGAGTGGTTATCGGGCATGACTAGAAATCATGTGGGCTTTGCCCGCGCA
GGTTCGAATCCTGCCGTTCACG
>AT1G57100.1
CCGACCTTAGCTCAGTTGGTAGAGCGGAGGACTGTAGTATCCTTAGGTCACTGGTTCGAA
TCCGGTAGGTCGGA
>AT1G57110.1
CCGACCTTAGCTCAGTTGGTAGAGCGGAGGACTGTAGTATCCTTAGGTCACTGGTTCGAA
TCCGGTAGGTCGGA
>AT1G57120.1
GTGGACGTGCCGGAGTGGTTATCGGGCATGACTAGAAATCATGTGGGCTTTGCCCGCGCA
GGTTCGAATCCTGCCGTTCACG
>AT1G57130.1
CCGACCTTAGCTCAGTTGGTAGAGCGGAGGACTGTAGTATCCTTAGGTCACTGGTTCGAA
TCCGGTAGGTCGGA
>AT1G57140.1
CCGACCTTAGCTCAGTTGGTAGAGCGGAGGACTGTAGTATCCTTAGGTCACTGGTTCGAA
TCCGGTAGGTCGGA
>AT1G57180.1
GTGGACGTGCCGGAGTGGTTATCGGGCATGACTAGAAATCATGTGGGCTTTGCCCGCGCA
GGTTCGAATCCTGCCGTTCACG
>AT1G57200.1
CCGACCTTAGCTCAGTTGGTAGAGCGGAGGACTGTAGTATCCTTAGGTCACTGGTTCGAA
TCCGGTAGGTCGGA
>AT1G57210.1
GTGGAAGTGCCGGAGTGGTTATCGGGAATGACTAGAAATCATGGGGGCTTTGCCCGCGCA
GGTTTGAATCTTGCCGTTTACG
>AT1G57220.1
CCGACCTTAGCTCAGTTGGTAGAGCGGAGGACTGTAGTATCCTTAGGTCATTGGTTCGAA
TCCGGTAGGTCGGA
>AT1G57230.1
CCGACTTTAGCTCAGTTGGTAGAGCGGAGGACAGTAGAATCCTTAGGTCACTGGTTCGAA
TCCGGTAGGTCGGA
>AT1G57240.1
GTGGACGTGCCGGAGTGGTTATCGGGCATGACTAGAAATCATGTGGGCTTTGCCCGCGCA
GGTTCGAATCCTGCCGTTCACG
>AT1G57250.1
CCGACCTTAGCTCAGTTGGTAGAGCGGAGGACTGTAGTATCCTTAGGTCACTGGTTCGAA
TTCGGTAGGTCGGA
>AT1G57260.1
CCGACCTTAGCTCAGTTGGTAGAGCGGAGGACTGTAGTATCCTTAGGTCACTGGTTCGAA
TCCGGTAGGTCGGA
>AT1G57280.1
CCGACCTTAGCTCAGTTGGTAGAGCGGAGGACTGTAGTATCCTTAGGTCATTGGTTCGAA
TCCGGTAGGTCGGA
>AT1G57300.1
GTGGACGTGCCGGAGTGGTTATCGGGCATGACTAGAAATCATGTGGGCTTTGCCCGCGCA
GGTTCGAATCCTGCCGTTCACG
>AT1G57320.1
CCGACCTTAGCTCAGTTGGTAGAGCGGAGGACTGTAGTATCCTTAGGTCACTGGTTCGAA
TCCGGTAGGTCGGA
>AT1G57330.1
GTGGACGTGCCGGAGTGGTTATCGGGAATGACTAGAAATCATGGGGGCTTTGCCCGCGCA
GGTTTGAATCTTGCCGTTTACG
>AT1G57340.1
CCGACCTTAGCTCAGTTGGTAGAGCGGAGGACTGTAGTATCCTTAGGTCATTGGTTCGAA
TCCGGTAGGTCGGA
>AT1G57350.1
CCGACCTTAGCTCAGTTGGTAGAGCGGAGGACAGTAGAATCCTTAGGTCACAGGTTCGAA
TCCGGTAGGTCGGA
>AT1G57360.1
GTGGACGTGCCGGAGTGGTTATCGGGCATGACTAGAAATCATGTGGGCTTTGCCCGCGCA
GGTTCGAATCCTGCCGTTCACG
>AT1G57370.1
CCAACCTTAGCTCAGTTGGTAGAGCGGAGGACTGTAGTATCCTTAGGTCACTGGTTCGAA
TTTGGTAGGTCGGA
>AT1G57380.1
CCGACCTTAGCTCAGTTGGTAGAGCGGAGGACTGTAGTATCCTTAGGTCACTGGTTCGAA
TCCGGTAGGTCGGA
>AT1G57390.1
GTGGACGTGCCGGAGTGGTTATCGGGAATGACTAGAAATCATGGGGGCTTTGCCCGCGCA
GGTTTGAATCTTGCCGTTTACG
>AT1G57400.1
CCGACCTTAGCTCAGTTGGTAGAGCGGAGGACTGTAGTATCCTTAGGTCATTGGTTCGAA
TCCGGTAGGTCGGA
>AT1G57430.1
CCGACCTTAGCTCAGTTGGTAGAGCGGAGGACTGTAGTATCCTTAGGTCACTGGTTCGAA
TCCGGTAGGTCGGA
>AT1G57440.1
CCGACCTTAGCTCAGTTGGTAGAGCGGAGGACTGTAGTATCCTTAGGTCACTGGTTCGAA
TCCGGTAGGTCGGA
>AT1G57470.1
CCGACCTTAGCTCAGTTGGTAGAGCGGAGGACTGTAGTATCCTTAGGTCACTGGTTCGAA
TCCGGTAGGTCGGA
>AT1G57480.1
GTGGACGTGCCGGAGTGGTTATCGGGAATGACTAGAAATCATGGAGGCTTTGCCCGCGCA
CGTTTGAATCTTGCCGTTTACG
>AT1G57490.1
CCGACCTTAGCTCAGTTGGTAGAGCGGAGGACTGTAGTATCCTTAGGTCACTGGTTCGAA
TCCGGTAGGTCGGA
>AT1G57500.1
CCGACCTTAGCTCAGTTGGTAGAGCGGAGGACTGTAGTATCCTTAGGTCACTGGTTCGAA
TCCGGTAGGTCGGA
>AT1G57510.1
GTGGACATGCCGGAGTGGTGTTATCGGGCATAACTAGAAATCATGTGGGCTTTGCCCGCG
CAGGTTCGAATCATGCCGTTTACG
>AT1G57520.1
CCGACCTTAGCTCTGTTGGTATAGCGGAGGACTGTAGTATCCTTAGGTCACTGGTTCGAA
TTCGGTAGGTCGGA
>AT1G57530.1
CCGACCTTAGCTCAGTTGGTAGAGCGGAGGACTGTAGTATCCTTAGGTCACTGGTTCGAA
TCCGGTAGGTCGGA
>AT1G08157.1
ATTGAATATGTTGGTTACTAT
>AT1G58525.1
ATGAAGCTTCAAATTCTATTGCTTGCTTTGGTTTTAATCGCTGTTGAAGCGAATGCAGTC
AAGCAAGGGATAAACGCAACGATCCCAGCGCTAATAGTTTTTGGAGATTCAATAATGGAT
ACAGGAAATAACAATAATCTTCCGACTCTTCTTAAATGTAACTTTCCTCCATATGGTAAA
GATTATCCTGGAGGCGACGCCACTGGAAGATTTTCTGATGGAAGAGTTCCTTCTGATCTT
ATTGCGGAAAAGTTGGGATTGGCTAAGACATTACCAGCATATATGAATTCATATTTGAAG
CCTGAGGATCTTCTTAAAGGTGTAACATTTGCATCTCGAGGAACTGGTTATGATCCATTG
ACAGCAAAAATTATGTCAGTGATATCGGTATGGGATCAACTCATATATTTCAAAGAATAT
ATATCAAAGATCAAGAGGCATTTCGGAGAAGAAAAAGCCAAAGATATCTTGGAACATAGT
TTCTTTCTTGTGGTGTCTAGTAGCAATGACCTTGCTCACACTTATTTAGCTCAAGCTCAT
AGATATGACCGTACCTCTTATGCCAATTTCTTGGCTGACTCTGCTGTCCATTTCGTGAGA
GAATTACATAAGCTTGGAGCTCGAAAAATTGGAGTGTTTAGTGCAGTCCCCGTTGGTTGT
GTTCCATTACAAAGAACAGTTTTTGGAGGTTTTTTTACAAGAGGATGTAATGAACCTCTA
AACAACATGGCAAAACAATTCAACGCAAGACTTTCTCCAGCATTAGATTCTTTAGATAAA
GAGTTGGATGGTGTTATCCTTTACATTAATGTTTATGATACTCTTTTTGACATGATCCAA
CACCCTAAAAAATACGGATGTTGCGGTAAAGGACTGCTCACAATATCCTATTTATGTAAC
TCATTGAACCCATTTACGTGTTCTAATTCTTCATCATACATATTTTGGGATAGCTATCAT
CCATCTGAAAGAGCTTATCAAGTTATCGTCGACAATTTACTCGATAAATATTTGAGCAAA
GTCTATTGA
>AT1G59312.1
GTTTAAAGAAAGACGAAAACATGGAGAGTTGTTGACGCAGAGAGTTACTTAGATGCTTCA
CCCAAGAAGAGTCCTCATAAAATCAAAGCATCTCTCTTCTTCCTAAACGTCGACGAGAGG
AGAGTTCTTGGCGCCATTAAGATTCAGAAGATGGAAGAGATTGTTTTTGAAACAAAAGAT
GCAGTTGATTGGTCATATAGAAGCGAAGGAGTTGTTAATTTGGTTCTCGCTTACTCTGGA
TCATCTCCCACTTTCTTGGGAAAGGTGATGAGGATAAAAAAATTACGAAACACTAGGAAT
GAAAATAGAGACCGAAGTGGAAGTTGTCTTACGACCCAGGAAAAGCTTATTTGGGGAGAG
ATTAAGGATCTTGTATCTTGCCAAAACAAGGAGATTGTGGACTATTTGTTTGTCAAACAT
GTCATGAAACCTTTGTTGGGTCACAAATATGTTACTCCTGGAATTTGCCTTCCTGTAGAA
AAGGAGTTTCTTGAGTCTGTTAAGAAGATAGTGACGTCTCAGCGTCATTCTTGGCGAGCT
AATACACTCAGTGTGGATACTAACCGCAGTTTCGCGCTTCTCATGGATGATTTGACCATT
TTCTCCCATGGTCAAGTTGAGGATCATAAACCATGCTTAACTGTTGAAATAAAGCCCAAA
TGTGGATTTCTTTCATCTTCAAGTTTCATAGCGGAAGAAAATGTTATCAAGAAGAGTATA
AGTCGCTTCGAAATGTACCAAGTTCTAAAGCTTAGGGAAAACCAGATATCACAAATCAGT
GAATATGATCCCTTAGACCTTTTCTCTGGATCCAAAGATAGAATACACAAAGCAATAAAA
GCGCTCTACTCGACTCCTCAAAACAGTTTACAAGTGTTCTTGAATGGTTCTCTAGTATTT
GGAGGCTTCCGTGGTGGTATATGCAAAACAACCTCAAAGCTTGAATTAGCTTTTGAGCAT
ACACTCAAAGATTTCTTCAAAACCGAAGATGACTGCGGCCTACGTGCAAATGCTTTCATA
GAGCTTGTTGCAGAAACTGTTTACGCATCTGGAGCTTTAGATCAGCTTCTTGAGGTTCAA
AAGCTTGACAAATATAACATCGAGGGAGCGATTCACGCGTACTATGACTTAGTTGACCAG
CCATGTAAAGCGTGCCAAGAGTTGGAAAGTAGTAAATTATCGAATCAGTTTGGTTCCATG
CATTCATTGCCACAGGATGAGAAAGTAAATATTTTGAAGGATTTTCTAATATCTTCCACT
GCTATAGATTGTAGTGTAATGATAAGTTTTAGACCAATAGAGACTGGGCTCTCAAGATCC
TCTTCCCACGGTAACATTCAACTTGAATCAACAAAGCAAGAATTTGAGTATAAGATACAC
TTCATTGATCTTGATATGAGACCTTTAAAGAGAATGGAAGCCTATCACGAATCAGACAAG
AAGATCACAAAAACATACCAGGAGATGCTCAAGAAGAAGAAAGGAGATCAACCTCGGCGC
TTCTAGAACTACAAAGCTATAAGAATCAGATTTCATATCTCATAAGAGTATTTTATGTTT
CGTAACAATTTCCTACTGTTTTCACTTGTATCAATTCATAAGACTCAATCTAAGCATTAA
AGCATCATGTTAACAAATCCAAGGAAAGGGGAATACATGTATGTACTATGTTTGTTTTTA
AAATGGTTATTATAAAATAAGTTGAGA
>AT1G59312.2
ATGATTTGGTCATTGCTCAAGATTTACGTTTTGATGCTATGTACAATCAGCACTGTGTAC
AATACGTTCTTGTTAATAGTTTGTGTTGTTGGGTGTTGTGTTCAGATGGAAGAGATTGTT
TTTGAAACAAAAGATGCAGTTGATTGGTCATATAGAAGCGAAGGAGTTGTTAATTTGGTT
CTCGCTTACTCTGGATCATCTCCCACTTTCTTGGGAAAGGTGATGAGGATAAAAAAATTA
CGAAACACTAGGAATGAAAATAGAGACCGAAGTGGAAGTTGTCTTACGACCCAGGAAAAG
CTTATTTGGGGAGAGATTAAGGATCTTGTATCTTGCCAAAACAAGGAGATTGTGGACTAT
TTGTTTGTCAAACATGTCATGAAACCTTTGTTGGGTCACAAATATGTTACTCCTGGAATT
TGCCTTCCTGTAGAAAAGGAGTTTCTTGAGTCTGTTAAGAAGATAGTGACGTCTCAGCGT
CATTCTTGGCGAGCTAATACACTCAGTGTGGATACTAACCGCAGTTTCGCGCTTCTCATG
GATGATTTGACCATTTTCTCCCATGGTCAAGTTGAGGATCATAAACCATGCTTAACTGTT
GAAATAAAGCCCAAATGTGGATTTCTTTCATCTTCAAGTTTCATAGCGGAAGAAAATGTT
ATCAAGAAGAGTATAAGTCGCTTCGAAATGTACCAAGTTCTAAAGCTTAGGGAAAACCAG
ATATCACAAATCAGTGAATATGATCCCTTAGACCTTTTCTCTGGATCCAAAGATAGAATA
CACAAAGCAATAAAAGCGCTCTACTCGACTCCTCAAAACAGTTTACAAGTGTTCTTGAAT
GGTTCTCTAGTATTTGGAGGCTTCCGTGGTGGTATATGCAAAACAACCTCAAAGCTTGAA
TTAGCTTTTGAGCATACACTCAAAGATTTCTTCAAAACCGAAGATGACTGCGGCCTACGT
GCAAATGCTTTCATAGAGCTTGTTGCAGAAACTGTTTACGCATCTGGAGCTTTAGATCAG
CTTCTTGAGGTTCAAAAGCTTGACAAATATAACATCGAGGGAGCGATTCACGCGTACTAT
GACTTAGTTGACCAGCCATGTAAAGCGTGCCAAGAGTTGGAAAGTAGTAAATTATCGAAT
CAGTTTGGTTCCATGCATTCATTGCCACAGGATGAGAAAGTAAATATTTTGAAGGATTTT
CTAATATCTTCCACTGCTATAGATTGTAGTGTAATGATAAGTTTTAGACCAATAGAGACT
GGGCTCTCAAGATCCTCTTCCCACGGTAACATTCAACTTGAATCAACAAAGCAAGAATTT
GAGTATAAGATACACTTCATTGATCTTGATATGAGACCTTTAAAGAGAATGGAAGCCTAT
CACGAATCAGACAAGAAGATCACAAAAACATACCAGGAGATGCTCAAGAAGAAGAAAGGA
GATCAACCTCGGCGCTTCTAGAACTACAAAGCTATAAGAATCAGATTTCATATCTCATAA
GAGTATTTTATGTTTCGTAACAATTTCCTACTGTTTTCACTTGTATCAATTCATAAGACT
CAATCTAAG
>AT1G59359.1
ACTTCATCGAAAATGGCGGAAAGAGGAGGAGAAAGCGGCGCAGAGCGTGGCGGTGACCGT
GGTGACTTCGGGCGTGGATTCGGCGGTGGACGTGGAGGTGGCCGTGGCCGTGATCGTGGT
CCAAGAGGCCGTGGAAGACGTGGAGGCCGTGCCTCGGAAGAAACGAAATGGGTTCCAGTG
ACCAAACTAGGTCGTCTAGTGGCTGACAATAAAATAACGAAGCTAGAGCAGATCTATCTT
CATTCTCTCCCAGTAAAGGAGTACCAAATCATAGATCATCTTGTTGGTCCTACGTTGAAA
GACGAGGTTATGAAGATCATGCCTGTTCAGAAACAAACCAGAGCTGGTCAAAGGACTAGA
TTCAAGGCCTTTGTTGTTGTTGGTGATGGAAATGGTCATGTTGGTTTGGGTGTCAAGTGT
TCTAAGGAAGTTGCTACTGCCATTAGAGGAGCTATTATTCTTGCTAAGCTATCAGTGGTT
CCGGTGAGGAGAGGTTATTGGGGGAATAAGATTGGGAAGCCACACACTGTGCCTTGTAAG
GTTACTGGTAAATGTGGTTCTGTTACTGTGAGAATGGTTCCTGCTCCGAGAGGTTCTGGT
ATTGTTGCTGCTAGGGTTCCTAAGAAGGTTCTTCAGTTCGCTGGTATTGATGATGTCTTT
ACTTCTTCAAGAGGATCTACCAAAACCCTTGGAAACTTTGTCAAGGCTACATTCGATTGC
TTACAGAAGACATATGGGTTCCTTACACCAGAGTTCTGGAAAGAGACTAGATTCTCCAGA
TCGCCGTACCAAGAGCACACTGATTTCCTGTCGACTAAGGCTGTTTCTGCAACCAAGGTT
ATCACTGAGGGTGAAGACCAAGCTTAAGACCTTCATGAGATGAGTTTGGTTTATAGGTTT
TGGTTATCGCAAATATTTATCTTTCCGGTCTTGTTTCTTGGTTGTCTTTTATCAGTTTTT
GATATTGGAGTTTCAGTTACAAGGATAATCATAATTTAGTTATGTTTGGCTTTTGTTAGA
TATTTGCTTCCATGAAATGACATTTTGCAATAATGCATGTCTATTTCT
>AT1G59406.1
CTAACAACTATCATGCTCAGAGATAATTTTAGAAACCCAACAAACAGAAACAAGATATAT
AAGCATACACACATGTCTTCAAATTTGTAAAACAACAAGCCAATCTCCACCATAAAAGTA
AACGAACCAAAGAAGACAATGAAGATTCAAATATTATTGTTCGCTTTGGTTTTAATCTTC
GTGGAAGCTAATGCAGCGACGCAAGGAAAAAACACAACAATCCCAGCACTAATAGTTTTT
GGAGATTCAATAATGGATACAGGAAATAACAATAATCTTCCCACTCTTCTAAAGTGTAAC
TTTCCTCCATATGGAAAAGATTATCCTGGAGGCTTCGCTACTGGAAGATTTTCTGATGGA
AGAGTTCCTTCTGATCTTATTGCGGAAAAGTTGGGATTGGCTAAGACATTACCAGCATAT
ATGAATCCGTATTTGAAGCCAGAGGATCTTCTTAAAGGTGTAACATTTGCATCTGGAGGA
ACTGGTTATGATCCATTGACAGCAAAAATTATGTCAGTAATATCGGTGTGGGATCAACTC
ATAAATTTCAAAGAATATATATCAAAGATCAAGAGGCATTTCGGAGAAGAAAAAGCCAAA
GATATCTTGGAACATAGTTTCTTTCTTGTGGTGTCTAGTAGCAATGACCTTGCTCACACT
TATTTAGCTCAAACTCATCGATATGATCGTACCTCTTATGCCAATTTCTTGGCTGACTCT
GCTGTCCATTTCGTGAGAGAATTACATAAGCTTGGAGCTCGGAAAATAGGAGTGTTTAGT
GCAGTCCCCGTCGGTTGTGTTCCACTCCAAAGAACAGTTTTTGGAGGTTTTTTTACAAGA
GGATGTAATCAACCTCTAAACAACATGGCAAAACAATTTAACGCAAGACTTTCTCCAGCT
TTAGATTCTTTAGATAAAGAGCTAGATGGTGTTATCCTTTACATTAATGTTTATGATACT
CTTTTCGACATGATCCAACACCCTAAAAAATACGGTTTTGAGGTAGCTGATAGAGGATGT
TGCGGTAAAGGATTGCTTGCGATATCCTATTTGTGTAACTCATTGAACCCATTTACGTGT
TCTAATTCTTCAGCATACATATTTTGGGATAGCTATCATCCATCTGAAAGAGCTTATCAA
GTTATCGTCGACAATTTACTCGACAAATATTTGAGCAAAGTCTATTGATGTTGAACATCT
GAATATTGTTTTTTTGTTCTTTTTATTCTCATTCTCTTATGTATACATTCATTACTCAAT
TTTTTAATGTACTATACTATATCTTTA
>AT1G59570.1
GTGGACGTGCCGGAGTGGTTATCGGGCATGACTAGAAATCATGTGGGCTTTGCCCGCGCA
GGTTCGAATCCTGCCGTTCACG
>AT1G59880.1
GGGCGTTTGGTCTAGTGGTATGATTCTCGCTTAGGGTGCGAGAGGTCCCGAGTTCAATTC
TCGGAACGCCCC
>AT1G60580.1
GCACCAGTGGTCTAGTGGTAGAATAGTACCCTGCCACGGTACAGACCCGGGTTCGATTCC
CGGCTGGTGCA
>AT1G60820.1
GCACCAGTGGTCTAGTGGTAGAATAGTACCCTGCCACGGTACAGACCCGGGTTCGATTCC
CGGCTGGTGCA
>AT1G61020.1
GACCGCATAGCGCAGTGGATTAGCGCGTCTGACTTCGGATCAGAAGGTCGTGGGTTCGAC
TCCCACTGTGGTCG
>AT1G61880.1
GGATCCGTGGCGCAATGGTAGCGCGTCTGACTCCAGATCAGAAGGTTGCGTGTTCGATTC
ACGTCGGGTTCA
>AT1G62886.1
ATGGTTAACTCAATCAAAGGAGTCTTCATCTCATGTGATGTTCCCATGGCACAGTTCATT
GCACATTTGAACAATTCGTTGCCTGCTTCACAGAAGTTCATAATTCAAGTACTGAAACTG
GACACTACTAGTATGTTTGTGAAGCCATATGCTGAGGAGATGATCCGTGATGCCGTCATC
AAGTTCAGGGACGAAAACTCTTACGCAAAGGCGAATTGA
>AT1G62890.1
ATGGCTTTGTTGACTAAGGTTACTTGGAACAACATCGGAATGCATCAGCCACAAACGAAT
TGGTACAAGGGCGTATGGTTCCCCTACTCAACGCCCAAGTACTCTTTTCTTTTGTGGCTC
ACAATCCAAAACAGACTATCCACAGGGGATCACATCAAAGCATGGAACTCTGGGCAACAA
GTCACCTGCACACTCTGCGGCAATGCTGAAGAAACACGGAATCTCCTATTCTTCTCATGC
CATTACACCTCCGAAGTTTGGAGAACCCTTACGCAGCGGCTCCTGTCCAACGACTACTCT
CGTGACTGGAACCGTCTCCTTCCTCTGCTCTGCAATACAAATATGCCAACGGATCTTCTC
TTTTTGTTTCGGTATGTCTTCCAAGCCTCTGTTTACCACATATGGCGAGAAAGAAATGCC
CGACGACACGGAGAAATCAGCTCACCACCAAACCGGCTCATAAAGTTCATAGACAAGAAT
GTTCGCAATAGAATCAACTCAATTCGAGACACTGGAGATCATAACTACAACGCTTGCCTG
CAGCTATGGTTCTCCACGAGGCCTCTTTCATCCACACACTCTCTCTGA
>AT1G63055-AT1G63057.2
ATCAACATTCACAATTCACAAAAAATACTTGTTCAGTTATTAAAGATAAATCTCTCAGAA
AAGAAAAAAAAAAAATGGTGAACACAAAAATTGTAGCCTTGTTAATGGTGGTGATGATGG
TAACAATGGGAATGGAGAACATTTTGGTTCAGGCAAATCGTCGTCATCATCATTCTCCTT
CCCCTTTTCCTTCATCTGATTTTGATGATAGTGGTTCAAAATCTCCTTCTCCTTCACCAA
AATCAAAAGAAAAGTCATCAACATATTGCATGATTGGCTGTTCTTTTGAGAAGTGCTTTC
ACCATGGAAAAAGCTCAAGCGATGTGGAAAAGTATGACTTATGCATGAAAAAATGTTCGA
AGATATGCAACAAGAAGAAGGAAAGCGATGACATATATGTCTAAATTACTAAAGAGCAAA
TGATTGTTGTTTCGCATCTACTATGCCTTTGTCTTATTACTTACTCATCAGATGTATATC
TCTCATAATATTTTTTTATGAGACGTAATCATTAATAAATATATATAAAGGATATAATAA
ACATTGATAGTTTCTTTAAACAATAACTAGAATTATGTTCATGTTATGCAGAGGTAAATT
AAATGTTAATTTATAACATATATTAAAA
>AT1G63990.1
TTCAAAAAAGCGGAATCGGAAAAAAAATCTCAAAATGGAGGAAAGTTCAGGACTATCATC
GATGAAGTTCTTCTCCGATCAACACCTCTCTTACGCTGACATTCTTCTTCCTCACGAAGC
TCGTGCTAGAATCGAAGTTTCTGTTCTCAATCTCCTCCGAATTTTGAACTCCCCAGATCC
AGCTATCTCCGATCTCTCTCTGATCAATAGGAAGAGAAGCAATAGTTGTATAAACAAAGG
GATACTCACAGATGTTTCATATATATTCCTCTCTACTTCGTTTACTAAGAGTTCATTGAC
GAATGCTAAAACAGCTAAAGCTTTTGTTCGTGTGTGGAAAGTTATGGAAATATGCTTTCA
GATTCTGCTTCAAGAGAAACGAGTCACACAAAGAGAGCTCTTCTATAAGTTGCTTTGTGA
TTCACCTGATTACTTTTCATCTCAGATTGAAGTTAACAGAAGTGTCCAAGATGTGGTAGC
ACTTCTACGTTGTAGTAGATACAGTCTTGGTATTATGGCTTCAAGCAGAGGCCTTGTTGC
TGGAAGGTTATTTCTACAAGAACCAGGTAAGGAAGCTGTAGATTGTTCGGCCTGTGGTTC
TTCAGGTTTTGCTATAACTGGAGACTTGAATTTGCTAGACAATACCATCATGAGAACTGA
TGCTCGTTATATCATTATTGTGGAAAAGCATGCGATCTTTCATCGGCTCGTGGAAGATCG
TGTGTTCAATCACATTCCTTGCGTGTTCATCACAGCGAAAGGGTATCCGGATATTGCCAC
AAGGTTTTTCCTCCACCGGATGAGCACAACTTTTCCTGATCTGCCAATTCTTGTTCTAGT
TGATTGGAATCCAGCTGGGTTAGCTATACTATGCACCTTCAAGTTTGGAAGCATAGGGAT
GGGACTTGAAGCATACAGATACGCTTGCAATGTGAAGTGGATTGGTCTCCGAGGAGATGA
TCTGAATCTGATACCAGAAGAGTCTTTGGTTCCCTTAAAGCCAAAAGATTCACAGATTGC
TAAGAGCTTATTGTCCTCCAAAATATTGCAGGAAAACTACATAGAGGAGTTGTCACTGAT
GGTTCAAACTGGTAAAAGAGCGGAAATTGAAGCTCTCTATTGTCATGGTTATAATTATCT
CGGTAAATATATAGCTACCAAGATCGTGCAAGGCAAATACATATAACACTTAAAACACCA
ACATGTAAGGTCTTCCACCAATAAAGATGCGTTTGCTTTATATTGGTTCCAAATATAAGA
GAGTAACTTATTAGGGTGAAGTTTTATGCAAACTCTAATAGAATGTAAAAATAGATTACA
ATCAAATCAAAATTTTCCAAACTGAAGTATGATCTTTGTTTACATATGGCATTGTGATGA
TTTAGTAACAAAACTTGTCCTAATCTCCACTTTCCTATGCAGGTATAATGATAATTCCAA
CCAAAAATTCTCGCTCACTTCTTGCTTGATACAAGACTAATCTTCTTTCCCTCCACAACA
AACTTGCCACTTCGCTCCAGCTGCAACAAGGACGTTAGAACAATATCAGTAAGAATGACA
AACTTTGGAACTTTGTGTAGAATATGAGAATCCCACTTTAAAATGATTATGTTTACTAAC
TTCACTATCACACTTCTTTAATCTCAAATATAATGAATTTCATACGC
>AT1G08687-AT1G08697.1
CTCCACCTCTTGCTTCTATATAACTCATCTCATATGTCTCTATAAAATCCCACTAAATTT
TATGTCTTGCTAATCTTAAGTTTTTTAAGGAAAAACAAAAAACAAATATGAGCTATAATA
CAAAGTTAGTAGTTCTCATTTTTCTTCTTTTCACTATCACCTCCACTGATGTATCAAACG
CCACCCCTCGTCATTTTGTGAATCTCAGGTCGGAGAAGGAGGATGTCAAAATAAAGGAGA
GAGAGCTTGTGGAGTTTCATCTAGACTATGCAAGAACAGGAGCCAATCAAGATCATGAAC
CAGGGAAAGGAAGACCATAAAAGTTAACTTAAACCAATTCAAAAAATAATCCATAAACGT
ATATATACTATTTTTACCAATATGCTTTTTGTACGTGGAAAAAATCATGCATACATATAT
GATGTAATGGACCAAGCTTTTGGGAAATATTAAAGTTTTTTTTTTTTGTGCAAAAGGGAA
ATATTAAAGTTATAAAAGAAAAAGATATGTATGCATGCATATAAATTAAGGTTTTATCAT
GTGAGATATTGATTTTAAGTCATTGACATT
>AT1G08723-AT1G64633.1
AGAAGAAGAAGAAGAAGAAAGGAGGGATGATGATTGGTGGTTACAGAAGGGTGAGGAGAT
GGAAGGAGATTGGATCGGAGAAGGCCTCACGGGCGAAGCAATAGGAGTCGATCGCCGATC
GGAATCGAGATCGGGAACAGAGGAGTGTGGCGGCCATCTCCGAGATGATGACGGTGGTGA
GATGGTTCTGCGTTTGTGTCAGCGTCGTGTCTCTTATTATTGTTATTGGATAGAAGAAGA
AGAGCATCTCCTCCATTCATCAACCATCCACCATTGCTTTTAGACAACGACCGATGAAGA
AGCTTCAATTTCGCCACCAAATTTCACAAATATCAACAAAAATCAATTTCTCTCTCTCTC
TCGAAACCCTAAAAACAGATTGAGGATTTGATCTTTGTTCAACTTTT
>AT1G64633.1
ATG
>AT1G65350.1
ATGCAGATTTTTGTCAAGACTTTGACAGGCAAAACCATCACTTTGGAGGTTGAAAGTTCT
GATACTATTGACAATGTTAAGGCTAAGATCCAGGATAAGGAAGGAATCCCTCCGGATCAG
CAGAGGCTTATCTTTGCCGGTAAGCAGCTTGAAGACGGTCGCACACTCGCTGATTACAAC
ATCCAAAAGGAGTCCACCCTCCATTTGGTGCTTCGTCTCAGAGGTGGTATGCAGATATTT
GTGAAGACCCTCACTGGAAAGACAATCACTTTGGAGGTTGAGAGCTCAGACACCATCGAT
AACGTGAAGGCTAAGATTCAGGACAAGGAAGGTATCCCACCAGACCAACAGAGACTCATC
TTCGCTGGGAAACAGCTTGAGGATGGTCGCACACTTGCTGACAATATCCAGAAGGAGTCT
ACGCTTCACCTTGTGTTGCGTCTTCGTGGTGGTATGCAAATCTTTGTGAAAACTTTGACA
GGCAAGACCATTACCTTGGAGGTTGAGAGCTCAGACACAATTGATAATGTCAAAGCTAAG
ATTCAGGATAAGGAATGGATCCCACCAGACCAACAGAGACTCATCTTTGCTGGTAAACAG
CTCGAGGATGGAAGGACTTTGGCTGATTACAACATCCAGAAAGAGTCTACTCTTCACCTT
GTATTGCGTCTTCGTGGTGGTATGCAAATCTTTGTGAAAACTTTGACAGGCAAGACAATT
ACCTTGGAGGTTGAGAGCTCAGGCACAATCGATAACGTCAAGGCTAAGATACAGGACAAG
GAGGGGATTCCACCAGACCAACAGAGACTCATCTTCGCTGGGAAACAGCTCGAGGGAGGA
CCGGGGGGGGGGGGGGGACACTTCCAAAAGGCAGAAGCATTGGCTTTTTTGGCTGATTAC
AACATCCAGAAGGAATCGACTCTTCACTTGGTTCTTCGTCTTCGTGGTGGAAGCTTCTGA
>AT1G65346-AT1G65350.2
ATGTCATCGCTTATTCTTTCAACATTTGCGGAGCGTCTCACTGAACTGGGTCAAAGAACT
ACCTTCCTGGAGCTACCTCCTTACTTAGATCGTTCGTTCCCCAATTCAAACTCGGGCAAA
GTTGTCCAGACTAAGCAAGGCTCGATGGAATTGAGGTTCGATGTAATTGACCTGCCTTAT
GTTGGACTTCCCAACTTACCTAGCGGAAGAAAAGGGCTAGGACCTATAAATATAAATATG
TATAGGTCACTTCCACCAACAACTCAAGCTATTTCTTACTGGGATTCTCCACAAGTACTA
GAAAGTATGGGATCTCTACAACTTGTTCCACAAACTCAAACTATCGGTCAAGGAAGCATA
CGCCTCTAA
>AT1G65830.1
GTGGACGTGCCGGAGTGGTTATCGGGCATGACTAGAAATCATGTGGGCTTTGCCCGCGCA
GGTTCGAATCCTGCCGTTCACG
>AT1G08793-AT1G65960.14
ACACTTAGTTTTGTACAACATTTGTACAAATTTAAGTGTACG
>AT1G08813-AT1G66100.1
ATTTGTACACCTAGATCTGTA
>AT1G66795.1
TTGACAGAAGATAGAGAGCACGCTCTCTAGCCTTCTGTCATC
>AT1G67430.2
TCTTCACAAATCTCACATCTCTTCTGCAGCCGATTCTTCTATTAGCCGCCATGGTGAAGT
ACTCGCAAGAACCCGACAATCAGACCAAGTCTTGCAAGGCTAGAGGATCCGATCTTAGGG
TTCACTTCAAGAATACTAGGGAAACAGCGCACGCAATCAGGAAGCTACCATTGATCAAGG
CGAAGAGGTACCTTGAGGATGTGATAGCTCACAAGCAAGCAATTCCCTTCACACGTTTCT
GCAGAGGTGTTGGGAGAACTGCTCAAGCTAAGAACAGGCACTCTAATGGTCAAGGACGTT
GGCCAGCCAAGTCTGCTCAGTTTGTTCTTGATTTGCTCAAGAACGCTGAGAGCAATGCTG
AGTTGATTTTGTCAGAGAAGGAAGAGCCTGTCAAAAAAGAGCCGGAGACTCAGTTGGCTG
CCAAGTCCAAGAAATCAGCAGCTTAAGCTTTCTTTCTTTATTTTCATGTCCCTTGTGTTC
TTGAACGAGATTTTGTTCTCTTTTTTCTTTAGCTCGAATCGTTTTGTAAGACAATGGATA
GATTTATCTTGGAAATTTTCGTTCTATGACTTATGAAATCAGTGATCATGGTTCTGCAAG
TTTTGGTT
>AT1G68770.1
GGGCATTTGGTCTAGTGGTATGATTCTCGCTTAGGGTGCGAGAGGTCCCGAGTTCAATTC
TCGGAATGCCCC
>AT1G68860.1
GGCCCATTAGCTCAGTTGGTTAGAGCGTCGTGCTAATAACGCGAAGGTCGCAGGTTCGAA
ACCTGCATGGGCCA
>AT1G68935.1
AGCACCGGACCACACAATCTTCCCCCAAATCTCGCCTCCATCGCCTCTCTCCACGGAAAT
CTCAGCACACCAATCATGGGACTTATCTCTCTTTACTTTCAATATTTTCTCACTTTCTAA
TCCTATCCTTCTAATTTTATTTAGATGTCAATCATTGTGAATAGGATTATGAGCCTGCTT
AGTTGCATTGGACTCCAATTGGGTGAATTGGCTAAGAAATTTCGACATGGTGCATTCATA
TAATTCGACTGCAACCTCTATAAAGCTGGAAAACATGAATGAACATACGCCTCTGTGGAT
TGCACAGATCTCTATCTGCTTCTTTTTGGATGAACGGAGGGAGAAAGACCTAGGCATACT
CAGTGATCCCATGAATTTTGTGCTCCTAGGTACATCATTTGGGGCTCGTACAGTGTAGTT
GTGAATCTCACTAAGATGCCAACGAGACCTTCCAAGAAATCAGTTGCATACCTGCTTGTT
CGTGCTCCACTTCTTTGAATCAGATGGATTGCATGCAGAATTTCAGACACTATGCTCTCG
TTGACCAGTGCTAAATTAAGAGTCAGATTCTGATGAGGAAGTTTAGCAAGTAACTTGGCT
GAAACAGCATGCTTTTCTGTTATTTGATTTGCTTCTACTGGGCACTGGATAAGATTCTCT
GGCTGACCTCTAGTTTTACATAGTCTCTCTGATAGCGTGTGACCGATGTAGGGGGTAAGG
GCTATTAGAAGTTTTAATGCTCCAACCCCTAATTCGTCATGAGGATTGTTGATGAGTTCT
ATCATGGCAAAGCTTGCGTCGGTTTCTTTGATCA
>AT1G68937.1
ATGGACCTCAACAACGATCCAATTAGTGCAAAAGGAAAAAAACAAGAGAAGATTGAAGAA
AGTCTTACCGACATCCCATTTGTTCAAAGCTGGTCTTGTCTTACTCTGCTTACCAAGTCT
CCAACTGTAACTTCATCAAGCAGAAGACTTGAAGGACACACTTGGTCCTCTGTTTCAGAG
AAGTTGGAACCCACTAAAGATTGGTCAGACCACAAACCAAAAGAAGGATTCGGTAGGTAC
TGTCCAATGTCACTATCTTGCTTTCTTTTATGGATAAAATCTTGA
>AT1G68970.1
GCGGGGATAGCTCAGTTGGGAGAGCGTCAGACTGAAGATCTGAAGGTCGCGTGTTCGATC
CACGCTCACCGCA
>AT1G69130.1
GGCCTATTAGCTCAGTTGGTTAGAGCGTCGTGCTAATAACGCGAAGGTCACAGGTTCGAT
CCCTGTATAGGCCA
>AT1G69280-AT1G69290.1
GAAATGATTGCTCAGGGAGGAGGATCTGTAGGGATTGGGGTTTATGTGCCAATCTTAAAA
GCTTATTGCAAAGAGTACAGAACAGCTGAAGCTACTCAGCTGGTTACAGAGATCAGCAGC
TCTGGGCTTCAATTAGACGTCGAGATCTCTAACGCTTTGATCGAAGCTTCCATGACGAAT
CAGGATTTTATATCTGCGTTTACATTGTTTAGGGATATGAGAGAAAATAGAGTGGTGGAT
TTGAAGGGGAGTTACTTAACAATAATGACAGGTCTTCTTGAGAACCAGAGACCTGAGTTA
ATGGCAGCGTTTCTAGACGAAGTTGTTGAAGACCCTCGTGTTGAAGTGAATTCCCATGAT
TGGAATTCGATTATTCATGCCTTTTGTAAATCCGGGCGTCTGGAAGATGCACGGAGGACA
TTCAGAAGGATGGTTTTCCTACGTTATGAGCCAAACAACCAGACATACTTATCTTTGATT
AATGGATATGTGAGCGGGGAAAAGTACTTTAACGTCCTGCTCTTGTGGAACGAGATTAAA
GGTAAGATATCGTCGGTGGAGGCAGAGAAGAGGTCCAGACTAGATCATGCTCTAGTCGAT
GCATTCTTGTACGCATTGGTGAAAGGAGGATTCTTTGATGCAGCGATGCAAGTGGTAGAG
AAATCTCAGGAGATGAAGATATTTGTGGATAAGTGGAGGTATAAGCAAGCGTTCATGGAG
ACTCACAAGAAACTCAGATTGCCAAAGCTGAGGAAGAGGAACTACAAGAAAATGGAATCT
CTTGTTGCCTTCAAGAACTGGGCTGGTCTCAACACATGATACAAGCTTTCAGGACACAAG
CCAAAGACATCTCTATCATTGATGTATTGTCGTCTCTTTTTGGTGTTGTGACACTTGGCA
TTGCTATTAATAGAAAGCGTCAGATAGGAGAGTTTTTAGTTAAAAAAAGATGGCGCCAAA
AGCAGCCAATATAGATTTAAGACTAGTCAATCCCTAAATTGTAGGAATGCCTTTGGTTTA
TAGAAATCTTCAGGCAAAACAAAAAAGAAAGACCAAATGAATTATTTCTTTCAATTTTCT
TCAAACTTTTGAAAGGATTTGCCCTTTTCGTGTGTTTGTTTTATGAATTGCTCATTGCTT
CAATCTAATATCAAGGATAGATTTTACAGTTTCCTATATCGGAGACAGAGAAGAATCGTG
AAGAGAAGATTACTAACAGAGGGGGCCATTGCGGGTAAAGTATAAGGTTCGAAGAGCTAA
GGTTCATTGGAACTTTACATGGATATTCATAGGTATAACTATGGAAACGAATCACAAGAA
AGGAAAAAATAGAAAGGCTTATCATCTAAAGAAGCATAGAAAATCAGATAATAATAAGAG
TTTTGAGCCAAGACCAACGATCAAAGAAGTGAATGATGAGAAGCCGGTTTTGTTCCAATT
GGGGAGCATTGCTAGTTATGGGGTCAGTGATGTTCGTCTCGAGGAAGATCCAGAGATCAC
CACCAGAAGATCCACATCTCTTTCCTTGTCTCCAACCTCTTCAGAGGATATACACGAGAT
CAATGCAAAAGGAAGGAAATCAAACTTATCTTTCGATAGTAGCCTACACAATAAGGAGCT
CTTTAGCCTGTCTTCTAAATTATTCGAGTTACAAGGTTCATCAGACACACCAGGGTCACA
AGTGTCTGGTGTAACGAATGCTTCAGTGGAGCCTTTGCTTTTATCTCCTTCGATTCAAAT
GATGGATAGAGAAGGATCTGATCAACCTGAGAGAAACTCGTTACCTACCTTGGAGAAGAA
TTTGAGCACACTTTCAAATGATTCTCTGTTTAGTCTCAGCATAGGTGATAACACGATAGC
AAGAGATGAGTTGTTTAGTTACCGTGATTTCAAGTCTGGAGAGATTACAAAATCGGGAGA
GCTGTTATCGTTCTGCCCTGCTATTCATGGTCCGGCTGATTCTTCTGATCTAGGAAAGAG
CTTTGATATGGAGGACAAAGCGAGTGGCGAATGTGAGGATAAGTCATCGAACTCAAATGT
ATCGTGGAGGAACATCGGAGATTGCAATAACTCAGACGAAACACCAAGCAGCACACAGTC
ATTTTCATATCCAATAACGAAAAAGAAGAAGAAGAAAAAGAAAGCAACAAAGAAGAAGAT
GACACAGCAGCAGCAACAGCAGAAGCAGAAGAAGCGATGTTCTTGGTTGTGTTGCAAGAA
CACTGGACCTTGTTTCTCCTGCTGCAGATTGCCAAGTTGTGGTTACAACTTCTTTTGCTG
CAAACGGTTAAAATGTTGCCCGTGCTTCTCCTGGTGCAGATGGCCAAGTTGTGATTACAA
TTCTTCTTGTGGCTGGCTCTTCTGCTGCCATTGGAGCTGTTGGAGTTGCTGTTGCTGTTC
CAGTTCTTCAAAGAAGGTAGTAGATGATGAGATGACTAGAGGGAATGACGAACAGAGACT
GCAAAAAGCAGAGTTTAAAACATCTCATCAATGGTTTTGTTGATTTCCTTGTTGCTCTTC
TTCTTAACTTTAGATTAGATTCTTACGCAACTCTGTTTTAATCTTTAGCTAAAGGTAAAA
AAAAATAGATTTTACAAATGTAAAAGTTTCTTGCCTATTGAGAGCAGTTACCCAA
>AT1G69280-AT1G69290.2
GAAATGATTGCTCAGGGAGGAGGATCTGTAGGGATTGGGGTTTATGTGCCAATCTTAAAA
GCTTATTGCAAAGAGTACAGAACAGCTGAAGCTACTCAGCTGGTTACAGAGATCAGCAGC
TCTGGGCTTCAATTAGACGTCGAGATCTCTAACGCTTTGATCGAAGCTTCCATGACGAAT
CAGGATTTTATATCTGCGTTTACATTGTTTAGGGATATGAGAGAAAATAGAGTGGTGGAT
TTGAAGGGGAGTTACTTAACAATAATGACAGGTCTTCTTGAGAACCAGAGACCTGAGTTA
ATGGCAGCGTTTCTAGACGAAGTTGTTGAAGACCCTCGTGTTGAAGTGAATTCCCATGAT
TGGAATTCGATTATTCATGCCTTTTGTAAATCCGGGCGTCTGGAAGATGCACGGAGGACA
TTCAGAAGGATGGTTTTCCTACGTTATGAGCCAAACAACCAGACATACTTATCTTTGATT
AATGGATATGTGAGCGGGGAAAAGTACTTTAACGTCCTGCTCTTGTGGAACGAGATTAAA
GGTAAGATATCGTCGGTGGAGGCAGAGAAGAGGTCCAGACTAGATCATGCTCTAGTCGAT
GCATTCTTGTACGCATTGGTGAAAGGAGGATTCTTTGATGCAGCGATGCAAGTGGTAGAG
AAATCTCAGGAGATGAAGATATTTGTGGATAAGTGGAGGTATAAGCAAGCGTTCATGGAG
ACTCACAAGAAACTCAGATTGCCAAAGCTGAGGAAGAGGAACTACAAGAAAATGGAATCT
CTTGTTGCCTTCAAGAACTGGGCTGGTCTCAACACATGATACAAGCTTTCAGGACACAAG
CCAAAGACATCTCTATCATTGATGTATTGTCGTCTCTTTTTGGTGTTGTGACACTTGGCA
TTGCTATTAATAGAAAGCGTCAGATAGGAGAGTTTTTAGTTAAAAAAAGATGGCGCCAAA
AGCAGCCAATATAGATTTAAGACTAGTCAATCCCTAAATTGTAGGAATGCCTTTGGTTTA
TAGAAATCTTCAGGCAAAACAAAAAAGAAAGACCAAATGAATTATTTCTTTCAATTTTCT
TCAAACTTTTGAAAGGATTTGCCCTTTTCGTGTGTTTGTTTTATGAATTGCTCATTGCTT
CAATCTAATATCAAGGATAGATTTTACAGTTTCCTATATCGGAGACAGAGAAGAATCGTG
AAGAGAAGATTACTAACAGAGGGGGCCATTGCGGGTAAAGTATAAGGTTCGAAGAGCTAA
GGTTCATTGGAACTTTACATGGATATTCATAGGTATAACTATGGAAACGAATCACAAGAA
AGGAAAAAATAGAAAGGCTTATCATCTAAAGAAGCATAGAAAATCAGATAATAATAAGAG
TTTTGAGCCAAGACCAACGATCAAAGAAGTGAATGATGAGAAGCCGGTTTTGTTCCAATT
GGGGAGCATTGCTAGTTATGGGGTCAGTGATGTTCGTCTCGAGGAAGATCCAGAGATCAC
CACCAGAAGATCCACATCTCTTTCCTTGTCTCCAACCTCTTCAGAGGATATACACGAGAT
CAATGCAAAAGGAAGGAAATCAAACTTATCTTTCGATAGTAGCCTACACAATAAGGAGCT
CTTTAGCCTGTCTTCTAAATTATTCGAGTTACAAGGTTCATCAGACACACCAGGGTCACA
AGTGTCTGGTGTAACGAATGCTTCAGTGGAGCCTTTGCTTTTATCTCCTTCGATTCAAAT
GATGGATAGAGAAGGATCTGATCAACCTGAGAGAAACTCGTTACCTACCTTGGAGAAGAA
TTTGAGCACACTTTCAAATGATTCTCTGTTTAGTCTCAGCATAGGTGATAACACGATAGC
AAGAGATGAGTTGTTTAGTTACCGTGATTTCAAGTCTGGAGAGATTACAAAATCGGGAGA
GCTGTTATCGTTCTGCCCTGCTATTCATGGTCCGGCTGATTCTTCTGATCTAGGAAAGAG
CTTTGATATGGAGGACAAAGCGAGTGGCGAATGTGAGGATAAGTCATCGAACTCAAATGT
ATCGTGGAGGAACATCGGAGATTGCAATAACTCAGACGAAACACCAAGCAGCACACAGTC
ATTTTCATATCCAATAACGAAAAAGAAGAAGAAGAAAAAGAAAGCAACAAAGAAGAAGAT
GACACAGCAGCAGCAACAGCAGAAGCAGAAGAAGCGATGTTCTTGGTTGTGTTGCAAGAA
CACTGGACCTTGTTTCTCCTGCTGCAGATTGCCAAGTTGTGGTTACAACTTCTTTTGCTG
CAAACGGTTAAAATGTTGCCCGTGCTTCTCCTGGTGCAGATGGCCAAGTTGTGATTACAA
TTCTTCTTGTGGCTGGCTCTTCTGCTGCCATTGGAGCTGTTGGAGTTGCTGTTGCTGTTC
CAGGTAGATCGCTACTTCCGGATTCTCACATTGGTCTTCTTTAATCTGTGATTGTTTCAA
TCGAAAAGCCTACCCGAGTTTTCTTTGTGTTGCTACAGTTCTTCAAAGAAGGTAGTAGAT
GATGAGATGACTAGAGGGAATGACGAACAGAGACTGCAAAAAGCAGAGTTTAAAACATCT
CATCAATGGTTTTGTTGATTTCCTTGTTGCTCTTCTTCTTAACTTTAGATTAGATTCTTA
CGCAACTCTGTTTTAATCTTTAGCTAAAGGTAAAAAAAAATAGATTTTACAAATGTAAAA
GTTTCTTGCCTATTGAGAGCAGTTACCCAA
>AT1G69280-AT1G69290.3
GAAATGATTGCTCAGGGAGGAGGATCTGTAGGGATTGGGGTTTATGTGCCAATCTTAAAA
GCTTATTGCAAAGAGTACAGAACAGCTGAAGCTACTCAGCTGGTTACAGAGATCAGCAGC
TCTGGGCTTCAATTAGACGTCGAGATCTCTAACGCTTTGATCGAAGCTTCCATGACGAAT
CAGGATTTTATATCTGCGTTTACATTGTTTAGGGATATGAGAGAAAATAGAGTGGTGGAT
TTGAAGGGGAGTTACTTAACAATAATGACAGGTCTTCTTGAGAACCAGAGACCTGAGTTA
ATGGCAGCGTTTCTAGACGAAGTTGTTGAAGACCCTCGTGTTGAAGTGAATTCCCATGAT
TGGAATTCGATTATTCATGCCTTTTGTAAATCCGGGCGTCTGGAAGATGCACGGAGGACA
TTCAGAAGGATGGTTTTCCTACGTTATGAGCCAAACAACCAGACATACTTATCTTTGATT
AATGGATATGTGAGCGGGGAAAAGTACTTTAACGTCCTGCTCTTGTGGAACGAGATTAAA
GGTAAGATATCGTCGGTGGAGGCAGAGAAGAGGTCCAGACTAGATCATGCTCTAGTCGAT
GCATTCTTGTACGCATTGGTGAAAGGAGGATTCTTTGATGCAGCGATGCAAGTGGTAGAG
AAATCTCAGGAGATGAAGATATTTGTGGATAAGTGGAGGTATAAGCAAGCGTTCATGGAG
ACTCACAAGAAACTCAGATTGCCAAAGCTGAGGAAGAGGAACTACAAGAAAATGGAATCT
CTTGTTGCCTTCAAGAACTGGGCTGGTCTCAACACATGATACAAGCTTTCAGGACACAAG
CCAAAGACATCTCTATCATTGATGTATTGTCGTCTCTTTTTGGTGTTGTGACACTTGGCA
TTGCTATTAATAGAAAGCGTCAGATAGGAGAGTTTTTAGTTAAAAAAAGATGGCGCCAAA
AGCAGCCAATATAGATTTAAGACTAGTCAATCCCTAAATTGTAGGAATGCCTTTGGTTTA
TAGAAATCTTCAGGCAAAACAAAAAAGAAAGACCAAATGAATTATTTCTTTCAATTTTCT
TCAAACTTTTGAAAGGATTTGCCCTTTTCGTGTGTTTGTTTTATGAATTGCTCATTGCTT
CAATCTAATATCAAGGATAGATTTTACAGTTTCCTATATCGGAGGTTCGTTGCCTTTATT
TATTAAACCTTCATGAGTTCATCATTATATTTCTGTTGTTTGTTCATTTGGTTTCATTTC
TCAAAATTGTATTAAGTTTCATTTTGGTTTATAGACAGAGAAGAATCGTGAAGAGAAGAT
TACTAACAGAGGGGGCCATTGCGGGTAAAGTATAAGGTTCGAAGAGCTAAGGTTCATTGG
AACTTTACATGGATATTCATAGGTATAACTATGGAAACGAATCACAAGAAAGGAAAAAAT
AGAAAGGCTTATCATCTAAAGAAGCATAGAAAATCAGATAATAATAAGAGTTTTGAGCCA
AGACCAACGATCAAAGAAGTGAATGATGAGAAGCCGGTTTTGTTCCAATTGGGGAGCATT
GCTAGTTATGGGGTCAGTGATGTTCGTCTCGAGGAAGATCCAGAGATCACCACCAGAAGA
TCCACATCTCTTTCCTTGTCTCCAACCTCTTCAGAGGATATACACGAGATCAATGCAAAA
GGAAGGAAATCAAACTTATCTTTCGATAGTAGCCTACACAATAAGGAGCTCTTTAGCCTG
TCTTCTAAATTATTCGAGTTACAAGGTTCATCAGACACACCAGGGTCACAAGTGTCTGGT
GTAACGAATGCTTCAGTGGAGCCTTTGCTTTTATCTCCTTCGATTCAAATGATGGATAGA
GAAGGATCTGATCAACCTGAGAGAAACTCGTTACCTACCTTGGAGAAGAATTTGAGCACA
CTTTCAAATGATTCTCTGTTTAGTCTCAGCATAGGTGATAACACGATAGCAAGAGATGAG
TTGTTTAGTTACCGTGATTTCAAGTCTGGAGAGATTACAAAATCGGGAGAGCTGTTATCG
TTCTGCCCTGCTATTCATGGTCCGGCTGATTCTTCTGATCTAGGAAAGAGCTTTGATATG
GAGGACAAAGCGAGTGGCGAATGTGAGGATAAGTCATCGAACTCAAATGTATCGTGGAGG
AACATCGGAGATTGCAATAACTCAGACGAAACACCAAGCAGCACACAGTCATTTTCATAT
CCAATAACGAAAAAGAAGAAGAAGAAAAAGAAAGCAACAAAGAAGAAGATGACACAGCAG
CAGCAACAGCAGAAGCAGAAGAAGCGATGTTCTTGGTTGTGTTGCAAGAACACTGGACCT
TGTTTCTCCTGCTGCAGATTGCCAAGTTGTGGTTACAACTTCTTTTGCTGCAAACGGTTA
AAATGTTGCCCGTGCTTCTCCTGGTGCAGATGGCCAAGTTGTGATTACAATTCTTCTTGT
GGCTGGCTCTTCTGCTGCCATTGGAGCTGTTGGAGTTGCTGTTGCTGTTCCAGTTCTTCA
AAGAAGGTAGTAGATGATGAGATGACTAGAGGGAATGACGAACAGAGACTGCAAAAAGCA
GAGTTTAAAACATCTCATCAATGGTTTTGTTGATTTCCTTGTTGCTCTTCTTCTTAACTT
TAGATTAGATTCTTACGCAACTCTGTTTTAATCTTTAGCTAAAGGTAAAAAAAAATAGAT
TTTACAAATGTAAAAGTTTCTTGCCTATTGAGAGCAGTTACCC
>AT1G69795.1
CTGAAGTGTTTGGGGGAACTC
>AT1G69797.1
CTGAAGTGTTTGGGGGGACTC
>AT1G70660.2
ACGACTAGAAGCACTTGACCAACTCTCTCTCTTTTTTCTTCCTTCCATTTTTCACAATTC
ATATCCTGTCTGATGAACAGTAGCTGTTAGACTCTCTCTCTTTCTCTCTTCTCTGTTCTT
CTTCATCTTCTCTAGCCGAATCCATCCTTCAGATACTACTCTGTAATTTCACTACAATCA
TCTCAGCCAAATGGGTTCGGAAGAAGAGAAGGTCGTTGTTCCCAGAAACTTTAGATTATT
GGAAGAGCTAGAAAGAGGTGAGAAAGGAATTGGAGATGGGACAGTGAGTTATGGAATGGA
TGATGCTGATGATATTTTGATGCAATCTTGGACTGGTACCATTCTTGGTCCTCATAATAC
TGCGTATGAAGGGAAAATCTTTCAGCTGAAGCTATTCTGTGGAAAGGATTATCCGGAAAG
TCCACCTACTGTGAGGTTTCAGAGTCGTATAAACATGGCTTGTGTCAATCCTGAGAATGG
AGTGGTTGATCCGAGTCACTTCCCTATGCTTTCCAACTGGAGAAGAGAATTCACAATGGA
GGATCTACTGATTCAGCTTAAAAAAGAAATGATGTCATCGCAGAACCGCAAGTTAGCTCA
ACCCTTGGAAGGTAATGAGGAATTTATAAGAATTTAAGAGACAAAACAATGTATATAAAC
AGCATTTGAAGGGCTTTGAGATTGGCCTAAGAACCCTTTCTTCTATAGGCCTTCTTAATC
CTACCATTTGATTATGTATTATGTAATATTTGAGAATATATTCACCAAAAACAGGTGCCC
TTAATAAACCTCCACTCTTCTT
>AT1G72780.1
GTGGACGTGCCGGAGTGGTTATCGGGCATGACTAGAAATCATGTGGGCTTTGCCCGCGCA
GGTTCGAATCCTGCCGTTCACG
>AT1G73900.1
GTCGTTGTAGTATAGTGGTAAGTATTCCCGCCTGTCACGCGGGTGACCCGGGTTCGATCC
CCGGCAACGGCG
>AT1G74610.1
GTCAAGATGGCCGAGTTGGTCTAAGGCGCCAGTTTCAGGTACTGGTCCGAAAGGGCGTGG
GTTCAAATCCCACTCTTGACA
>AT1G09553-AT1G75450.1
ACCACGAATCATACAAAATATCTGCAACGATGATACACAACATCAGATACTTCTTCCAGG
AGGCCTATGTTAAATAATAAGCTACTGAAATTTGAGTGTACCCTTGGATCTAAAAGCAAA
ATCTCAAGCAATATGAGTTTCGAAGAGGGTCTTATCTTCGGGTAAGACTTCAAATGAGTT
TAGGTATACAAACGACTTATGTTACCTCTCACATTGTGATTATTAATATATTAGAGATCA
TACAATATAGGAGTTGTGTGTTTATCATTCGGACCACATAGTATGACCAGCAAGTAAAGA
AAGTGATAGATAATAACCAACAAAAGAGTAAGAAGGTATCAGAAAACAGAGGACACAGTG
ACATACCTAGACAAATATGCCCATTGCTGT
>AT1G09567.1
GTCGGGTAAGGACCCAGCAAGACAGTAACGGATCGGGTAAGGACCCAACAAGATAGTAAC
CGGTAACGAGCAGACGAAGAAGAAGAGGGAGACCAATCTTAGTTGGAATATTTAATTGCC
TTGTCTCCTTTTTCCTCACTTTATTTCGTTTCTTTATCATTTTTGCTCGCCCACGAGCGA
ATCTTCTTGTCTCCGATCTCTCT
>AT1G75570.1
TCCGTTGTAGTCTAGCTGGTCAGGATACTCGGCTCTCACCCGAGAGACCCGGGTTCGAGT
CCCGGCAACGGAG
>AT1G75650.1
TCCGTTGTAGTCTAGCTGGTCAGGATACTCGGCTCTCACCCGAGAGACCCGGGTTCGAGT
CCCGGCAACGGAG
>AT1G76000.1
GTCGTTGTAGTATAGTGGTAAGTATTCCCGCCTGTCACGCGGGTGACCCGGGTTCGATCC
CCGGCAACGGCG
>AT1G76062-AT1G76065.2
TTCTTGCATATGTTCTTTATCTGGAGAAGATACGCAAGAAAG
>AT1G09687-AT1G09915.3
ATAGCCTTGAACGCCGTCGTTTCGGATGCGAAACGGTGGTGT
>AT1G77040.1
GGTTCTATGGTGTAGTGGTTAGCACTCTGGACTTTGAATCCAGCGACCTGGGTTCGACTC
CCGGTAGGACCT
>AT1G77560.1
GGTTCTATGGTGTAGTGGTTAGCACTCTGGACTTTGAATCCAGCGACCTGGGTTCGACTC
CCGGTAGGACCT
>AT1G78250.1
GGGGTGGTGGCGCAGTTGGCTAGCGCGTAGGTCTCATAGATCCTGAGGTCGAGAGTTCGA
GCCTCTCTCACCCCA
>AT1G78476-AT1G78478.1
ATGATTTGTGTTCTATTCTATCAAAAACGATGGAATGATTTGAAAAGAGAAATCTCATCT
CTCATCGCATGAATCACAAAGCCCACAAGGATCGCAAAGCCCAGGAGCCTTTCGTTAGAT
ACTACTCATCATGTCACCAGATCTATGGCCAAGTGGATAAAAGATCTAGAAGATATGACC
TCTTGCCACTTAGATTAAATACCTGCATACATAAAGATGAGCAAAAATGTCACGATCCAA
GGCATCTTACTCGTCAGTTTACACGCATATTCTCGTCCTTCATCAGGACCTTCTCTGAGT
ATACGCAAGCATATGTAATTCAGTGCGGTGCAGAACATAAAGCTCTTGCCTTCAACATAC
GTAAAGTAAGAATCGAAAGGAAAACGAAGAAGAAACATACCAATGGAGGAAGGAAGAAGA
GAGGTCCAGTGATTTCTCCAGGCCAGTGACCATCGGAGGCCTGCAAAGTCGAGAAGAAAG
AAACTCCTCTCCGTAACGCATCCGTCGCGTTTCATGAGTTGTGCTTTCGCCGTCTTCAAC
CTTCACCGGCGGGATCACTTGCTCCACTTTTGCCTCCAATTCAAAAACTGTGCCTACAGT
CAAATCAACTGAGATCAAAATAAAAACATTCTTCGCGT
>AT1G78476-AT1G78478.2
TGTTTGTTGTACTCGGTCTAGTTAGACCGATGTCAACAAACAAG
>AT1G79240.1
GACCGCGTGGCCTAATGGATAAGGCGCTCGCCTCCGGAGCGGGAGATTGTGGGTTCGAGT
CCCACCGTGGTCG
>AT1G79300.1
GCCGTCTTAGCTCAGTGGTAGAGCGCGTGGCTTTTAACCACGTGGCCGTGGGTTCGATCC
CCACAGACGGCG
>AT1G09873-AT1G79520.1
GTGCATTCAAAAGCCCTTACATGT
>AT1G09877-AT1G79520.1
CGGCGATGATGATGAAACAAGATTACCATCAAACTTTGAGAGGTTTTTCGCTCGTTGATG
TAAACTTCTTTTTATAATCTGAGCCT
>AT1G09883-AT1G79520.1
AGCCTGTGATGTTTGAGATTGTCCGTACCATCTGAGTTTCTCCTTGACGATTACCTCCAC
TTTCTGAGGCTT
>AT1G79990.2
CTAGACCCAGATTCAGATCCAAATCGCCAACGCGCACTGGAAGTGGGATCACCACCACTG
CGCTTCTTCTTCTTCGTCATCTCTGATCCCCCCTGCGATCAGGGGCCATTTCCGTCGATA
ATCCGATCTCCGGTTCAGACATTCGTTTGGACTTGCAAAGATGCCACTGAGACTCGAAAT
CAAGCGTAAGTTTGCTCAAAGATCAGAAAGAGTCAAATCTGTAGATCTCCATCCAACAGA
GCCATGGATCCTGGCAAGTTTGTATTCCGGAACTCTGTGCATCTGGAATTACCAGACCCA
GACAATGGTAAAATCTTTCGACGTGACTGAATTGCCTGTTCGGTCAGCAAAGTTCATTGC
ACGGAAGCAGTGGGTTGTAGCTGGAGCTGATGACATGTTTATTCGTGTCTACAACTACAA
CACTATGGATAAGATCAAAGTATTTGAGGCTCATGCTGATTACATTCGCTGTGTTGCTGT
TCATCCCACGCTTCCCTATGTCTTATCATCATCTGATGATATGCTCATCAAGCTCTGGGA
CTGGGAAAAGGGTTGGCTTTGCACTCAAATTTTCGAAGGCCATTCCCATTATGTTATGCA
AGTCACTTTCAACCCCAAAGACACCAATACTTTTGCTAGTGCATCCCTTGACCGTACCAT
AAAAATATGGAATCTTGGCTCTCCGGATCCAAATTTTACTTTGGATGCACATCTCAAAGG
GGTAAACTGTGTAGACTACTTTACTGGTGGGGATAAACCATACCTAATCACTGGTTCTGA
TGATCATACTGCTAAGGTGTGGGATTACCAAACAAAGAGTTGCGTTCAGACTCTCGAAGG
TCATACACACAATGTTTCTGCAGTATCTTTTCATCCAGAGCTACCTATAATTATTACAGG
ATCCGAGGATGGAACTGTTCGCATATGGCACGCCACCACTTACAGGCTTGAGAATACATT
GAACTATGGCCTTGAGAGGGTTTGGGCTATTGGACACATTAAAGGTTCACGCCGGGTTGT
AATTGGTTATGACGAAGGATCCATAATGGTGAAACTTGGCCGTGAAATACCAGTGGCTAG
TATGGATAACAGCGGAAAAATTATTTGGGCTAAACACAATGAGATACATACTGTAAACAT
CAAGAGTGTGGGCGCAGATGAGGTCACTGATGGTGAGAGACTTCCTTTGGCCGTTAAAGA
GCTAGGGACCTGCGATCTTTATCCTCAAAGCTTGAAGCACAACCCTAATGGTAGGTTTGT
GGTAGTTTGTGGAGATGGTGAGTATATTATCTACACTGCCTTGGCGTGGCGAAATAGGTC
ATTTGGCTCTGCGCTAGAATTTGTTTGGTCATCTGATGGGGAGCATGCTGTCAGGGAAAG
CTCGACAAAGATCAAGATCTTCAGCAAGAATTTCCAGGAAAAGAAGACTGTGAGACCCAC
CTTCTCAGCAGAGCACATTTTTGGTGGGACGTTATTGACAATGTGCTCAAGTGATTTTAT
ATGCTTCTATGATTGGGCGGAATGTAGGTTGATTAGGCGAATAGATGTTACTGTCAAAAA
TCTTTATTGGGCGGACAGTGGTGATCTAGTTGCAATTGCCAGTGATACATCATTCTACAT
CCTTAAGTTCAATCGTGACATTGTTTCCTCTTATTTTGATGGCGGTAAACAAATTGATGA
GGAAGGCATTGAGGACGCATTTGAGCTTCTCAATGAAACCAATGAACGTGTTCGGACTGG
CTTATGGGTTGGGGATTGTTTTATCTATACCAACTCTTCTTGGAGGCTTAATTACTGTGT
TGGTGGTGAGGTAACTACAATGTATCATCTGGACCGTCCTATGTACTTGTTGGGTTATCT
CGCTAATCAAAGCAGGGTTTATTTGATTGACAAAGAGTTCAATGTTATTGGATACACTTT
ACTTTTAAGTTTGATTGAGTACAAGACTCTTGTGATGCGTGGAGATTTGGAACAGGCTAA
TGAAGTCTTACCTTCAATTCCTAAGGAGCACCATAATAGCGTGGCACACTTTTTGGAGTC
ACGTGGCATGACAGAAGATGCTCTAGAAGTAGCAACTGATCCTGACTACAGATTTGAGTT
GGCCATACAGCTCGGTAGATTGGCTGTCGCAAAGGACATTGCTGTAGAGGCACAAAATGA
ATCTAAATGGAAGCAACTTGGAGAATTAGCTATGTCAAGTGGGAAGCTGGATATGGCTGA
GGAATGCATGAGGCATGCTATGGATTTGAGTGGTCTGCTGCTGCTTTATTCTTCATTGGG
AGATGCAGATGGAATGATGAAGCTGGCAGCACTTGCAAAAGAGCAAGGAAAGAACAATGT
CGCTTTTCTTTGCTTGTTCATGTTGGGTCAAGTAGAAGACTGCCTGCATCTGTTGGTGGA
AAGTAATCGAATACCTGAAGCCGCTCTGATGGCGAGATCGTACCTTCCAAGCAAGGTCTC
CGAAATAGTGGCATTGTGGAGAAACGATTTGACCAAGATAAGTCCAAAGGCTGCTGAATC
TCTGGCTGATCCCGAAGAGTATCCCAATCTCTTTGAGGAGTGGCAAGTCGCCCTGTCCCT
TGAAAATAGAGCTGCAGAGACGAGGGGCGTCCATCCTCCTGCTGGGGATTATTGTAGTCA
TGCAGACAGAGATCATACAACTTTAGTGGATGCTTTTAGAATTATGCAAATAGAGGAAGA
GGGTCGACTTGAGCAAGGGGATGTTCTCGACGAGGTTGGGGAAGAGGGGGAAGATGGAGA
GGAAGAGGAGGAGGAGGATCGTCAGGAAGAGAGTAGTGATGGGAGACAGCAGAATGTGGA
AGAAGAGGCTGTTGTGGTGGACGCTGACTCTACGGATGGTGCTGTGCTAGTTAATGTTCT
AACACCGCCACAAGAGTAGGGTTGGTGAAGAGTGAAGACATACACAGATAGATATTTTCT
TGGCTTTGAAACTTGATACATTCAGCAGAGAAATGAGGCAGCACAGAGAGAGATTAGTTT
CCATTGTTAAAAAACTGATCTATTGATAGCTTCCGCTTTGTGCTTTTAATACAGATACAT
ATTAAAAAAAAAGGGGGTTTTGGGACTCTTATGTAGCTTTAACTTATGAGAGATTTCACC
TGTAGAATATCTGTTTTGAACTGAGATTTCACCCATATAATATGTTTTGACTTTCGATTC
AATAGGTTA
>AT1G80250.1
GGATCCGTGGCGCAATGGTAGCGCGTCTGACTCCAGATCAGAAGGTTGCGTGTTCGATTC
ACGTCGGGTTCAAACCCCC
>AT1G80315-AT1G80325.2
ATGTGGAACTTCGAGGGACCGAATTTAAGGTCTTTGAAAATGGATGGATCACGTATGAAA
CAGAGCACTAACCCGAGTGCGAACACGATCAGCGCAGATGGAATCGAAGACAGAAGACGC
AGTCTCCTCCGGCGAGACTGGCTTTCGTTGCTGGAAGTCTCGGCGAGATCTCCATCTTCA
GCTTCTCTGTCGTTGCCAGAGCCGGTGGACAAAATGATGAAGAGCAGAGCAGCTAGAGCC
AAGATAAGGCCGTCGAGGCCAAGCCAAATACGAGGAGAAGAAGAGGGTTTGAGAGTGGCA
GTATCGTAATTAAACCTGACGTATTTGATGGCGGTGAAGGCGAACTGAAGACCTTGAGAA
AGCTGGACGCCGCGTACAACTGGGAGAGGGATGATGTTGTAGAGGAAAGACATAGCTCCG
GTGGCGCCAAGGAGGAGGAGCGTGGCGGCAGTGGATGCACCAGCGGCGGCAATCTGAGAA
GGAGTTAGATGCGGGGATTCGGAGACAGCGACAGCGGCGATGGATTTCATGGGCTGGACG
GGCATAGGGATGTCAAAGAGGAGACCGGTGGCGATGTTGTAGAAACCAGTGAAGATGAGA
GTGGTGGAGAGATCAAGATTGGAGACTAGAGTTAGTGTAAGGACGATGGGGATGAAGGTG
CCGAGATCACCGACAGCGCCGGAGAGTTCAGAAGAAAGAGGGTTTTTGAGGCGGAGACGG
CGACGGAGCCACCCGCATCTGCTGCGATCACCGGGGAGCAGAGGAGTTGTAGTTGTCTCC
ATGATTGGATCTAAAGTCAAAGCTCTCTTTCTCTCTGTTGGTTGACAATTCTATTTGATA
AGAAAGATAAAAAGGATTGGGAATCCCCGGGGAAGTTGGATAAAAGACGGCTTTTCAGAC
ACTGGACGAGTCCAATGTCCTAACGACGTGCAAATATCAACCATCTTGTATCTAAAATAA
ATAATTTATTGAATTTCCCGGGACCATGTGAAAATATTGTTACAACAGTACAACTACCTG
CTGTTTTTTTTTTTC
>AT1G80430.1
GTGGACGTGCCGGAGTGGTTATCGGGCATGACTAGAAATCATGTGGGCTTTGCCCGCGCA
GGTTCGAATCCTGCCGTTCACG
>AT2G01045.1
ATGTGCCGAAAGTTACATGCGCTTCTCTCCAGCAGATACAGCAAGACGAAACACTGGTCA
AAAGTTACAAAACCAGTCGACTTTGAAATCAATTTCCAGGAAGATTCCGACGAACTGCGT
GGCGTATGCAACCAGCGAAACGCAGATCCTCACTGCACGATCAACCAAATTAGAAAGCAA
ATTTCTAGCAATCCAAAAGAATTTTCATGGCGATCTGCATATCAATTTGAAGCCCCGAGG
CTCAGCTTTCTAGAAAGACCAACCTACACCTTAACGTCGAATTCGACAAAGAGTTATCAC
AGTATTTCTGTCTCTGCTGCAAGATCGCAAGACAAACCATCTAGCAACCTATATCCCAGA
TCGCTCGTCAGATCATCTGATAGCTTGCCTTGCAGCTTGTTAGCAAGATCATTTGGTAAC
CTATCTCACTGCTCGGCTCATCAGTCAGGTCATTTCTCTGCTAGGCATTCAGATCATCTA
GGAGAGCATCCCACAGCTCCTCAACAACTCATGAGGTCCATCAGACTACCTAACCCACAA
GCTTAGCCTTGTTTTATATCGTCGACGCGTGCCAAGCTAAACTGACGTATCTTGGAGGTT
CAA
>AT2G01160.1
GCTGGAATAGCTCAGTTGGTTAGAGCGTGTGGCTGTTAACCACAAGGTCGGAGGTTCGAC
CCCTCCTTCTAGCG
>AT2G02600.1
GGGGATGTAGCTCAGATGGTAGAGCGCTCGCTTAGCATGCGAGAGGTACGGGGATCGATA
CCCCGCATCTCCA
>AT2G02741-AT2G02750.2
ACACTGAAGGACCTAAACTAACTTGTTTAGGTCCCTTAGTTTC
>AT2G02900.1
GGGGATGTAGCTCAGATGGTAGAGCGCTCGCTTAGCATGCGAGAGGTACGGGGATCGATA
CCCCGCATCTCCA
>AT2G03490.1
GGGGATGTAGCTCAAATGGTAGAGCGCTCGCTTTGCATGCGAGAGGCACGGGGTTCGATC
CCCCGCATCTCCA
>AT2G03540.1
ATGATTGATATGGGGATAAGCAGAACGTCGACAGTTTTGGAGGCTTGGACAAACCGTAGA
CGGAGACGGCACCGTGTGGACTGTCTTAGATCAATGGAAGAAATGTTGGCTCTGAAACGG
AATAGCAGAACGAATGAGCAAGACAGAGTACTCTGGAAAGGAAAGAATGGACACTTGGAA
TCACACACGCACAACGGCGAACAAGGTTTCTTGGCACAAAAGGGTCTAATTTGCGCAAGC
TACACCGAAACATGCGTTTTGCATGTGTGGCGGGACAAGGTCGATGGCTTACTTGCTAGA
TACGTGTTGCAGGCAACGATATATACCATTTGGCGGGAACGTAACGAGCGCAAACATGGC
ACTGGTCTCAACTCAGCTAATCGACTTATCAAATGGATTGATCGACACATTCGCAATCAA
CTTTCGGTTCTTAAAATCAGTGGAGATCATCGATATAACAAGGGTCTCCAAGTATGGTTC
ACATCAAGAGGGATAAACTGA
>AT2G03790.1
GGTGCTGTGGTGTAGTGGTTATCACGTTTGCCTTACACGCAAAAGGTCTCCAGTTCGATC
CTGGGCAGCACCA
>AT2G05440.22
ATTACTCATCACTTACTTAACATACTAAGAGAGTTATTAGAACTTGCAAAAAATGGCTTC
CAAGGCTTTGATTCTGTTAGGTCTCTTCTCAGTTCTTCTCGTCGTCTCCGAAGTGTCTGC
CGCAAGGCAATCGGGCATGGTGAAGCCAGAGAGTGAGGAAACTGTGCAACCTGAAGGTTA
TGGCGGTGGCCACGGAGGACATGGTGGTCACGGAGGGGGAGGAGGCCACGGACATGGAGG
ACACAACGGAGGAGGGGGCCACGGACTTGACGGATACGGAGGAGGTGGAGGACACTATGG
AGGAGGTGGAGGACACTACGGAGGAGGTGGAGGACACTACGGAGGAGGAGGCCACGGGCT
AAACGAACCTGTTCAGACTAAGCCGGGTGTTTAAAACTATATAATATCTTCACTACCATG
CATGATTGCATATATATATATACGCTTATGTATTATCTATATGCCTATAAATAAACCATG
GTGAGTTTGTAACGCAGTGCCTTCAGAAATGTTCGGAATAAATTTCCATAATATTAGTAT
AATGTCTCTCTGTTTGAATTATAAACTGCGCTGTTTGCATAATAAAATCTCTTGTAGCTA
GGTC
>AT2G06425-AT2G06490.1
ATGTCTGAAATAGATCGGGATGGTCCTCAAATTTCTGACAATTCCTCTCAGCATTCAACT
CAGCGTACACTCAGCCTTGAAGAGAAGAATGAGATATTTCTTAAGTGTACTCATAAAGAT
GGCAAAGGTAACCCTTATGGCCTTGGATCGCTTGTGGAGACGCTGAACAAAAGAAAAAGG
AAGGAGTGTTATGCGAGCTCTTCTACATCAACCATTGTGGATCTTCAAGATCAGTTGCAG
AAGAAGATATCAAAACATGAAGCTCAAAATGCAAAACGTGATGAGGAGCACCGGCAATAT
CAATATCGGATGGAGAAGCTAGCTTCTCCTCTTCATGAAGGAAAAAGATCTTGAGTTGGC
TGCGTTTTTGTCTACTGATTCTACAGAACCAAAACCACCCCTCTAACCAACCACCACAGG
CACCCAGCTAAACAACCCAACTCCAAGCACATTTCCAACCACCACATGCACCCCAGAAGA
CACCGGATTAGGCACCACTACATTAGTCTCCACTTCAGCTACTTTGTCTAATAGTTCTTC
TAACCATTGAACTTGATTTTCTAATGGTTTTTTGAAAAACTTTATCTTTTGTTGAAAACA
ATTTAAGATGATAATATAATGTATGAGTGAATGATTTTAGGAA
>AT2G07678.1
ATGAAAATGAAATCTCCTTTATTTAGAGGACCACTGGTCAACAGTTCCACAGAAAATCCA
ATTCATATCCTAACGCGAGAGAAATTGAGACATCAGACCAGTGGTACAAACTCAACAGAG
AAAGTAATACTACCTAATATACTTCATAGTTATATCAAAAACCTAAACTTAGATTTCACA
TCACCATATGGATCAACTGGTAATAATGAAGTATTAAGCATACTTCGTAGTAGGTTTAAA
CAAAGCATTTTCCCATCATCTGGATTAAAGTGTTTGGATACTACTGGTGATTTTCTCATC
AAAAATGTTTTACATAAAAGATATGAAAGTGTTCAGAAGAATATCTCAAATGCATTATCA
TCCTCCATAAATTCTCGCACTGCAGTCTTCTTTTGTATACTGTTCAGTATAACAGTGTTA
ATGGAAATAGCTCCTGGACCTCTTTTGAAGAAACCTTCATTATTATTTTCAGATAATTTA
CCAAATGTATTGCAATATACACGAGATGTGTATGTGAATCATGTTTGTATAATACACAAA
AGTTTAAGTCCATGTGAGTGCGAGGAGCCTCTCAATCGAATTATTAGAGATATGTTTCCG
CAAACCACTTTTGACCCACTTGAACTACAGAAACCTTCACCCAGTAAAGTGAAAACTATA
ACCTACATGCTTGGTACTATTCTTCTTGTAATTACATTAATGGATAAGACTGGATACACT
CAATTAGTTAAAATGTAGATAGAATGAAATACACATTAACCTCCTTCTCCATTTACTGTT
CTTTGATTCTAACCTCCTTCTCCATTTCCCGTTCTGTCCTAGTTCTTTGTTTCTAACATT
CTTAGCTTACCGAGATAAGCAATTCCCTACCTAGAAAAAGATGATCAAAGGCATTGAGGA
TCAAGCTATCCTTCTTTTGCTGTTGAATTGAATTGAATTATGTTTTGGTAAGGACATCAG
TATTGATCCTCGTCTGATATAGAGACTTTCAGGTTTTCTAGATCAGCTATTATCCTTTGA
AACTCATTAACGTCCTCAAACTAAGGAAAGAAGTGCTCAGTGAGCTTTAAATGATTGAAT
TGGACTTTCGGTCAGAAGTGAGCCTAAGCTTTGTTGTGAGCTGTCTCGTTTCCCTGTACT
CGCATTCGCTTACATCAAACCAATCAAGCTAGGATTCTTGTGGGATTGACTCCTGGTAAG
GAACCGTCTTTACATCTCTAACTTGTTGGCTCGTTAGGAAGGGAAGTTAAAGCTTGCCTG
TAAGGGGAAGGCAAGCTCTCTAAGCAAGCTGTTTTCATGCCTATACTAGCTTTCTTTGTT
TGACAGGTTGGGGGAATACCCAATTCAAAGAGATCAAGCTTACACTGCACAGATTTGACC
TTATTAAGAAAGTTTCCGGGAAGGGGTAGAAGATGCTAGATGTTTCCCTAGGGTCTTGAC
TAGTTCCTACTTCCTTGCTTCCAGTGTAGAAGGTGTAGCTGGCATACTGGAGTCAATATC
TTAGTTCAGTTGTTGCCTCCGGTTGTCATACTGGAATGAGTCAATATCTTAGTATCGTCT
GTAATGTGGAAGAAGTAGCTAGATGTCTTCCCTGTGGTTCTCTGCTAGTGGATACTTCTC
TCTAGCGGTGTATCGGGTGTTGGCACTTCGGTTGTTGCCAGTCCTGTCATTTCCTAGAAT
ATGTGTTAGTATAGGCTGGAATATGTAAGTATTGTCTAGAAGTTCCCTGTTGGTCCCTTA
CTAGTCTGCTCTTCTTTGTTCCAGTGAGTTCTGTCATGAAGTGTAGCTCATGTTAGGATT
ACCCGGGAAGCGAGCTTGTCGACGACGACGGGTAAGCCGTGTGAGCGGTTAAGGGTTGCT
TGTTGCTCAGCTGTCTTTAGTCAATATCTTATGAATGTTCCGGTCCAGGGAATAATGTGA
ATGTAGCTAGAGTGTTCCTAAGGTGCGTGCATACTAGGGCTTCTTCCTCTAGTTACCGTT
GTAGCTGAACCAGCACTTGCAGCTGTATATTCTGGGCGAGGAGCGTAAGCGAC
>AT2G07669-AT2G07678.2
ATAGGCTGGAATATGTAAGTATTGTCTAGAAGTTCCCTGTTGGTCCCTTACTAGTCTGCT
CTTCTTTGTTCCAGTGAGTTCTGTCATGAAGTGTAGCTCATGTTAGGATTACCCGGGAAG
CGAGCTTGTCGACGACGACGGGTAAGCCGTGTGAGCGGTTAAGGGTTGCTTGTTGCTCAG
CTGTCTTTAGTCAATATCTTATGAATGTTCCGGTCCAGGGAATAATGTGAATGTAGCTAG
AGTGTTCCTAAGGTGCGTGCATACTAGGGCTTCTTCCTCTAGTTACCGTTGTAGCTGAAC
CAGCACTTGCAGCTGTATATTCTGGGCGAGGAGCGTAAGCGACATGGCATATTTGTGAAA
GAATCTCCCTTCTCTTCGTTCGGACTAGCCATGAATAACCAGTTGGTTGCTTCCAGTGGA
GGAACCCCTGTTCATGCATGGCGGGGCCCGGGATCCCTTGCTGCTGCGGTAAAAGAGTCT
TCCTTCTTCTGGGCGGAATGTGTATGAGTAGGCGTGAAGTAGGCGAAGCAGTCCTCCCGT
TGATACGTGGGATAGGAGAAGGGGTCTACCACTTTATATCACTAAGTTCCCCCTCTCCGT
CTTGCAGGTATTGTTTCTGGGTTGTGTCTGCTTCCCGCTGTGCAGCTTCCACTTCCTTTC
TTTGTTCTCTGGGAATAAGTAGCATGAAGAGTTCATCTGTTGTCCGTAGGTCCCTGGCTG
AGTTATCATGTGTAGCTAAGTACGATCTGCGTTCTGCTGTCAGTTAA
>AT2G07778.1
GCATCCATGGCTGAATGGTTAAAGCGCCCAACCTAATAAAGAGGCAAGTAGGTTCGATTC
CTGCTGGATGCA
>AT2G07774.1
TTTATCTGATGATATGAGATGACGAGCGTCAGACAGAGAAAGATCAAAAAGTCTAGTCAA
GAAGCTTAACGGTGAAGATGGAGAATGAATTGAATCTTTCACCCACCTCAGTCCAACTAG
CACTCTTGTGCCTCATCGATCTGCCTTCTCACTCCAGGAGAGCCATTTCGCCATTCAAAA
AGAACTGTACACGCGCGTATGGATCATCCATCAGAATCAATCAGTCTTTCAGAGTAGTCA
TCAAGCAAGCTATAGAAGTACGTGTGAGGAAAGAGAAAGAAGCGCTTGCTCTCAAAAAAA
AGGGAAAGGGGTCAAATAAAAAGCTACCTTTTATCAAGGCTAATTCCAACGGACTTCGCC
CAGATCTTCATTCAATGGGACGACGTCAGTGCATCTTTCTGGATGATGAACGCCTGTCTC
GCTCATAGATAGAGGAAGAGTACGCGCGCTAGCGCGCTACGGCTTACGAAGTTGATCGGG
TCAGATAGCCCCCTTCGGGCAACCAACCGCACAAAAAATTCCGATCAACAACTTGGAGGG
ATGGCTGAGTGGCTTAAGGCATTGGTTTGCTAAATCGACATACAAGAAGAT
>AT2G05195-AT2G05215-AT2G07792.1
CATAGAATGTGCTGTTGTCGCATGAATAGGAATAGGTTGTTCAAGAAGTGGTTGCATATA
GTTGAAGGGGGCTTGTATGAAGAAGAAAAGGAAGAAGGAGCTGTTGAGTCAGATGTGGCA
TTAGACTGTTTTCAAATAGGTTCTTCTCGAAGTGGTCATTAGTAAGCCAAGGAACTGATT
GACCCAAGGCAAAGAGTCCGTTCATGGTATAAGTCCTTTCGACAAAGAATGCCGACTTTC
CTAAAACGATTGGAACTAGGGGAAGGGGAGAAGGCAGAAGGTAAGAGAAAAGGGAAAGGG
GAGAGTGGTCAAAAGCGGCAGACTGTAAATCTGTTGAAGTTTTTCTACGTAGGTTCGAAT
CCTGCCTCTCCCACTTGTTGTAGACTGAAGAGAAGAGAAAGGAGGCATTCGTCAGCGTAG
GAAGGCCCACCGAGCGAAGCTCTTTCTTTTTTTTGGCCGTGCCGAAAATTTGATCGTATG
TTAGTTAGAGAGGTTGGCGAACTACTACGATCAATAGATTCCCCATCTATATCCAATCCC
AACGGGGAATAGAAGCGAGTCGCTTCCGGCTGGCTTATAGTCCTAGTCTTTTAGCTTATG
TAATGGTCGGCCTTCCTACACGCACGCGCCCGCCGGAATGCCTCCTTGTTTTAGTTTTGG
ACGAAGCCAAGCCGATACATACAATATACGATAGGCGAAGGAAAGACCCCCATTTATTGA
ATAGCGCCTGGGCAAGTTTGATCGAGGATTGGAGAGGTACTTTAGTAACTCGACTGAAGG
GAGAAGTGGGAAGAAAAGGCTCGGGATGGATTTAGGAGTCTTTGTGCGAGCCGTATGCGG
TGAGAGTCGCACGTACGGTAACGAGGGGGGTTCGCGTCTATACGTGTAGTGTGGTGGTTG
GGCCTACCCACCCTATTTGTTCCATGATCTATGGGTCTACTGGAGCTACCCACTTCGATC
AATTAGCCAAGATTTTGACCGGATACGAAATCACTGGTGCTCGATCTAGTGGTATTTTTA
TGGGGATTCTGTCTATCGCTGTAGGATTCCTATTCAAGATCACTGCAGTTCCTTTTCGGG
CGGCTGTAGGACGGACGGCCGCCTATAGGTGGTAGGGTAGGGTGGGTGGTACCGCTCAGA
TTGCGGCCAATCTTCCTAACCGCGCGCGGGCCGGGCTTAGAGCGAGTGAAACTCATCACT
ACCTCGTAAGGGCATTGAGACCATAGCATGTTACACGAGGAAAAAAAACCCTTGTAGTGT
TGTCACACAGCTGCCCGCCTAGAAGAGTCACTCGCTCTGTAGTGTTGTCACACAAGATAA
GCACGTCGCCCGCCTGCTGGCCGGGCGAATCGAAGTTCTCTTCCGGTCAACTGTCCACCC
AGTCAAGTGCAAAAAACACAGTAGAATCACGCAACGCACGCTACTGGTGTGCTTCCTGCC
CGCGAGGAAAGAAAGAAGAGCGACAAGGTTGAGTTCAGATTTGACTGTTTGCAGCATGGG
AGCAGATTACCCAAAAAATCCCTGGGAACAATGAAAAAAAAAGATATCTCGGTAACAAAA
ACCATAGGGGGCTGTATTGGCGAGATCCAACGGTGAACAGCTGCCCAAAATAAAAACCGC
CTGGAAGTCCGAGGACCTTTAGTACCGTACCCCCAAACCAGCAGCCTTCGCGCCAAGCAA
GACCGCCCTTGTCCCTCTCCTTTCAGTCGAGTTTGTGTTCACAACCTCTCTAGACAAGTG
CTCGAGTGACTTCGCCCCTCTCCTTTTCAGTCGAGTTGCTAAAGCACCTCTCGCAATAAG
CTCGAGTTCCTCTTTTATAAGAGTAATAAATACCTGCAGACCTTTCCTTTCTCCATTCCG
CCTCATTCATTGTTTTATTCCGCAAAGCAAAAGTGGTTCGTATGCCTACTTTACCTACTT
GACGAAAGGGAACGCACTTTGTTGAGTTTCCGGGTTTTTTTATAGATTGGATTCAGTCAG
CGTCACGACATAATCAAAAGGAAGGAGTGAGGCTTTGGTTACTGGCGAACGCTTCCAAAG
GCGACCTTCTCGAGTTTCCGGCTGTTTCCTAGATTGAAGGAAGTAGCCCTTTCGTCGCCC
TACCAAACGCAAGAAGTCACTATCAAACAGCTCGCCCTACTGTGACAAAGGTGCGCTCCG
CCCGGTGACTAAGAAAGAGGTTTGCGCAACAATTGAAGTGATGAGGTCGAGGGAAGTAGG
GCTCCTATTGACTAAAGATTGGTTCTTCGCTTTCCTTTAGAATGAAAGTAGCTATGAAGC
CCCTACCTACAACTTACTTTGTTTGATTCAAAAGGCGAACAGCCCCCCCAACTAGTTGTA
TGGGGTGGGGTTCTTGTGGTAAGCTGCCTTGGATATGAGAAATTCCTAAAAAAAGGCAAA
GTCCGCTATTAGACGAAGATCTTCCTATCAATAGATAGGAATTAGTGTTCGATATAGGGG
ATAGGATCTATCTGCTCTCTCTAAAAAAAAATTGAGAGAGCAGATATAACGATATAAAAT
CGGAAGGATAGATAGACATCTAAAGAAAGGGATGTCTATTCTATTCCTCTTTTTTTATAG
AAAGAAAAGATATCTCGTTCATCTATCTTTTGTTTATTTATCATTGATTCTATCTATGAA
TCAAGTCGAATTCGTTTTTGGCCGAAGCCCCGAATGGATTGGATCGTTTCCCGCCAATGA
AATGAACGCGGAGCCCGTTCCGAATGCTTCTTCAATCCGGAAGTTCTCGCGAAGAGAATA
AGATGCTGCTCCCCCTCCCTCTGTCTTTTTTCGCTTTGCTAATCTTCCCCTTCCCCTCTA
ACGGGGGCCAGGCGGCGGCGGGCGCGGGAGGAAAAAACCTAAGAGAAGACGCTCTTAGGT
CCTTCTTTTTTCAGTGCAACATAGGAAAGCGCCCTCTTTTTGTCATTTCTGCAGCTTTCC
AGATTTGGTATTGAACGCATGGCGTAGCTAGGACCTTAAAATTATGTTTGAGCCTATGTT
CAAACAAAACCCATCCCCCGGCTGGAAAGAATGCCCGCCAAGTT
>AT2G07792.1
GGGAGAGTGGTCAAAAGCGGCAGACTGTAAATCTGTTGAAGTTTTTCTACGTAGGTTCGA
ATCCTGCCTCTCCCA
>AT2G05215.1
GGCGAACGCTTCCAAAGGCGACCTTCTCGAGTTTCCGGCTGTTTCCTAGATTGAAGGAAG
TAGCCCTTTCGTCGCCCTACCAAACGCAAGAAGTCACTATCAAACAGCTCGCCCTACTGT
GACAAAGGTGCGCTCCGCCCGGTGACTAAGAAAGAGGTTTGCGCAACAATTGAAGTGATG
AGGTCGAGGGAAGTAGGGCTCCTATTGACTAAAGATTGGTTCTTCGCTTTCCTTTAGAAT
GAAAGTAGCTATGAAGCCCCTACCTACAACTTACTTTGTTTGATTCAAAAGGCGAACAGC
CCCCCCAACTAGTTGTATGGGGTGGGGTTCTTGTGGTAAGCTGCCTTGGATATGAGAAAT
TCCTAAAAAAAGGCAAAGTCCGCTATTAGACGAAGATCTTCCTATCAATAGATAGGAATT
AGTGTTCGATATAGGGGATAGGATCTATCTGCTCTCTCTAAAAAAAAATTGAGAGAGCAG
ATATAACGATATAAAATCGGAAGGATAGATAGACATCTAAAGAAAGGGATGTCTATTCTA
TTCCTCTTTTTTTATAGAAAGAAAAGATATCTCGTTCATCTATCTTTTGTTTATTTATCA
TTGATTCTATCTATGAATCAAGTCGAATTCGTTTTTGGCCGAAGCCCCGAATGGATTGGA
TCGTTTCCCGCCAATGAAATGAACGCGGAGCCCGTTCCGAATGCTTCTTCAATCCGGAAG
TTCTCGCGAAGAGAATAAGATGCTGCTCCCCCTCCCTCTGTCTTTTTTCGCTTTGCTAAT
CTTCCCCTTCCCCTCTAACGGGGGCCAGGCGGCGGCGGGCGCGGGAGGAAAAAACCTAAG
AGAAGACGCTCTTAGGTCCTTCTTTTTTCAGTGCAACATAGGAAAGCGCCCTCTTTTTGT
CATTTCTGCAGCTTTCCAGATTTGGTATTGAACGCATGGCGTAGCTAGGACCTTAAAATT
ATGTTTGAGCCTATGTTCAAACAAAACCCATCCCCCGGCTGGAAAGAATGCCCGCCAAGT
TTTGATAAGGAAGGAACAACCCCGGAAAGGCTCGACGAAGGGAGGGAGATGCGGCGGGGG
CACGCTTTTTCGACCGCGGTGCTATGATTGCCGGAGCCTCTCCTCGTTCCGCCCGCTGGC
CTATTGGGATAGCAGCCTGCGGCCTTTGCCTGCCCATTAGAAT
>AT2G07636.1
ATGACGGGGTCCATTTCTTGGACACATTTGATTGAAGGTTTGCCCTCACCCGGAAACCAG
CACCTGAAAGGCGCGCCACAGTATTCAAAGAACAATTGTAACGCACTCATAGTGCACAGA
TTCCAAGTGAAGACCGAAAAGTTAATAGTGCCTTTAAAGAGATTGGAGACAAATCCTTTT
GAAGCGATTTGCTCGTACGGGGCAAGACCCATACTAAGAGAGGGGAGGGAACGTGTTACC
TCCCGGGGAAGACTTCCTTCTTTAACGTCAGAAGTGTCTCGCCAGTTCCCGTTGACAACT
CTTCCTTCTGATCCCAAGGAATGCGCGTCTGGT
>AT2G07706-AT2G07794.1
GGCCCGGCAGGCTAGCGATCAGAAAAGAAAATCGATTCTATATATGTTATGGTATGGAAA
AAGATCTGACTTCGTTAGAAGAAGATGAGCTGCCTAGATCTTTGTATGTACAGGTCTCGA
CAGAGAGCTTGGCAGAGGAGAGGTGCTTTAGCAACCCGAGTGAAACGAGAGGAACGAGAG
TGAAACGCACTTTAGTGACTAGAGAACTTCTTTCTCTAGGAGAGGGAAACAGCCCGGATC
ACCAGCTAAGGCCCCCAAATGGCCGCTCAGTTATAAAGGAGGTAGGGGTGCAGAGACAGC
CAAGGAGCTTATTGGCAGCTCCGATGCCGCCACGGAGCCTTCATTCGCCGGTTCTTGGCA
CTTGGGAGTGGTTCAAGCTAAGCCCCCCGGAAATTGAAAGAAGCTCCGGCGGGCGGACCC
AGCTTCTGGCTCTCTTGATCAGGCCGTCGTGGATATTTTCCGTGGTACTAATCCGAACTA
AGACCCGCTACTCCAGGCATCGGGATAAGAAGATTAGGACTTTCAGCCTTAACTTCTTGT
TGAGAGGAAGTCAGGGAAGTATGGTTTCGAATCCGAAGGTAGAGAAGAAAAGCGGTGCAC
GGATCGGATCATCTTTAGTTTTGGTTCAAAAGAAAGTCTTTCTTCTGTTTTCAGATATAC
CATTTCCGGACATCAAGGAAATGCCCAATTGTTTTAGCCGCCTACCTTATTTTAATCAGG
GTTTTCCAATTGGATTACCTTGCCGGAATTGGATAGAAGTAGGGCTGCGCCTTCGGCTGC
GCCTTCTGCTCGAGCTCGCCGTAGGAAACTTTCCCCAAGGTTTCAAGATCCATCTTTCAG
GTTCCTTTCAAGCTGTAAGGCTCGCTCTGTTCTCAAGCTTTACTTCCTTGAGAACGGATG
AACTCTTACTTATTGAGACCCGCCCCAGTTACCTCTCCTCTGTTCAAGTGTGGGGAAAAG
GGCGCCCTCTACTTCTACTTTTAACTAAACGCGAACAGCCGGCATTGCAAGCAAATAGAG
AGCCCCCCGCCCGTTTTGAGTCGTTGCGAGCCGGAAAGCAGGAAGAAGCAGATAGAGCAA
AGGCCTCCCCTTTGCTTGCGTCCGCTCTTCCCGAAGCAGTCGAAGTCGGCACAAGAAGTA
GGCGGAGTAGAGGCAGCAGTTGCGGGTTCAGGGTTAAGCTAGCTCATTGCCAGAAAGCAA
ACAGGAGCTCTTATTTAGATCAGAGGACGCTCATCCCAGGCAGGCAGCAGGGGCTTCGGG
TGGAAGGAATGAATCAAGTAAGTTGGTTAAGGATTGGAGGAATGGGAGTTAGATCTGTCC
CTAGTTCCCCTAGCCCTAGATTAAGGTTACTTGAAACAGGAGATAGAGTTTTTCTAAGGA
GGTTAGCTGCCAGCCCCTTCAACAAGGGATTTCAATGGCAACAAACCGCTCCCCAGGATG
AGGCAAAGAATGGGGTGGGGGGACTTCCAGTTGTTCGAGCAAGCAAATGGCTAGCAGGGC
CGAGGAAGCACAATGAACGGGACGACAGAAGTTCCACAAGACCGGAGATAGATGTTCTTC
TTCCCTGAGAAAATTTCTCTATCTATTAGCGAGTTTCGCCGTACAATCCGGCTGAAATGA
ATGGAATGAGGAACCGGGAAATCACTATAGTTGTGGGAATTCGTCGGATGTAACTCATCC
GGAAGTGCTGGTTCGAATCCAGCTCGTGACAAAGCCTGGGTCATATGGTATGGAACAATC
TTTTGATTATGAAGCGCCCGCTAAAGAAGAGATACTTAAGTGTGGTAGGAGGGAGCTAGG
AGTCTTCCATTCATGCCCAGACTCGGATGCTAGAGAATAGTCTGGAATGCTCTCTTTCTA
TCTATGCCGCATCTTCCATGAACGAAACCAAGAGGGAAAGCAGAGAAAGCATTAGTCCAT
TTGTAGTTCCGGCACTCTGTATGTGCTGCTATGATAGTAAACTCTTCCTGCTCTCTTAAG
TTAAGGATGTTCGTGACCTAATAGGAGTGACTGTAGTCAAGCAAGCAGAAGGTTACAGGC
AAGCGGGGTAGTGTACTTTTATCCGCAAAGAATGGGATTGATGCTCAGCTAAGGAATCCC
CTACTAATCGAAAGAGGGGATTCAAAAGTGTCTATTCAATATTCCAAGGTGCGAAGGGTC
GATGTAATTGAGAAAGAAGCGCTCTAGCTCTCACTTGAAGTACAGGAAGGATAATGACTC
GAGCTTTTCCGAATGAAAGGCGATAGGGGACGTACCCTAAGGAAGCAAGAAGGGAGGATT
TTCTTTACTTTACCGCTATAACCTTTCTTTCACGAGTGAACCCGGGCACGAGCCTACCTT
GTAAGAACCCAAGAATGGGTACCTAGGGAATGAACCGAGTTAGAGGCGTATGCTTCCTTG
ACCGATAGTTTGAGTTTGTGGAACAAGTTGTAGAGATCCCATACTTTCTAGTACTTGTGG
AGAATCCCAGTAAGAAATAGCTTGAGTTGTTGGTGGAAGTGACCTATACATATTTATA
>AT2G07815.1
GAAGAGAGAATCCCCATTGCTGTAACCCGGGTTGCTTTCAGCCTAGCTTGCGTGTCAGTC
TAGAAAGAATTCCTTGCCTTCAGCCGAGCTTGGGTCCGGGGCACAGGTAAAGAAAGAATC
CTCCGCTTTCAGCCTAGCTGGATCCTCTTGAATCGTCTCTCCGTCAAAAAAGAATGTGGC
GGGGAAAGGTAATGGTTTGAGAGAGAAGTATCGGCTCCGGCCGTGGAGCTATCATATCGG
TCTTTTCAATCTTGTAGCCGAGCGTTCCCCAATATAGCCTAAGCCAGTGAAGAGACCACT
AAATGCTGTCATGCGAGCGAGTAAGTCGACGAAGAAAGTCTTCTATTCTATTATCGAGTT
GTCGTTCAAAGGCGGTCAAGAAACCCTTTGTTGCGTTCGAATGTCCCGTTGAAGGCTCTA
CTATTTCTTATTGTTGTTGCTGAAATTTGAGAAAAGTGATCAGGTCGACATCTCGGTCAA
AGAACAAAGGCTAGTCGTCAACGAGCAAAGGCAGCCAGTATTGTTCAAAGGTTCTCCCGG
CTCGAGTCCGGTGATGGCTCCTTTCGTGGATTATAATTTCTGAATGGCCCCAGATAGCGT
TAAGTTGATGGGCTTTCAACCTGAGAATTCTCAATATCATCTATGGGTGAATGGTATCAG
AATGCCTCTTCCGAAATAGAAGGTTATTCGGCTTGTTCGTGAAAGCACAGAGGAATTCAA
AGCATTGTAGCTGTTCCGAGGAAGTTCAATTCCAGAGATGGCTAGGGAGCAAAGAAGTAG
CCGAGCCTAGGACGAAGGCACGAAATGCTTTCTCGCCAATGAATGAAGAAATGACCCGCC
GGATTCGCTCGGAGACTAACTCACTCGTCTCGTTCATGTATTTACTCGCAGCATTCGCAG
CAAACTCGCAGGCAGGAGAGACCTTGAGTCCAGGCTCAGGAATCGACTGGTTCCGAGCGG
ACTCGGGCAGCTGCTGCTTGGATTATCGTAGAATAAGAGGAGCCGTCTTAGGAAAGGAAA
TGACTCAACTTCAAAAAAAAAAAGACAGATGCCGCCTACCTACTCGTGCTCGTAGCTCGA
TCGGAGGTCAAGAGCCGTGGTCCGGCGGAAAAACGGAAGTCCGCCTTCTCTTCTTTAGAG
AAGCCAAACTCGAACGGATAGAGCAGATGGTCCAACTACATAACTTTTTCTTTTTTATTA
TTTTTATGGTCGTGCCTTGTGGCACGGCAGCACCCGTACTATTGAAATGGTTCGTCAGTA
GAGATGTTCCCACGGGTGCCCCTTTTTCCAATGGTACTATAATTCCTATTCCTATCTCTT
CATTCCCTCTTTTGGTCTATCTACATTCAAGGAAAATCATACGCTCCATGGACGGAGCAA
AAAGTGGAGTCTTGCACGCGATAGGTCAGCGAAGCGTGAGCGGGCGCGGAGAAGGAAAGG
CCAAACACTTCGGCCGAACGGGAATGAGCAACGACGAAATGACAAGATGAGGTGCTCCGG
GCACCCCCATTTAGATTTAGA
>AT2G05355-AT2G07806.1
AGGTAGTAGCTCTGGTAGAGTGCAGGACTGTAAATCCTTCTGTGAGCGGTTCGAATCCGC
AATCACTTA
>AT2G07759.1
GGAGGGATGGCTGAGTGGCTTAAGGCATTGGTTTGCTAAATCGACATACAAGAAGATTGT
ATCATGGGTTCGAATCCCATTTCCTCCG
>AT2G07761.1
AAGTGGTTCAGCTCAGCTGGTTAGAGCAAAGGACTGTAAATCCTTGTGTCAGTGGTTCGA
ATCCACAACCACTTC
>AT2G07766.1
GGATGGATGTCTGAGCGGTTGAAAGAGTCGGTCTTGAAAACCGAAGTATTTCTAGGAATA
CCGGGGGTTCGAATCCCTCTCCATCCG
>AT2G10735.1
GAAAGCTACAGACGAACAAGGAGCTAAGAAAGCTGCAGACGAGCTGTTAGCTAGGCGAAG
TGCACACGAGCTGCTAGCTAGGAAAGCTACAGACGAACTGGGAGCTAGAAAGGCTGCAGA
CGAGCTGTCAGCTAGGCGAAGTGCCGACGAGCTGCTAGCTAGACGAACTTCGAGCTAGGA
AAGCTACAGACGAACTGATGTGGTTGGCTCGGGTACAAATTGCGTGAGTCAAAGCTGGGT
TCAGTATACTTCGTTCCGAGCTGATCGTCTCGGTACCAGGTTATTCGGGATAACTGGATT
TCTAAGCAGACCAAAGCAGATAAGAAACTGTATTTAGCCGAAGCAAAAGCTCGGCACCAG
TGTTTATGATAACTGGGTTTTAGTTTCCGAAGCGGTTGACTCGGTACCAGTGTTTAGAGT
AACTGGATTTCAGTAGACTTGAATACCCACGGTTGCGACCCGATTTGATTCAATCTTTTA
CCAGCGTTTAGAAACGAGCTGGGGCACCGGTGTTAAGTATAACCGGATTTCAGAAGATAG
AATTCATAGCCTGCTCGGAAAAACATTCGAGCAGATTCTTATCTTGAATATTTATATAGC
GCGCTGTAACCGAAGCGGTGTAAATGAAACTTTGAAAATAATAGGCCGTCGCCCGTTAAA
ATATTTCAAAGTAAAAAGATTTAGAAATCAAATTCCAAGAAAATTCGAAGTAGAAAAATT
GAAGTGGGAGTATGGATATACGGACCCCACTCCCCCCCCTTTTTGCTCGGTAGACGAGTG
TTTTTGCAAGTTTACGCAAAAAATATAGCAGAGAATGCATATATATGATTAAGCTGTACT
TGTTAGATTATAATAGATAACACTTATCTTATTGGTTTGGACATAGAGATGATGAAATCT
ACGGCATGGACGATCTGAATCTTTGAGATTGTAAACGTCGTTGTATGAAAATCTACATTT
AAGATGTTGTTCGTTAGAGGAGATCTCATCTTTGCGTAGAAAGAGAGAAGGATGAATGCT
TGTGATATAAGTGAGAATGTCAATCAAGCTTAATTAATATGTAAGAAAGTAATTGAACTT
ATCTTTTATGAGGGAGGTCGTCGAGACAGAATTGGAGATCGCATCATTGATGAATGAGTG
GAAACCTTGAGCGATTGCTAGTGATGATCCATTGTCACTTGTTGGTGTAATGTACTTCCT
TTTGCTGATTTATAGAAGAACTGATAACTTCCGTTTGAACCGTTAAACTATTGATCCCAC
CGTTGAATCTTTAGCTGATAGTCCCACCGAAGATTTTGTCTGAATTTTAGTCAGATCGGA
TATTGCCTGAGGCTTCTACCGTCTTATGAAGTTGCTGTGACAAAGTGAATTTTTCTTCCT
TTGCTATATTTGTTTTTTGGTTTCGGTTGCTCCGGTAGCAACATACGATCCTCAGTGAAT
ATAGGAGGCAGTATCCAGTGATGCTTACTCTTTGGCTGACTTCTAGTGATCTTTCTTCTT
TACTTCTCTTTCCTATGAATTTTCCCGGCTGGTGCAATAGAGCTGTGATGAAATCGGTTT
CTGTAAAGGTTGGGTCCTTTGCATTTCTCCAGTTTATCTGGTGATATGGCCTCTTAACTG
AGCTCTTTCTTTTGAATTTTCATTACACATGTTTTTGTGAGATCTGAACAACGTCTTGTG
ATTAAGATAAAGCAGAAGCTCTCCAAGGCGAGGAAGGGACAATTTTTCTTAGATATATGT
TAAGACGAGCCGATTGTAGATGAAAGACGAGCTTGAGGCCGGAAGACGATCTTGATGTCC
GAGGAAGAATAGAGTTTATTCGTCTTATAGCTGAACCTTGTAAAAGGTTGCCTACGTACC
CTTAGAAAGGGATCAAGCTACACGTTCATATCGTGATAAACGAGCTAGGCCATTACTGGA
GGAAGGTCGTATGGTAGATGACGAGCCGGCAGATGTGCGACGAGCTGGATGAACCGTGGT
AGAGAGGCGAATTGGACAAACCGAGTTGTCTGCTGAAGGTTTAGACGAGCTGGGCGACGA
GTTAGGTGGACTCTGCAGTCAATGGACGAACTGCCGCTAGGCGAGGAGGTAGATGAGTTT
TGCAGTCGAGGGATGAGTTGATAGCTAGACGAGGAGTTGGACGAGCTGACTAGCTGACAG
CTAGGCGAGGAGATGGTCGTTGAGTGATGGGAAGAGCTTGAAGACGAGCTGAGCTTGAGG
ACGATCTGATGAGCTTGAGAACGAGCTAAGGAGCTTGAAGAGCTTGAAGACGAGCTGAGG
GACTTGGTGAAGAGAACGAGTTGAGAAGCTTGACGAAGAGGAGCGAGCTACTCGAGAAGG
GCGAGCTACTTGACACGGACGAGCTGACGTGCTACTTGAGACGGACGAGTTGACGAGCTT
TGTGAGACGGCATTCCCCCCTT
>AT2G05565-AT2G10735.2
GAGCTGTGATGAAATCGGTTTCTGTAAAGGTTGGGTCCTTTGCATTTCTCCAGTTTATCT
GGTGATATGGCCTCTTAACTGAGCTC
>AT2G00570-AT2G06185.1
CTTTACTGGCTTCATGCAAGGATTATGGAATAATCAAAACAGCTGCTTATTGAATGAGAT
TTTATGATCTCTGAACCAGAGCACGAAGATTTCTTTTTCTAGCTGGTTCTTGGGTCAATG
GACCATGAGAACTGACTAATCCCAGGACGAGGGGAAGCCATGTGAAAACCTCTAACACTC
ACACATTTGTGGAGTAGTTTTTAGGGTAGATCAAACTTTGGATAGCTCATTACAACTTTT
TTTAGTCTGATCACTACCACTAGACCAAGCTTGTGTGGGCAAAAAGACTTCGTTCTCAAG
GGCGGACCTAGTAAAGAAGAAGGGGGTCACTTGACCCAAGTTGAATAGTCAAATTTTATT
TTTTGCATAGAATTTTGTTTAGAATTAGCAGAACAATTGGTAAATTCCAAGGTGTTGACA
CCCCCAAAACATGAGTTCAAATCTCTATAATGACACTTTTACTCTTTTCTCCTCAATTTA
GTTTTAAATAAATGTTTTTTTTGTCTTATATATTTCTTTACTTTTTCCAAAATAACAGCA
ATTAATATACTATTTTTATTTCCTTATGAAATTGATTTTATTTTTGTGAGTTTGTATAAA
TATTATAAGAAAGTTAGTTATAAAATACTGTTTATAAATTTTTTTTGACCCCGGTAAAAT
TTATTTATGGGTCCGCTACTG
>AT2G06185.1
TCTAGCTGGTTCTTGGGTCAATGGACCATGAGAACTGACTAATCCCAGGACGAGGGGAAG
CCATGTGAAAACCTCTAACACTCACACATTTGTGGAGTAGTTTTTAGGGTAGATCAAACT
TTGGATAGCTCATTACAACTTTTTTTAGTCTGATCACTACCACTAGACCAAGCTTGTGTG
GGCAAAAAGACTTCGTTCTCAAGGGCGGACCTAGTAAAGAAGAAGGGGGTCACTTGACCC
AAGTTGAATA
>AT2G15490.2
AATTCAGACAAAGTCCCAAGCTAAGAAAAGAGACTCTCTTTGTTTTGTCTGGCAGAATAT
TTTCCATTCTTGTTCTGTTTTCTTTTCATTTTTCTTCTTAATCCTAAAACCAAACATGAA
CAGAGAGCAAATTCATATTTTGTTCTTCCCCTTCATGGCTCATGGCCACATGATTCCACT
CTTAGACATGGCCAAGCTTTTCGCTAGAAGAGGAGCCAAATCAACTCTCCTCACAACCCC
AATAAATGCTAAGATCTTGGAGAAACCCATTGAAGCATTCAAAGTTCAAAATCCTGATCT
CGAAATCGGAATCAAGATCCTCAATTTCCCTTGTGTAGAGCTTGGATTGCCAGAAGGATG
CGAGAACCGTGACTTCATTAACTCATACCAAAAATCTGACTCATTTGACTTGTTCTTGAA
GTTTCTTTTCTCTACCAAGTATATGAAACAGCAGTTGGAGAGTTTCATTGAAACAACCAA
ACCGAGTGCTCTTGTAGCCGATATGTTCTTCCCTTGGGCAACAGAATCCGCGGAGAAGAT
CGGTGTTCCAAGACTTGTGTTCCACGGCACATCATCCTTTGCCTTGTGTTGTTCGTATAA
CATGAGGATTCATAAGCCACACAAGAAAGTCGCTTCGAGTTCTACTCCATTTGTAATCCC
TGGTCTCCCTGGAGACATAAAGTTATTGACAAAAGTGTTGAGAATAGGAGTGAACGTTGG
AGCTACCGAGTTGGTGAAAAAAGGAAAGTTGATTAGTAGAGCACAAGTGGAGAAGGCAGT
AAGGGAAGTGATTGGTGGTGAGAAGGCAGAGGAAAGGCGGCTAAGGGCTAAGGAGCTGGG
CGAGATGGCTAAAGCCGCTGTGGAAGAAGGAGGGTCTTCTTATAATGATGTGAACAAGTT
TATGGAAGAGCTGAATGGTAGAAAGTAGAAAGATAGAGCATGTTTAATGTTGTGAGATGG
ATTGTTAACTTTTCTTAATCTTTGATGTTCGTGGTGTGTTCTTA
>AT2G15950.1
CCGACCTTAGCTCAGTTGGTAGAGCGGAAGACTGTAGAATCTTTAGGTCGCTGGTTCGAT
TCCGGCAGGTCGGA
>AT2G06895-AT2G06905.1
ATCGAATTGACCTAATTAGCTTCTAGTTTTGGTCATATCTATGTTGTTTTTCAAAGATTA
TGTATTGATATGTATTCTTTATAAACGATGGAAGAACCTTTGTCATGAAGCCACAAACCT
CCTTTTCAAGGAATCCGAGTTCATGGAAAGATCTATCTTCAATACAGAAACCATAAAAAC
AATAAGGCTTGATAGAGAAACCAGTAAGTCATCCCTTCGGGGAATGTATAATGTCTCCCA
CCGTATTCACTGCTACCTAGCTCCCAACAAGTTAATAATACATACCTCAAGGGGTGGTAC
GATGATGCTATAGAGGTTGATGAGTTACAGAAGTATTGATTTGGTGGAGATGAGATGATA
AGTAACCGATAAACGCGGCTTAATTTATCAAAGGGAAAAACGTTTATATGGATACAAGAC
TCGTGAGAGAAATTTAAGGGGAAACCACACAAAAATATTGACTCAAAACAATGCTCAAAG
ACTTGAATGTTGGAAGAAGACCAACTTGAACTTTTTATTGCTTAGAAATTGTGTAATGAG
AACAAAGCAACGAGCTTTTATAAGCTCAAACGAGAGGAG
>AT2G06905.1
GTCATGAAGCCACAAACCTCCTTTTCAAGGAATCCGAGTTCATGGAAAGATCTATCTTCA
ATACAGAAACCATAAAAACAATAAGGCTTGATAGAGAAACCAGTAAGTCATCCCTTCGGG
GAATGTATAATGTCTCCCACCGTATTCACTGCTACCTAGCTCCCAACAAGTTAATAATAC
ATACCTCAAGGGGTGGTACGATGATGCTATAGAGGTTGATGAGTTACAGAAGTATTGATT
TGGTGGAGATGAGATGATAAGTAACCGATAAACGCGGCTTAATTTATCAAAGGGAAAAAC
GTTTATATGGATACAAGACTCGTGAG
>AT2G17810.1
GGCCCATTAGCTCAGTTGGTTAGAGCGTCGTGCTAATAACGCGAAGGTCGCAGGTTCGAA
ACCTGCATGGGCCA
>AT2G18310.1
GCTGGAGTAGCTCAGTTGGTTAGAGCGTGTGGCTGTTAACCACAAGGTCAGAGGTTCGAC
CCCTCTCTCTAGCG
>AT2G07195-AT2G19390.4
TTGATTCTCTTATCCAACTGTTTGGATTTATAGTTGGATAAG
>AT2G00640-AT2G07235.1
AACAAAAACAGTTTTTGTTGTTGTATGTACATCAAAGTTTAGAAGATGCGTACCAGTAAT
AACGTCCAATTCAAGGACGTTACTAACAAGAGGACCGTTTCGAAACACTTGACCACCAAT
TCCACCATTCGACAACGTTCCTCCGACGGTTATATGCAAATAATCCGTCCAAGAAACCGG
CGACACCCCTTTCTCCGCCGTCTTCTTAAGCACATCCACCCATAACGTCCCGGCCGCCAC
GTCAGCGTACTTCTTGTCTTTTGAAACCACCACGTCAGTGATACACGTCATGTTGACGAT
TACTCCGCCGGAGACCGAGGCTTGGCCGTTTAAGGAGTGGCCTTGGCCACGAGCCGCTAC
TTGGAATGTACTTTTTCCGTTTGCGGCGTATTGGAGGAGACGAGAGATATCAGCGGTGGA
GGAGGGGCAGATTACGCCGCCGGGGGTCACGGTGGTTATGTTTCCGAAGTCATGAGAGGC
TGCGGAGATGATGGAAGGATCGGTAGAGAGGGTGAGGTTAAGGGATTTAGATATTGGTTG
AGGAATGCTCTGAGTGTTCAGAGAACCGTATAGGACTTAATCGCAGCGGGTGGAGCTGGA
TGCGTCTTTAAGATAACGAATTAGTTTCTGGTTCTTGTGATCAGTTGTGTTTAATGTATA
TTCATGGGTGATAGATTTAATCACTCATAATCTTATGTTACAATCCTTTGTGCTATTTTA
GTTATGTTCATTAGAGTATTTATGATAAGAACTCACTAGCTGCGAGGAGGAGATGGAACT
TGCCAGAGAACCACTCAGATTCAAGAGGAGGACAACAAAGATGAATGGACATGGGTTTGG
TACTTATTTGGAAGAATACTCCTACTAGGTTACTGTTTGAGATGATGGATAAGCTTCTGA
ATGAGAGAATGACGAAGAGGAGTGGATGTGTCATGTAAACCAAATACTGAGCTACTAAGA
ACTGATTTCAAGAATTTGTTTAGATTTTGATTTGGAATCATAGCAAAACCATATGTGATA
CGTTTTGGATCAGAAAAAAAAAACGATCCAAGGCAGCCAATTGTTGCGGGCAGGCCCGTC
TGCCATCTTTAGATAATTAGATGTAACTAAA
>AT2G00640-AT2G07235.2
AATAATCCGTCCAAGAAACCGGCGACACCCCTTTCTCCGCCGTCTTCTTAAGCACATCCA
CCCATAACGTCCCGGCCGCCACGTCAGCGTACTTCTTGTCTTTTGAAACCACCACGTCAG
TGATACACGTCATGTTGACGATTACTCCGCCGGAGACCGAGGCTTGGCCGTTTAAGGAGT
GGCCTTGGCCACGAGCCGCTACTTGGAATGTACTTTTTCCGTTTGCGGCGTATTGGAGGA
GACGAGAGATATCAGCGGTGGAGGAGGGGCAGATTACGCCGCCGGGGGTCACGGTGGTTA
TGTTTCCGAAGTCATGAGAGGCTGCGGAGATGATGGAAGGATCGGTAGAGAGGGTGAGGT
TAAGGGATTTAGATGTCATAACATAAAAGCCTAGAGGGGAGGGTCGAGGGGAGAGTCGGG
TAGTTCAAGGAGTTGATTTGGTTGCAAATGATTCGGTGAATATGCCGTTGAAAGTAAACT
GCCGATTGGAGAGGCATGCATTACGTTCTTGCCAACTTGACTAAAGATCATATACGTAGG
TCGTGGTTTATTTTTGCGGGAACCAAAACTTTTGGGATTTTGATTCAAAGACATCATAAC
AGATAAGATGATCGAGATGTAGTAAGACAAGGAATGTTTTACATGGATGTAGGCGTGTTC
TGACTCATATATTGGTTGAGGAATGCTCTGAGTGTTCAGAGAACCGTATAGGACTTAATC
GCAGCGGGTGGAGCTGGATGCGTCTTTAAGATAACGAATTAGTTTCTGGTTCTTGTGATC
AGTTGTGTTTAATGTATATTCATGGGTGATAGATTTAATCACTCATAATCTTATGTTACA
ATCCTTTGTGCTATTTTAGTTATGTTCATTAGAGTATTTATGATAAGAACTCACTAGCTG
CGAGGAGGAGATGGAACTTGCCAGAGAACCACTCAGATTCAAGAGGAGGACAACAAAGAT
GAATGGACATGGGTTTGGTACTTATTTGGAAGAATACTCCTACTAGGTTACTGTTTGAGA
TGATGGATAAGCTTCTGAATGAGAGAATGACGAAGAGGAGTGGATGTGTCATGTAAACCA
AATACTGAGCTACTAAGAACTGATTTCAAGAATTTGTTTAGATTTTGATTTGGAATCATA
GCAAAACCATATGTGATACGTTTTGGATCAGAAAAAAAAAACGATCCAAGGCAGCCAATT
GTTGCGGGCAGGCCCGTCTGCCATCTTTAGATAATTAGATGTAACTAAA
>AT2G00640-AT2G07235.3
AATAATCCGTCCAAGAAACCGGCGACACCCCTTTCTCCGCCGTCTTCTTAAGCACATCCA
CCCATAACGTCCCGGCCGCCACGTCAGCGTACTTCTTGTCTTTTGAAACCACCACGTCAG
TGATACACGTCATGTTGACGATTACTCCGCCGGAGACCGAGGCTTGGCCGTTTAAGGAGT
GGCCTTGGCCACGAGCCGCTACTTGGAATGTACTTTTTCCGTTTGCGGCGTATTGGAGGA
GACGAGAGATATCAGCGGTGGAGGAGGGGCAGATTACGCCGCCGGGGGTCACGGTGGTTA
TGTTTCCGAAGTCATGAGAGGCTGCGGAGATGATGGAAGGATCGGTAGAGAGGGTGAGGT
TAAGGGATTTAGGTAAATCAATTTTAATACCGTTTGATGATTTGGTGATCATTAAAACCG
TGATTAAAGTGATCATTAAACGAAGATTAGCCATTTGTTTATGTTTCTCTCTCTCTCTGA
TTTGATTTTTGAAGAAGAGAATTACAACGAAAGAATTAGATATCGCTATAATTTGTTACT
TATATAGACACCGTAGGAATGTATGTATAACATAAAATATGGAATCCTACCAAAAAAAAA
AAGACAATAAATATTGAAGTCAAAATGAAATCTCAAATAATTCCTAAAAATGAAAAAAGG
AAATCTTACTGTTTTGTCAACTTGTTGAATTAATACTTCAAGGCACATCCTCATATTTAG
ATATATAATAAATCTTGTTGACTATAGTTAGCCATATCTATCCATAAATATCTTTTTAGA
ATTTGAATTTAGTATTAACCAACAAAAAAATTTACATTAATTTTCTTGGAATAAAATCGA
GTAAAGCTTTCACTAAGGTTTGTTGAGAAAAATATTAAAGAGTGAAACTGAATTAAAAAA
AACTTATGTTTATGTATGTGCATTTCCATGAACCAGCATGTCATAACATAAAAGCCTAGA
GGGGAGGGTCGAGGGGAGAGTCGGGTAGTTCAAGGAGTTGATTTGGTTGCAAATGATTCG
GTGAATATGCCGTTGAAAGTAAACTGCCGATTGGAGAGGCATGCATTACGTTCTTGCCAA
CTTGACTAAAGATCATATACGTAGGTCGTGGTTTATTTTTGCGGGAACCAAAACTTTTGG
GATTTTGATTCAAAGACATCATAACAGATAAGATGATCGAGATGTAGTAAGACAAGGAAT
GTTTTACATGGATGTAGGCGTGTTCTGACTCATATATTGGTTGAGGAATGCTCTGAGTGT
TCAGAGAACCGTATAGGACTTAATCGCAGCGGGTGGAGCTGGATGCGTCTTTAAGATAAC
GAATTAGTTTCTGGTTCTTGTGATCAGTTGTGTTTAATGTATATTCATGGGTGATAGATT
TAATCACTCATAATCTTATGTTACAATCCTTTGTGCTATTTTAGTTATGTTCATTAGAGT
ATTTATGATAAGAACTCACTAGCTGCGAGGAGGAGATGGAACTTGCCAGAGAACCACTCA
GATTCAAGAGGAGGACAACAAAGATGAATGGACATGGGTTTGGTACTTATTTGGAAGAAT
ACTCCTACTAGGTTACTGTTTGAGATGATGGATAAGCTTCTGAATGAGAGAATGACGAAG
AGGAGTGGATGTGTCATGTAAACCAAATACTGAGCTACTAAGAACTGATTTCAAGAATTT
GTTTAGATTTTGATTTGGAATCATAGCAAAACCATATGTGATACGTTTTGGATCAGAAAA
AAAAAACGATCCAAGGCAGCCAATTGTTGCGGGCAGGCCCGTCTGCCATCTTTAGATAAT
TAGATGTAACTAAA
>AT2G07235.1
ACATGGATGTAGGCGTGTTCTGACTCATGTAAGTACTTAGAACGAGGATTTACGGAAACA
ACCCTTTTATGTTATGAATTTTACGTTCTCGAAAATTGTGAATTTTTTTTAGAGTAGCCT
CTCTAATAGGTTTATATATGAAATTTAGGAGGATTATTTGGAAAATTCCTTCCGCTTAAT
GATAAAATTCATTCGTTTTAAGTTTTAACCTTATGTTTCTCCTCTTTCACG
>AT2G00700-AT2G07425.2
CCGGTTAACTATCAAACCTACTTGCAGTATTGTTTGTTTGAAAAGCTGCATGCGATCATT
CATCTTAATTGTTCGGTTTCTTACTCCTCTGCAAATCATACTTATTACCATAACGTGATC
TAGAAGTTTCAACAAGAGGCTGATGCATAGAAAGCTGATGAAGAAGCTGAAACTGCGGGT
AATGCGAAATGCGAGGAAACGCAGGTGCGAGGTGTGTTGCTCAAGTAGAAACCGAGAACG
GTCCAAGATCAGACCGTACAGAGTTCCAACGGTGGATTATTTAGCAAGACAAATTCTGGG
CTTCTTTTTGATTATTTAGCAAGACAAATTCTG
>AT2G21670.1
GTTGATATGGCCGAGTTGGTCTAAGGCGCCAGATTAAGGTTCTGGTCCGAAAGGGCGTGG
GTTCAAATCCCACTGTCAACA
>AT2G21700.1
GGTTCTATGGTCTAGCGGTTAGGACATTGGACTCTGAATCCAGTAACCCGAGTTCAATTC
TCGGTAGAACCT
>AT2G22220.1
GGCCTATTAGCTCAGTTGGTTAGAGCGTCGTGCTAATAACGCGAAGGTCACAGGTTCGAT
CCCTGTATAGGCCA
>AT2G22380.1
GGCCTATTAGCTCAGTTGGTTAGAGCGTCGTGCTAATAACGCGAAGGTCACAGGTTCGAT
CCCTGTATAGGCCA
>AT2G07585-AT2G22482.2
TGATATGACTCGAATTTAACAGGTCAACCTGATTTTACTAAGAGCACCTCCAACGGGAGG
TTTTATTGGAAAAAAGTTGAGTCTCTCTTGTTTAAAGTGAATAAATAAATTAAAATACAG
AATAAGTTAGAGAATCGGCTTTCTCGACAGAGTTTTTGGAAGCTGAGAGAGTCCCATACG
TGGCGCATCGTGGTTGGCTCTTTTAGTTTTAACAAAAGCAAACAAAAATATTCTCCTCTC
TCTACTTCTCTCTTCTCCAATTGAACTTTCTGAAGCAAAGATTTTTGCTTATCTTATCTG
AATCTTCGTCGCTAATCTGATATAAATTTGAAGATATGATCAAAGCCACCATGGATCTTG
GTTGCCTGGATTTGGGATGTCTTTCTGACAAGAAAAGCGGCGTCGGAGTTTCCAATCTAA
TGGATTTTGTTTTCCCGTCTGATGTCTTCCAGTGACATTGAATTGAGTTTCTTCCTGTTC
ACTAGAAAAATTAGGGTTGGTAATTTAGGCTCTCGTATAGGGGAATTGAAAATGGCAGTT
CCGGAATAGTGAAGCTGTTGTTTGGTGTTGTTTAGGAGGTTGTGAGATAGGAAGATGATT
AAGCTTTGATTGATTTAGTTGTTTACATGATCTGCTTTTGTCGCAATGCCATCGTATTAG
TTGGAAAATCTAGCTAACCACCTGGCTAAATTAGTTCATCCATCATGCTTCAATATGTTT
TCTCTACTGGAAATATGAATCTAAAGTTTGTATGTTATGAAAAAATATACTGTTGGAGTC
AAAGAGTTGCAAAGGGTATGGATCCTTGTTTATCCTAAGCTTTTTTTCCTGTAAAATTTA
TAAATGGAGATGATTGTTTAAGTTGTAACATTGAGACCTAGGTAGTATAGTTTCCACTTA
AATCTCCATCGTTTTCTTTTGAAAGCTGTCTAAGTGGATACTCTGGATACTAATTTTCGT
TAGAAAAATCACTAGAGATGGGTTCGTTTGGTTGTTTCATAAAATACTGCAAAACAATAA
TTTTGATACCAGTTTTCTGCTAACTTCATGT
>AT2G23020.1
ATCAGAGTGGCGCAGCGGAAGCGTGGTGGGCCCATAACCCACAGGTCCCAGGATCGAAAC
CTGGCTCTGATA
>AT2G07870.1
AAGAGAGGAGACCATATTCATGTGTAATAAAGTCTAGCACTACAACCAAAACCATTTAAT
TGGCATGTGTTTATGTGTGCTAAAGTATGTTAATTTAAAATTATTTTTACAAGAAAAGCA
GGTAATTAATTTAGTTAAATGTAATATTTGTGGTGAGGGCAGATTCCGACACATAGGCTA
AGGCCTTAGCTCGTCCGGATCCCGGAGATTATGCACCTTGTCCCCATATACGCCTCTGAT
TGA
>AT2G23348.4
GCTTTGCTCCGCCGCTACCGTCGCCGGTTTATGATGAATTCATCTCCGTGGAAGTTTTTG
CTGTGTTAATACGAAGTGAAAGAACTGAGAGCTCTCTGCACCTGTTAATATTTCTAACAG
AATGCTTTTCTTATACTAATCGTCCTATAGTTTGTCATTGGCATTCACTAGTCCAGTTTT
TACTAAAATAATCATCATATTGTTTGTCATTGGCTTTTACCAGGTTATCTTTTGTTTCCC
TTTTCAGCAGCTCAGAATTGCATGCTTTCATGTGATAAAAGGCGATTGAAAATTGCTTTG
TATGCACTTCTATGCTCAGGTTATACGTTCCTACTTGTGGCTTTTCGAACAATTTATGTC
TCTGTTATATCATTGACTCATGAGGCTTATGAGGATATTTCAGATTATAGCTTTGTTAGA
TTTTCTTATAATATTTGGCATTGGCATTCACTTGTCCGGTTCTCATGTGATGGATATGTG
ATAGCATGGATTGAAATCTTGAAGCTTTTGGTTATGGTTTTCGTTCTAATCTAGTTGACT
ATCATGCTAGAGTTGTGACTATATAGCACAACAATTCATCTAGTTTCTTTATTCTGTAAT
GAATGTTTCTGTTAAAAGTTTTGTTAGTTTGAGGACAAATGATTCTACATTCCTCCTATG
TTCACATCTTGTGACGGTCTTGTGTCACTTCTATCGACTTGAGTTAAGGATGAACCATTT
TCATGACTTTAAATCCAGTGCAAAATCTACTCAATAAGAACAATGTGGACATTGTGTAGA
GATTTGAAGACACCAATCTCCAGTAGTTCCTAAGAAAGAACCAACCTAGAAGACTTGCTA
AGCTATTGTTATACCCTTTTTATGGACCATTGTTAGTTTCTTCTATTT
>AT2G23347-AT2G23348.6
TGGTAAGATTGCTTATAAGCTTTATAAGCCATCTTACTAGTT
>AT2G07915.1
ACATATGATCTGCATCTTTGC
>AT2G07910-AT2G23550.1
ACATATGATCTGCATCTTTGC
>AT2G23650.1
ATCAGAGTGGCGCAGCGGAAGCGTGGTGGGCCCATAACCCACAGGTCCCAGGATCGAAAC
CTGGCTCTGATA
>AT2G23987.1
ATGAATGATCTTGTTTTCAATAACTTGTGTCTTCTCCTTCATCCTCATCGCCCTTGTTTC
CATCCTCGACTTTACTTTCACCATCTTCGATTTCTTCAATTTCCAAAACCAATACGAGAT
GGAATGCTCAGCTCCATGTCCTTGGACCACATAATTATTATCCGAGGCAACAACAGTCTG
CATTATGTCTTCATTTTCCTTTACTTGAAAGTATATATCTTTTTTGTTCACCTGAACAAG
ACCCTAATTTGGAGACTTCGGCAACGATTACTCTCCAAATCAGATTTGCTATTCTCCGAT
TGGGTTTCTCTTCCGCCGATGGTCTTCACCGTCTTTCGTTTTGATGAATCCGGCGTCTAG
AAGCCTCAGATAACACAATTACACACAATCACGGCGTCAACTAATCGGAAATCAAGAGTT
CACCGCCGGTTTCATTATCACGAGAGAGAGAGAC
>AT2G25170-AT2G25171.6
TCCAATAGGTCGAGCATGTGCATATGCTGGATCTACTTGAAG
>AT2G26090.1
GTTGATATGGCCGAGTTGGTCTAAGGCGCCAGATTAAGGTTCTGGTCCGAAAGGGCGTGG
GTTCAAATCCCACTGTCAACA
>AT2G26220.2
ATCAGTGTCAAACCCTATCTATCTATCTCTTGAAATCTTCCCTTCTAGTAGCTAGTTTTA
GCATCATCACTCAATAAAAACAAATGAAGTTTCATCTGCTTGTAGACTTTGTGCAGTTCT
AGTTTTCAAGATTATACGTTTTATTTTCTGACCATGTTTGTTTCTTTAATTTGCTTGTTC
TTTCTATAATTACTTTTTGTATAGAATTCACTAGTTGATTCCATCGACTCGTTCAAGCAC
CAGCTCGAAGAAGCTTAGCTAATTTATCTTAGAAAATAATGAAAAAGCTATGCTTCTCAA
GAAGGTGCATGAACAAGTTGATGTATATTTTGATGTGTAAAGACCAAAATTGGATCTCAC
ATGTGATGTTGTCAATTTTATCCAATTCAGGAAGTACTCTGTGAACTTGTTCCTTACTTT
TTATTCTACTATTATTGTTAGTGTTTAGCTAGAGAACTATATGGATTTTGTTAAGAGATA
AGAAACTGCAAGTTTGTGGATTTACTTTGATTTCTCACTTTATATATGACCATTAGTCCA
TTAACATTGTTTTTTTCTTTTTTAACATCAAAAGAACTTTTATTAGTTTGAAAAGTGATC
CTCATGGAGGATTTGTACAAGGCTTCTAGGAACAAAGAAATGTTGTATAAAATTAACATT
GGCAGGAATTAACTTCTTTGCCAAACAATCAGCCGCCTTGTTGCAATGCCTTGGTATCCA
TGTGAATGTAGCATTTGTGAATCTTTTTTGCCTTGTTTGGACTTCCTTCGTCAGGTTATG
GACTCCAAAATTCTGTATTTCTCCGTTGATAAGATGTGGAATTTGCTTGTTATCTCCTTT
AAAGGTAATATTTCTGTAGCCTCGTATCCAGGTGTGTTGCATGACCATAAGGAGAGCATG
TAGTTCCGCCTCAATGACACTATTACAGGGTTTGCCTCTACTTTGTGTCGCTTCAATAAA
AAATCTTCGGTCATCTCTTATGATCCATCCAGCTTTTCCATTTTCCCCGGTCCGAAAAAG
ACTACAATCGTAGTTACATTTCAGAAATCCTTGGTGCGGTTTTCGCCATTGTTGGGATTC
AAGTGTGGCTTCTCTTTCATGAAGATTGTTTGTGTTGGCCTGATATGATGAACATTCATA
CGAATCTGTGATATCTTGTTGTGCATCCTTCCACCACATACTACTGCGACGTTGGTAAAC
TAGCAGATTCCGGCTTTTCCATATTCTCCATAGGATCTATTAACACTGATATTATATAGT
AAAAGTAGAAAACAATTGTTTAGAAGCTTAATTACACTGATGTTGTAAAGTTACATAGTA
TAACTAAATACATACAAATTACAAATTTTATTTATATATTATATATGTAACGCCTTAATT
AATTATACTATAGAGATTGAAGATAATAGATATTACAGATTTAATTGAGTAAACGAGATG
TACATTCGAAGTCGCTTGAGGAGTGGTCCGATTTCTTCAATCTCTTTAGATGATATTGTC
TTATTATATGACTTTTTTTTTTCTTATTTTTCTCTCTCTAGTATTGTGTGACTTTTTTTT
TTCTTTTTTTCTCTCTCTAGTATTGTCTTATTAACTCGTTATTCTATATCTGTATTTTTT
TTAGAGATATTTGCCTTCTCAGACACTTTTAAAAAATATTTTACGTGTTACAACACTTCA
AAAAGATCAGGCACTTTGCATTGCCAAATTTACTATTATACCCTAAAACTGATTTTTCAT
TTGTGAATCAAACCAAACCCGTTTTTTCTAAACCAAATATGGTTCCCTTTCACCAATTTT
CCTGAATCTCTCCCACGACTTTACAGTTTCATTTCACAAATCCAGTAAAAAAAACCTAAT
TTACATTTGCTCGATCAATGTTCATCGTCTCCAGCAAACAAATCCAGTAAAAAAAAACCT
TAAACGAAACCCTTACACGACTTGAGTTTCCTCTGTTCCTCATCTTCTTGTTAGAAGTCT
AACTTTTGATTCATCAAAAAATGTAAAGGTTTAGATACATCTTTGTGTTCAATCATGTTT
TGATTAGGATGAAGAATTCAAAAATTTGATTATATCTTATATAGAAGAGAGACGTGTTTC
GCTGATTTGCTATTTTGGTGACTTTATTGTTTTATTCTTACTTCTGAGAGAACCAATAGT
AATTTCTGGTTTCTTCGTAATCTTGCAGGTTTTGAAAGCTCTAACCATGCTCCAATGATT
GTGACTTTGGTTCAGTTTGCTGTTGGTAGTGTGCCCATTACTGTCATGTGGGTTCAGTTT
GTTCTAGAGATGTGTCACTCACTCTGATATGTTTTCCTTGATATCTAGCTGCCATCTTGC
CGCTTGATGTTGTGCACACACTTGGTAATCTATTTACGAACATGAGCCTCGAGAAAGTTT
ATGTTTCCTTTACTCATACCATTAAAGCCATAGAGCCTTTTTTCTCTGTTTTACTATCTG
CTATGTTTCTTGAGGAGGCATCAAGTTCACTCCTTCATACATTCAATCAACCGGTGTGAA
TGTTCAACAGATATATACAAAGTCTCTTATCGCTGCACTCTACTTCCACGCATACCAGCA
AATTAAGACTTTTCTCTCTTAATGACTTTGTTCAATATTTGTTGACATTATCGATAATTG
TAAATATGAATATAACAATGTAGACAAAAGAATTTTAATATACTCACAAGGCAATGCCAA
TCTAAGATATAG
>AT2G26220.1
CTCTTGAAATCTTCCCTTCTAGTAGCTAGTTTTAGCATCATCACTCAATAAAAACAAATG
AAGTTTCATCTGCTTGTAGACTTTGTGCAGTTCTAGTTTTCAAGATTATACGTTTTATTT
TCTGACCATGTTTGTTTCTTTAATTTGCTTGTTCTTTCTATAATTACTTTTTGTATAGAA
TTCACTAGTTGATTCCATCGACTCGTTCAAGCACCAGCTCGAAGAAGCTTAGCTAATTTA
TCTTAGAAAATAATGAAAAAGCTATGCTTCTCAAGAAGGTGCATGAACAAGTTGATGTAT
ATTTTGATGTGTAAAGACCAAAATTGGATCTCACATGTGATGTTGTCAATTTTATCCAAT
TCAGGAAGTACTCTGTGAACTTGTTCCTTACTTTTTATTCTACTATTATTGTTAGTGTTT
AGCTAGAGAACTATATGGATTTTGTTAAGAGATAAGAAACTGCAAGTTTGTGGATTTACT
TTGATTTCTCACTTTATATATGACCATTAGTCCATTAACATTGTTTTTTTCTTTTTTAAC
ATCAAAAGAACTTTTATTAGTTTGAAAAGTGATCCTCATGGAGGATTTGTACAAGGCTTC
TAGGAACAAAGAAATGTTGTATAAAATTAACATTGGCAGGAATTAACTTCTTTGCCAAAC
AATCAGCCGCCTTGTTGCAATGCCTTGGTATCCATGTGAATGTAGCATTTGTGAATCTTT
TTTGCCTTGTTTGGACTTCCTTCGTCAGGTTATGGACTCCAAAATTCTGTATTTCTCCGT
TGATAAGATGTGGAATTTGCTTGTTATCTCCTTTAAAGGTAATATTTCTGTAGCCTCGTA
TCCAGGTGTGTTGCATGACCATAAGGAGAGCATGTAGTTCCGCCTCAATGACACTATTAC
AGGGTTTGCCTCTACTTTGTGTCGCTTCAATAAAAAATCTTCGGTCATCTCTTATGATCC
ATCCAGCTTTTCCATTTTCCCCGGTCCGAAAAAGACTACAATCGTAGTTACATTTCAGAA
ATCCTTGGTGCGGTTTTCGCCATTGTTGGGATTCAAGTGTGGCTTCTCTTTCATGAAGAT
TGTTTGTGTTGGCCTGATATGATGAACATTCATACGAATCTGTGATATCTTGTTGTGCAT
CCTTCCACCACATACTACTGCGACGTTGGTTTTGAAAGCTCTAACCATGCTCCAATGATT
GTGACTTTGGTTCAGTTTGCTGTTGGTAGTGTGCCCATTACTGTCATGTGGGTTCAGTTT
GTTCTAGAGATGTGTCACTCACTCTGATATGTTTTCCTTGATATCTAGCTGCCATCTTGC
CGCTTGATGTTGTGCACACACTTGGTAATCTATTTACGAACATGAGCCTCGAGAAAGTTT
ATGTTTCCTTTACTCATACCATTAAAGCCATAGAGCCTTTTTTCTCTGTTTTACTATCTG
CTATGTTTCTTGAGGAGGTGAGCTCTTTTTCTGATTTGTGTTTTTTTTTTGACATCTTGG
ACACCATCACTCTCTTCTCAATTATAACATTGATCTCTCGTTCTGATGGCTCATGTGCCT
TTCTTTACGGAAGGCATCAAGTTCACTCCTTCATACATTCAATCAACCGGTGTGAATGTT
CAACAGATATATACAAAGTCTCTTATCGCTGCACTCTACTTCCACGCATACCAGCAAATT
AAGACTTTTCTCTCTTAATGACTTTGTTCAATATTTGTTGACATTATCGATAATTGTAAA
TATGAATATAACAATGTAGACAAAAGAATTTTAATATACTCACAAGGCAATGCCAATCTA
AGATAT
>AT2G26220.3
TTGAAATCTTCCCTTCTAGTAGCTAGTTTTAGCATCATCACTCAATAAAAACAAATGAAG
TTTCATCTGCTTGTAGACTTTGTGCAGTTCTAGTTTTCAAGATTATACGTTTTATTTTCT
GACCATGTTTGTTTCTTTAATTTGCTTGTTCTTTCTATAATTACTTTTTGTATAGAATTC
ACTAGTTGATTCCATCGACTCGTTCAAGCACCAGCTCGAAGAAGCTTAGCTAATTTATCT
TAGAAAATAATGAAAAAGCTATGCTTCTCAAGAAGGTGCATGAACAAGTTGATGTATATT
TTGATGTGTAAAGACCAAAATTGGATCTCACATGTGATGTTGTCAATTTTATCCAATTCA
GGAAGTACTCTGTGAACTTGTTCCTTACTTTTTATTCTACTATTATTGTTAGTGTTTAGC
TAGAGAACTATATGGATTTTGTTAAGAGATAAGAAACTGCAAGTTTGTGGATTTACTTTG
ATTTCTCACTTTATATATGACCATTAGTCCATTAACATTGTTTTTTTCTTTTTTAACATC
AAAAGAACTTTTATTAGTTTGAAAAGTGATCCTCATGGAGGATTTGTACAAGGCTTCTAG
GAACAAAGAAATGTTGTATAAAATTAACATTGGCAGGAATTAACTTCTTTGCCAAACAAT
CAGCCGCCTTGTTGCAATGCCTTGGTATCCATGTGAATGTAGCATTTGTGAATCTTTTTT
GCCTTGTTTGGACTTCCTTCGTCAGGTTATGGACTCCAAAATTCTGTATTTCTCCGTTGA
TAAGATGTGGAATTTGCTTGTTATCTCCTTTAAAGGTAATATTTCTGTAGCCTCGTATCC
AGGTGTGTTGCATGACCATAAGGAGAGCATGTAGTTCCGCCTCAATGACACTATTACAGG
GTTTGCCTCTACTTTGTGTCGCTTCAATAAAAAATCTTCGGTCATCTCTTATGATCCATC
CAGCTTTTCCATTTTCCCCGGTCCGAAAAAGACTACAATCGTAGTTACATTTCAGAAATC
CTTGGTGCGGTTTTCGCCATTGTTGGGATTCAAGTGTGGCTTCTCTTTCATGAAGATTGT
TTGTGTTGGCCTGATATGATGAACATTCATACGAATCTGTGATATCTTGTTGTGCATCCT
TCCACCACATACTACTGCGACGTTGGTTTTGAAAGCTCTAACCATGCTCCAATGATTGTG
ACTTTGGTTCAGTTTGCTGTTGCTGCCATCTTGCCGCTTGATGTTGTGCACACACTTGGT
AATCTATTTACGAACATGAGCCTCGAGAAAGTTTATGTTTCCTTTACTCATACCATTAAA
GCCATAGAGCCTTTTTTCTCTGTTTTACTATCTGCTATGTTTCTTGAGGAGGTGAGCTCT
TTTTCTGATTTGTGTTTTTTTTTTGACATCTTGGACACCATCACTCTCTTCTCAATTATA
ACATTGATCTCTCGTTCTGATGGCTCATGTGCCTTTCTTTACGGAAGGCATCAAGTTCAC
TCCTTCATACATTCAATCAACCGGTGTGAATGTTCAACAGATATATACAAAGTCTCTTAT
CGCTGCACTCTACTTCCACGCATACCAGCAAATTAAGACTTTTCTCTCTTAATGACTTTG
TTCAATATTTGTTGACATTATCGATAATTGTAAATATGAATATAACAATGTAGACAAAAG
AATTTTAATATACTCACAAGGCAATGCC
>AT2G26220.4
TTGAAATCTTCCCTTCTAGTAGCTAGTTTTAGCATCATCACTCAATAAAAACAAATGAAG
TTTCATCTGCTTGTAGACTTTGTGCAGTTCTAGTTTTCAAGATTATACGTTTTATTTTCT
GACCATGTTTGTTTCTTTAATTTGCTTGTTCTTTCTATAATTACTTTTTGTATAGAATTC
ACTAGTTGATTCCATCGACTCGTTCAAGCACCAGCTCGAAGAAGCTTAGCTAATTTATCT
TAGAAAATAATGAAAAAGCTATGCTTCTCAAGAAGGTGCATGAACAAGTTGATGTATATT
TTGATGTGTAAAGACCAAAATTGGATCTCACATGTGATGTTGTCAATTTTATCCAATTCA
GGAAGTACTCTGTGAACTTGTTCCTTACTTTTTATTCTACTATTATTGTTAGTGTTTAGC
TAGAGAACTATATGGATTTTGTTAAGAGATAAGAAACTGCAAGTTTGTGGATTTACTTTG
ATTTCTCACTTTATATATGACCATTAGTCCATTAACATTGTTTTTTTCTTTTTTAACATC
AAAAGAACTTTTATTAGTTTGAAAAGTGATCCTCATGGAGGATTTGTACAAGGCTTCTAG
GAACAAAGAAATGTTGTATAAAATTAACATTGGCAGGAATTAACTTCTTTGCCAAACAAT
CAGCCGCCTTGTTGCAATGCCTTGGTATCCATGTGAATGTAGCATTTGTGAATCTTTTTT
GCCTTGTTTGGACTTCCTTCGTCAGGTTATGGACTCCAAAATTCTGTATTTCTCCGTTGA
TAAGATGTGGAATTTGCTTGTTATCTCCTTTAAAGGTAATATTTCTGTAGCCTCGTATCC
AGGTGTGTTGCATGACCATAAGGAGAGCATGTAGTTCCGCCTCAATGACACTATTACAGG
GTTTGCCTCTACTTTGTGTCGCTTCAATAAAAAATCTTCGGTCATCTCTTATGATCCATC
CAGCTTTTCCATTTTCCCCGGTCCGAAAAAGACTACAATCGTAGTTACATTTCAGAAATC
CTTGGTGCGGTTTTCGCCATTGTTGGGATTCAAGTGTGGCTTCTCTTTCATGAAGATTGT
TTGTGTTGGCCTGATATGATGAACATTCATACGAATCTGTGATATCTTGTTGTGCATCCT
TCCACCACATACTACTGCGACGTTGGTTTTGAAAGCTCTAACCATGCTCCAATGATTGTG
ACTTTGGTTCAGTTTGCTGTTGGTAGTGTGCCCATTACTGTCATGTGGGTTCAGTTTGTT
CTAGAGATGTGTCACTCACTCTGATATGTTTTCCTTGATATCTAGCTGCCATCTTGCCGC
TTGATGTTGTGCACACACTTGGTAATCTATTTACGAACATGAGCCTCGAGAAAGTTTATG
TTTCCTTTACTCATACCATTAAAGCCATAGAGCCTTTTTTCTCTGTTTTACTATCTGCTA
TGTTTCTTGAGGAGGCATCAAGTTCACTCCTTCATACATTCAATCAACCGGTGTGAATGT
TCAACAGATATATACAAAGTCTCTTATCGCTGCACTCTACTTCCACGCATACCAGCAAAT
TAAGACTTTTCTCTCTTAATGACTTTGTTCAATATTTGTTGACATTATCGATAATTGTAA
ATATGAATATAACAATGTAGACAAAAGAATTTTAATATACTCACAAGGCAATGCC
>AT2G27560.1
GCCGTCTTAGCTCAGTGGTAGAGCGCGTGGCTTTTAACCACGTGGCCGTGGGTTCGATCC
CCACAGACGGCG
>AT2G27850.1
GCGTCTGTAGTCCAACGGTTAGGATAATTGCCTTCCAAGCAATAGACCCGGGTTCGACTC
CCGGCAGACGCA
>AT2G28730.1
GGGTCCTTAGCTCAGTGGTAGAGCAATTGACTGCAGATCAATAGGTCACCGGTTCGAATC
CGGTAGGGCCCT
>AT2G29030.1
GCGTCTGTAGTCCAACGGTTAGGATAATTGCCTTCCAAGCAATAGACCCGGGTTCGACTC
CCGGCAGACGCA
>AT2G29280-AT2G29290.1
AGTATGCAGATGTCACTAAGGGTTTCCATTTAGAGTAATGAGACATGAAATAGTGGGTTT
TGGGTTTTGAGTATTTGGGTTTTGAGTAAGTATTCCAATATAATATATGTTCGGATAATT
TTGATAGCTAAAATCATTGTCCACGGTCCCAAACGCCCACTAGTTTAGTTATGTGATAGA
TAAAGATGGATAACAGCCGATGGAGTCTTCAAGGTATGACTGCTCTTCTGACCGGTGGAG
CGGGAGGAATTGGGCATGCCATAGTAGAGGAGCTAGCTGGTTTTGGGCCAAAGTCCATGT
ATCCGACATATCTGAAACACTGCTCAATCAAAGTTTAAGCGAATGGGAAAAGAAAGGATT
TCAAGTGAGTGGTACAATCTGTGATGTATCCTCTCGTCCGGAGAGAGAAACACTCTGCAA
ACTGTCTCCTCGTTGTTTGAGGGCAAGCTCAACATTCTTGTAAGACGTTTGTGAGTGAAG
TTAATGGAAATGACAATGAGCAAGTTTTGCTCAAATATTTTGACTATAAAATGTCAATTT
TGGTTAGGACCACTATCTTAGATTTTTTTCATCTTCACTCGTAAGGCTA
>AT2G29280-AT2G29290.2
AGTATGCAGATGTCACTAAGGGTTTCCATTTAGAGTAATGAGACATGAAATAGTGGGTTT
TGGGTTTTGAGTATTTGGGTTTTGAGTAAGTATTCCAATATAATATATGTTCGGATAATT
TTGATAGCTAAAATCATTGTCCACGGTCCCAAACGCCCACTAGTTTAGATAAAGATGGAT
AACAGCCGATGGAGTCTTCAAGGTATGACTGCTCTTCTGACCGGTGGAGCGGGAGGAATT
GGGCATGCCATAGTAGAGGAGCTAGCTGGTTTTGGGCCAAAGTCCATGTATCCGACATAT
CTGAAACACTGCTCAATCAAAGTTTAAGCGAATGGGAAAAGAAAGGATTTCAAGTGAGTG
GTACAATCTGTGATGTATCCTCTCGTCCGGAGAGAGAAACACTCTGCAAACTGTCTCCTC
GTTGTTTGAGGGCAAGCTCAACATTCTTGTAAGACGTTTGTGAGTGAAGTTAATGGAAAT
GACAATGAGCAAGTTTTGCTCAAATATTTTGACTATAAAATGTCAATTTTGGTTAGGACC
ACTATCTTAGATTTTTTTCATCTTCACTCGTAAGGCTA
>AT2G29280-AT2G29290.3
GGACAGCCCTAGATGTAACTATCAGGAGTTGCCCAATGTCTATCATATAAAGATGGATAA
CAGCCGATGGAGTCTTCAAGGTATGACTGCTCTTCTGACCGGTGGAGCGGGAGGAATTGG
GCATGCCATAGTAGAGGAGCTAGCTGGTTTTGGGCCAAAGTCCATGTATCCGACATATCT
GAAACACTGCTCAATCAAAGTTTAAGCGAATGGGAAAAGAAAGGATTTCAAGTGAGTGGT
ACAATCTGTGATGTATCCTCTCGTCCGGAGAGAGAAACACTCTGCAAACTGTCTCCTCGT
TGTTTGAGGGCAAGCTCAACATTCTTGTAAGACGTTTGTGAGTGAAGTTAATGGAAATGA
CAATGAGCAAGTTTTGCTCAAATATTTTGACTATAAAATGTCAATTTTGGTTAGGACCAC
TATCTTAGATTTTTTTCATCTTCACTCGTAAGGCTA
>AT2G29520.1
GGTGCTGTGGTGTAGTGGTTATCACGTTTGCCTTACACGCAAAAGGTCTCCAGTTCGATC
CTGGGCAGCACCA
>AT2G30180.1
GCACCAGTGGTCTAGTGGTAGAATAGTACCCTGCCACGGTACAGACCCGGGTTCGATTCC
CGGCTGGTGCA
>AT2G30190.1
GCACCAGTGGTCTAGTGGTAGAATAGTACCCTGCCACGGTACAGACCCGGGTTCGATTCC
CGGCTGGTGCA
>AT2G30450.1
GCACCAGTGGTCTAGTGGTAGAATAGTACCCTGCCACGGTACAGACCCGGGTTCGATTCC
CGGCTGGTGCA
>AT2G33140.1
GGGGTGGTGGCGCAGTTGGCTAGCGCGTAGGTCTCATAGATCCTGAGGTCGAGAGTTCGA
GCCTCTCTCACCCCA
>AT2G33240.7
ATGGTGTGGAAACACCAGCTGATTGGGTTCTCAGGGATTTTTTCTAATGTTTCTCCCGCT
TCAGTGAAGGTAACTGTGGGGTCACAGGTCTGGGTGGAAGATCCAGATGAAGCCTGGCTA
GATGGAGAAGTTGTGGAAGCTAACGGTCAAGAGATCAAAGTTAATTGCCAAACCAAGACG
GTTGTGGCAAAGGTTAATGCTGTCCACCCCAAGGATCCTGAGTTTCCTGAGCTTGGTGTG
GACGACATGACAAAGCTTGCGTATTTGCATGAACCAGGGGTTCTTCTCAATCTAAAAGCC
AGATACAATGCAAATGAAATATATACATACACAGGGAATATACTGATAGCTGTGAATCCC
TTTAAAAGATTACCCCACCTATATGGAAATGAGATAATGGAGCAATATAAGGGCACAGAT
TTTGGCGAGTTAAGCCCACATCCTTTTGCTGTTGCTGATTCTGCATACAGAAAAATGATC
AACGAGGGAGTAAGCCAGGCGATCTTGGTGAGTGGAGAAAGCGGTGCTGGGAAGACAGAG
AGCACAAAAATGCTCATGCAATATCTTGCATACATGGGTGGAAAAGCTGAGAGTGAAGGA
CGATCTGTCGAACAGCAAGTTTTGGAGTCAAATCCAGTTTTAGAAGCTTTTGGTAATGCA
AAAACCGTCAGAAACAATAATTCAAGTCGTTTTGGTAAATTTGTGGAGATTCAGTTCAAT
CATATGGGAAGAATCTCAGGAGCTGCTATTAGAACATATTTGCTGGAGAGGTCACGAGTT
TGTCAAGTTTCTGATCCTGAAAGAAACTATCATTGCTTTTACATGCTTTGCGCTGCGCCA
GAACAGGAAACTGAGCGGTATCAGTTAGGGAAACCAAGCACATTTCACTACCTAAATCAA
TCGAATTGCCATGCATTGGATGCAATTGATGATTCCAAAGAATACCTAGCTACGAGGAAA
GCTATGGACGTTGTTGGAATTAGTCCTGAAGAACAGGATGCAATCTTTCGGGTAGTTGCT
GCTATCCTTCATCTAGGAAACATTGAGTTTGCAAAGAGCGAAGAATCAGATGGTGCAGAA
CCCAAGGACGATAAATCCCGGTTCCATCTAAAAGTTGCTGCAAAACTTTTCATGTGTGAT
GAGAAAGCTCTAGAGAACTCCTTGTGCAATAGGGTGATGGTGACTCGTGGTGAAAGCATT
ACAAAGCCTCTTGATCCCGGTAGTGCAGCACTAAGCAGAGATGCTCTTGCCAAGATTGTC
TATTCTAAATTGTTTGATTGGCTTGTGACTAAGATAAATAATTCCATTGGCCAAGACTCA
AGTTCTAAGTACATAATTGGAGTCCTGGATATTTATGGATTTGAGAGTTTCAAGACAAAC
AGTTTTGAACAGTTTTGTATAAACCTGACAAACGAGAAGCTGCAGCAGCATTTCAATCAG
CATGTGTTCAAGATGGAGCAAGAAGAATATACTAAAGAAGAGATTGACTGGAGTTACATA
GAGTTCATTGATAATCAAGATGTCCTTGACCTTATAGAAAAGAAACCTGGTGGAATTATT
GCTCTTCTTGATGAGGCTTGTATGTTCCCAAGATCAACACATGATACACTTGCAGAAAAG
CTATACCAGACATTTGGTAGCCACAAGCGTTTTACCAAGCCAAAATTGGCTCGTACAGAC
TTTACCATCTGCCATTATGCTGGTGATGTCACTTATCAGACTGAACTATTTTTAGACAAG
AACAAAGATTATGTTGTTGGAGAACATCAATCTCTCATGAACTCTTCAGATTGTTCCTTT
GTCTCATCGTTGTTCCCAAAATCGCGAGAGGAATCGTCCAAATCATCAAAGTTCTCATCA
ATAGGCTCTCAATTCAAGCAACAACTACAATCTTTGCTCGAGACGTTGAACACCACAGAG
CCACACTACATACGTTGTGTTAAGCCAAATAACGTTCTTAAGCCAGAAATATTTGAGAAC
GTTAATGTTCTGCATCAACTTAGGTGTGGGGGGGTCATGGAAGCCATTAGGATTAGTTGT
GCTGGATATCCCACTAGAAAGCCTTTCAATGAATTTTTGACCAGGTTCCGAATTTTGGCC
CCAGAGGCAACGGAGAGAAGCTTTGATGAAGTTGATGCTTGCAAAAAGCTTCTAGCAAGA
GTGGACCTTAAAGGTTTTCAGATAGGGAAGACAAAGGTGTTTCTTAGGGCAGGTCAGATG
GCAGAACTGGATGCTCACCGAGCGGAAGTTCTTGGGCATTCAGCAAGGATTATACAGAGG
AAAGTCATTACGTATCTGTCTCGCAAAAAATATCTGCTGTTGCAGTCCGCTTCAACTGAA
ATCCAAGCCTTTTGTAGAGGACATATTGCACGCGTTCAGTTTAAGGCCACGAGAAGAGAA
GCTGCTTCTGTGAGAATTCAGAAGCAGGCACGGACATATATATGTCAGACAGCATTTAAA
AAGTTGTGTGCTTCAGCTATTTCCATTCAGTCTGGGTTGCGTGCAATGGCTGCTCGAGTT
GAATTTCAATACAGGACGAAGAGAAAAGCAGCGATTATTATTCAAAGTCAAATCAGAAGA
TGTTTGTGTCGACGGCGGTATTTGAGAACGAAGAAAGCAGCGATTACCACTCAATGTGGC
TGGAGAGTGAAAGTTGCACACCGAGAATTGCGGAAGCTTAAAATGGCTGCTAAGGAAACA
GGTGCCCTCCAAGACGCTAAGACTAAGCTAGAAAAGGAAGTGGAAGAACTCACTTCATGC
TTAGAGCTTGAGAAACAAATGAGGATGGAGCTTGAGCAAGTCAAAACTCAAGAAGTCGAA
GATTTGCGGTCAGCTTTAAATGATATGAAACTTCAGCTAGGGGAAACTCAAGTAACCAAA
AGTGAGGAGATTTTGAAGTTGCAGTCTGCTTTACAAGATATGCAACTAGAATTTGAAGAA
CTTGCTAAGGAGTTGGAGATGACAAATGATCTTGCTGCCGAAAATGAACAGCTCAAGGAT
TTGGTGAGCTCGTTGCAAAGGAAAATTGATGAATCCGATAGCAAATATGAAGAAACAAGT
AAGCTAAGTGAAGAACGAGTAAAACAGGAGGTTCCCGTCATTGACCAAGGTGTAATTATC
AAACTCGAAGCTGAAAATCAAAAATTGAAGGCTTTGGTCAGTACATTGGAGAAGAAAATC
GATTCATTAGACAGAAAGCACGACGTAACAAGCTCAAACATCTCAGATCAATTGAAAGAG
AGTGCTTCATCTGATTATGAGATGTTGAGTAATCTTGCAGCAGAGAATGAACGTCTGAAG
GCACTTGTGAGTTCATTAGAGAATGAAAATTATGAAAACGATGGAAATGATTCACCAAAC
GAGCAAAAGGAAGGACCACAGATGCTCAAAGAAGAGATATTAGCAGAAGATTTTTCGATT
GATGATGAAATGACCAACAAACTTGCTGCTGAAAACAAAGATTTATATGATCTGGTAGAT
TTGTTGGAAAGGAAAATAGACGAAACAGAGAAGAAGTATGAGGAAGCAAGTAAACTTTGT
GAAGAGAGGCTTAAGCAGGTTGTGGACACAGAGACAAAACTAATCGAGTTAAAAACATCT
ATGCAAAGGCTAGAGGAAAAGGTATCTGACATGGAAGCAGAAGACAAAATTCTTCGGCAG
CAAGCGCTACGTAATTCAGCTTCCCGGAAAATGTCACCTCAGAAAAGTCTTGACCTCTTC
GTTTTCATGTACCTCTTCCAGCCTGTGGAGAACGGACATCATGAATCATTTGCTCCTATA
CCATCAAGAAGGTTCGGGGCAATGTCTTTTAGACGATCTCAGATTGAACAACAACCCCAT
GAATTTGTTGACGTCCTACTCAAATGTGTTTCGAAAAACGTCGGTTTCAGCCACGGAAAG
CCTGTTGCAGCATTTACAATCTACAAATGTCTCATACACTGGAAACTATTCGAAGCAGAG
AAAACCAGTGTCTTTGACCGTATTGTTCCTATTTTTGGTTCTGCTATAGAGAACCCAGAA
GATGATAGCAATTTGGCTTATTGGCTAACAAACACATCTACACTGCTGTTCTTGCTTCAA
AGAAGCTTGAAATCTCATAGTACAACCGGTGCAAGTCCGAAGAAACCTCCTCAGCCAACT
TCTTTTTTTGGGAGGATGACACAGGGTTTCCGTTCACCCTCCTCGGCCAGCCTTTCAGGT
GATGTAGTGCAACAAGTAGATGCTCGATATCCTGCTTTACTTTTCAAGCAGCAGCTTACA
GCCTACATTGAGACTATATATGGGATATTTCAAGAGAATGTGAAGAGAAAACTCGCACCT
GTGCTTTCGTCCTGCATTCAGGGACTGAAAGATTCATCACATGAGTTCTCTGCAGAGACT
TTATCAGCTGAGTCATCTGAACAGAATTCACCAGAAAAGCCATCTGAAGAGAATCCACCG
GAAAAGCTGTCTGAAGATAATTCATCAGGAAAGCTGTCTGAAGATTATTTAGCAGCAAAG
CCTTCTGAAGATAATTCACCAGCAAAGCCATCTGAAGAGAACTCACAGGCAAAGCTATCC
GAAGTGAATCCACAGGCAAAGCCATCCGCAGAGAATTCACTGGCAAAACCATCTGAGGAG
AATTCACCCACGGAAACTTGGCAAGACGTCATTGGTCTTTTGAATCAGCTTCTCGGCACA
TTGAAGAAAAACTACGTTCCTCTGTTTCTTGCTCAGAAGATTTTCTGCCAAACATTCCAA
GACATCAACGTTCAACTCTTTAACAGCCTTCTGCAACGTGAATGCTGCACATTCATCATG
GGCAAGAAGGTGAATGTCTGGCTAAATGAACTAGAGTCTTGGTGCAGCCAGGCAACTGAA
GATTTTGTAGGATCTTCTTGGGATGAACTCAAAAACACAAGACAAGCCTTAGTGCTATTG
GTTACAGAACAGAAGTCCACAATTACATATGATGATCTAACGACTAACCTCTGCCCGGCT
CTTAGTACTCAGCAATTGTATAGAATATGTACCCTCTGCAAAATTGATGATCACGAGGAT
CAAAATGTATCTCCAGACGTGATTTCCAACTTGAAACTTCTAGTTACAGATGAAGACGAA
GACAGTCGTTCCTTCTTGTTAGACAATAATTCCAGCATCCCCTTTGCAGCTGATGAAATC
TCGAACTCTATGCAAGAAAAAGACTTTACCAATGTAAAACCAGCTGTGGAACTCGCTGAT
AACCCTAACTTCCACTTTCTGAAGGAATGA
>AT2G08555-AT2G33255.5
ATAGCAAATCGATAAGCAATGTTGCTTAAAGATTTTCTATGT
>AT2G33660.1
GTCGTTGTAGTATAGTGGTAAGTATTCCCGCCTGTCACGCGGGTGACCCGGGTTCGATCC
CCGGCAACGGCG
>AT2G08615-AT2G08625.1
GCACTAAACAAAGCTAAACATCAAAATATTTCTTTTTCTTTTAATGATAGAAGGTACCCA
AGCTAATCTCTAACCATAAAAGAAGATGTTTATTGATATCAAAATCAATCATTATTAACC
ATAGAACGACAAGACGATAATGACCACCATTACATGGTTGAAACATCAAATTTTTAACAG
CTAGACATTTCATAATGCAAGATGTTCCATCAAGCACAAGATCATACCACTCGACCTTTC
CCCATATTTCTCCTCCTTCGCGCCTTTCGAGGGCAATCTCTGCACACCAAATTTCT
>AT2G08625.1
AAGCACAAGATCATACCACTCGACCTTTCCCCATATTTCTCCTCCTTCGCGCCTTTCGAG
GGCAATCTCTGCACACCAAATTTCTGTTGTCTCGCTCATTTTCTCTATTTTATGCAAAAA
CACAACTAATTTTCTACCATAACTTGTTGTGAATGATCGTGGACCGTCCAAACGTAGTTT
TAATTCCACACCGTTCACCACTTCCCAAATCCTCTCTTTCGGGTCATACGCTCTTATACA
ATTCATGTGATTATCATAGTAGTACAATACATCGTC
>AT2G33890.1
GGGCATTTGGTCTAGTGGTATGATTCTCGCTTTGGGTGCGAGAGGTCCCGAGTTCGATTC
TCGGAATGCCCC
>AT2G33900.1
GGGCATTTGGTCTAGTGGTATGATTCTCGCTTTGGGTGCGAGAGGTCCCGAGTTCGATTC
TCGGAATGCCCC
>AT2G33910.1
GGGCATTTGGTCTAGTGGTATGATTCTCGCTTTGGGTGCGAGAGGTCCCGAGTTCGATTC
TCGGAATGCCCC
>AT2G33920.1
GGGCATTTGGTCTAGTGGTATGATTCTCGCTTAGGGTGCGAGAGGTCCCGAGTTCAATTC
TCGGAATGCCCC
>AT2G33930.1
GGGCATTTGGTCTAGTGGTATGATTCTCGCTTTGGGTGCGAGAGGTCCCGAGTTCGATTC
TCGGAATGCCCC
>AT2G33940.1
GGGCATTTGGTCTAGTGGTATGATTCTCGCTTTGGGTGCGAGAGGTCCCGAGTTCGATTC
TCGGAATGCCCC
>AT2G33960.1
GGGCATTTGGTCTAGTGGTATGATTCTCGCTTAGGGTGCGAGAGGTCCCGAGTTCAATTC
TCGGAATGCCCC
>AT2G33970.1
GGGCATTTGGTCTAGTGGTATGATTCTCGCTTTGGGTGCGAGAGGTCCCGAGTTCGATTC
TCGGAATGCCCC
>AT2G34110.1
TCACCGATTTCTAAAACAACAACAGTTCAATACTCGAAAAGTATATATTACAAAAAAAAA
GGCAAAAAAGAAAAAAAGAACGAAGCTATATCAGAAGAAAGTGATGACTCTATCACCTCT
ATGGTGCAGTCGTTAGAGGAATCGAACTCGGAACTCTACTTACCAAATTTTGAACTCCGA
CCACGTTTTCTAAAATCTGTCAATCATTCGATCTAAGATTTATTCATGAATGTCAAAGAA
GAGAAACTGATGGAGGAGGAGCAACTATTGCCGGAGAAGACGATCCTTGTGTTCACCATT
CTGAAAAATGGCGCGATTCTCGAGAACATCTTCGTTGTGAACAGTCGCGATTTCTCGTCG
CCGGAGAGAAACGGTTCCACTGTGTGCGATGATGACGACGGAGTAGAAGAGATTCTTGTC
GTCGGTGGATTTTTGATGCAGCATCCATGGAGTTCCACGGTAGATAATGGAATTGATGGT
GACTATGTGAAACTTTTCCATGAGTATGGAGTTTCCATTAAAGATGTAGAGAATCTGTCG
GATTTACCCAACCGAAAAATTGGTGGAGATTTGAAAAATGGGGTCTTGCCGCACTAA
>AT2G35215.1
TCAACAAGAAAACAATCAAAACCCATTAATATACGTTTTCATTTTGTACTCAAATTCTGA
TTTCTTGTCAAACAAACAACCAGAGAACCCTAAAAGGAACATCCCCAAAAGGTTGTCATT
TGAGATTTGAGCTCTCTTTGTGATACCACAGCCTGAAGTAGAGGTTTAATTCCCCTTTTC
TTATCAATTTAAGCAAATCAAACTCAGAAGATAACCCCCTTTAAAAAATATCTCAATTTC
GATAACGGTTTCCGTAAGAACCAGAAACTATGAGCCTGAACTGCCTCGCTTGCCACATCT
TGCAAAGAACAGACTCGGACAGAGACATGGGAAGCCGTAAAGATTCAAGCTTTAAAGAAA
ACTTCGCAACGTCAGCGTTTGAAAAGATGGTAAGGAACAGATCATCGTTGCCCGTAGTGA
GACGGGTCAATAAGGGTCATCGCAGGCTTTACAGTGCGGACATCATGGTCTATGGGGAAC
TGGACGAGCCCAAGCTGGTCAGAAGCAGTGGGATCAGAAGGGATTGGAGTTTTGAGGATC
TAAAGAAACACAAAGATCAGCTAAGAATTGAAGAGACAATAAAGGAATAAGACAGATCCT
TTTGCTAGGTTTCTCCCAATGTTCTTGTTGTTGTTGTGAACATGTTCTGTTGTTTTCAAG
TCATAAGGATCCAACCAGAAAATTTTAAGACATCGATAAGTTTACGGATTTTCTGGATCC
GACATGACAAAATGAAAATCTGTGAAAGTTCATATATATGAATTCATTTTCCTAATGAAG
ATTATATATATAAGAACTGACCTGAAGTTTCTAACTCGAGTCCATGAGAGTTTGCCCTTA
GATGTTTATCCTTATAAGATCATGTGAATCCCTATAGAGTTCATGAAAAT
>AT2G08720-AT2G35215.2
CGAGTCCATGAGAGTTTGCCCTTAGATGTTTATCCTTATAAGATCATGTGAATCCCTATA
GAGTTCATGAAAATTTCTTGAAAAGGGTTCAATTTTTCATCTTTCTAGAATCTAGCTTCT
GCTTTCCAATCTCTCCGTGTGTGACACTTATGTTAATAAGAATCATAACCCTTAAACTCT
GCTTCATCTCCCAGCCGTTTCTTCTCCCTATACGTGCATTG
>AT2G35220.1
GGGGTGGTGGCGCAGTTGGCTAGCGCGTAGGTCTCATAGATCCTGAGGTCGAGAGTTCGA
GCCTCTCTCACCCCA
>AT2G35555-AT2G35570.1
ATGTTGGAGAGATTAGCTTCTACTCGTGGATTCTTGAATGGCAAAGAGGACATTCCTAGC
CACTGGGCAGATGTAGGAGAACTCAAGATTCCAAGGTTTAAATTTGATTTTGGTTTCGAA
GCCTCTGAAGCTCTCAAGGGTTTGGGTTTGGAGGTGCCATCCACTATCATCCACAAATCT
TGCATCGAAGTCGATGAAGTGGGATCGAAAGCTGCAGCGGCTGCTGTAATATTTGTTGGT
TGTTGTGGTCCTGCGGAGAAGAGGAAATATACTCTACTTCAGGGGAAACAAGTAAAGGAT
ACCTCTACTATAGCAAATACAGTACTCCCAAATATATACCAAAAGGCTAAGACTGTGAAA
AGGACTTAAAAAGAAGCCAC
>AT2G36140.1
GCTGGAATAGCTCAGTTGGTTAGAGCGTGTGGCTGTTAACCACAAGGTCGGAGGTTCGAC
CCCTCCTTCTAGCG
>AT2G36150.1
GACAATTTGGCCGAGTGGTCTAAGGCGCCAGATTTAGGCTCTGGTCCGAAAGGGCGTGGG
TTCAAATCCCACAGTTGTCA
>AT2G36280.1
CCGACCTTAGCTCAGTTGGTAGAGCGGAAGACTGTAGAATCTTTAGGTCGCTGGTTCGAT
TCCGGCAGGTCGGA
>AT2G36520.1
GCAGGTTTGCCCGAGTGGTTAAGGGGGAAGACTTAAGTTCTTCTGCACATAAGTGCGCGT
GGGTTCGAACCCCACAGCCTGCA
>AT2G36600.1
GCGCCCGTGGCCTAATGGATAAGGCGTTTGACTTCTAATCAAACGATTGTGGGTTCGAGT
CCCACCGGGCGTG
>AT2G36860.1
CCGACCTTAGCTCAGTTGGTAGAGCGGAAGACTGTAGAATCTTTAGGTCGCTGGTTCGAT
TCCGGCAGGTCGGA
>AT2G37160.2
TTAATCTTTTTGATCCAGTAGCCATTGGCGAATCCAGGAGTATTAAAGTTCCATTTTGAT
TTTGGCGACGATGATGAACAGAGTTTAGAGAAATTTGCATTGAAGAAGAGAAGATTTTTG
GATTTTGTGTAGTGGGAGAAGGGTAAACCCTAGCTTGGGAGGGACATGATCGGATGCTCT
AAGTAGCTTGTGAATTAGAGAAAGAGCAAGTGAGCAAATATGATGAACACTTCGAATGGG
ATGATCTCTGGGCCTTCTTCTTCGTCAGCTTCGGCGGCGAATCCTCAGTCTCCGGGAATC
AAAACGTATTTCAAGACGCCTGAAGGAAAGTACAAGCTCCACTACGAGAAGACGCATCCC
TCTGGGCTTCTTCACTACACTCATGGCAAAACCGTTACTCAGGTTTTGTGTAAGAATATC
AAATGCACATTTCATTTTTATGTTTTGAAAGTGGTTTCTGAGAATGGATTTGTGAAATTT
TGGTGTCAGGTTACTCTAGCTCACCTTAAGGATAAACCTGCTCCATCGACACCAACTGGG
ACCTCGTCAAGTTCCACAGCTAGTAGCGGTTTCCGGTCAGCAACAGCAAGGTTATTGGGT
GGTGGGAATGGTAACCGTGCGCTTAGTTTTGTTGGAGGTAATGGAGGGGCTAAAAATGTG
GGTGCAAGTTCAAGGATTGGGGCCTCATTCGCTGCTTCTAGTTCTAATACCTCAGCTACT
AATACAAATTTCGATGGGAAAGGAACTTACTTAGTCTTCAATGTTGGTGATGCTATTTTT
ATTAGTGACTTGAACTCGCAGGACAAGGATCCAGTAAAGTCTATACATATCAGCAATTCA
AACCCTATGTGCCATGCATTTCATCCAGATGCTAAGGATGGACATGATCTACTTATTGGG
CTGAACTCTGGGGATGTCTACACCGTATCACTAAGACAGCAGTTGCAGGATGTTGGTAAG
AAGCTTGTTAGTGCTCAGCATTATAACAAAGATGGTTCTGTAAATAACAGCCGCTGTACT
AGTATAGCTTGGGTGCCTGGAGGTGATGGATCCTTTGTTGCTGCTCATGCCGATGGAAAT
CTGTACGTATATGAAAAGAATAAAGAAGGTGCAACTGATTCTTCATTTTCTGCTATAAGG
GATCCTACACAGTTTTCAGTTGACAAAGCAAAATATAGCAAGAGTAATCCAGTAGCGAGA
TGGCATATTGGGCAAGGTGCGATTAATAGCATTGCATTTTCAAATGATGGAGCGTACTTG
GCAACTGTTGGAAGAGATGGTTATCTTCGAATTTTTGATTTTTCAACCCAAAAGCTAGTG
TGTGGTGTAAAAAGTTATTATGGTGCTCTATTGTGTTGTGCTTGGAGTATGGATGGAAAG
TACCTTTTGACTGGAGGTGAAGATGACTTGGTTCAAGTGTGGAGTATGGAAGATCGAAAG
GTTGTGGCATGGGGTGAGGGACACAATTCGTGGGTAAGTGGTGTGGCGTTTGATTCGTAT
TGGTCGTCACCAAATTCAGAGGGGTCTGGCGAGAATGTCATGTATCGGTTTGGTTCTGTT
GGTCAGGACACACAGTTACTGCTATGGGACCTAGAAATGGATGAGATTGTTGTTCCCCTA
CGGCGACCTCCAGGAGGATCACCCACTTACAGCACAGGGAGTCAGTCCGCTCACTGGGAC
AACATTGTTCCAATGGGCACTCTTCAGCCAGCGCCGTGCATGCGCGATGTCCCAAAGCTC
TCACCAGTAGTGGCTCACCGTGTTCACACCGAGCCCCTCTCGGGCTTGATCTTCACCCAA
GAATCATTGATAACAGCTTGCAGAGAAGGCCATTTAAAGATCTGGACACGACCTGACACC
CAGCCCAGCAGCAGCTCAGAAGCAACAAATCCAACCACAAGCAAACCCTCGCTGACCAGC
AAGGTTGGTGGTTCCAGTTAATTCAGTCACCATTTAAATCATATTGTTTCAGGTCGTGGT
TTCGAAAGGAAACCCTGTGAATATCTCTCCTCGGTACTGAATCTGACTCTATCGATGTGT
GGGAGAGAGGCTGAGACATTTCTGGGGATTGATGGAGATGAAAGGAGATAAAGAGAGTTT
TCAGATGTAATTAAGAGAAAACAGATCTTTTGGATTTTAGGGTTTATATCCAACAAAAGC
TAACCAAAAACTAATAATTCAAGATTGGTGCTTCGGAAGAAGACGCAAAAGTGTATTTTC
TTGCAGTTGCAAAACTGTTACGAAATTTTTAAAGTTTTCCTATTATTGTTTCGATTTATG
TAAAACCCTGATTTTGGTCTTGAGGCACATTTTTTGGATAATCTACATTGGATTAAAGAA
ATTTCG
>AT2G37160.4
TTAATCTTTTTGATCCAGTAGCCATTGGCGAATCCAGGAGTATTAAAGTTCCATTTTGAT
TTTGGCGACGATGATGAACAGAGTTTAGAGAAATTTGCATTGAAGAAGAGAAGATTTTTG
GATTTTGTGTAGTGGGAGAAGGGTAAACCCTAGCTTGGGAGGGACATGATCGGATGCTCT
AAGTAGCTTGTGAATTAGAGAAAGAGCAAGTGAGCAAATATGATGAACACTTCGAATGGG
ATGATCTCTGGGCCTTCTTCTTCGTCAGCTTCGGCGGCGAATCCTCAGTCTCCGGGAATC
AAAACGTATTTCAAGACGCCTGAAGGAAAGTACAAGCTCCACTACGAGAAGACGCATCCC
TCTGGGCTTCTTCACTACACTCATGGCAAAACCGTTACTCAGGTTTTGTGTAAGAATATC
AAATGCACATTTCATTTTTATGTTTTGAAAGTGGTTTCTGAGAATGGATTTGTGAAATTT
TGGTGTCAGGTTACTCTAGCTCACCTTAAGGATAAACCTGCTCCATCGACACCAACTGGG
ACCTCGTCAAGTTCCACAGCTAGTAGCGGTTTCCGGTCAGCAACAGCAAGGTTATTGGGT
GGTGGGAATGGTAACCGTGCGCTTAGTTTTGTTGGAGGTAATGGAGGGGCTAAAAATGTG
GGTGCAAGTTCAAGGATTGGGGCCTCATTCGCTGCTTCTAGTTCTAATACCTCAGCTACT
AATACAAATTTCGATGGGAAAGGAACTTACTTAGTCTTCAATGTTGGTGATGCTATTTTT
ATTAGTGACTTGAACTCGCAGGACAAGGATCCAGTAAAGTCTATACATATCAGCAATTCA
AACCCTATGTGCCATGCATTTCATCCAGATGCTAAGGATGGACATGATCTACTTATTGGG
CTGAACTCTGGGGATGTCTACACCGTATCACTAAGACAGCAGTTGCAGGATGTTGGTAAG
AAGCTTGTTAGTGCTCAGCATTATAACAAAGATGGTTCTGTAAATAACAGCCGCTGTACT
AGTATAGCTTGGGTGCCTGGAGGTGATGGATCCTTTGTTGCTGCTCATGCCGATGGAAAT
CTGTACGTATATGAAAAGAATAAAGAAGGTGCAACTGATTCTTCATTTTCTGCTATAAGG
GATCCTACACAGTTTTCAGTTGACAAAGCAAAATATAGCAAGAGTAATCCAGTAGCGAGA
TGGCATATTGGGCAAGGTGCGATTAATAGCATTGCATTTTCAAATGATGGAGCGTACTTG
GCAACTGTTGGAAGAGATGGTTATCTTCGAATTTTTGATTTTTCAACCCAAAAGCTAGTG
TGTGGTGTAAAAAGTTATTATGGTGCTCTATTGTGTTGTGCTTGGAGTATGGATGGAAAG
TACCTTTTGACTGGAGGTGAAGATGACTTGGTTCAAGTGTGGAGTATGGAAGATCGAAAG
GTTGTGGCATGGGGTGAGGGACACAATTCGTGGGTAAGTGGTGTGGCGTTTGATTCGTAT
TGGTCGTCACCAAATTCAGAGGGGTCTGGCGAGAATGTCATGTATCGGTTTGGTTCTGTT
GGTCAGTTTAACAGGATACAGATTGTAGAATGATTCTAGTGTAGGGGAGCGATAAAGAGT
GAGAGAAGTGAGATGAAATCTTTGATTGGAAATTTCATGTAGACGATGCTATCACCCCAT
ATGACCAAAAGAAATTCCCAATTAAAGATTTCATCTTACTTCCCTCATGTGGCTTTTGCC
AGATTACGGGTATAGATTTGTTAATCTGCTGGGTAGAAATTTGTTAGAAAATGGCACGCC
CTGTGGTCATTGTTTGATAACTTATACTATGATCATCTTTGGGGTTTTGGGCCTTTTGGC
TTGCATTCCATGTCTTTATTCCCTTTTCTTGTGCCGAACAGGACACACAGTTACTGCTAT
GGGACCTAGAAATGGATGAGATTGTTGTTCCCCTACGGCGACCTCCAGGAGGATCACCCA
CTTACAGCACAGGGAGTCAGTCCGCTCACTGGGACAACATTGTTCCAATGGGCACTCTTC
AGCCAGCGCCGTGCATGCGCGATGTCCCAAAGCTCTCACCAGTAGTGGCTCACCGTGTTC
ACACCGAGCCCCTCTCGGGCTTGATCTTCACCCAAGAATCATTGATAACAGCTTGCAGAG
AAGGCCATTTAAAGATCTGGACACGACCTGACACCCAGCCCAGCAGCAGCTCAGAAGCAA
CAAATCCAACCACAAGCAAACCCTCGCTGACCAGCAAGGTTGGTGGTTCCAGTTAATTCA
GTCACCATTTAAATCATATTGTTTCAGGTCGTGGTTTCGAAAGGAAACCCTGTGAATATC
TCTCCTCGGTACTGAATCTGACTCTATCGATGTGTGGGAGAGAGGCTGAGACATTTCTGG
GGATTGATGGAGATGAAAGGAGATAAAGAGAGTTTTCAGATGTAATTAAGAGAAAACAGA
TCTTTTGGATTTTAGGGTTTATATCCAACAAAAGCTAACCAAAAACTAATAATTCAAGAT
TGGTGCTTCGGAAGAAGACGCAAAAGTGTATTTTCTTGCAGTTGCAAAACTGTTACGAAA
TTTTTAAAGTTTTCCTATTATTGTTTCGATTTATGTAAAACCCTGATTTTGGTCTTGAGG
CACATTTTTTGGATAATCTACATTGGATTAAAGAAATTTCG
>AT2G08855-AT2G37160.8
TGAGAGAAGTGAGATGAAATCTGAGATGAAATCTTTGATTGGAATTAAAGATTTCATCTT
ACT
>AT2G39610.1
GAGCCTATAGCTCAGTGGTAGAGCAATTGACTGCAGATCAATAGGTCACCGGTTCGAATC
CGGTTGGGCTCT
>AT2G39860.1
GTCGTTGTAGTATAGTGGTAAGTATTCCCGCCTGTCACGCGGGTGACCCGGGTTCGATCC
CCGGCAACGGCG
>AT2G42420.1
GCACCAGTGGTCTAGTGGTAGAATAGTACCCTGCCACGGTACAGACCCGGGTTCAATTCC
CGGCTGGTGCA
>AT2G42970.1
GACTTCATGGCCCAATGGATAAGGCGCTGGTCTACGAAACCAGAGATTCTGGGTTCGATC
CCCAGTGAAGTCG
>AT2G43110-AT2G43137-AT2G43138-AT2G43139-AT2G43141.1
TTATAACGCCGCTCTTCTTCTCCATTGTTTGTATACTCTGAAAAACATGGCAACTACAGA
GCTAAAACCCTCCGCCGTTAAAAACCCTAAAAGAAATCGAAGACCATCACATGGTCCGAA
GAAAGATTTGAAGAAGAAGAAGACTAAGATTACTAAGAAGACTAAGAAGTCGAAAGCTCC
CACCTTTGATAAGACCATTGAGAAGAGTAGAAGTAACGACCAGAAAACCGACAACGACGA
AGACGAGCAACTGTATTCGGAACCGGTATCGGCCTCTGAGCAGCTCAACTACTTTTTGAA
TCATCTTGACTCCGCCATTGGTATCAAGGTTTCTTCTTTAGAGCTTGAACCCATTAAAGA
TACGTGTATAGTTGAGTTATCTCAAGGGTTGGATCAAGATGTAAGCAACTTGGGAGAACA
TATAAAGCTTTCTTGTGGGTCTTCATGGAGAGAGACTCTTTGTGAAGGAGAGTCACTTGA
AAGGAAAGTTGAACCGGGAAACCCATCTGTTCTTGTTATTAGTTCCTCTGCTCTGAGATC
TTTGGAACTTCTAAGGGGTTTGCATTCATTGACTAAGCAATGTCCAGCAGTGAAGTTGTT
CTCAAAGCATTTGAAGGTTGAGGAACAGAGTCTGGGAAATGATGATAAGTATATCGATAT
TTCAGAGGCGTATGCAATGCTGAACGAACTATTTGCACGTCAGTCTGATTCCAGCTCTTG
TTTTTGTTTCTTAATTTGCATATAAGAAGACTATAGAATTAGATTCTTCTGCTTTGGTCT
AAATATGAAACTCTCATTTAAAAAAGAAATGGTTTCCGAAAATCTTTATATAAATTTCTC
AAGCTCATTGTTATATGACTCGAATTATTAACTCTAGTTCATTGTGTTGCAGGTATCTCT
GTTGAAGAAACGGGTTAATATTGGGAGTGGCACACCAAACAGGATCAAAAAGCTAGTCGA
CATAGAAGCTTTAGGGCTTTCGCGTTTAGATATGATTGTGATCGACATGCACCCAGATGT
CAAGGGATTTTCCTTATTCACATTGCCTCAAGTCAGAGATGAGTTTTGGGATTTGTATAA
AAACTGCTTCCACCAGAGAGTCCTAGAAGGAAGACTTCGTATCTGCATGTATGGTCCAAA
GCCTTCTCCAAACCTAAAGAAGAAGAACAAGAAATAACTGTTTATTAATTGTATCAAATT
CTTAAAATTAAAAAACAAATCTAATACTAATCTCTTTTTTCATCTCCAAGATTTTACAAA
GAATTCTAACATAACCCAGGATATGAGATTTCTTTGTTCGAGCTGATTATCCCATATCTT
TGTAATGTTTCACATAAAAAAATAATTGGACGT
>AT2G09490.1
GGAAGAAGAAGAAGAATAAGTGAAAAGATCTAGTTTTGTTGAGGAAGAAGCTGATAAGAA
GTATCATCATTGGCTTGATAGCATGAAGAAGAGGGAAATCGGCAGTTATTAAAGGGTGGA
ATTCCAATTTTGAGAAAAAAAAACAAAACCCATAACGTGAAATAGGGTGAAGAAGAGAAG
AAGGAGAGGAAAGAGGAAGAAGG
>AT2G43745-AT2G43750.7
GAACAAGAGAGGAGCTTATTATTCAATTACTATAGCCCAACGTAGGGAATCAGTGAAAGG
ATTTTAGCTTAGTATGGAGTAAAAAATATAACAGATTCATCATATGTATAGTTTGATATG
TGAGTTGCTGAATCTTGGTTTTCAGGTTGTGTTCCCGAGCTTCGGGGAACGTTACCTCTC
GACCCAGCTTTTCCAGTCGATTCGAGAAGAGTGCGAGCAAATGCAGCCCGAGCTTTGATT
TTCTTCTGTAATTTCGTGACCAACAAGGAACCTCTTCTTTGATTTATTGCTGATTGTTTT
TCTTCTAATAGACGTTTCTGCAGAAATCTCTACGTCTACTGTGTATATTTACAATTCGCA
ACGCAATTTGGTGTTTGTTATTAATAAAGGCATAAGAGGTTTTGGTCAAACGAAGAGTCT
TCTTCTTGAGCACAATTTTCGAGCGTTTTGTTTAATGTACCTGGAAACTTGTTTAGCTTT
CTCCCAATGGAATCCATAAATGAAAGTTATGACGACTCTTCGAGTTTTGGACAAGACAGT
CTCCTATATAATCGTCCTTTCGCCTATCTATATCTCTCCTTCCACTTAAAACTATTGTAC
TCTGTGCCTGCTTCTTATATAGCGATGATAAGAGCAGGATCAGTGGGAAAAAAATCGACA
TGTGAGTATACTTATTGGGACGACGGTGTTGGAGAAGAGGTGATGGGTGACGATAGTTGG
GATTACGAGGGACGCAAGATCTCTCACATATATGTTGCTTTCGACGAAGTCATAATGTCT
ATTCAGTTTGGTTTTTTGGAGAATGGAGCTCTAGTCCTGTCTAAACAGCATGGTGGCATT
GAGGAGGGCTCCAACTTTCGTGTTTTGAGACTGAATCAAGACGAATATGTAACTTGATTA
AGTGGAGTACTAAGAAAGCATGGTGGAGGGATCAGAAATTTGACATTTCGCACTAACGTC
GGGGAGTATATGATTGGACGTTCAAGCGACAATTATCCAAATCATTGGAAGATAGATATT
GATCCGGCAATATGTGATGAACGTGAGTTTGGTGGTTTCTTTGGGTCTAACAATTTATAC
CATCTGACATCGATTGGTATGTATTTGAGACCCATTACAAGTCTCGACATGGTTGTTAAA
CGCGAAAACAGTTGACCAAGAAAGCCTTGTAGCCTAGTTCAAGTTGCCTGTTGAGTTTTA
TCTTAAATAAAGTAGCATTTTTGGATC
>AT2G09545-AT2G44798.1
TGCATCTGTACTACAACAAGGTCTATGAGTTGGTTTTTCCTCTTGTCGAAGGTTACAGAG
TTCCTCTACCGTTGGAGGAGAGAGTAACTAGTGTGACATCATTCTTTCGTAAGAGATTGT
GGAGACTAGAGACCGAGAGTAGTACAGAGAATTTTTTTTAATTGTTCCATATTTGAATTA
GAACTCTATCAAGTGTTTCTTTTTGTGTCTAATCTCAATATTAAGCAGTGTCACTTCCAT
GTCGGCTGCTGGATAAATCCAGCTTTTTCCGTTTGGGTCGAAAACTAATGGGCCAAATTT
TATTGTAACGGGCTTGGAAGTTGGGACTTGACAATGTGAAGTGTTGTTTTTCTTCTACAT
GTTTTCAGACAGAATAAGCCTATGAGTGGTGTCTCATCTTCTTCCTTTTTTTTTTCTCCA
TTTTTCTCTCTTGTGCT
>AT2G45390.1
GCCCGTCTAGCTCAGTTGGTAGAGCGCAAGGCTCTTAACCTTGTGGTCGTGGGTTCGAGC
CCCACGGTGGGCG
>AT2G09640-AT2G45540.3
TTAAGCTTAAAGGTGGTGGATCAGATGCTGAAGCTCGGGTGGGAATGAGAGAAAAGAATC
AAACCTCACTGATACAGAATGGCGGAAACTCACGGCAAGGAAAATCTCATGTTTGAATAC
TCGGGGAAGTCAAAGGTGTAGCAAGCCGTGGAAATCTTAAAATCAGATTGTGGACATGTT
TGTTCGTCTGTAACATATGTGGGTACGCAATATTACTGAAGTTGTTCGCTTCCGCCCTCT
GCACCGCCCTGTGAACCGCTCTTCTCAAGCTCCACTCATAACAGAACTCCAAAGTCAGCC
TTAGAGCTGTTCCTAGCCCAAGCACAACTATGACTCCAATAATGATGTTCACCGGAAGCG
CAGAGACCCCAAGTGTGATAGATATCAACACATCAAGCATTAAACCACCGATCAGAATCG
AAAATGCAACCCAAAGCGGACTAAAGCATCCTCTCTCACGCTCTTCTTGTCTATAGCTAG
GATCAATCCTCCAAACCCAATAGTTTGTAGTTGGTTGAGTCTCAGGAGGTGTGACATTAA
CAGCAACAACTTGACAGATCTCACACTGGTTAGAGCCTTTAGTACGAAACCAAGCATCTA
TACAAGACCTGTGAGCTTTAGCAAGACCACCACGACATTGACAACCTAGTTCAATCAAAA
CCTCTTCTTTGTCTTGTAGACAAACCCTGCACTGCTCGTGCGAGCTTCCGTTTCTGGATA
AGCTAACCTCCTTTTCCGGTGGGATCTGACCCACCAATTCTTCCCGACTAGAATCTCCAT
TGCAGACAACGATTGTGAGGTGGTTCGATTCATTGGCTGACTCGCTCTGCTTCTGGGGAG
A
>AT2G46120.1
TCCGTTGTAGTCTAGCTGGTCAGGATACTCGGCTCTCACCCGAGAGACCCGGGTTCGAGT
CCCGGCAACGGAG
>AT2G46567-AT2G46572.2
ATGATTTGGAGAGTTGGGAACAGAGACATTAGTGATTATAAGGTGTTGGGAAAGCGTGAC
TTGTTTCTTGACCCCAGCGTGAGATTGAAGGCAACACACGAGTTACTATAA
>AT2G00960-AT2G09745.1
GTTAAAAGAAGATTTTGTGACCGTTAATTGTGATTATCAGTTTCCTTTTCTTCGCTTATA
AATAAATAATTACTCTCTCACTGAGAGTCTCAACGCTTCTTCTAAAGAATTCGACAAATC
AAAACTCTCTATTTCTCGCTTCTTCTTATTCTAAAACCCTAATTCTCTTCTCAAGACAAT
TTTGTCTTTATCTCTCTGTGAATTCCGATGATGATCCAAGTAGAGATATTCAAGTAAAAG
CCGATGGTGATGATCTCTGAAACGTCCGTAATTGATCGGAGCGATATCATATCATCATCG
TTTCGTGATTGAACCATCAAATCTATGTCATCAAGATCGATGTCGCCAGATAATGATCTG
ACCAACGAGAGACGCTTTCACCGGAGACTACAAAGAGGAGGATATAGCCAAGAGAGCGGA
GAGCTTTATGGTGGTGGATGATGTCACGAGAGGGCTCCCAAAGACCGACGGGCTCAAATC
TGACTTTGGAATGGGCTTTGCTCTATGGGCCCTTTTTGCTACTAAATCCAACAAGGGAGA
TGAGAGATTCAATTCAATGCAAGTTGTGTCTATGTGACTCCATCAATACACTTGACTAAT
CAGAATCAATGCTCCATCTAGCTAGACTGTGCGATCGAATCTTTATTTTAATTCATCTTC
AAATTCGTCAGTGCACTAGCTAAAAGACTAGATTCATTTTTATAATGTTTTTTATTAGTT
AGTCTTGTCTTTTCTCTTCTGTTCAG
>AT2G09745.1
AGAGTCTCAACGCTTCTTCTAAAGAATTCGACAAATCAAAACTCTCTATTTCTCGCTTCT
TCTTATTCTAAAACCCTAATTCTCTTCTCAAGACAATTTTGTCTTTATCTCTCTGTGAAT
TCCGATGATGATCCAAGTAGAGATATTCAAGTAAAAGCCGATGGTGATGATCTCTGAAAC
GTCCGTAATTGATCGGAGCGATATCATATCATCATCGTTTCGTGATTGAACCATCAAATC
TATGTCATCAAGATCGATGTCGCCAGATAATGATCTGACCAACGAGAGACGCTTTCACCG
GAGACTACAAAGAGGAGGATATAGCCAAGAGAGCGGAGAGCTTTATGGTGGTGGATGATG
TCACGAGAGGGCTCCCAAAGACC
>AT2G47100.1
GGGGATGTAGCTCAAATGGTAGAGCGCTCGCTTTGCATGCGAGAGGCACGGGGTTCGATC
CCCCGCATCTCCA
>AT2G47170.2
ATTCGACGTATTTTTAACGCTCACTGGATTTATAAGTAGAGATTTTTTGTGTCTCACAAA
AACAAAAAAATCATCGTGAAACGTTCGAAGGCCATTTTCTTTGGACGACCATCGGCGTTA
AGGAGAGAGCTTAGATCTCGTGCCGTCGTGCGACGTTGTTTTCCGATCTGTTGCGTTTCT
TCTGTTTTCTGTTATGAGTGGATGCGTTTTCTTGTGATTCGCTTGTTTGTAATGCTGGAT
CTGTATCTGCGTCGTGGGAATTCAAAGTGATAGTAGTTGATATTTTTTCCAGATCAGGCA
TGTTCTCGTATAATCAGGTCTAATGGTTGATGATTCTGCGGAATTATAGATCTAAGATCT
TGATTGATTTAGATTTGAGGATATGAATGAGATTCGTAGGTCCACAAAGGTCTTGTTATC
TCTGCTGCTAGATAGATGATTATCCAATTGCGTTTCGTAGTTATTTTTATGGATTCAAGG
AATTGCGTGTAATTGAGAGTTTTACTCTGTTTTGTGAACAGGCTTGATCAAAATGGGGTT
GTCATTCGGAAAGTTGTTCAGCAGGCTCTTTGCGAAGAAAGAGATGCGTATTCTGATGGT
TGGTCTCGATGCTGCTGGTAAGACGACTATCCTCTACAAGCTCAAACTTGGAGAGATCGT
CACCACTATTCCAACCATTGGGTTCAACGTTGAGACTGTTGAATACAAGAACATCAGCTT
CACCGTGTGGGATGTTGGGGGTCAAGACAAGATCCGTCCATTGTGGAGACATTACTTCCA
GAACACACAGGGACTTATCTTTGTTGTGGACAGCAATGATCGTGACCGTGTTGTTGAAGC
CAGGGACGAGCTTCACAGGATGCTGAATGAGGATGAATTGAGGGATGCAGTTCTGCTTGT
ATTTGCTAACAAGCAAGATCTTCCCAACGCGATGAACGCTGCTGAGATAACTGACAAGCT
TGGGCTTCATTCTCTTCGTCAACGACACTGGTACATTCAGAGCACATGTGCCACCTCTGG
AGAAGGACTCTATGAGGGACTTGACTGGCTCTCCAACAACATCGCAAGCAAGGCATAG
>AT2G47170.3
ATTCGACGTATTTTTAACGCTCACTGGATTTATAAGTAGAGATTTTTTGTGTCTCACAAA
AACAAAAAAATCATCGTGAAACGTTCGAAGGCCATTTTCTTTGGACGACCATCGGCGTTA
AGGAGAGAGCTTAGATCTCGTGCCGTCGTGCGACGTTGTTTTCCGATCTGTTGCGTTTCT
TCTGTTTTCTGTTATGAGTGGATGCGTTTTCTTGTGATTCGCTTGTTTGTAATGCTGGAT
CTGTATCTGCGTCGTGGGAATTCAAAGTGATAGTAGTTGATATTTTTTCCAGATCAGGCA
TGTTCTCGTATAATCAGGTCTAATGGTTGATGATTCTGCGGAATTATAGATCTAAGATCT
TGATTGATTTAGATTTGAGGATATGAATGAGATTCGTAGGTCCACAAAGGCTTGATCAAA
ATGGGGTTGTCATTCGGAAAGTTGTTCAGCAGGCTCTTTGCGAAGAAAGAGATGCGTATT
CTGATGGTTGGTCTCGATGCTGCTGGTAAGACGACTATCCTCTACAAGCTCAAACTTGGA
GAGATCGTCACCACTATTCCAACCATTGGGTTCAACGTTGAGACTGTTGAATACAAGAAC
ATCAGCTTCACCGTGTGGGATGTTGGGGGTCAAGACAAGATCCGTCCATTGTGGAGACAT
TACTTCCAGAACACACAGGGACTTATCTTTGTTGTGGACAGCAATGATCGTGACCGTGTT
GTTGAAGCCAGGGACGAGCTTCACAGGATGCTGAATGAGGATGAATTGAGGGATGCAGTT
CTGCTTGTATTTGCTAACAAGCAAGATCTTCCCAACGCGATGAACGCTGCTGAGATAACT
GACAAGCTTGGGCTTCATTCTCTTCGTCAACGACACTGGTACATTCAGAGCACATGTGCC
ACCTCTGGAGAAGGACTCTATGAGGGACTTGACTGGCTCTCCAACAACATCGCAAGCAAG
GCATAG
>AT2G47720-AT2G47730.3
ATGGCCACTGTTCATGTTGTCGGTCTGAAAATCAATTCTGGATCTCCAGGGAAGGACACA
TCCCGAAAGGCACCTGATGCAATTCATGCTGCTTTATCACCGTCATCATCTCTATCATTA
CTCAGAGCTTCTACAAAGGCCAGTTTTGATCCAGTACACGGAGGAGAGATGTCTCAGCTC
GAGTATCATAACTGTCTGAAGCCGCCTTCTGTGTTTTGA
>AT3G00980-AT3G00985.1
CATAAGCGTTAGGGTTTTCCTCGAGAAACCTAAGAATCGCCGCCATTGGGGACCTTTATA
TACAAACCACACATGACTTTGACAGACATCAAGCTCTTATCAAGATGAGGTAATACTGCA
ACAATATGATGGAGTAATCTTTGTGATTATTAGTATTTAAGTCTCTGATGATCTTAATCG
TTTT
>AT3G01705.1
GGGCATTTGGTCTAGTGGTATGATTCTCGCTTAGGGTGCGAGAGGTCCCGAGTTCAATTC
TCGGAATGCCCC
>AT3G02315.1
GGCCCATTAGCTCAGTTGGTTAGAGCGTCGTGCTAATAACGCGAAGGTCGCAGGTTCGAA
ACCTGCATGGGCCA
>AT3G02335.1
GTCGTTGTAGTATAGTGGTAAGTATTCCCGCCTGTCACGCGGGTGACCCGGGTTCGATCC
CCGGCAACGGCG
>AT3G03845.1
GGATCCGTGGCGCAATGGTAGCGCGTCTGACTCCAGATCAGAAGGTTGCGTGTTCGATTC
ACGTCGGGTTCA
>AT3G03852.1
GGATCCGTGGCGCAATGGTAGCGCGTCTGACTCCAGATCAGAAGGTTGCGTGTTCGATTC
ACGTCGGGTTCA
>AT3G01425.1
AATCCTAACAATTTTACTCCATCGCTCCGGCGCCGATTCACGAGCTCTCCGGTATACTCT
CTTCTTCTGTTGTCAGAATTTTCGTAGATTCTCTCTCGAAAAATCTAGCTTTTAGATCAC
TCTTCTATTCTCAGGACAAGCGAAGAAATGAATGCACTTGGGCATAGAAATGTTACATCT
GAACCACCTAGTGCTTCTGCTGCAATGTCATCTTCAAAAGCTATTAGTAAGCCAAAACTG
TCCCAAGGTTCAAATATGCAGT
>AT3G05932-AT3G05935.1
AAACTTGCACCAAGATCGTGAGGTTGATCGCGAAAAAAATAATACGGAAGAAAGGAAAAA
CATTTGCAAACCGGAGGACCAAAACAGCAATAAAATTGAAAATTTGGTTTGCCGAATTAA
ATTATTTTTCTATTTCATTATTAGTAAAACTAATTAATAATTTATTTAACACGAAAACTC
GATTGCGATTTTTTGAGAGTGAGAAAGAGCCAGCGAGGCCTGGAAACAAAAAGCGTGAAG
GAGACCGTAGCAAGTAGGAAGAAGAAACCAGACCTGGCTTCGTCTCTGATAGATCGTCCA
ATTTTCTATCCGAATTTTGGCCAACTGATTCTGGTTTCGGTGGATGAACAATGAACAGAA
CGAGAGAGATCCTGATAACATCAACAACAAGAAGAAGAAAAAGGAATCTCCATTGTTGAT
TTACTCCGTCTCGAAAGCAAAGAAACGAATCGTGTCTAAGTTCAGAAGGAGACCCTTATC
GCCGAATACGTCTCCTTCTTCTGGGTTTTGGAAAAGAGTCTGCTTTTGTGGAATTGAACC
TGACCCTGAAGATGACAACTTTAAGCTTAGGGTTCTGCTACAGACCAATGATTTCTTCTC
CAAGGATTCTAATCCACATCTCTGTTTGTAAGTTCAGATATATATATATATATATATATA
TATAGTGTAGTTTTCATTTAGTATACCACCAATATCTGTATAGATCTTCTTTTAAACTTC
ATCAATATCAAAAGTGTGTTCATCAATGTTACCAAAGATTTTTGCAGAACAGAGTGATTA
TTGTTAATGAATCTTGTATATCTGCCTCTTATGCTCATCATTAATATCTGTGGGTCTTTC
TTGTCTCTCTTCATAGTTCCGTATGATAGTTTCTATATGTCTCTGACAATGTCACTCTTT
GTCCATAATATCCAAACTAGTTTGTAAGATCAGAAATTTGAGCCCAAGTTTGAATCTCAG
AGTATCACACTCAACGAATATTAATTGCTAATGTCTGATATCTGTTTCCATGTGTTGAAT
ATCTCTACTAGTAAAGCCCAAGTTTATTTTGGCAAGTGTTGTTTACCTTTGACACATCTA
GGGTAACCATTTTCAATGGTTTTATGAATAGTTGAATTTTACTGAGACACTGATGTAGTT
GTGGTTTTGAAATTGCTATATGGATTTAATCATCTCTATGAAGCCGCGGAACCCTTGTGC
TAGTTATGCTTACTAAGTCTTGATTATGCAAATGGTTATCTCCAATCATCGTTTGTTTAT
TGAATCTGATTCTAAGTGATTATGAAGAAGGAGCTTGGATAGTTAATGGTTGATGTTTCA
GAGTTGTAGCATGCCTCTGTGTCCTTTTTTGAGACACGATTTCCCTCTAAACTCAGCTGA
AAGTTCAGCCATTAAATCTACTGGATTGAAAGCACTAAAGAGGACCTTAATATTCTTGCA
GTATGCCCCGAACGCCTTGGCAAGCAGGTCATCAGGAATCGGTGGGTTAGAACCAAACAG
AGATGGTCCAACAACTTGAGTCCCGGGAAGCTGGCTATCGAAAGCAGCGAGGACGGAAGC
AGGAGCTTTGTTAGGGTTCTGCTGGAAATGGAGGAGAGCTTTGGGGAAAACGAAAACGTC
TCCTTTGTTGACGTGTTTGGAGATGAGTTTCCCGGTAGTGGTTAAGAAACCGACGAAGAG
ACGGCCTTCAAGGACGAAGATGGCTTCAGAGGCTCTTGGGTGAAGATGTGGTGGGTTAAG
TCCGCCAGGTGCGTAGTCGATCCGAGAGATGGAGACTCCCAGAGTGTTGAGGCCAGGCAC
TTTCTCAACGTTGGCTCCTGTAACAGCTGAGCCCATTGAAGAGTTGGCTGTGGCTGCAGC
AGTGGCTAAGCCTATGAAGTAGAAGTCTTCTGGTGTTACTTTTGCTGGGTCTTTGCAAGG
GTATCCGTTGACTTTCAAACCTAATCAGAACATGATAAAAAGTCAACAACAAAATATTGG
AATTGGTCTTGGTTGTTTCAAAACACCAAAGCTGCGTTTGCAGTTAACTATATCTGGTAA
ATGTAAATGCAAGCAGAACATAAATGGTATAGAGAGAGATGTGATACCGTTGGAGAGATC
AGCAACACAAAAGTCTTGAAGCATATTTGTATCGGCGAGGGCCATGTGGGCGGCCACGAG
CATGAAGGTGACGAATATAGGGATCATGGAAGTTGCCATTGTTGATTGTTGTTGTTTGTA
AGATGTTATTGATGAGTTTGAGAAAATACTTTAACATTGTTTCTCAATTTATATATCTAC
GTAAAGAAGATTTAACCAATGGAAAACCAATGGAGAAGAGATAATTATGGAGAGGGG
>AT3G05932-AT3G05935.4
GAGAGTGAGAAAGAGCCAGCGAGGCCTGGAAACAAAAAGCGTGAAGGAGACCGTAGCAAG
TAGGAAGAAGAAACCAGACCTGGCTTCGTCTCTGATAGATCGTCCAATTTTCTATCCGAA
TTTTGGCCAACTGATTCTGGTTTCGGTGGATGAACAATGAACAGAACGAGAGAGATCCTG
ATAACATCAACAACAAGAAGAAGAAAAAGGAATCTCCATTGTTGATTTACTCCGTCTCGA
AAGCAAAGAAACGAATCGTGTCTAAGTTCAGAAGGAGACCCTTATCGCCGAATACGTCTC
CTTCTTCTGGGTTTTGGAAAAGAGTCTGCTTTTGTGGAATTGAACCTGACCCTGAAGATG
ACAACTTTAAGCTTAGGGTTCTGCTACAGACCAATGATTTCTTCTCCAAGGATTCTAATC
CACATCTCTGTTTCCCCGAACGCCTTGGCAAGCAGGTCATCAGGAATCGGTGGGTTAGAA
CCAAACAGAGATGGTCCAACAACTTGAGTCCCGGGAAGCTGGCTATCGAAAGCAGCGAGG
ACGGAAGCAGGAGCTTTGTTAGGGTTCTGCTGGAAATGGAGGAGAGCTTTGGGGAAAACG
AAAACGTCTCCTTTGTTGACGTGTTTGGAGATGAGTTTCCCGGTAGTGGTTAAGAAACCG
ACGAAGAGACGGCCTTCAAGGACGAAGATGGCTTCAGAGGCTCTTGGGTGAAGATGTGGT
GGGTTAAGTCCGCCAGGTGCGTAGTCGATCCGAGAGATGGAGACTCCCAGAGTGTTGAGG
CCAGGCACTTTCTCAACGTTGGCTCCTGTAACAGCTGAGCCCATTGAAGAGTTGGCTGTG
GCTGCAGCAGTGGCTAAGCCTATGAAGTAGAAGTCTTCTGGTGTTACTTTTGCTGGGTCT
TTGCAAGGGTATCCGTTGACTTTCAAACCTAATCAGAACATGATAAAAAGTCAACAACAA
AATATTGGAATTGGTCTTGGTTGTTTCAAAACACCAAAGCTGCGTTTGCAGTTAACTATA
TCTGGTAAATGTAAATGCAAGCAGAACATAAATGGTATAGAGAGAGATGTGATACCGTTG
GAGAGATCAGCAACACAAAAGTCTTGAAGCATATTTGTATCGGCGAGGGCCATGTGGGCG
GCCACGAGCATGAAGGTGACGAATATAGGGATCATGGAAGTTGCCATTGTTGATTGTTGT
TGTTTGTAAGA
>AT3G05935.2
GAGAGTGAGAAAGAGCCAGCGAGGCCTGGAAACAAAAAGCGTGAAGGAGACCGTAGCAAG
TAGGAAGAAGAAACCAGACCTGGCTTCGTCTCTGATAGATCGTCCAATTTTCTATCCGAA
TTTTGGCCAACTGATTCTGGTTTCGGTGGATGAACAATGAACAGAACGAGAGAGATCCTG
ATAACATCAACAACAAGAAGAAGAAAAAGGAATCTCCATTGTTGATTTACTCCGTCTCGA
AAGCAAAGAAACGAATCGTGTCTAAGTTCAGAAGGAGACCCTTATCGCCGAATACGTCTC
CTTCTTCTGGGTTTTGGAAAAGAGTCTGCTTTTGTGGAATTGAACCTGACCCTGAAGATG
ACAACTTTAAGCTTAGGGTTCTGCTACAGACCAATGATTTCTTCTCCAAGGATTCTAATC
CACATCTCTGTTTCCCCGAACGCCTTGGCAAGCAGGTCATCAGGAATCGGTGGGTTAGAA
CCAAACAGAGATGGTCCAACAACTTGAGTCCCGGGAAGCTGGCTATCGAAAGCAGCGAGG
ACGGAAGCAGGAGCTTTGTTAGGGTTCTGCTGGAAATGGAGGAGAGCTTTGGGGAAAACG
AAAACGTCTCCTTTGTTGACGTGTTTGGAGATGAGTTTCCCGGTAGTGGTTAA
>AT3G05935.3
GAGAGTGAGAAAGAGCCAGCGAGGCCTGGAAACAAAAAGCGTGAAGGAGACCGTAGCAAG
TAGGAAGAAGAAACCAGACCTGGCTTCGTCTCTGATAGATCGTCCAATTTTCTATCCGAA
TTTTGGCCAACTGATTCTGGTTTCGGTGGATGAACAATGAACAGAACGAGAGAGATCCTG
ATAACATCAACAACAAGAAGAAGAAAAAGGAATCTCCATTGTTGATTTACTCCGTCTCGA
AAGCAAAGAAACGAATCGTGTCTAAGTTCAGAAGGAGACCCTTATCGCCGAATACGTCTC
CTTCTTCTGGGTTTTGGAAAAGAGTCTGCTTTTGTGGAATTGAACCTGACCCTGAAGATG
ACAACTTTAAGCTTAGGGTTCTGCTACAGACCAATGATTTCTTCTCCAAGGATTCTAATC
CACATCTCTGTTTCATGCCTCTGTGTCCTTTTTTGAGACACGATTTCCCTCTAAACTCAG
CTGAAAGTTCAGCCATTAAATCTACTGGATTGAAAGCACTAAAGAGGACCTTAATATTCT
TGCAGTATGCCCCGAACGCCTTGGCAAGCAGGTCATCAGGAATCGGTGGGTTAGAACCAA
ACAGAGATGGTCCAACAACTTGA
>AT3G05935.5
AAACTTGCACCAAGATCGTGAGGTTGATCGCGAAAAAAATAATACGGAAGAAAGGAAAAA
CATTTGCAAACCGGAGGACCAAAACAGCAATAAAATTGAAAATTTGGTTTGCCGAATTAA
ATTATTTTTCTATTTCATTATTAGTAAAACTAATTAATAATTTATTTAACACGAAAACTC
GATTGCGATTTTTTGAGAGTGAGAAAGAGCCAGCGAGGCCTGGAAACAAAAAGCGTGAAG
GAGACCGTAGCAAGTAGGAAGAAGAAACCAGACCTGGCTTCGTCTCTGATAGATCGTCCA
ATTTTCTATCCGAATTTTGGCCAACTGATTCTGGTTTCGGTGGATGAACAATGAACAGAA
CGAGAGAGATCCTGATAACATCAACAACAAGAAGAAGAAAAAGGAATCTCCATTGTTGAT
TTACTCCGTCTCGAAAGCAAAGAAACGAATCGTGTCTAAGTTCAGAAGGAGACCCTTATC
GCCGAATACGTCTCCTTCTTCTGGGTTTTGGAAAAGAGTCTGCTTTTGTGGAATTGAACC
TGACCCTGAAGATGACAACTTTAAGCTTAGGGTTCTGCTACAGACCAATGATTTCTTCTC
CAAGGATTCTAATCCACATCTCTGTTTGTAAGTTCAGATATATATATATATATATATATA
TATAGTGTAGTTTTCATTTAGTATACCACCAATATCTGTATAGATCTTCTTTTAAACTTC
ATCAATATCAAAAGTGTGTTCATCAATGTTACCAAAGATTTTTGCAGAACAGAGTGATTA
TTGTTAATGAATCTTGTATATCTGCCTCTTATGCTCATCATTAATATCTGTGGGTCTTTC
TTGTCTCTCTTCATAGTTCCGTATGATAGTTTCTATATGTCTCTGACAATGTC
>AT3G06335.1
GGGCATTTGGTCTAGTGGTATGATTCTCGCTTTGGGTGCGAGAGGTCCCGAGTTCGATTC
TCGGAATGCCCC
>AT3G06665.1
GTGGCTGTAGTTTAGTGGTAAGAATTCCACGTTGTGGCCGTGGAGACCTGGGCTCGAATC
CCAGCAGCCACA
>AT3G07025.1
GGTGCTGTGGTGTAGTGGTTATCACGTTTGCCTTACACGCAAAAGGTCTCCAGTTCGATC
CTGGGCAGCACCA
>AT3G07030.3
CTTTGGTGTCCCTTGGTATTACTATCGGCCTTTCCCGATGCTCTTTCTTCTTCATCTTGA
AACTCGCGATTCCTTCTTCTCCTTCTAGGGTTTATTACTAAGGGTTTCTCTATCCTTAAA
TCTCATCTCTGTCCTTTCTTCTTCTCCAGAGCGTCGTTCACTGTTCTCTCTCTAAAACCT
AGGGTTTTCGATCTTTTCATCTTCTGGTAAAATGGATAGATACCAGAGAGTCGCTAAACC
GAAACCAGAGTCTCCGATTAACGAGAATGAGATCCGTATCACCAGTAAAGGCCTTATCCG
AAACTACATCAGTTATGCCACCAGTCTTCTTCAGGAGAAAAGTGTTAAAGACATTGTGTT
GAAGGCAATGGGGCAGGCAATCAGCAAGACTGTGGCTATCTCTGAGATACTAAAAAATAA
AATCCCAGGTTTGCATCAAGATATTGCAATCAGTTCTATTAGCATTACTGATGTCTGGGA
GCCTACTGAGGAGGGTTTGTTTCCGGTGGAGTTGACGCGCCATGTTTCCATGATTTCAAT
CACATTGTCATTGAGCGAGCTAAACAAAGATTCTCCTGGGTATCAAGCTCCAGCACAGTC
AGATCAGTCTAAGCCTCAATATCAGCCACAACAAGGGAGACAAGCCCGCCTACCATACAA
TGCTTATGGTGAAGATTCGTATGGGAGAGGGAGAGGTCGTGGCAGAGGGAGAAGCAGGGG
AAGAGGTGGATATGGAAACTACCAAGGGAGTTATGAAGGAAAAGACCAAGGGAACTATCA
AGAAGATTATCAAGACAATGAAGGTGGGTATTCAAACTCGGGCAGAGGCCGTGGACGTGG
TGGACGAAGCTATGGCTATCGTGATTCTGGATATCAGGGTGGCAGAGGCGGGTATGGTGG
TGGGAGAGATGGTGGATATGGTGGTGGGAGAGATGACGGGTATGGGGAAAGGAGAAATGA
CGGGTATGGGGAAAGGAGAAATGACAGGTATGGTGGAGGAAGAGACGACGGGTATGGTGG
AGGGAGAGATGACGGATATGGTGGAGGCAGAAACGATGGATATGGGGGAAGAAGAGGCGG
ATTTCGTGGCGGTCGTGGTGGAGGCAGAGATGAAGGATACGGTGGCGGCCGAGGTGGATA
TGGAGGTAGAAGTGGCGGCCAAGGTGATGGGTATGGCGGAGGCAGAGGTGACGGGTATGG
TGGAGGCAGAGGTGATGGCTATGGTGGTGGCCGAGTTGATAGGTATGATGGAGGAAGACG
TGATGGCTATGGTGGAGGCCGATATGATGGCTATGGTGGGGGTAAAAGTGATGGTTATGG
AGGTGGCCGAGGCGGATACCGTGGAGGTAGAGGCGGATATGGTCGTGGACGTGGAAGGAT
GGGTAATGGTGGTCGTTCAAGGGATGGTGCTAGTAACCAAAACGAAGCCTAAGCTGTTTC
ATATCCCATTTTCTAAGCTGTATGGGTTAGCTGCTGCATATTTTTCCGTTGCCTTAAAGA
CCCTTCAAATTCTTAGCACAATCCCAAGGGGTTTGATATGTTTTAAAAAAGGTTATGGTT
AAGTTATGTGATCTTCGGAGGACGGTTCTGTAAAACTCCCTTTGGGTAATATCCATATCA
AAGCCTAAGGGAGTTTAAGGAAGGGGGGTTCCTTTTTTGGTTTGTTCTCTTTACCTTTCT
TCTGCACAAATTTAGCTAAGTGCAAAAATAATCTTTTGTTGCATCTTGTAATTAGCTATG
GGTTATGGTTTGCTTTTGTGTTTAGTATTTGTCCAAATTTCTCCCTATAACGTGTCAAAA
TAAATGGTTTTCTAAGGGAGAAAAGATTTAGTGCAGATATTGGAAGGAGTAAAAAAACAA
AAAGAGACAACCAAACTTAGCTGCACTCCCTTTAGATTGCATCTTCA
>AT3G02025-AT3G07590.2
GTAGGGATCACACGGCATATCCATCATGAGGCCATGGTTGATAACATGGCTCAGGTTTTT
GCCATGGTTGACAACATGGCTCAGGTTTCTTCTCTTCAGGTTTCTTCTCTTCGGGTTTCT
TCTCTTCGGGTTTCTTTTCTTCTTCTGGCTTTTTGTCACCATCCTTAGGTGGTTCAACTT
TAGCTACGCTAACAAGCTCCGCAAATGCAACTTTTTTCCTG
>AT3G09440.1
CCGACTTTTGATTATGGACTAAGCCATCGAACCGAACATTCTCGAACCTTTTTAAACGGC
TTTCCTTATTTGTTAAAGGAAAAGGAAAAGTAGGAGAAAAGAATCATTCCTGGACCGTCA
GATCCAACTCCAAAAGATCGTGCGGTTACATAGCGAGCCATCGAACCTTCTCGAAACTCG
AGTACAAGACTCTATATAGACTTCTCCTTCGACCTGATATTTTGGAAAAAAGAAAACAAA
CCTAGCCGCAATTCACAATTCCTCTTTCACAATCTTTCTTTCGATTTTTTAGCTTAATCC
TGAGTAGCGTTAACAATGGCTGGTAAAGGAGAAGGTCCAGCGATTGGTATCGATCTCGGT
ACCACTTACTCTTGCGTTGGAGTTTGGCAACACGACCGTGTTGAGATCATTGCTAATGAT
CAAGGTAACAGAACCACACCGTCTTACGTCGCCTTCACTGATAGCGAACGGTTGATTGGT
GACGCCGCAAAGAATCAGGTCGCCATGAACCCGATTAACACTGTTTTCGATGCGAAGAGG
TTGATTGGTCGAAGATTTACTGATAGCTCTGTTCAAAGTGACATCAAATTGTGGCCCTTC
ACGCTCAAATCTGGACCTGCTGAAAAACCAATGATCGTCGTTAACTACAAGGGAGAAGAT
AAAGAGTTTTCTGCTGAAGAAATCTCTTCTATGATTCTCATCAAGATGCGTGAGATTGCT
GAAGCTTACCTTGGTACAACGATCAAGAACGCTGTTGTTACTGTTCCAGCTTACTTCAAT
GACTCTCAGCGTCAGGCTACTAAGGATGCTGGTGTTATTGCTGGTTTGAATGTTATGCGT
ATCATCAACGAGCCTACTGCAGCTGCTATTGCTTACGGTCTTGACAAGAAGGCTACAAGT
GTTGGTGAGAAGAACGTTTTGATCTTTGACCTTGGTGGTGGTACATTCGATGTCTCTCTT
TTGACCATTGAGGAAGGTATATTTGAAGTGAAGGCGACTGCAGGAGACACTCATCTTGGT
GGTGAGGATTTCGACAACAGAATGGTGAATCACTTTGTTCAAGAGTTCAAGAGGAAGAAC
AAGAAGGACATTAGTGGAAACCCGAGAGCTCTAAGGAGGTTGAGAACCGCCTGTGAGAGA
GCGAAGAGGACTTTGTCATCTACGGCTCAGACCACCATCGAAATCGACTCTCTGTTCGAT
GGTATTGACTTCTACGCTCCTATCACCCGTGCCAGATTCGAGGAGCTTAACATAGATCTC
TTCAGAAAGTGTATGGAGCCTGTTGAGAAGTGTCTTCGTGATGCTAAGATGGACAAGAAC
TCAATCGATGATGTTGTCCTTGTTGGTGGCTCAACCCGTATCCCCAAGGTCCAGCAATTG
CTCGTTGACTTCTTCAACGGCAAGGAGCTTTGCAAATCTATCAACCCCGATGAGGCTGTT
GCATATGGTGCTGCTGTCCAGGCAGCTATTCTCAGTGGTGAGGGTAATGAGAAGGTTCAA
GATCTCCTCTTGCTTGATGTCACACCACTATCTCTTGGTCTTGAAACCGCTGGAGGAGTC
ATGACTGTCTTGATCCAGAGGAATACAACCATCCCCACAAAGAAGGAGCAAGTCTTCTCA
ACTTATTCAGACAACCAACCCGGTGTTTTGATCCAAGTCTATGAAGGCGAGAGAGCAAGA
ACCAAGGACAACAACCTGTTGGGTAAATTCGAGCTTTCTGGTATCCCTCCAGCACCAAGA
GGTGTTCCTCAAATCACTGTCTGTTTTGACATTGATGCAAACGGTATCCTCAACGTCTCG
GCTGAGGACAAGACAACGGGGCAGAAGAACAAGATCACAATCACCAACGACAAGGGAAGA
TTGTCAAAGGACGAGATTGAGAAAATGGTTCAAGAGGCAGAGAAGTACAAGTCGGAGGAT
GAGGAGCACAAGAAGAAGGTGGACGCCAAGAATGCTCTTGAGAATTACGCATACAACATG
AGGAACACAATCCGTGATGAGAAGATTGGCGAGAAGCTTGCTGGAGATGACAAGAAGAAG
ATTGAAGACTCAATTGAAGCAGCCATTGAATGGCTAGAAGCGAATCAGCTAGCAGAGTGT
GATGAATTTGAGGACAAGATGAAAGAGCTCGAGAGTATTTGCAACCCGATCATAGCAAAG
ATGTACCAAGGCGGTGAAGCTGGTGGTCCAGCTGCAGGAGGAATGGACGAGGATGTTCCT
CCTTCTGCCGGAGGTGCAGGTCCCAAGATTGAGGAAGTCGACTAATAACTTTCTCTCTTA
CTCTCTTACTCTCAGTCTTTATGTGTTTGTATTTCAACATTTTCCTGTTTTGTCCCCTAG
TTTTTTTTTTCTTTTTCTTTCTTGTATTGACTCTATTTTGAGGGCTCGCTTGTTTCGATG
AGCTCCTTATTTTTTTTAATCTATAACAGGAATGTTTTGATTAATTCTGCAAGGTTTTTA
TTCTTTTAGCCTTTTTAACTTAAGAAAGATACTTTATCTCAAAAACAATGAGATACTGTA
ACCGCATGATTCAAGTCTCCCTTTGGAACTCTGAATACTCGACACAAATCATAATCCACC
ATACTTCAGCAACCAAGTTCTATTCGTTTATATCGTATGATTTCAAGAGTTAAAAACCCA
TAAAAGACATCGGTTGGTGTGGGTTTGATAAGGTTTAGCTTGGGATTGGCAAGGTCGGGA
AATACATTTGATGTTGTCTGATCATCGTGGAAGCCCAGCTGGGCTTTCTCGATATTCACC
GATTCCAAGAAGATCCTGCAGGAAAGAAAAAAACAGCTTCTTAGGGAACAGCTTCTGGAT
GATGTTTAAGATTCAACAAGTACAGTCTGTGACAAAATGACATAGCAACTTGCTCAAGTA
ACTGGAGCATTAGAAGTGGAAGTTTACCTGACAAGCCCTGTTTTTGGCTCTGGTCTCCGC
TGTGCTAGGGATATCGTGATTCGGTTTAAGAAATTTCTTCTCACGTCGCTCACAAGAACC
CCATCCGTCAGCGAATCTTCCTCCACTGCGAGACCCCATCAACCAAAAGGTTAAACACCA
ATTAATCACTACACACTATTTGCTAAACACACCATCAAATTCAAGTTTATATAGAAGAAC
ATTACTGCATAATGGCTC
>AT3G09440.2
CCGACTTTTGATTATGGACTAAGCCATCGAACCGAACATTCTCGAACCTTTTTAAACGGC
TTTCCTTATTTGTTAAAGGAAAAGGAAAAGTAGGAGAAAAGAATCATTCCTGGACCGTCA
GATCCAACTCCAAAAGATCGTGCGGTTACATAGCGAGCCATCGAACCTTCTCGAAACTCG
AGTACAAGACTCTATATAGACTTCTCCTTCGACCTGATATTTTGGAAAAAAGAAAACAAA
CCTAGCCGCAATTCACAATTCCTCTTTCACAATCTTTCTTTCGATTTTTTAGCTTAATCC
TGAGTAGCGTTAACAATGGCTGGTAAAGGAGAAGGTCCAGCGATTGGTATCGATCTCGGT
ACCACTTACTCTTGCGTTGGAGTTTGGCAACACGACCGTGTTGAGATCATTGCTAATGAT
CAAGGTAACAGAACCACACCGTCTTACGTCGCCTTCACTGATAGCGAACGGTTGATTGGT
GACGCCGCAAAGAATCAGGTCGCCATGAACCCGATTAACACTGTTTTCGATGCGAAGAGG
TTGATTGGTCGAAGATTTACTGATAGCTCTGTTCAAAGTGACATCAAATTGTGGCCCTTC
ACGCTCAAATCTGGACCTGCTGAAAAACCAATGATCGTCGTTAACTACAAGGGAGAAGAT
AAAGAGTTTTCTGCTGAAGAAATCTCTTCTATGATTCTCATCAAGATGCGTGAGATTGCT
GAAGCTTACCTTGGTACAACGATCAAGAACGCTGTTGTTACTGTTCCAGCTTACTTCAAT
GACTCTCAGCGTCAGGCTACTAAGGATGCTGGTGTTATTGCTGGTTTGAATGTTATGCGT
ATCATCAACGAGCCTACTGCAGCTGCTATTGCTTACGGTCTTGACAAGAAGGCTACAAGT
GTTGGTGAGAAGAACGTTTTGATCTTTGACCTTGGTGGTGGTACATTCGATGTCTCTCTT
TTGACCATTGAGGAAGGTATATTTGAAGTGAAGGCGACTGCAGGAGACACTCATCTTGGT
GGTGAGGATTTCGACAACAGAATGGTGAATCACTTTGTTCAAGAGTTCAAGAGGAAGAAC
AAGAAGGACATTAGTGGAAACCCGAGAGCTCTAAGGAGGTTGAGAACCGCCTGTGAGAGA
GCGAAGAGGACTTTGTCATCTACGGCTCAGACCACCATCGAAATCGACTCTCTGTTCGAT
GGTATTGACTTCTACGCTCCTATCACCCGTGCCAGATTCGAGGAGCTTAACATAGATCTC
TTCAGAAAGTGTATGGAGCCTGTTGAGAAGTGTCTTCGTGATGCTAAGATGGACAAGAAC
TCAATCGATGATGTTGTCCTTGTTGGTGGCTCAACCCGTATCCCCAAGGTCCAGCAATTG
CTCGTTGACTTCTTCAACGGCAAGGAGCTTTGCAAATCTATCAACCCCGATGAGGCTGTT
GCATATGGTGCTGCTGTCCAGGCAGCTATTCTCAGTGGTGAGGGTAATGAGAAGGTTCAA
GATCTCCTCTTGCTTGATGTCACACCACTATCTCTTGGTCTTGAAACCGCTGGAGGAGTC
ATGACTGTCTTGATCCAGAGGAATACAACCATCCCCACAAAGAAGGAGCAAGTCTTCTCA
ACTTATTCAGACAACCAACCCGGTGTTTTGATCCAAGTCTATGAAGGCGAGAGAGCAAGA
ACCAAGGACAACAACCTGTTGGGTAAATTCGAGCTTTCTGGTATCCCTCCAGCACCAAGA
GGTGTTCCTCAAATCACTGTCTGTTTTGACATTGATGCAAACGGTATCCTCAACGTCTCG
GCTGAGGACAAGACAACGGGGCAGAAGAACAAGATCACAATCACCAACGACAAGGGAAGA
TTGTCAAAGGACGAGATTGAGAAAATGGTTCAAGAGGCAGAGAAGTACAAGTCGGAGGAT
GAGGAGCACAAGAAGAAGGTGGACGCCAAGAATGCTCTTGAGAATTACGCATACAACATG
AGGAACACAATCCGTGATGAGAAGATTGGCGAGAAGCTTGCTGGAGATGACAAGAAGAAG
ATTGAAGACTCAATTGAAGCAGCCATTGAATGGCTAGAAGCGAATCAGCTAGCAGAGTGT
GATGAATTTGAGGACAAGATGAAAGAGCTCGAGAGTATTTGCAACCCGATCATAGCAAAG
ATGTACCAAGGCGGTGAAGCTGGTGGTCCAGCTGCAGGAGGAATGGACGAGGATGTTCCT
CCTTCTGCCGGAGGTGCAGGTCCCAAGATTGAGGAAGTCGACTAATAACTTTCTCTCTTA
CTCTCTTACTCTCAGTCTTTATGTGTTTGTATTTCAACATTTTCCTGTTTTGTCCCCTAG
TTTTTTTTTTCTTTTTCTTTCTTGTATTGACTCTATTTTGAGGGCTCGCTTGTTTCGATG
AGCTCCTTATTTTTTTTAATCTATAACAGGAATGTTTTGATTAATTCTGCAAGGTTTTTA
TTCTTTTAGCCTTTTTAACTTAAGAAAGATACTTTATCTCAAAAACAATGAGATACTGTA
ACCGCATGATTCAAGTCTCCCTTTGGAACTCTGGTGAGTTGCTTTGGAAAAAGCTTGCTG
AGATTCAACAACATAATCATCTAAGATTGACTATTATCTGTGATTTGTTGATTTTAGAAT
ACTCGACACAAATCATAATCCACCATACTTCAGCAACCAAGTTCTATTCGTTTATATCGT
ATGATTTCAAGAGTTAAAAACCCATAAAAGACATCGGTTGGTGTGGGTTTGATAAGGTTT
AGCTTGGGATTGGCAAGGTCGGGAAATACATTTGATGTTGTCTGATCATCGTGGAAGCCC
AGCTGGGCTTTCTCGATATTCACCGATTCCAAGAAGATCCTGCAGGAAAGAAAAAAACAG
CTTCTTAGGGAACAGCTTCTGGATGATGTTTAAGATTCAACAAGTACAGTCTGTGACAAA
ATGACATAGCAACTTGCTCAAGTAACTGGAGCATTAGAAGTGGAAGTTTACCTGACAAGC
CCTGTTTTTGGCTCTGGTCTCCGCTGTGCTAGGGATATCGTGATTCGGTTTAAGAAATTT
CTTCTCACGTCGCTCACAAGAACCCCATCCGTCAGCGAATCTTCCTCCACTGCGAGACCC
CATCAACCAAAAGGTTAAACACCAATTAATCACTACACACTATTTGCTAAACACACCATC
AAATTCAAGTTTATATAGAAGAACATTACTGCATAATGGCTC
>AT3G09440.3
ATTTTGGAAAAAAGAAAACAAACCTAGCCGCAATTCACAATTCCTCTTTCACAATCTTTC
TTTCGATTTTTTAGCTTAATCCTGAGTAGCGTTAACAATGGCTGGTAAAGGAGAAGGTCC
AGCGATTGGTATCGATCTCGGTACCACTTACTCTTGCGTTGGAGTTTGGCAACACGACCG
TGTTGAGATCATTGCTAATGATCAAGGTAACAGAACCACACCGTCTTACGTCGCCTTCAC
TGATAGCGAACGGTTGATTGGTGACGCCGCAAAGAATCAGGTCGCCATGAACCCGATTAA
CACTGTTTTCGATGCGAAGAGGTTGATTGGTCGAAGATTTACTGATAGCTCTGTTCAAAG
TGACATCAAATTGTGGCCCTTCACGCTCAAATCTGGACCTGCTGAAAAACCAATGATCGT
CGTTAACTACAAGGGAGAAGATAAAGAGTTTTCTGCTGAAGAAATCTCTTCTATGATTCT
CATCAAGATGCGTGAGATTGCTGAAGCTTACCTTGGTACAACGATCAAGAACGCTGTTGT
TACTGTTCCAGCTTACTTCAATGACTCTCAGCGTCAGGCTACTAAGGATGCTGGTGTTAT
TGCTGGTTTGAATGTTATGCGTATCATCAACGAGCCTACTGCAGCTGCTATTGCTTACGG
TCTTGACAAGAAGGCTACAAGTGTTGGTGAGAAGAACGTTTTGATCTTTGACCTTGGTGG
TGGTACATTCGATGTCTCTCTTTTGACCATTGAGGAAGGTATATTTGAAGTGAAGGCGAC
TGCAGGAGACACTCATCTTGGTGGTGAGGATTTCGACAACAGAATGGTGAATCACTTTGT
TCAAGAGTTCAAGAGGAAGAACAAGAAGGACATTAGTGGAAACCCGAGAGCTCTAAGGAG
GTTGAGAACCGCCTGTGAGAGAGCGAAGAGGACTTTGTCATCTACGGCTCAGACCACCAT
CGAAATCGACTCTCTGTTCGATGGTATTGACTTCTACGCTCCTATCACCCGTGCCAGATT
CGAGGAGCTTAACATAGATCTCTTCAGAAAGTGTATGGAGCCTGTTGAGAAGTGTCTTCG
TGATGCTAAGATGGACAAGAACTCAATCGATGATGTTGTCCTTGTTGGTGGCTCAACCCG
TATCCCCAAGGTCCAGCAATTGCTCGTTGACTTCTTCAACGGCAAGGAGCTTTGCAAATC
TATCAACCCCGATGAGGCTGTTGCATATGGTGCTGCTGTCCAGGCAGCTATTCTCAGTGG
TGAGGGTAATGAGAAGGTTCAAGATCTCCTCTTGCTTGATGTCACACCACTATCTCTTGG
TCTTGAAACCGCTGGAGGAGTCATGACTGTCTTGATCCAGAGGAATACAACCATCCCCAC
AAAGAAGGAGCAAGTCTTCTCAACTTATTCAGACAACCAACCCGGTGTTTTGATCCAAGT
CTATGAAGGCGAGAGAGCAAGAACCAAGGACAACAACCTGTTGGGTAAATTCGAGCTTTC
TGGTATCCCTCCAGCACCAAGAGGTGTTCCTCAAATCACTGTCTGTTTTGACATTGATGC
AAACGGTATCCTCAACGTCTCGGCTGAGGACAAGACAACGGGGCAGAAGAACAAGATCAC
AATCACCAACGACAAGGGAAGATTGTCAAAGGACGAGATTGAGAAAATGGTTCAAGAGGC
AGAGAAGTACAAGTCGGAGGATGAGGAGCACAAGAAGAAGGTGGACGCCAAGAATGCTCT
TGAGAATTACGCATACAACATGAGGAACACAATCCGTGATGAGAAGATTGGCGAGAAGCT
TGCTGGAGATGACAAGAAGAAGATTGAAGACTCAATTGAAGCAGCCATTGAATGGCTAGA
AGCGAATCAGCTAGCAGAGTGTGATGAATTTGAGGACAAGATGAAAGAGCTCGAGAGTAT
TTGCAACCCGATCATAGCAAAGATGTACCAAGGCGGTGAAGCTGGTGGTCCAGCTGCAGG
AGGAATGGACGAGGATGTTCCTCCTTCTGCCGGAGGTGCAGGTCCCAAGATTGAGGAAGT
CGACTAATAACTTTCTCTCTTACTCTCTTACTCTCAGTCTTTATGTGTTTGTATTTCAAC
ATTTTCCTGTTTTGTCCCCTAGTTTTTTTTTTCTTTTTCTTTCTTGTTTTTATTCTTTTA
GCCTTTTTAACTTAAGAAAGATACTTTATCTCA
>AT3G09505.1
GACCGCATAGCGCAGTGGATTAGCGCGTTTGACTTCGGATCAAAAGGTCGTGGGTTCGAC
TCCCACTGTGGTCG
>AT3G11285.1
GCGCCTGTAGCTCAGTGGATAGAGCGTCTGTTTCCTAAGCAGAAGGTCGTAGGTTCGACC
CCTACCTGGCGCG
>AT3G11400.2
GAAGGAATCAAAACGGTGCGTTCCGGTTACGGAGCACACACAGATAAGATAGGAAACCCT
AAAAGTGCTTCTTCTTCTTCGTCTTCTTCTTCAGTTTTAGGTTACGATCGAAGCAAAAGC
GGCGCATCTGAATCCCAAACGAGTGACGATGACGATCGATTCGCAGCAAAAAACGAGCAA
ATTCAGATGGGGGGAAATGGACGAAGACGAAGATCTGGATTTCTTGCTCCCTCCCAAGCA
GGTGATTGGTCCAGATGAGAATGGTTTGAAGACGACGATCGAGTACAAATTCAACGATGA
AGAAAATAAGGTTAAGATAACGACTAGGACACGTGTCCGCAAGCTAGCTTCTGCTCGACT
CAACAAACGAGCCATGGAGAGGAGGAACTGGCCTAAGTTCGGAGACGCAGCCAATGAGGA
AGCTGGTAGCCATCTCACTATGGTTTCTACCGAAGAGATCCTTCTCGAACGACCCCGAGC
TCCTGGTGACCAATTAGCGAATCACATGTTAGCCTCCATTCCTGAGTACGAGCTGAAATG
TGCTCTCACTTTTGTGGCTGCTAACTGTACCAAAGCGGATGAATCAAAGGCAACAGGAGA
TGGCTTGTCTCAGCTGGGTAAAGGTGGTGCAGTTCTCATGGTGTGCAGGATATGCCACAA
GAAAGGAGATCACTGGACATCAAAATGTCCATACAAGGATCTAGCTGCACCAACCGATGT
CTTCATTGACAAGCCACCCACAGGGGAATCATCTACCATGTCTGCTGCACCTGGAACTGG
CAAGGCCGCGTATGTCCCGCCTAGCATGAGAGCAGGTGCAGACAGAAGCGCTGTGGGTTC
AGACATGAGGAGGAGGAACGATGAGAACTCTGTGCGTGTAACCAATCTGTCCGAGGATAC
CCGTGAACCTGACTTGATGGAGCTGTTCCACCCGTTTGGAGCTGTCACACGTGTCTATGT
GGCCATTGATCAGAAAACTGGAGTGAGCAGAGGATTTGGTTTCGTCAATTTCGTGAGCAG
AGAAGACGCTCAAAGAGCAATCAACAAATTGAATGGTTATGGTTATGATAACCTCATCCT
CAGGGTTGAATGGGCAACTCCAAGACCAACCTAGAAAGAAATGTCTGATGTTGAGACCTT
AAAACTCTTCTCATTCTCGTCTTTCTTGTTATGGATTTTTGTTTATCGACCAGTTTGTTT
GTTGGTTTGGTTTCTGTATGAATAGATGAGAATTTGTTCAATTTCTCTTTAATACATAAG
GCATGCTTTTTAAAAAATGGATTTGTGTGATACGTAAGAGTTTTCCAACACTTTTTT
>AT3G11505.1
GGGTGTTTGGTCTAGTGGTATGATTCTCGCTTCGGGTGCGAGAGGTCCCGAGTTCGATTC
TCGGAACACCCC
>AT3G12385.1
GCCGTCTTAGCTCAGTGGTAGAGCGCGTGGCTTTTAACCACGTGGCCGTGGGTTCGATCC
CCACAGACGGCG
>AT3G13223.1
GTTGATATGGCCGAGTTGGTCTAAGGCGCCAGATTAAGGTTCTGGTCCGAAAGGGCGTGG
GTTCAAATCCCACTGTCAACA
>AT3G13335.1
GTCGTTGTAGTATAGTGGTAAGTATTCCCGCCTGTCACGCGGGTGACCCGGGTTCGATCC
CCGGCAACGGCG
>AT3G13404.1
TTACTTTGTGTCGCGCATAGGTGTTATATGGTAAAGATCGCAAGAACTCAAGCTAAGGAA
CAATGCAGAAAGAGAATTAGAAACTATTTCTAAAACTGCTGCCAACCATGAGACGAGGTA
ATAAATAAATAAAATTTGGGCGGCCAAGCCAAGCCATATATGCGGCAGAGTCGAACTCTC
GGGTGAAAAGAGACGGTCGCAGGTGGAACGCAATTAGGCTAGAGGTGCTTCTCGGTAATT
CATAAGTTTTACTCACACCAAACCAATTTGGTAGACAAAGGGACTAGGGTTACTTGGATG
TATAGCTTTTTGGAAAGTTTTTTTTTTTTGCCAAAATCATGTGGTAGTATTAATATTTTT
CCATGTATGATTTAAATAAAGACTGTGAATATGAAATAGTGTACTAGTATGAAAAGAAAT
TCAGGTAAGTTAGTTTGTTTTTTTAATCTCG
>AT3G13403-AT3G13404.3
ATGCTCAGATTTGTTTTGGTCTATATCCCTGTTTCGGTTGTATCACACACACTTTGCATA
TCTCTATTCATTATCTGCTCAACACGTCACACGTGCTTCTCAAAAAGATATACATGTTTG
TTGAACATTTGTTTTTGTTTTTTTATTTCCTCCAGAATTAGAAACTATTTCTAA
>AT3G13700-AT3G13710.7
AATATCACAAAATTTCTACGGAAAAAAACTCGGTCTAATGTTTTAACACACCATCTAATT
TATTTGGTTTTATTCCATATGCAAATTCAAGAGACCTTCTTCATATATTATACACAGAGA
GATAAAACAATAAATCAGAACAGTTTTACATTATTTCAATCAAGTCATCTTATTCACTAA
TGGCGAACAACGACGAGATTACCACGTCGTCTCATGCATCTCCGGCAGTGAATCACGAGT
CTATCTCACGCGCTAAGCAACGTATCAAAGACGGACTAGCCACGCGCCGCTCCTGGAGGG
TGATGTTCGATTTACACTCCACGGGACTACCTCACGGCGTCTCCGATGTTTTCTCAAGAA
TCAAGACAAATCTTGCTTACTTCCGTAGTAATTACGCAATCGTAATCTTGAACGTCATAT
TCTTCAGCTTGATTTGGCATCCGACCTCGCTCATCGTCTTTACCGGTTTGGTTTTCCTAT
GGATCTTCCTTTATTTTCTCCGTGATGTGCCTCTCAAGGTGTTCAGGTTTCAAATCGACG
ATCGTGCGGTCTTGATTGGTCTATCGGTGATTACCATCGTTCTACTTCTATTGACCAACG
CGACGTTTAATATTGTTGCGGCGTTGATGGCCGGAGCTGTGTTGGTTCTGATCCATGCGG
TGATTAGGAAGACGGATGATCTTTTTTTGGATGAAGAAGCGGCGACGACTGAGACTTCAG
GACTGACGTCACACCCTTCGTCTTAAAACGATTGATCTCCATTTTTATGTATATTCTATT
GTTTTTGATCATCTTATGTGTAATTATAGTTTATGGTGTAACCGTGTAAGTTTGGTTTGA
TTCTCTCTCTGTTTTTAAGTTTTGAAGTATGAACAAACTTAATAATGTCAAAGTCTTCGC
TTCTTGTTTTTGGCGGGCTGCTTACTTTTATCACTTTTTGGCGCCTTATTGGGCCATTCA
TTAAGGCCCAATAGTATCAGCCCATAAAATTCAAAAAGGAACATATTTTTACATTTAAAC
AGTGTGTCTCACACTTCCATTTACACGTCAGCTCTCTTCGCCGGCGCTTAATACAACCGT
CAACCTCGCCGCCGGCTAGAGGAAAATGGCGTATCACCAACCGTACGATCCTTTCTACGT
CTATCAACTTCATTCTCATCCTCATCATCTTCCGCCGCAGCTGCCACTGCTCGCCGACGA
ACCTGGGGCGATTAACACTCTCTTTGTCTCTGGCTTGCCTAATGACGTTAAGGCTCGTGA
GATCCACAATCTCTTCCGTCGTCGTCATGGATTCGAATCTTGTCAGCTCAAGTACACTGG
ACGCGGTGACCAGGTTTGTAAAAATCTCCAATTTCTGTTTTTTTTTATTCCCATTTTTAG
AAAAGCTGTTGTGGCATTTGCAACATTCACGAGTCATAGATTCGCCTTGGCTGCAATGAA
TGAGCTAAATGGTGTGAAATTTGATCCTCAAACAGGATCAAATCTACATATAGAACTAGC
TAGATCAAACTCTAGAAGAAAAGAAAGGCCAGGAAGTGGACCTTATGTTGTGATTGATAA
CAGAAACAAGGAAATTTCTAAGTCTCAGGATGACCAGAGTGATGAAGGGGATAGCGATCC
AGATGAGGTGCAGGAACCTGGAAATAGCGATTCTCCAAAGGAAAACGATACTACCAAAAG
CGAAGCGGATTCTGAGCCAGATAGTAAAGCACCATCTGCTAATGGGCACTTAGAGAAAGC
ATCTGAAGGAGGTTCTGGTGCTCGAGCTTGTTCGACCTTGTTTATAGCTAATCTAGGGCC
TAATTGTACAGAAGATGAACTCAAACAACTCCTATCTAGATATCCTGGTTTCCACATTTT
AAAAATCCGAGCTAGAGGCGGAATGCCGGTTGCATTTGCTGATTTTGAGGAAATCGAGCA
AGCTACTGATGCCATGAATCATCTTCAAGGGAACCTCTTATCCTCTTCAGACCGAGGCGG
CATGCATATAGAGTAA
>AT3G13857.1
CCTTAGGGGACATCCGATAAAATTGGAACGATACAGAGAAGATTAGCATGGCCCCTGCGC
AAGGATGACACGCATAAATCGAGAAATGGTCCAAATTTTTTTTGCAAAATTTTCCAGATC
GATTTCTTCTTCCTCTGTTCTTCGGCGTTCAATTTCTGGGGTTTTCTCTTCGTTTTCTGT
AACTGAAACCTAAAATTTGACCTAAAAAAAATCTCAAATAATATGATTCAGTGGTTTTG
>AT3G13855-AT3G13857.2
GGGGACATCCGATAAAATTGGAACGATACAGAGAAGATTAGCATGGCCCCTGCGCAAGGA
TGACACGCATAAATCGAGAAATGGTCCAAATTTTTTTTGCA
>AT3G13920.5
TTGTCTATCTATTATCTCGATGTAACTTTTACGATTCATGATTGTTTCTTTACTTTTGGA
TTGTTCTGATTTGTTTTTTTGTGTTTTCCGATAGATTTGGTTTCAACTTTGTTGAGTTGA
TTTGGAAGTTTTGATTTTTCGTTACTTCAAGATCGTTTTTTTTGCTGTGGAAGTGCTTTC
GTTTTTGTTCTCTTTATTAGATTCTGAGCTGCTGATGATGACGATTATTAAATTTAGGAT
CTACACATCTGTAGATTTGTTGATGGGTTTGTAGATTTTGTTACGGCTAGGTTAGTCTCT
CAATAGAATGAAATGAATCGTCTTCAAAGCTCAGATGTTCTTGTCTTAACACTCACTTGG
TTTTGTCTGATTGAATGTTTTTTTTTGTAATTTGGAGAAATAGGTTGAGTGGTGTCTATG
TTTAATAGATAACCATATGTGCCTTTATACATTTTCTCCGCACATCATCTGAGGCAGATA
TTAATGCTTGTTTTCCTCTCTTTATGGACTTCGACATGGCAGGATCTGCACCAGAAGGCA
CACAGTTTGATGCACGTCAGTTTGACCAGAAACTCAATGAAGTACTTGAGGGACAAGATG
AGTTCTTCACATCCTATGATGATGTTCATGAGAGCTTTGATGCCATGGGTCTTCAAGAGA
ACCTTCTCAGGGGTATTTATGCTTATGGTTTTGAGAAGCCTTCTGCTATTCAGCAAAGAG
GAATCGTCCCCTTCTGTAAGGGTCTTGATGTGATTCAACAGGCTCAGTCTGGTACTGGGA
AAACAGCAACTTTCTGCTCTGGTGTCTTGCAGCAGCTGGACTTCTCCCTTATCCAGTGTC
AGGCTTTGGTTCTAGCTCCAACTAGAGAGCTTGCTCAGCAAATTGAGAAGGTCATGAGGG
CCCTTGGTGATTACCTTGGTGTCAAGGTTCACGCCTGTGTTGGTGGAACCAGTGTCCGTG
AGGATCAGCGCATCCTCCAAGCTGGTGTCCATGTTGTTGTTGGAACTCCAGGGCGTGTCT
TTGACATGTTGAAGAGGCAGTCTCTTCGTGCTGACAACATCAAGATGTTTGTTCTCGATG
AAGCTGATGAAATGCTCTCCCGTGGTTTCAAGGACCAGATCTATGACATATTCCAGCTTC
TTCCACCAAAGATCCAAGTTGGTGTGTTCTCCGCAACAATGCCACCAGAAGCTCTTGAGA
TCACAAGGAAGTTCATGAGCAAGCCAGTGAGAATCTTGGTGAAGCGTGATGAGCTTACCC
TTGAAGGTATCAAGCAGTTCTACGTCAACGTTGAGAAAGAAGAGTGGAAGCTCGAGACAC
TCTGTGATCTCTACGAGACTCTTGCCATCACTCAGAGTGTCATCTTCGTGAACACCAGGC
GTAAGGTTGATTGGCTCACAGACAAAATGAGAAGCCGTGACCACACAGTCTCTGCAACTC
ACGGAGACATGGACCAGAACACCAGGGACATCATCATGAGAGAGTTCAGGTCTGGTTCCT
CCCGTGTTCTCATCACCACTGACCTCTTAGCTCGTGGTATTGATGTCCAACAAGTCTCCC
TGGTTATCAACTTCGATCTCCCAACTCAGCCAGAGAACTACCTTCACCGTATCGGAAGAA
GTGGAAGGTTCGGGAGAAAGGGTGTTGCGATCAATTTCGTGACCCGTGATGATGAGAGGA
TGCTCTGCCTTCGAACGTGGCCGATCTGCTGTGAAGGGAGAAAAGAAGTCGGTTCTGTTG
CTGTGTTTGCTCTGCCGTACTAGTATCACCGGAGAAGAAAGGTTTTCTTGTTTTGCAAGG
CACTCTTTGATCTGATTTTGACCCGTCGTCTATCAGCGATTTACATTTCTTAAATTTTCT
TAGTTGTTGTTCTCTCCTCTCTCTCCCAGCTACGAACATATCTCTCTCTTCTTGACCATT
TTTAAGTTTAAGTCATATGGAGTATTTATTTCTTCACTATTTTAATATTCGGCTTTGTTG
TTTGTCTTTGATTTTTGTATCAATCAAATCTTTTCATCAAAGTTTGGTTTTAAGCTTTTT
CAAATCTATATCTCAGCATTAAACTTATTTTATATGTTTATGTCAAACTGGTT
>AT3G13920.2
TAAAGACGGAGTATATAAACAAGGTAACGCGTTTTCTCTCAGCCTCTTTCGGATATTCCA
CCAGTCTCTCGCAATCTTCGCTCTTCTCTTTGCTCTCTCTCTCTCAACGCGGTTCAGATC
CGAGTTTGGGAGATTCAAGCTCCCTGAAAAAAGCCCTTTACTCTCGCTTACCAACTTTGC
TCCAGGTTGAGTGGTGTCTATGTTTAATAGATAACCATATGTGCCTTTATACATTTTCTC
CGCACATCATCTGAGGCAGATATTAATGCTTGTTTTCCTCTCTTTATGGACTTCGAGTTT
GGCTTTCTTGTCACATTTCCTCCTTTGCAATCATATTATTAACGATATCAAAATAGGTGT
TGTCTCTCTTCCTTTTGATATGAAATCTGATTGTTTTTGTTCTTTTTATGTAGCATGGCA
GGATCTGCACCAGAAGGCACACAGTTTGATGCACGTCAGTTTGACCAGAAACTCAATGAA
GTACTTGAGGGACAAGATGAGTTCTTCACATCCTATGATGATGTTCATGAGAGCTTTGAT
GCCATGGGTCTTCAAGAGAACCTTCTCAGGGGTATTTATGCTTATGGTTTTGAGAAGCCT
TCTGCTATTCAGCAAAGAGGAATCGTCCCCTTCTGTAAGGGTCTTGATGTGATTCAACAG
GCTCAGTCTGGTACTGGGAAAACAGCAACTTTCTGCTCTGGTGTCTTGCAGCAGCTGGAC
TTCTCCCTTATCCAGTGTCAGGCTTTGGTTCTAGCTCCAACTAGAGAGCTTGCTCAGCAA
ATTGAGAAGGTCATGAGGGCCCTTGGTGATTACCTTGGTGTCAAGGTTCACGCCTGTGTT
GGTGGAACCAGTGTCCGTGAGGATCAGCGCATCCTCCAAGCTGGTGTCCATGTTGTTGTT
GGAACTCCAGGGCGTGTCTTTGACATGTTGAAGAGGCAGTCTCTTCGTGCTGACAACATC
AAGATGTTTGTTCTCGATGAAGCTGATGAAATGCTCTCCCGTGGTTTCAAGGACCAGATC
TATGACATATTCCAGCTTCTTCCACCAAAGATCCAAGTTGGTGTGTTCTCCGCAACAATG
CCACCAGAAGCTCTTGAGATCACAAGGAAGTTCATGAGCAAGCCAGTGAGAATCTTGGTG
AAGCGTGATGAGCTTACCCTTGAAGGTATCAAGCAGTTCTACGTCAACGTTGAGAAAGAA
GAGTGGAAGCTCGAGACACTCTGTGATCTCTACGAGACTCTTGCCATCACTCAGAGTGTC
ATCTTCGTGAACACCAGGCGTAAGGTTGATTGGCTCACAGACAAAATGAGAAGCCGTGAC
CACACAGTCTCTGCAACTCACGGAGACATGGACCAGAACACCAGGGACATCATCATGAGA
GAGTTCAGGTCTGGTTCCTCCCGTGTTCTCATCACCACTGACCTCTTAGCTCGTGGTATT
GATGTCCAACAAGTCTCCCTGGTTATCAACTTCGATCTCCCAACTCAGCCAGAGAACTAC
CTTCACCGTATCGGAAGAAGTGGAAGGTTCGGGAGAAAGGGTGTTGCGATCAATTTCGTG
ACCCGTGATGATGAGAGGATGCTCTGCCTTCGAACGTGGCCGATCTGCTGTGAAGGGAGA
AAAGAAGTCGGTTCTGTTGCTGTGTTTGCTCTGCCGTACTAGTATCACCGGAGAAGAAAG
GTTTTCTTGTTTTGCAAGGCACTCTTTGATCTGATTTTGACCCGTCGTCTATCAGCGATT
TACATTTCTTAAATTTTCTTAGTTGTTGTTCTCTCCTCTCTCTCCCAGCTACGAACATAT
CTCTCTCTTCTTGACCATTTTTAAGTTTAAGTCATATGGAGTATTTATTTCTTCACTATT
TTAATATTCGGCTTTGTTGTTTGTCTTTGATTTTTGTATCAATCAAATCTTTTCATCAAA
GTTTGGTTTTAAGCTTTTTCAAATCTATATCTCAGCATTAAACTTATTTTATATGTTTAT
GTCAAACTGGTT
>AT3G13920.3
CTCTTTCGGATATTCCACCAGTCTCTCGCAATCTTCGCTCTTCTCTTTGCTCTCTCTCTC
TCAACGCGGTTCAGATCCGAGTTTGGGAGATTCAAGCTCCCTGAAAAAAGCCCTTTACTC
TCGCTTACCAACTTTGCTCCAGCATGGCAGGATCTGCACCAGAAGGCACACAGTTTGATG
CACGTCAGTTTGACCAGAAACTCAATGAAGTGTGAACTTGAGGGACAAGATGAGTTCTTC
ACATCCTATGATGATGTTCATGAGAGCTTTGATGCCATGGGTCTTCAAGAGAACCTTCTC
AGGGGTATTTATGCTTATGGTTTTGAGAAGCCTTCTGCTATTCAGCAAAGAGGAATCGTC
CCCTTCTGTAAGGGTCTTGATGTGATTCAACAGGCTCAGTCTGGTACTGGGAAAACAGCA
ACTTTCTGCTCTGGTGTCTTGCAGCAGCTGGACTTCTCCCTTATCCAGTGTCAGGCTTTG
GTTCTAGCTCCAACTAGAGAGCTTGCTCAGCAAATTGAGAAGGTCATGAGGGCCCTTGGT
GATTACCTTGGTGTCAAGGTTCACGCCTGTGTTGGTGGAACCAGTGTCCGTGAGGATCAG
CGCATCCTCCAAGCTGGTGTCCATGTTGTTGTTGGAACTCCAGGGCGTGTCTTTGACATG
TTGAAGAGGCAGTCTCTTCGTGCTGACAACATCAAGATGTTTGTTCTCGATGAAGCTGAT
GAAATGCTCTCCCGTGGTTTCAAGGACCAGATCTATGACATATTCCAGCTTCTTCCACCA
AAGATCCAAGTTGGTGTGTTCTCCGCAACAATGCCACCAGAAGCTCTTGAGATCACAAGG
AAGTTCATGAGCAAGCCAGTGAGAATCTTGGTGAAGCGTGATGAGCTTACCCTTGAAGGT
ATCAAGCAGTTCTACGTCAACGTTGAGAAAGAAGAGTGGAAGCTCGAGACACTCTGTGAT
CTCTACGAGACTCTTGCCATCACTCAGAGTGTCATCTTCGTGAACACCAGGCGTAAGGTT
GATTGGCTCACAGACAAAATGAGAAGCCGTGACCACACAGTCTCTGCAACTCACGGAGAC
ATGGACCAGAACACCAGGGACATCATCATGAGAGAGTTCAGGTCTGGTTCCTCCCGTGTT
CTCATCACCACTGACCTCTTAGCTCGTGGTATTGATGTCCAACAAGTCTCCCTGGTTATC
AACTTCGATCTCCCAACTCAGCCAGAGAACTACCTTCACCGTATCGGAAGAAGTGGAAGG
TTCGGGAGAAAGGGTGTTGCGATCAATTTCGTGACCCGTGATGATGAGAGGATGCTGTTT
GATATTCAGAAATTCTACAATGTGGTTGTCGAAGAGCTGCCTTCGAACGTGGCCGATCTG
CTGTGAAGGGAGAAAAGAAGTCGGTTCTGTTGCTGTGTTTGCTCTGCCGTACTAGTATCA
CCGGAGAAGAAAGGTTTTCTTGTTTTGCAAGGCACTCTTTGATCTGATTTTGACCCGTCG
TCTATCAGCGATTTACATTTCTTAAATTTTCTTAGTTGTTGTTCTCTCCTCTCTCTCCCA
GCTACGAACATATCTCTCTCTTCTTGACCATTTTTAAGTTTAAGTCATATGGAGTATTTA
TTTCTTCACTATTTTAATATTCGGCTTTGTTGTTTGTCTTTGATTTTTGTATCAATCAAA
TCTTTTCATCAAAGTTTGGTTTTAAGCTTTTTCAAA
>AT3G15055.1
GGTCCCGTAGCTCAGTTGGTTAGAGCGTTGGTCTTATGAGCCGAAGGTCGCGGGTTCGAG
CCCCGCCGGGACCA
>AT3G15585.1
GCGGGGATAGCTCAGTTGGGAGAGCGTCAGACTGAAGATCTGAAGGTCGCGTGTTCGATC
CACGCTCACCGCA
>AT3G03255-AT3G16230.1
ACAAACACCTTGGATGTTCTT
>AT3G03625-AT3G18145.3
TTTTCTTGGCCCATCCACTTCTGGATTGGTCAAGGGAAGCGT
>AT3G18952.1
CCGACCTTAGCTCAGTTGGTAGAGCGGAAGACTGTAGGATCTTTAGGTCGCTGGTTCGAT
TCCGGCAGGTCGGA
>AT3G19235.1
GCGCCTGTAGCTCAGTGGATAGAGCGTCTGTTTCCTAAGCAGAAGGTCGTAGGTTCGACC
CCTACCTGGCGCG
>AT3G20083.1
ATGGCAGCAATGATCAACGTTGAATTTCAAAACTGTTTCATCTTCATGCTCTTATGTCTC
TTCTCACTCCTCTGTTACTCTCTGCTCTTCAGGAAACCAAGCTCAAGACAAAACTCCTAT
GACTGTGATCTGCCTCCAAGCCCTCCTTCTATGCCAATCATCGGCCATCTTCACCTTATC
CTCTCTTCTCTTGTCCACAAGTCTTTTCAAAAAATCTCCTCCAAGTACGGACCTCTCCTC
CATCTCCGCATCTTCAACGTCCCCATAGTCCTCGTCTCCTCTGCGTCAGTGGCCTACGAT
ATCTTCAGGGTGCACGATCTTCATCAGCGCTCCCCTCCCTATGGAGATTACTGGAAGTTC
ATGAAGAAGCTAATGGTCACAAAGCTGCTTGGACCGCATGCACTCGAGAGGTCACGAAAA
ATCCGTGCAGATGAACTATACCGGTTATACACAAACCTGCTTGACAAGGCGATGAAGAAG
GAGAGTGTTGAGATCGGTAAGGAAACAATGAAGCTCACTAACAATACCATTTGCAAGATG
ATCATGGGGAGGAGTTGTTCGGAAGAGAACGGTGAGGCAAAAATAGTCAGGGGTTTGATT
GCCGAGTCATTTACTTTGTCGAAGAAATTTTTCTTGGCAGCAACTTTGCGCAGGTTGCTG
GAAAAGCTCGGGATCTCGTTGTTCCAGAAGGAGATAATGGGTGTTTCCCGTGGATTCGAC
GAGCTACTAGAGAGGATTCTGAGGGAGCATGAAGAGAAACCGGACGAGCATCATGATACA
GACATGATGGACGCATTGTTGGCTGCTTATAATGACGAAAAAGCCGAGTATAAGATCACT
AGAAACCAGATCAAGGCGTTTATAGTGGATATGTTCATAGCGGGCACTGACATCTCAGCG
CTAACGACACAGGGGACAATGGCTGAGATCATTAACAACCCTAACGTTCTTGTGAGAATT
AGAGAAAAAATCGATTCTGTTGTAGGGAAATCAAGGTTGATTCAAGAAACGGATCTACCA
AAGCTCCCTTACTCACAAGCGGTAGTCAAAGAAGGGCTGAGATTGCACCCGCCTACGCCT
CTCATGGTAAGGGAGTTCCAAGAAGGGTGTAAGGTCAAAGGTTTCTACATACCAGCGAGC
ACAACCCTTGTTGTTAATGGTTATGCTGTGATGAGAGATCCAAATGTCTGGGAAGAGCCT
GAGGAGTTTAAGCCGGAGAGGTTTCTAGCTTCTTCAAGATTAAGGGAAGAAGAAGAGATA
AGAGAGCAAGCCCTCAAGTACATTGCATTTGGTAGCGGAAGGAGAGGATGTCCTGGAACA
AATATAGCGTATATCTTTGTAGGAACGGCGATTGGAATGATGGTGCAATGCTTTGACTGG
AAAATCAAAGGAGACAAGGTTGACATGAAAGAGGCCATTGGAGGACTGAACCTGACATTG
GCTCATCCCCTTAAGTGCACTCCTGTTGCTCGATCCCCAAAACCTTTTTAAGTTCAAATT
ATTAAAACCGATGTTCGATGTTTGATGTTGGTGACTGGACTATAGTGTTGTAAGATGAAT
GAAGTTATAATAATAACGAAGCTTGCTTTTTGTTGTTCTGTT
>AT3G04115.1
GAACTACACGGTCTGAAATGGTTGATTTTCTGGCTGTGCCATATACTAGAGGTCCCTAAC
ATGGCAGCAATTCTAATGATCCCAAACACAAGGAGCGAGAGGCAAGCATTCACCTCTCCT
CCTGAGAGGTTGTGTGACCATGTCATGACTGCAACTCGAGCGAATGTTTTCAAATCACTT
CATGTGTAGAGAAAATATTGAAGAAAAGATGTTATGGTTCGTTCTACTTAATTGTTTTGT
TCTTTGTAAGATATTGGATCACATTTAAGGAACACATTTTGGTCTGGGATCTGTTTCTCT
AACTTTTCCTAAATACTCAATGGACCTTGTGAGAGATTGTTC
>AT3G21475.1
GGGCGTTTGGTCTAGTGGTATGATTCTCGCTTAGGGTGCGAGAGGTCCCGAGTTCAATTC
TCGGAACGCCCC
>AT3G22238.1
TAGCCACCACAAACAGAGACTAAAGCAATTTTTGGATTTCAAATTGGTGTTAAAGAGTAT
AAATTGACTTATTAAAATCAAGGATACTAATTTCTTGGAAGCATTCCAACTCTGGATCTT
CTATTGGTACATGGAAAACTGTGTGGACCGATAGTCTTACCAGTTTTGATCGTTACAAAG
GATGATGCTACCACATCGCGTTTGTTGCAAGAGAAAGAAACTTAATTATTGCGTATGCAA
CTTACCCATTATACCTTTTTGAAGAATGTTCAGTTACTAACATATTTACCTCCATTGTGC
ATGTATTTTGGGTACAAAGCCATGGATGTTGTACGTCTAGAGGAATTGCAAATCCATCGT
TCTTATACTAAACACTTTTGAAACATCACCTCATGGATCCAAATTAAAAGAGATAGATTG
AACAAGTATGGACGTCCCTTAGTAGGTTATCCGAGAAAAACTATGGTAAAGCAAATTATG
AATGTATATATGTGATTTTACCAAAGATGGTGAGAATGTGAACTTCCAACCATTTATGTG
TTAGAGAGACCGTTTCTTATTTTAGGCTAGGACT
>AT3G23450.3
TGAATGCAGTGAGAAGTAGAGTAGGAGTTAGTGGTTGAAGTAAGTTAATGCAAAGATTAA
AGTAGATAATTAAGTGTTGCTATATAATAGACCGTAATGTTGGTTATGTTTGATCATCGG
GCAGTGCACTCTGCAAATTAACAAACATACTTCAAAAAAATATGGGGCGTCTCGTTAGTG
GTGCTACTCTTTTGGCTTTGTTATGTTTCCATGTTTTTGTGGTGAATGTTGTAGCGAGAG
ATGTGAGCTCGGGAAGAGATGAGGATGAGAAGACGTTAGTTGGAGGAGGAAAGGGTGGTG
GCTTTGGCGGTGGATTTGGAGGAGGAGCCGGTGGTGGAGTTGGAGGAGGAGCCGGTGGTG
GCTTTGGAGGAGGAGCAGGCGGTGGGTTTGGAGGAGGTGGTGGTGGAGGTGGAGGTGGAG
GTGGTGGTGGTGGAGGAGGCTTTGGTGGTGGAGGAGGTTTTGGTGGTGGACATGGTGGAG
GTGTTGGTGGTGGAGTTGGCGGTGGACATGGCGGAGGAGTCGGTGGTGGGTTTGGAAAAG
GTGGAGGGATCGGAGGTGGAATTGGAAAAGGTGGAGGAGTTGGCGGTGGCATCGGTAAAG
GCGGCGGCATTGGTGGTGGAATAGGCAAAGGTGGAGGAGTTGGCGGCGGTATCGGTAAAG
GTGGAGGTATCGGTGGCGGGATCGGCAAGGGCGGAGGTATCGGTGGCGGGATCGGCAAGG
GTGGAGGTATCGGTGGCGGGATCGGCAAGGGTGGAGGTATTGGTGGTGGGATCGGCAAAG
GTGGAGGAGTTGGCGGTGGTTTTGGTAAAGGCGGAGGTGTTGGCGGTGGAATTGGCAAAG
GCGGAGGAGTTGGCGGTGGTTTCGGCAAAGGCGGAGGAGTTGGTGGTGGAATTGGCAAAG
GTGGAGGTATTGGCGGTGGCATTGGCAAAGGTGGTGGAATTGGTGGGGGCATTGGCAAAG
GCGGAGGCATTGGTGGGGGAATAGGTAAAGGCGGTGGAATTGGTGGCGGCATTGGCAAAG
GCGGGGGCATTGGCGGCGGAATTGGCAAAGGCGGAGGCATTGGTGGTGGAGGTGGATTTG
GTAAGGGTGGAGGCATTGGTGGTGGTATTGGTAAAGGTGGGGGTATTGGCGGAGGAGGTG
GATTTGGTAAGGGTGGAGGCATTGGAGGCGGTATTGGCAAAGGCGGAGGCATTGGGGGCG
GTTTCGGCAAAGGTGGAGGCATTGGTGGTGGCATTGGAGGTGGAGGAGGCTTTGGTGGAG
GAGGTGGATTTGGAAAAGGTGGAGGAATCGGTGGTGGAATAGGCAAAGGAGGAGGTTTCG
GCGGAGGAGGTGGATTTGGGAAAGGTGGAGGTATTGGTGGAGGAGGTGGATTTGGTAAGG
GCGGAGGATTTGGCGGTGGAGGCTTCGGAGGTGGTGGCGGAGGTGGAGGCGGAGGAGGTG
GCGGAATCGGACACCACTAAACAAAAACACATGAAGAAGTTGCATTGAGTGCATGTCTCA
CGTCACGTACAACATGGTTTACAAGTTTGAGAGTGTTGTTACCAAATATAGTACTAGTTT
TATCTTTTTATGTACTTTGTCTCTATTTGAATTACTAGCTATGAGTTTTGTTAGACGTAC
GCACTCTAATAATATTCATTTTATCATGTAAAACGCTAGGACTGTATTTGGTTGTAAGTC
AATGTTCTTAAAAAAATATTGATGAAGCAATGTTACAAATATATAGCAACATGAAATGCA
AAATTTGTTAAGAAATGGAAATAAACAGATACAAAAAGAGTATAAGAGTTTCACGGATAA
ATGTTACATTCG
>AT3G24460-AT3G24463.3
TTATAATGTATATGTTAATGTCAATATTGTAGATGACGTTTTCTTTATAAGATCTTTTGT
GAATATAGTCTTTCCATTATCCCACTCTCTTCAATTCGTCTAAGTGGAGGTATGTGTCTC
CACTCTATTAAGTGGACCAATAAAACCCTAGAAAAGCGCATCTAATGTTGCTGCTTAACA
TTACCCATTCATATTCGTAAGATTCGTCTGCCCAATTGTATCCGTACCAACACGTTTCTT
TTTCAATTCCAAATTTTGTGACAAATTGCATAAACTCTTTTATCTTTATATGATCTGACT
CTTTTTTTGTTCGTTTTCTCTTTTGATCTCTTAACCTTTTGTTTCCTTGTCAAATAAAGT
TTTTTTGGGTGCTTCTTTGTTTATCCACGCCTCTCCATTATCATTAGGGTAATTATAGTT
ACAACACAAAAAGGCTCTTGCTTTTTTGGATTAGTATTTATGAGTAGTTCCTGCCAAATC
TTGACTTTGAGAGTTTTAATTCTTAAGAATCTTGACTGTCTTGCTTTTTAAGTTTGGTAT
GTTTTTGTCTTTTAGTCTTTATCATTCATATGGTTAAGGTTTAAAGTTGCAAATCTTGGA
TTAAAATGAGCCATCTATTGTGGATTCTCGTTGACACTTATAAAGATTTGCTTTTTTAGT
TTAGGTTAAAAAGAAGATAAAGGTTACTTGCACTATACGTATTCTCTGTTTATGTTCGGC
TGAAACAGAAACGAAACGAGATGCTTTCTGTTGAGAAACGGATTCTGTGTGGTTTTTTGA
GAATAGACTAAAGATGTTTCTCATGTAAAACATGAATTTTGTTCACTTCAAAATCTACCA
ATTGTAATCTCCACCGTTTCTGAATTGATTTGTTTTGATCTGAAGGACGAGAAATCTCTG
ACAGGGACAGGGACAGGAATTTGTTGCTCCTGTTTTGCGTTTTTCGTTATTGACGATTCT
TTCATCTAAGAAACTGATTTCTGATGCAAAATCCTCCCATGGAATGAGTGATCTGTTTCT
TGAATTTCTTGATCTTCTAATGACATGAAGAGGAGAGAGTCTTGGTAACTTTAAGGAGTA
ATGGAGACCGGTACAAGCGTTAGCAACAACAACCAAAGCATCAGAAACGATAGCTATGAA
GCAATCAAGAATGGATCATGGTTTAATCAGTTCCGCAACGGCTGCAATCCCTGGATGGCT
AGATATGTATACGGTCTGATATTCCTCATTGCGAATCTACTAGCTTGGGCTGCTCGTGAT
TATGGTCGGGGTGCCTTAAGAAAAGTGACAAGATTCAAGAACTGTAAAGGTGGCGAAAAC
TGTTTGGGGACCGACGGTGTCTTAAGAGTTAGCTTGGGATGTTTTTTGTTCTACTTTGTT
ATGTTTCTTTCAACACTTGGTACGTCGAAAACGCATTCATCAAGAGATAGATGGCATTCT
GGATGGTGGTTTGTTAAGCTCATCATGTGGCCTGCCTTAACCATCATTCCCTTCTTGCTT
CCTTCTTCCATTATTCACCTTTACGGAGAGATTGCCCATTTTGGTGCAGGGGTATTTCTC
TTAATACAGCTAATTAGTGTGATCAGTTTCATTCAATGGCTCAACGAATGCTATCAGTCC
CAAAAAGATGCAGAAAGATGCCGTGTCTATGTGATGTTACTATCAACTACTTCATACACA
GTTTGCATAGTAGGAGTGATTTTGATGTACATTTGGTACGCGCCTGATTCTTCATGTCTT
CTCAATATATTCTTTATAACATGGACTTTGTTCCTCATCCAACTCATGACAAGCATCGCT
CTCCATCCTAAAGTTAATGCTGGATACTTGACTCCAGCTCTTATGGGACTCTATGTTGTG
TTTATATGCTGGTGTGCCATTCGAAGTGAACCAGTGGGCGAAAGTTGTAATAGAAAAGCA
GCAGCTTCAAACAGAACAGACTGGCTTACCATCATTAGCTTTGTGGTTGCGCTACTTGCG
ATGGTTATCGCGACATTTTCGACAGGAATAGACTCCCAATGTTTCCAATTTAAGAAAGAT
GAGAACGATCAAGAAGAAGAAGCTGAAGATGATGTTCCATATGGCTATGGATTCTTTCAT
TTTGTGTTTGCCACAGGAGCAATGTACTTCGCTATGCTACTCATCGGTTGGAACACTCAT
CATCCCATGAAAAAGTGGACGATTGACGTGGGATGGACAAGTACTTGGGTAAGGGTTGTG
AACGAGTGGCTTGCGGTTTGCGTATACATTTGGATGTTGGTGGCTCCTCTCATACTAAAG
AGCAGAAGACAAACGCCAACTGGGACTTGATAGGTAAAGAGAGATTGGGAAACGACAAAG
AACTTTGTCGTTTTGGATCTCTTTTCACCTTGGGATAGAACTAAACCACGTTTTTCACCT
ACGACCAAGATGGAAGTTGCGGTAGCAAAGCAAACATGCTCTCATGGGTTTGGTGGGAAA
ATAGTATTTTTTTTTTTTATTTTTTTTTTCTAGGGAAAATAGTATTAGACTATTAGATTG
GGGAATTCAAATCTTTTTAGATTGTTCTAGGAAGGTAGATACAAAAATAGTTATTATATG
ACCTTTAAGGGTTTTTATTATGACAAATATAGACCTTATCCATAGGATGGCTCTACATAA
AATTACACATGC
>AT3G24460-AT3G24463.4
GGGGATGTAGCGGAAATAGGAAGCTAACAGCAGGAGAAATAAAATATAACTTACATAGAA
AAAAAGATATTCACAAAAAACTAAGCTTTATATGTTATCTCTAGATTTTGTATATATAAG
TATATAAACAACTGTTTTCTAAAAGCAAAAGCTCTGATCATAAAACCTGAAACCGATTCT
TTTTTCGTTTTCACATTTCTCTCAGATTTTTTTTTGTCCTTCTTATCTTCTTCTTCTTCT
TCTTTGGTTTCACATTTAGAAGAAGCTTGTGGAGGTAACAACACTCAACATTCTCTACAT
CTCTAGATCCAATCTCGCTTCATATATTCAAGACACGAAAAATCACAGGTTTTGATCTGA
AGGACGAGAAATCTCTGACAGGGACAGGGACAGGAATTTGTTGCTCCTGTTTTGCGTTTT
TCGTTATTGACGATTCTTTCATCTAAGAAACTGATTTCTGATGCAAAATCCTCCCATGGA
ATGAGTGATCTGTTTCTTGAATTTCTTGATCTTCTAATGACATGAAGAGGAGAGAGTCTT
GGTAACTTTAAGGAGTAATGGAGACCGGTACAAGCGTTAGCAACAACAACCAAAGCATCA
GAAACGATAGCTATGAAGCAATCAAGAATGGATCATGGTTTAATCAGTTCCGCAACGGCT
GCAATCCCTGGATGGCTAGATATGTATACGGTCTGATATTCCTCATTGCGAATCTACTAG
CTTGGGCTGCTCGTGATTATGGTCGGGGTGCCTTAAGAAAAGTGACAAGATTCAAGAACT
GTAAAGGTGGCGAAAACTGTTTGGGGACCGACGGTGTCTTAAGAGTTAGCTTGGGATGTT
TTTTGTTCTACTTTGTTATGTTTCTTTCAACACTTGGTACGTCGAAAACGCATTCATCAA
GAGATAGATGGCATTCTGGATGGTGGTTTGTTAAGCTCATCATGTGGCCTGCCTTAACCA
TCATTCCCTTCTTGCTTCCTTCTTCCATTATTCACCTTTACGGAGAGATTGCCCATTTTG
GTGCAGGGGTATTTCTCTTAATACAGCTAATTAGTGTGATCAGTTTCATTCAATGGCTCA
ACGAATGCTATCAGTCCCAAAAAGATGCAGAAAGATGCCGTGTCTATGTGATGTTACTAT
CAACTACTTCATACACAGTTTGCATAGTAGGAGTGATTTTGATGTACATTTGGTACGCGC
CTGATTCTTCATGTCTTCTCAATATATTCTTTATAACATGGACTTTGTTCCTCATCCAAC
TCATGACAAGCATCGCTCTCCATCCTAAAGTTAATGCTGGATACTTGACTCCAGCTCTTA
TGGGACTCTATGTTGTGTTTATATGCTGGTGTGCCATTCGAAGTGAACCAGTGGGCGAAA
GTTGTAATAGAAAAGCAGCAGCTTCAAACAGAACAGACTGGCTTACCATCATTAGCTTTG
TGGTTGCGCTACTTGCGATGGTTATCGCGACATTTTCGACAGGAATAGACTCCCAATGTT
TCCAATTTAAGAAAGATGAGAACGATCAAGAAGAAGAAGCTGAAGATGATGTTCCATATG
GCTATGGATTCTTTCATTTTGTGTTTGCCACAGGAGCAATGTACTTCGCTATGCTACTCA
TCGGTTGGAACACTCATCATCCCATGAAAAAGTGGACGATTGACGTGGGATGGACAAGTA
CTTGGGTAAGGGTTGTGAACGAGTGGCTTGCGGTTTGCGTATACATTTGGATGTTGGTGG
CTCCTCTCATACTAAAGAGCAGAAGACAAACGCCAACTGGGACTTGATAGGTAAAGAGAG
ATTGGGAAACGACAAAGAACTTTGTCGTTTTGGATCTCTTTTCACCTTGGGATAGAACTA
AACCACGTTTTTCACCTACGACCAAGATGGAAGTTGCGGTAGCAAAGCAAACATGCTCTC
ATGGGTTTGGTGGGAAAATAGTATTTTTTTTTTTTATTTTTTTTTTCTAGGGAAAATAGT
ATTAGACTATTAGATTGGGGAATTCAAATCTTTTTAGATTGTTCTAGGAAGGTAGATACA
AAAATAGTTATTATATGACCTTTAAGGGTTTTTATTATGACAAATATAGACCTTATCCAT
AGGATGGCTCTACATAAAATTACACATGC
>AT3G24517-AT3G24518.1
ATGGCACATGTGAGGTCACGGGTAGTCGAAGGATCTTCCACGAACGAATCAATGGACAAC
AAATTGGTCACTGTCAAGAGACGAGATGACGAGAAACTGGAGTTGTTCATCGCCGAGGAG
GTGGGTAACGATGGGTGTAAGGTCAAGAAGGTTGAAGAAGCTTCGGTAATCATCACTCCA
TGGAGACGAGATCATAATGCCGTTCTTTCCCAAGCTTTGAAGATCATGAATACTAAACTT
AATAATGTTGAATCGCTTTTGCTTGAATTCAGTAATCAGAGGATAGGAGTGGGAAAGGTT
GAAGAAGCGTTGGTAATCACCGCTCCTTGGAGACGTGATCATAATGCCGATTTTCTTCAA
TCCTTTAACTACAAGGGCGTGAGGCGAAGGTTCAGTAATTATCTCAAAAAGGTTGGGAAC
TTCTTTGGAGATCCGAGAGATATGAGCCTTAACTCTACTGCTGATGCAGGATTGCTTGAA
GGAGATACCTAA
>AT3G04755-AT3G24575.1
GTTATAAGTAAAGAAGTATCGCATAATTTCATAAAAGGTAAGCAGTAGACTAGAGCTGCT
AATCCATAACGGCATGAACATGTATCACCAATGGACCAAAGGGCGATTTATATTGCAATG
TTAACATGAAAATACCACACCAACAACATAGAGAGTCACAAAACACATTGTCTCCATTAG
TATCTTTTACGTATTGGTATCACCATACCATATAAGCTCTCTTCTGAACTGTTCAAACTT
TGAAAAGAACTCTGAAGCTGTAGTAGCCCACAGTTCTGGCTTAAGCATTAAAATGTCTTC
GATTGTTGGAAAAAATAGCCATTAGGAAATCATGGAATCTCAGCAAACAAGTAAATGGAC
GTTATACTACAAGAAATTTCACACAGCCATAGAGAGAGCCTAGAAAAGAATCCGAGTGCT
ATTGCTCAATTACAACTTAGGCAACACAACCTAAAGTTCCAGTATCTATCTAATAGAGAC
CATAAGCTAACAAGAAATCACAGAAAACTGTAAACGGAGAAGACGAACTCAAATCCTTGA
AAGATTTAGCAGCAAGAAGGTGAGAACAACGGGAAAATATTCCAAGTATCAAAGAAAAAC
TCCAGAAACAGCATCAAGGTCTAAGGAAGAACTACATAAATCAACACATTGATGAAGCAT
TACCACATTCACTGAAATGTCGCGAATATACTGATGCACAAGAACCAATTGACGCAGATA
TATCACGAAACCCAGAGATACATAGATGCAAATTCAAAAACCTAAAACTAATTTCATCAA
TCCGCACGAATCGGAGAGAAACTCCAATTTGAAACTTCAATCGAAGGTGAGAGAGAGAGA
AGGAGATCGGAAAATGACTAACGGTGAGACGAAGAAGACGACGTT
>AT3G24575.1
ATGCAAATTCAAAAACCTAAAACTAATTTCATCAATCCGCACGAATCGGAGAGAAACTCC
AATTTGAAACTTCAATCGAAGGTGAGAGAGAGAGAAGGAGATCGGAAAATGACTAACGGT
GAGACGAAGAAGACGACGTTTCGCAGTGGAATGAGTGATGTATTGAGCGGTGACATCGCC
AAATCCCCAAAGAAATCCAGAACTGATGACCTGAGTTTTCACAGGATGAACCGTCAGGCA
TCGCTGGTACCATCTCCAAAGCTTCAACATTATGTACCAGCCGTATTCGCCGTCGCCGCG
AGAGAGAGAGATTGGGACCTGTCACCTGTGACGGAGAGCCGCCGTGGAAGAAGGCGATTG
TGA
>AT3G25715.1
GGCCTATTAGCTCAGTTGGTTAGAGCGTCGTGCTAATAACGCGAAGGTCACAGGTTCGAT
CCCTGTATAGGCCA
>AT3G04975-AT3G04985.1
CTATAAAAGCAAGTTCCTTCCGAACCCTAATTCAATAAAATCCCCAGTCAAAACTCCTTA
GCCGTCAGTTATTTCAATTCTTGTTTTTGTTCTTCGTTTGACAATGTTTTCTTTAGATCG
CTTTCGAAAGGCGTTGCGCTCTTCGTCATAGAGTTTTTGTAACTCTGAAGGGCGTGTCAC
CGAAAGCGTATAATCAAAAATCTTCAATACGATTCTTTAGGATTTTGCGAAATTCGGATT
CGTTCGAATTAGTAAAAACCTAAGAACCGATGGCTTCTTTTCGTCTCCATCGATTAATCG
TATTGAGAAATTTCGAATCTAAAGTTAGATCTAGTTTTTGTGCGAAATTGATGGATTTAG
AATTGGGAAATTGCTTCATAATGGTGAACTCTCTTAGATTATAAAAAGTGAGAGATGTTC
AAGTTTCCGGAGCAAATATTAAACTGGCCAGAATTTAACAGCTCTGTGTTTAAATTTTAC
TATTTTCACAGTGTTACCTGTCTTCTGGTATATTTCATTAAATTTCATCACCCAATTTTT
TTGTTTTACCTGTTCTCTCACCAACACAAATCTTTG
>AT3G04985.1
ATTGCTTCATAATGGTGAACTCTCTTAGATTATAAAAAGTGAGAGATGTTCAAGTTTCCG
GAGCAAATATTAAACTGGCCAGAATTTAACAGCTCTGTGTTTAAATTTTACTATTTTCAC
AGTGTTACCTGTCTTCTGGTATATTT
>AT3G26420-AT3G26430.3
GTGTGTTCTGCCAAAGTTTCTCTGCAGCTTCTCCTCTTCTCAGAAATTAGGGTTCCGTCT
CAAATTACGAGCAGATCTCGTACTCTCTGAAGATGTCTGAAGATCCGGAGTACCGTTGCT
TCATTGGTGGGCTTGCTTGGACAACGTCTGATCGTGGTCTCAGAGATGCCTTTGAGAAGT
ATGGTCACCTCGTTGAGGCCAAGGTGGTTCTTGACAAGTTTTCTGGTCGCTCCCGTGGTT
TTGGATTCATCACTTTCGATGAGAAAAAAGCTATGGATGAAGCTATTGCAGCAATGAATG
GAATGGATTTGGATGGGCGAACTATCACTGTTGATAAAGCTCAGCCTCATCAGGGTGGTG
CAGGCAGAGATAATGATGGTGACCGTGGTCGAGACCGTGGATATGATCGTGATCGCAGTC
GTCCCTCTGGTGGGCGAGGTGGTGGAGATTGCTTTAAATGTGGCAAGCCTGGACATTTTG
CAAGAGAGTGTCCTTCTGAAAGTAGTAGAGATGGTGGTGGAAGGTTCAGCTCAAAGGATG
ATAGGTACAGTTCGAAGGACGATAGGTATGGTGCAAAAGATGATAGGTATGGTGCAAAGG
AGGATAGGTATGGTGCAAAGGATGATAGGTACAGCTCCAAGGATGATAGGTACAGCTCCA
AGGATGATAGGTATGGTAGTAGGGATGGTGGAGGTAGTCGCTATGGACCTGATCGCAGTG
GTGAACGCGCTGGAGGACGCAGCCGGGATGGTGGCAGCCGTGGAGCTCCAGGAGGTGAGA
GGCACAGTCGTGCTCCATATGACCGCCCCAGAGCTGGTGGTTTCCACTAGAATTCTACTC
CAAAGGTTAAAGAAGTTGAAGGTTTCTGCTTTCAGCTCGTGTCAAGTCAAAGTTACGCTT
GATGGTCTATTTTCTTCAATGTATTTGGATAGCTCGAGAAAGAAGATGTGTTCTCTATTT
TGGCCCTAAACTCAAGAGTCGACTATGTTCCTAAAGTGCTCTCTCTCCTTTTGATATGTT
GATCCCTATGGAAACCTTGTGCTTGGTTGGTTTGAGACAATTTGAGATGTGCTACTTTAT
GCTTATCGTAATGAATGCGTGGGTTATCCCCCAACACCAAATATGCAAAAGCCTCAGGAT
GGTCTGATACTCGGGTTTAGCCGTGAAAATTAAAGACTGATCTATAAAACTTGTGATGGG
ATTGGGAAATATACATTGCTGATTGATACTTGGCTACTGGAACTCAAACATCCCTTCATG
AGCAACAAATTGTCATTTTCAGGAAAAAGATTGACTTTGTGCAATTTTAGATCTTGGCAA
GTCAAATCCAATAGTTTTCTTCAACTAGGGAAATTTCTACAGCCAAATGGTCTCTGGTTG
GCTCGTCTAGTATAGCTCACTGGGTTTATCTTCGATCTATTCTTTGTGGGTTCTTCGTGC
CTCTTCGTCTACTTTGTTTCTTGCTCGTGACCTCTACCTCTGCCTTTGATTCTCAAGCTC
TAAACTCCAGGAATTGGGAAATGGTGTTAATGTATATATAGTTAATATACGCTTGAATAG
GTATCCTTACTTTGATAATTTGTTGAAATTGCATACATAAATAGGTCACACGAGTTATGT
CGGGAAAACACTGACTTGATTATTTTATACAAGTGAATAGTATATGTATGGTTAGAACTT
AGATGCATGACTAGTTCGTTCACCTTCTTTCACAATTTTGTATTGCATACATACATACAT
TGCTTAGGTGAATATATAATCAATTTACCATAAATAAATGACTTTGTAAGTCTCATAATT
TAAGACTTTGTTTCTAACATAAAGAAAGACTTTGTAGAACATATGAGTTGGTGTATAGCT
TAAACGTTGACTCAATTATTTGATAGAAATCGAATAGCATAGCTATTCGACGCCACTATT
CGGTTACTCGTACCTCGACCACACCAAATTAAGAACACTTACCGGAAGAAGATAAAAGGA
GAAAATGGAAACTAATCTCTTGTTGGTAAAGTGTGTCTTATTAGCATCATGTCTCATACA
TCCCCGTGCTTGCTCTCCTTCTTGCAATTTCCCGGCGATATTCAACTTCGGCGACTCTAA
CTCCGACACAGGTGGCCTTTCTGCCTCTTTCGGACAAGCCCCTTACCCAAATGGCCAAAC
CTTCTTCCACTCCCCTTCCGGTCGTTTCTCAGATGGTCGACTCATCATTGACTTCATAGG
TGGAGTGTTTAAGAAATTGCTTCCCAAGAAAGAGTATTTCTCTCAAGCATTGTACACATT
CGACATCGGTCAGAACGATCTCACCGCTGGACTAAAACTTAACATGACTTCAGATCAAAT
CAAGGCTTATATACCAGATGTTCATGATCAGCTCTCTAACGTCATTCGTAAGGTGTATAG
TAAAGGAGGAAGAAGATTTTGGATACACAACACAGCTCCACTTGGTTGTTTACCTTATGT
TTTAGACCGGTTCCCAGTACCGGCTTCTCAAATCGACAATCACGGTTGTGCAATTCCGCG
TAATGAGATTGCTCGATACTATAACTCTGAACTTAAAAGAAGAGTGATTGAGTTGAGAAA
AGAGCTCTCTGAAGCTGCGTTTACTTATGTTGATATCTACTCTATCAAGCTTACTCTCAT
CACTCAAGCCAAGAAACTCGGTTTTAGGTATCCTTTGGTGGCTTGTTGTGGACATGGTGG
GAAGTACAATTTCAACAAGCTTATTAAATGTGGAGCTAAAGTTATGATCAAAGGGAAAGA
GATTGTGCTTGCTAAGTCTTGTAACGATGTGTCGTTTAGAGTTAGCTGGGACGGTATACA
TTTCACTGAAACGACAAACAGTTGGATCTTTCAGCAAATAAACGACGGGGCGTTTTCGGA
TCCTCCTCTTCCTGTGAAGTCTGCCTGCACCAGATAGAAGAACTTAGGGAATCATATGAC
CAAAGTGTCCTTGAAAATGGGGACAAATAAAAGTTCTTTGGAATATTTGTTTTTTGTCAA
GTTCTAAGAAAATTCTCATGAAAGTGAAATCGT
>AT3G26525.1
ATGGTGGTTATAACCGAAATAACCGACGATCGTTATGTCAGGACGGTGAGTGGCTCCTGG
GCAATCGGAGCTGATGGAACATGGTTATTCATATCCAATCACAATAATGCAGTGAGGAGG
TTGAGCATTGGGGAAGGGGAGAAGTTAGCATCTGTGCGCCAGCTTGTTAGAGAAGCGTAC
GGACAGGAATACGTTGAAGGCCCACTACACCTGACTTACCAATGGCCTGATTGGATGGAC
ATGGAAACTACCTTTGGTGGGCGCACGAAGCCAGTAAGCATAACTTCAGAGGAGACAATG
GGAGTGTTTCTAGCTATGCGTTTTGAGTTGGAGGACTTGAGTTTGTTTGTCTCCAAGCAA
ACGGTGGATGATGGTTCCGAAGATGGTGGAACAAGTCAGACTTCAAGTTACGGATTTGCA
GATAAAGGCAAATCACCTTTATACGTCAACGCTGAACGATCACCTAACTACGAGTCCGTT
GTGTGGAAAAGGCTTATGGATGACGAGGCGGTCCTCCGCTGGATGCGTTCAACGGAAACA
GAAGGTCAAAACGTTGGAGACTCTTCTACCAACGTACAACAACACCCTGTGAGACCAGCT
GTTGAGGCAGCTTCCCCGATGTTAACGACTGAAAGTATGGACACAGCGACTGAAGATGGA
GATCAGGTAAAATATTCTGCGTTTATTAAATTCAGCCACTCGAATATACCATTACAGTAC
TAAGACATCTATTTACGCAGGAAGAAGACTCAACTGTTGTTGAGGCAGATTTACTTAAAA
ATCTGGGGTTACCGTCAATTAATTTAGCCACTGAATCTTACGACTCTCTCAGTGAAGGGG
AAGCGTACAACGACGAAAACGACTATCCCGGGGGCGAGACAATTAAGGAGTGCAATTTTT
TTGGGCCTTCCGCAACTAACTTGGTGGAACCTCTAGGTGTACACTTGGATCTCGCGGTAC
CTCTGCATGAGGCTCTTGAAGACATGTGCCTTAACTTCGCATCTTTCAACAGGGATGCAG
CGCCAACCCTAGACGAACAAGGGGAAGAAGGTACCAATTACATAGCATGTTGTTTTTAAG
AACAACACATATTGCAAGAGTGTTCTAATAATAACCGTCATATAGAGTAACATGTTATTC
GTATAAATACCATGCAATAAAAATTTAATTTCGCTGAATTCCTGATTAGTCGTACGAATA
CAATCTTAATATCCACATCATATTTGTTTAGTTTAAATAACAAATTGTATTTAATATCAT
GTAATATAATGATATGCTTACAAACCAACACATGGTTTCAATTTACGTTGATATCCCTGA
GATATCCCTAATCAAAATATAGAGTAACATGCTTTAATATTGAACATCATGGGATATAGA
TATTATGTTGGTCAAAGTGTTACTATTTAGTCATACAAATACATGCTTTCTACATTCACA
ACATGTGTACAGTGTAAATAACACACGAACTTTATTGTTGTGTAGGCCGCGTCGGAATGG
AATTAGCAATTCGGGATGTGGTCTACGAAGGTGATGAACTGTTTGTTGGCCGGGTATTCA
AAAATAAACAGGATTGCAATGTCAAATTAGCAGTTCACGCACTTAATAGACGGTTCCATT
TCCGTCGTGATCGTTCCTGCAAGAAACTAATGACTTTAACCTGCATTTCTGAAACATGCC
CTTGGCGTGTATACATCGTCAAGCTGGAGGATTCTGACAATTACCAAATTCGAAGTGCTA
ATCTCGAGCACACTTGCACTGTAGAAGAAAGGAGTAATTACCACAGAGCAGCAACAACGC
GGGTCATAGGCAGCATAATTCAGTCTAAATATGCGGGCAACAGTCGGGGGCCAAGGGCTA
TTGACCTTCAACGCATCCTATTGACCGATTACTCAGTTAGAATTTCCTATTGGAAGGCAT
GGAAATCAAGAGAAATTGCGATGGATAGTGCACAAGGATCAGCTGCGAATAGTTTCACTC
TGTTGCCAGCCTACCTACATGTGCTGCGCGAGGCTAATCCAGGTTCAATTGTTGATCTAA
AGACAGAGGTTGATGGAAAGGGTAATCACCGGTTTAAGTACATGTTCTTAGCATTCGCCG
CATCGATTCAAGGTTTCTCTTGCATGAAACGAGTCATTGTTATTGACGGTGCCCACCTGA
AAGGCAAATACGGTGGATGCCTCCTAACCGCCAGCGGCCAAGACGCTAATTTCCAGGTTT
TTCCCATAGCGTTTGGCGTGGTCGATAGCGAAAACGATGACGCATGGGAATGGTTTTTCC
GTGTTTTGAGCACCGCTATACCGGATGGAGATAACCTGACCTTCGTCTCAGACAGACATT
CCTCCATTTATACCGGTCTTCGAAGGGTAATCCTTAAAATTGATAATTTTAAATGTTACA
TGTTATATACAGCATATGGCTCTTATTTATTTTAGAACACATGCTATCTACCAATATGCC
CTGCTATATACGTATAACACATGTTAACATGCAGGTCTACCCAAAGGCTAAGCACGGGGC
ATGTATTGTTCATCTGCAACGAAACATAGCGACCTCATATAAGAAGAAACACTTGCTGTT
CCACGTGTCAAGAGCTGCGAGGGCTTTCCGGATCTGTGAATTTCATACATATTTCAATGA
GGTGATAAGACTAGATCCGGCTTGCGCACGATACTTGGAATCTGTTGGTTTTTGCCATTG
GACACGCGCTTATTTCCTTGGGGAAAGATACAACGTCATGACTAGCAATGTGGCGGAGTC
TTTGAACGCAGTCTTGAAAGAAGCCCGTGAACTACCAATCATTTCCTTGTTAGAGTTCAT
TCGGACCACATTAATTTCCTGGTTTGCTATGAGGCGTGAGGCAGCTAGAACCGAAGCATC
GCCTCTACCACCAAAGATGAGAGAAGTTGTTCATCGTAACTTTGAAAAATCAGTCCGATT
TGCGGTTCATCGCCTTGACAGGTACGATTACGAGATAAGGGAGGAAGGCGCAAGTGTCTA
CCACGTGAAGCTTATGGAACGCACATGCTCCTGTAGAGCATTTGATTTGCTTCACTTGCC
TTGCCCCCACGCAATAGCGGCTGCAGTGGCTGAAGGCGTTCCAATACAAGGACTGATGGC
GCCGGAATATTCTGTTGAAAGCTGGAGAATGTCTTACCTAGGTACCATAAAACCTGTACC
CGAGGTTGGTGACGTTTTCGCTTTACCTGAACCAATAGCCTCTCTCCGCCTCTTCCCGCC
AGCCACGCGCCGTCCATCGGGACGGCCGAAAAAGAAAAGAATTACTTCAAGGGGGGAATT
CACGGTAAACGTTATACATTTGGAATTTACTGTAACACCCTTAGTGTTTTAA
>AT3G26747.1
GTCTGGGTGGTGTAGTCGGTTATCACGCTAGTCTCACACACTAGAGGTCCCCGGTTCGAA
CCCGGGCTCAGACA
>AT3G26812.1
TAGCCAAGGATGACTTGCCTG
>AT3G26813.1
TAGCCAAGGATGACTTGCCTG
>AT3G26815.1
TAGCCAAGGATGACTTGCCTG
>AT3G26816.1
TAGCCAAGGATGACTTGCCTG
>AT3G26818.1
TAGCCAAGGATGACTTGCCTG
>AT3G26819.1
TAGCCAAGGATGACTTGCCTG
>AT3G26820.1
ATGGGGGTTACATTACTTCGCTCAATCTTCGGTCTCTGTGCCGTCTCATCTTCATCAAGA
GTAACTGATTCCTACTGTTCAACGAAGTCATATCTCCGACGACGCCGGACCTCCGCCTCG
AAGCAACGACTCACGGAGATCAAATCCGTAACATCCACTCCTCCTCCTCCTTCTAGGGAA
GCGAGAGATTTCGTTGGGGATGGAGGAGGTCCACCTCGTTGGTTCTCTCCGTTGGAATGC
AGAGCTCAAGCGCCAAACTCTCCTCTCCTCCTCTTTTTACCTGGGATCGATGGTACTGGA
CTAGGTCTCATTCGTCATCACAAGAAACTTGGGGAGATTTTTGATATATGGTGCCTTCAC
ATTCCCGTCAGTGATCGTACTCCATTTAAAGACTTGGTGAAGCTTATTGAGAGGACAGTT
AAGTCGGAGAACTACCGTTTCCCAAATAGACCAATATATTTAGTTGGAGAATCTATTGGA
GCATGTCTTGCGTTAGATGTTGCAGCCAGGAATCCCAACGTTGATCTTGCTCTGATCTTG
GTTAATCCAGCCACACATGTCAACAACTTCATGTCAAAACCTCTATTAGGAATGCTTAAT
GTTTTACCTGATGGAATTCCCACACTATGGGAAGACGTATTTGGTTTTAAGCAAGGCGCT
CCATTGACTGGAATATTAGAAGCTATGTCAAATGAATTTTCCGTCCAGCGAATGGGCGGA
GTGGGTGGAGGGATGCTAAGAGATCTCTTTGCAGTTTCAGCTAATCTTCCAACTCTGAGT
AGGATGTTCTCTAAGGACACACTCCTTTGGAAGCTTGAAATGCTAAAGTCTGCTATTGCT
TCTGTAAATTCTCACATATACTCAGTTAAAGCTGAAACACTGATACTTCCAAGTGGACGT
GATCAATGGCTGCTTAATGAGGAAGACATTGTCAGATACTCGCGAACGTTGCCAAATTGT
ATTGTACGTAAGCTTGATGACAATGGACAGTTTCCTCTTTTGGAGGACAGCTTAGATCTG
GCTACTATCATCAAGCTTACTTGTTTTTATCGCCGTGGGAAGTCACATGATTACGTTTCG
GATTACATTAAACCTACCCCTTTTGAGTTACAACAACTATTAGACGAGCACCGATTGCTA
ATGGATGCTATTTCACCTGTAATGCTATCAACTCTAGAAGACGGTCTACTCTTAAAAGAG
AGGAATATTCACATGCGTGGTTTGACACATCCGATGGTATTTATGTATATCCAAGACTCG
TTAGTCGACCCGAAGATGTTTGACAAATATAAGTTAATGGGTGGAGTACCTGTCTCCAAT
ATGAATTTCTACAAACTACTGCGTGAAAAGGCTCATGTGCTTTTGTATCCTGGAGGTGTC
CGCGAAGCTTTGCATAGAAAGGGTGAAGAATACAAGCTGTTTTGGCCAGAACAATCCGAG
TTTGTGAGAGTTGCATCTAAATTTGGAGCGAAAATCGTTCCTTTCGGTGTTGTTGGAGAA
GACGACATCTTTAATATTGTATTGGACTCCAATGATCAAAGGAACATCCCTATCCTAAAA
GATTTAATGGAAAAAGCAACAAAGGACGCTGGCAACCTAAGGTGGAAGGAGACGAAAGCG
AATTGGGAAACCAAGATTGCTATAATCCCAGGACTTGTACCTAAAATTCCAGGGCGGTTC
TACTATTACTTTGGCAAACCAATAGACTTAGCAGGTAAGGAGAAGGAGCTGAAAGACAAA
GAAAAGGCACAAGAGGTTTACTTGCAAGCAAAGTCTGAGGTCGAACAATGCATTGCATAC
TTAAAAATGAAAAGAGAGTGTGATCCTTACAGACAATTGTTGCCAAGGATGATGTATCAA
GCCTCACATGGTTGGTCTTGTGAAATCCCAACGTTTGATCTCTAA
>AT3G26820.2
ATGGGGGTTACATTACTTCGCTCAATCTTCGGTCTCTGTGCCGTCTCATCTTCATCAAGA
GTAACTGATTCCTACTGTTCAACGAAGTCATATCTCCGACGACGCCGGACCTCCGCCTCG
AAGCAACGACTCACGGAGATCAAATCCGTAACATCCACTCCTCCTCCTCCTTCTAGGGAA
GCGAGAGATTTCGTTGGGGATGGAGGAGGTCCACCTCGTTGGTTCTCTCCGTTGGAATGC
AGAGCTCAAGCGCCAAACTCTCCTCTCCTCCTCTTTTTACCTGGGATCGATGGTACTGGA
CTAGGTCTCATTCGTCATCACAAGAAACTTGGGGAGATTTTTGATATATGGTGCCTTCAC
ATTCCCGTCAGTGATCGTACTCCATTTAAAGACTTGGTGAAGCTTATTGAGAGGACAGTT
AAGTCGGAGAACTACCGTTTCCCAAATAGACCAATATATTTAGTTGGAGAATCTATTGGA
GCATGTCTTGCGTTAGATGTTGCAGCCAGGAATCCCAACGTTGATCTTGCTCTGATCTTG
GTTAATCCAGCCACACATGTCAACAACTTCATGTCAAAACCTCTATTAGGAATGCTTAAT
GTTTTACCTGATGGAATTCCCACACTATGGGAAGACGTATTTGGTTTTAAGCAAGGCGCT
CCATTGACTGGAATATTAGAAGCTATGTCAAATGAATTTTCCGTCCAGCGAATGGGCGGA
GTGGGTGGAGGGATGCTAAGAGATCTCTTTGCAGTTTCAGCTAATCTTCCAACTCTGAGT
AGGATGTTCTCTAAGGACACACTCCTTTGGAAGCTTGAAATGCTAAAGTCTGCTATTGCT
TCTGTAAATTCTCACATATACTCAGTTAAAGCTGAAACACTGATACTTCCAAGTGGACGT
GATCAATGGCTGCTTAATGAGGAAGACATTGTCAGATACTCGCGAACGTTGCCAAATTGT
ATTGTACGTAAGCTTGATGACAATGGACAGTTTCCTCTTTTGGAGGACAGCTTAGATCTG
GCTACTATCATCAAGCTTACTTGTTTTTATCGCCGTGGGAAGTCACATGATTACGTTTCG
GATTACATTAAACCTACCCCTTTTGAGTTACAACAACTATTAGACGAGCACCGATTGCTA
ATGGATGCTATTTCACCTGTAATGCTATCAACTCTAGAAGACGGTCTACTCTTAAAAGAG
AGGAATATTCACATGCGTGGTTTGACACATCCGATGGTATTTATGTATATCCAAGACTCG
TTAGTCGACCCGAAGATGTTTGACAAATATAAGTTAATGGGTGGAGTACCTGTCTCCAAT
ATGAATTTCTACAAACTACTGCGTGAAAAGGCTCATGTGCTTTTGTATCCTGGAGGTGTC
CGCGAAGCTTTGCATAGAAAGGGTGAAGAATACAAGCTGTTTTGGCCAGAACAATCCGAG
TTTGTGAGAGTTGCATCTAAATTTGGAGCGAAAATCGTTCCTTTCGGTGTTGTTGGAGAA
GACGACATCTTTAATATTGTATTGGACTCCAATGATCAAAGGAACATCCCTATCCTAAAA
GATTTAATGGAAAAAGCAACAAAGGACGCTGGCAACCTAAGGGAAGGAGACGAAAGCGAA
TTGGGAAACCAAGATTGCTATAATCCCAGGACTTGTACCTAAAATTCCAGGGCGGTTCTA
CTATTACTTTGGCAAACCAATAGACTTAGCAGGTAAGGAGAAGGAGCTGAAAGACAAAGA
AAAGGCACAAGAGGTTTACTTGCAAGCAAAGTCTGAGGTCGAACAATGCATTGCATACTT
AAAAATGAAAAGAGAGTGTGATCCTTACAGACAATTGTTGCCAAGGATGATGTATCAAGC
CTCACATGGTTGGTCTTGTGAAATCCCAACGTTTGATCTCTAACTTATACTGTGGCTATA
TATGTTATAGACATCTAATCATATGATGTTTAGAGGTTCTAAGATTCTTTAGAGATCTAA
AGATCTTTTATTTGTTCATCGAAAATAAGACAAGATTATTTAACTGAATGTACATGAC
>AT3G27185.1
ATGCTCGAAACTCGATTGTTCTCGAACCAGTCAATCATTCTACCGAGCTTTTCTTCACAC
AAGTCTATAGTCAAATCAGACAAATTCTGCAAAAAGCTTAACCTATGTCAAGAAGTGACG
GCCCTTACTTCAGAATTCCACCTAGGAAACTGCGAGGCTTGGCGCGAGACTGTCACCAAG
CTCAAGGATCCTGAGACAAAGAGATATTTCAAGCTGCAAAGAACTCTTGACAAAGGGTTT
CAAGATGAAGAAGTGTTTAGCTGCAAAGAAGATCTGAAGACCATTCAAAGGTATGGTGAT
TGA
>AT3G27555.1
GTCGTTGTAGTATAGTGGTAAGTATTCCCGCCTGTCACGCGGGTGACCCGGGTTCGATCC
CCGGCAACGGCG
>AT3G27825.1
GGGCGTTTGGTCTAGTGGTATGATTCTCGCTTTGGGTGCGAGAGGTCCCGAGTTCGATTC
TCGGAACGCCCC
>AT3G27845.1
GGGCGTTTGGTCTAGTGGTATGATTCTCGCTTTGGGTGCGAGAGGTCCCGAGTTCGATTC
TCGGAACGCCCC
>AT3G00470-AT3G05395.1
GACTTTTCCATTAAACGAAGATTAAGGAGATAAACAAACAGTCTTCGACTAACGCTGATT
TGGCGATAACATCGGCTCTCCGATTCAGATCGTGATTGATAAAACAAAAGGAAACATTCG
AAAAAGGAGGATAGAGAAAGGATGTCGTGAAGAATCCCATGGAGCTCAATCGGGTGAAGG
GCCATTGCTTCTGCCATGAGCGGCGAACTGATGAACTGGACCGATCCACCTTCCATAAAT
TCAATTTTCCACAGAGGATCGAACATTATCCAGCCAAGACCAGCTTTGTGCGAATCCTCT
TTCCACGCTGCATCCGAGAAAACCCTAATTGTATCTAACTGAATAACCGGTGTCAGGACT
GGAACTCGGAGGGCCTGCGGTGGTGTTGCTAAACTCTGTGCGATTGACCATAGAAGCCAA
GGGAATAGAGGTCCATTGACTAAGCCCGTCGGTAGTAAAACCACAAAAGTTCTGGATGCT
TCAATGATTGCTCTTAGAGAGGTGTTGTGGACAAACACAGGAAGCTGTTTAAACGAAGCC
TTAGCCCAGACTTGTTTGACGAAGCTGCAAAAAAAGAAGAGATGATTCATAGATTCCTCA
AGACCACAATGGGGACAAGTCGCTGTGGATTGAAGAGTTAACTTCCTGTTCTTCTCATTT
GCAATGTGGTATCCCGACTTTGCAGAATAATCACCAGTCTTAGAAGGTGAAGCTTCTTGG
ACAGAGGAGTTGTGAGAATAGCATCTCATGAGTTTGATGGGTGGGAGGTCCCATTGGTTG
CAGGGGTATAGAGGAGGAGAGCCAAAGATCATCCCAAATTCTCGTGTTCTGTCCATTTCC
AATTGCTCTACCAAGCTGAGTTTTCAATAAGTCTCCAATTGCTTTACCAAGCTGAGTTTT
CAAGAAAACCATCTGAATTGCAATACTTCCCCATGAGAACTTTAGCGAGTAAACAAGATG
GTTTGAGTTAATTTTGACCATGAAATCCAAGCCATTTTATGTTTCTCGTCGGAGCCATCC
CACCAAAACCTTGTCAAAGCCGACTGAATACCTTTATAGAGCGATCCTGGAAGCTTGAAG
CTAGACATAGTATAAGTCGGCATCGATGCTAGGACGGACTGTAACAATGTAGCCTTGCCT
GCGCTTGATAGGAATTTTGAAGACCAGCTGAGAGCTCGCTGTCTTGTTCGGTCTATGATA
AGATTGAACAAATCTTTTTTCTTCCTTCCAAAGAGTTCAGGATAGACATAAGTTCTAGGC
AACTCTTTCTGTCAGATCGGCAAAAGCACATGGTGTCATCTGCAAAGAGCAGATGGTTCA
CTCTTGGACTGCCTAATGCAACTCTAATTCCAGGACTGGTTGAAGTCTCTTGGAAAGCAG
CTTAGAGATAATCTTGTAAAACGCGGTGCAGAGGGCAATAGAGGAGGGCATAGCTATTAG
GATCTCATTTGTTTCATTTGAGATGCGTGGAAGAATGGCTTCATTAACAGTAGAGAGTCT
GTCTCCTTCCTGAGAGCAGCATGGAAATATTCAGTATTCTTGTCTCCTAAAGCCAGCCAA
AGTTGGCGATTTCGTTGCTTCCAAAATGCTTCTTCGGCCTTATAGGCTAAAAGAAGAGTA
TTATTTAGAGAGGAGATTAACTCAGCACTGTTTGTGGGACTAGACATGGCCTTGTCAAGC
TTTTGTTTGTAGTCCTCTATCAGTTTTTGGCTGTTCTGATGTGCTTCTCTTGACCATCGG
ATTATACTAGCACGACATCTATTAATCTTCTCCTCAACTGATTCTTGATCATCGAAGCTC
CAAGCCTCTGAGATAAGTAACCTAACTTCCTCGTTATCCCTTAGGCGACGATCATATCTA
AATAATCCCTTCTTTTTCTTTTTCTTCAGATCAAAGTGAGTGATAAGCGGTCGATGATCA
GATCCTTCAAATCTCAGAAAGTTTCCAGAATGTCTTAAGTCAAACAAGTCACATGTTGAC
ATGAATGATCTAAGATCCACAAAAGATCCAACAGGTCTTTTGATTCCTCCTTCTTTTTCT
GATGGTTCAATGATATCATTAAAATCTCCTGTTATAAACCATGGTTCAGAACGGTTGGTT
CCCAAATCAGTGAGTTGATTCCAAATAAGCTTTCTTTTTGATCTATCAGGTTCACCATAT
AGGAAAGTGCAGGGCAAGTCCTCCACCTCCAGGGCTGTGAGGAGTAACTAGGTGAATTGC
TACTTAACCCAATCCAATGAGAGCAGTGAGGACGACAGCATCTGGATTTTTCGTCTCCAT
GAGGAATAGGATTTCTGGATTCTGTCTTCTTCTAGAGGGGGAGCCATTACTGTGAGAAGG
TACAGAATCTGCCTGTGCAGTTGTTAGTCTGGTTAGAGCGGACTTCCTCTTGGGAGTAGG
CGGTCTGCCTCTTTTTTCTTCACCATAGGAGCTTGGAGTGCTTGGTTATCCTCTAAGATT
GGGGCCTGAATCGCTTCCACCAATGATGGTTGGTGAGCTTGAGCTGCTGCAGAGATAATA
TTAGCTGCTGTGCTCTCCCATAACTTCCGCAGTTGTAGGGATAGGCGGTGGTTTGAGAAT
GTTGTCATTAGTCATTTCGCGTTCGAGAGGTTTGGAGAGGATGGTTTGTCATGATATCGT
TCTTGCGGTTTCGAGTGAGTTCTAGCATCTCTAGTTGAATCTCCTCTATAGTAGTCTTGG
GACTTGGAAGGTGATCTCCTGTAACTTGGGGTTCTGTAGTCAAGGGATCTCCTGTCTGAA
TGTCTTTGCTGAGAGAGACCAGAAAATCTGTGAGCTCTACGATCTGATGAACTGCCATCA
TTTCTTCGAGTATGTCCTGAAGGTACTTGAGAGATGTGTCTGTTATTTGAGAGATTCCCA
CTTTGGGACTTGTTTCTTGAGGAGAGCTGTTCTCTTTATGGCGGTAGAGGAGGTAGTGAA
CTCTGGTTTTGAGATTTTCTACTTGACTGCAAACCAGGACAGTTGGATTTCTCATGTGAT
AGCCTGTTGCAGTGGGAGCAGTGCTTTTTTAATCTTTTGTATTCCAGCGTCACCAGAGCT
TCACTGCCATCCGGGAAGTCAATCATTGCATCTTTTACAGGAGGTTGCAGACCATTCACT
AGGACTTTAACTCTTGCTACCGCTGGAGTAAGTTCATGATCAACTAGTTCACCCGCTAGA
CCACCAATGTCAATTAGCATTTTGGGTTTCAAGTAGTGAAGAGGGATTCCTTGAACATCA
ATCCAGAAGGGAATCTCGGAGGAGAAATTATCTGATATAACAGGTTCCTATCTCTGTAGA
ATTACCATCCAATCATCAAAATGATAAGATTCCATCTGCTAGAGAGAAAAGGTATAAGGG
ACCACAGGCGTTGTTGCACTGCAGGATTTGTGAGACGTCCTATGAGGGTAAGAGAGTTTT
TTTGGACCAAATCTGAGGTATCCAGCTGCGGAGCCTTGAGTCTTTTCCGGGAAGGCTGAG
AGTAGTAGTCATCAGCTATCGCTTTTCCTTTAGCATAATAAGGATGAGACAAGAAGGTAG
AGATCTTTTTGTGAGGAGGCAGCTTTTGTAGAAGTTTCAGAGATGGTTCAAAGATAGTTC
TTCACACTAGGGTAATTGCATTCATTGCAAACAAACATCACACAAAGTAACACAAAGTAC
AAGGAGTACAAGATATAGAAGTTTAGATATCGTTTGGGCAGTTGTTTGGACTGCATTCAA
TGAGAAATAAACAACCTCTTTTAAGGGAGAGGAAACTCTTTAAGCAGCCGTTAAAGAAGA
GAGACCTTCCTCACGGGAAGAGGGGCGTCTCCTACGCCGGCTCCTCCGTGGGAATTCGCC
GGAAAGATGGTTTTTTGGGTTGTTTTTGATAGAACTTCTATTTTGGGTAAACAAAAGTGG
GTGAGAATTTCTGTTTTTAGTAAAAAGGTTTGGTTTAAATCTGGTTTTTCAAAAAGTAGT
AACTAGAAATAGAATCTCGAAACTCATGCGAGGGAAAGTTTTTTTAGCTTTCTTTCTCCT
CTTCCTATATTTTCTATTCCCTCATATCGGGGAACAATTTCTATGAATTGTTATTGACAT
TAAATTATAGTAAATTAGAGAGAAAGTATTTGTTCGTTTTTGTCGATTATATCCATGAGA
ACTCTTGTTTCAGGTGATTGTGTTTGTCGATTTTTTTTGTTGTGTTTCGTGGCATGTGAA
GTTTTTGTTTGAAGTGTGGAGTTTTTGTCGATTTGTTTTGTTGTGTTTCGTGGCATGTGA
AGTTTTATAGTTTGAGTGTAGAGTTTTAGTTTTGTTTGATTATTTTTTGTTGTGTATTTG
TGATTGTGAAGTTTTTTTATCTGTCGTGTTTGTGTATTTGGTGCGAGTATTTTTGTCTTG
AGAAGAGAGACATGGAGATTTTACCTGCCTCTTCATTTGTTCTGGACTACGGGATTTGCC
TTGACGACTTTGGTAACCAAAAGACCTGTACACATGCATGAAGCAAGAGAAATATCAAAT
AAGAGACTAAAAAACAGAGAAAATTATTTGACCCTTTATGTAAAAGAAACATGAGGAACA
AC
>AT3G00470-AT3G05395.2
GACTTTTCCATTAAACGAAGATTAAGGAGATAAACAAACAGTCTTCGACTAACGCTGATT
TGGCGATAACATCGGCTCTCCGATTCAGATCGTGATTGATAAAACAAAAGGAAACATTCG
AAAAAGGAGGATAGAGAAAGGATGTCGTGAAGAATCCCATGGAGCTCAATCGGGTGAAGG
GCCATTGCTTCTGCCATGAGCGGCGAACTGATGAACTGGACCGATCCACCTTCCATAAAT
TCAATTTTCCACAGAGGATCGAACATTATCCAGCCAAGACCAGCTTTGTGCGAATCCTCT
TTCCACGCTGCATCCGAGAAAACCCTAATTGTATCTAACTGAATAACCGGTGTCAGGACT
GGAACTCGGAGGGCCTGCGGTGGTGTTGCTAAACTCTGTGCGATTGACCATAGAAGCCAA
GGGAATAGAGGTCCATTGACTAAGCCCGTCGGTAGTAAAACCACAAAAGTTCTGGATGCT
TCAATGATTGCTCTTAGAGAGGTGTTGTGGACAAACACAGGAAGCTGTTTAAACGAAGCC
TTAGCCCAGACTTGTTTGACGAAGCTGCAAAAAAAGAAGAGATGATTCATAGATTCCTCA
AGACCACAATGGGGACAAGTCGCTGTGGATTGAAGAGTTAACTTCCTGTTCTTCTCATTT
GCAATGTGGTATCCCGACTTTGCAGAATAATCACCAGTCTTAGAAGGTGAAGCTTCTTGG
ACAGAGGAGTTGTGAGAATAGCATCTCATGAGTTTGATGGGTGGGAGGTCCCATTGGTTG
CAGGGGTATAGAGGAGGAGAGCCAAAGATCATCCCAAATTCTCGTGTTCTGTCCATTTCC
AATTGCTCTACCAAGCTGAGTTTTCAATAAGTCTCCAATTGCTTTACCAAGCTGAGTTTT
CAAGAAAACCATCTGAATTGCAATACTTCCCCATGAGAACTTTAGCGAGTAAACAAGATG
GTTTGAGTTAATTTTGACCATGAAATCCAAGCCATTTTATGTTTCTCGTCGGAGCCATCC
CACCAAAACCTTGTCAAAGCCGACTGAATACCTTTATAGAGCGATCCTGGAAGCTTGAAG
CTAGACATAGTATAAGTCGGCATCGATGCTAGGACGGACTGTAACAATGTAGCCTTGCCT
GCGCTTGATAGGAATTTTGAAGACCAGCTGAGAGCTCGCTGTCTTGTTCGGTCTATGATA
AGATTGAACAAATCTTTTTTCTTCCTTCCAAAGAGTTCAGGATAGACATAAGTTCTAGGC
AACTCTTTCTGTCAGATCGGCAAAAGCACATGGTGTCATCTGCAAAGAGCAGATGGTTCA
CTCTTGGACTGCCTAATGCAACTCTAATTCCAGGACTGGTTGAAGTCTCTTGGAAAGCAG
CTTAGAGATAATCTTGTAAAACGCGGTGCAGAGGGCAATAGAGGAGGGCATAGCTATTAG
GATCTCATTTGTTTCATTTGAGATGCGTGGAAGAATGGCTTCATTAACAGTAGAGAGTCT
GTCTCCTTCCTGAGAGCATGGAAATATTCAGTATTCTTGTCTCCTAAAGCCAGCCAAAGT
TGGCGATTTCGTTGCTTCCAAAATGCTTCTTCGGCCTTATAGGCTAAAAGAAGAGTATTA
TTTAGAGAGGAGATTAACTCAGCACTGTTTGTGGGACTAGACATGGCCTTGTCAAGCTTT
TGTTTGTAGTCCTCTATCAGTTTTTGGCTGTTCTGATGTGCTTCTCTTGACCATCGGATT
ATACTAGCACGACATCTATTAATCTTCTCCTCAACTGATTCTTGATCATCGAAGCTCCAA
GCCTCTGAGATAAGTAACCTAACTTCCTCGTTATCCCTTAGGCGACGATCATATCTAAAT
AATCCCTTCTTTTTCTTTTTCTTCAGATCAAAGTGAGTGATAAGCGGTCGATGATCAGAT
CCTTCAAATCTCAGAACGGTTGGTTCCCAAATCAGTGAGTTGATTCCAAATAAGCTTTCT
TTTTGATCTATCAGGTTCACCATATAGGAAAGTGCAGGGCAAGTCCTCCACCTCCAGGGC
TGTGAGGAGTAACTAGGTGAATTGCTACTTAACCCAATCCAATGAGAGCAGTGAGGACGA
CAGCATCTGGATTTTTCGTCTCCATGAGGAATAGGATTTCTGGATTCTGTCTTCTTCTAG
AGGGGGAGCCATTACTGTGAGAAGGTACAGAATCTGCCTGTGCAGTTGTTAGTCTGGTTA
GAGCGGACTTCCTCTTGGGAGTAGGCGGTCTGCCTCTTTTTTCTTCACCATAGGAGCTTG
GAGTGCTTGGTTATCCTCTAAGATTGGGGCCTGAATCGCTTCCACCAATGATGCACTTTC
AGTAGGGTCATTACAATTAATGTATTGTACCGTTACATCTCGCAGCTCTCCCATAACTTC
CGCAGTTGTAGGGATAGGCGGTGGTTTGAGAATGTTGTCATTAGTCATTTCGCGTTCGAG
AGGTTTGGAGAGGATGGTTTGTCATGATATCGTTCTTGCGGTTTCGAGTGAGTTCTAGCA
TCTCTAGTTGAATCTCCTCTATAGTAGTCTTGGGACTTGGAAGGTGATCTCCTGTAACTT
GGGGTTCTGTAGTCAAGGGATCTCCTGTCTGAATGTCTTTGCTGAGAGAGACCAGAAAAT
CTGTGAGCTCTACGATCTGATGAACTGCCATCATTTCTTCGAGTATGTCCTGAAGGTACT
TGAGAGATGTGTCTGTTATTTGAGAGATTCCCACTTTGGGACTTGTTTCTTGAGGAGAGC
TGTTCTCTTTATGGCGGTAGAGGAGGTAGTGAACTCTGGTTTTGAGATTTTCTACTTGAC
TGCAAACCAGGACAGTTGGATTTCTCATGTGATAGCCTGTTGCAGTGGGAGCAGTGCTTT
TTTAATCTTTTGTATTCCAGCGTCACCAGAGCTTCACTGCCATCCGGGAAGTCAATCATT
GCATCTTTTACAGGAGGTTGCAGACCATTCACTAGGACTTTAACTCTTGCTACCGCTGGA
GTAAGTTCATGATCAACTAGTTCACCCGCTAGACCACCAATGTCAATTAGCATTTTGGGT
TTCAAGTAGTGAAGAGGGATTCCTTGAACATCAATCCAGAAGGGAATCTCGGAGGAGAAA
TTATCTGATATAACAGGTTCCTATCTCTGTAGAATTACCATCCAATCATCAAAATGATAA
GGTCTGCTGTTTAGAACCTTGAGCAAGTCTTCCTCAAAGTCAAAACAAAACTGGAAGCGT
CCCCTGCCAAGATCTGACCCAATGGCTTTTCCATTCAGATTCCATCTGCTAGAGAGAAAA
GGTATAAGGGACCACAGGCGTTGTTGCACTGCAGGATTTGTGAGACGTCCTATGAGGGTA
AGAGAGTTTTTTTGGACCAAATCTGAGGTATCCAGCTGCGGAGCCTTGAGTCTTTTCCGG
GAAGGCTGAGAGTAGTAGTCATCAGCTATCGCTTTTCCTTTAGCATAATAAGGATGAGAC
AAGAAGGTAGAGATCTTTTTGTGAGGAGGCAGCTTTTGTAGAAGTTTCAGAGATGGTTCA
AAGATAGTTCTTCACACTAGGGTAATTGCATTCATTGCAAACAAACATCACACAAAGTAA
CACAAAGTACAAGGAGTACAAGATATAGAAGTTTAGATATCGTTTGGGCAGTTGTTTGGA
CTGCATTCAATGAGAAATAAACAACCTCTTTTAAGGGAGAGGAAACTCTTTAAGCAGCCG
TTAAAGAAGAGAGACCTTCCTCACGGGAAGAGGGGCGTCTCCTACGCCGGCTCCTCCGTG
GGAATTCGCCGGAAAGATGGTTTTTTGGGTTGTTTTTGATAGAACTTCTATTTTGGGTAA
ACAAAAGTGGGTGAGAATTTCTGTTTTTAGTAAAAAGGTTTGGTTTAAATCTGGTTTTTC
AAAAAGTAGTAACTAGAAATAGAATCTCGAAACTCATGCGAGGGAAAGTTTTTTTAGCTT
TCTTTCTCCTCTTCCTATATTTTCTATTCCCTCATATCGGGGAACAATTTCTATGAATTG
TTATTGACATTAAATTATAGTAAATTAGAGAGAAAGTATTTGTTCGTTTTTGTCGATTAT
ATCCATGAGAACTCTTGTTTCAGGTGATTGTGTTTGTCGATTTTTTTTGTTGTGTTTCGT
GGCATGTGAAGTTTTTGTTTGAAGTGTGGAGTTTTTGTCGATTTGTTTTGTTGTGTTTCG
TGGCATGTGAAGTTTTATAGTTTGAGTGTAGAGTTTTAGTTTTGTTTGATTATTTTTTGT
TGTGTATTTGTGATTGTGAAGTTTTTTTATCTGTCGTGTTTGTGTATTTGGTGCGAGTAT
TTTTGTCTTGAGAAGAGAGACATGGAGATTTTACCTGCCTCTTCATTTGTTCTGGACTAC
GGGATTTGCCTTGACGACTTTGGTAACCAAAAGACCTGTACACATGCATGAAGCAAGAGA
AATATCAAATAAGAGACTAAAAAACAGAGAAAATTATTTGACCCTTTATGTAAAAGAAAC
ATGAGGAACAAC
>AT3G05395.1
CTCCTCCGTGGGAATTCGCCGGAAAGATGGTTTTTTGGGTTGTTTTTGATAGAACTTCTA
TTTTGGGTAAACAAAAGTGGGTGAGAATTTCTGTTTTTAGTAAAAAGGTTTGGTTTAAAT
CTGGTTTTTCAAAAAGTAGTAACTAGAAATAGAATCTCGAAACTCATGCGAGGGAAAGTT
TTTTTAGCTTTCTTTCTCCTCTTCCTATATTTTCTATTCCCTCA
>AT3G28300.1
ATTCAAACTTCAACTCTCGCTAATACTTGAAAGCTCAAAATATCCTCTTGTATTCTGATC
AAATTTCTGTAATATCATCGATGGTGCTATCCAAAGAGAATATGTTGAAATACTCGGCAC
ACCTTCGTGCTTACAATTCCGCATGTGGAGACCATCCAGAACTCAAATCCTTTGATTCTG
AGCTTCAGCAGAAAACCTCAAATCTGATAAACTCGTTCACCTCTGATGCCAAAACTGGGT
TGGTGCCACTGCCCCAACACGCAGCATACAAGGAGTTCACCAAGCACCTAGCTGAAGTAA
ACCAACAGGTGTCAGACTACATCATTGGATATGGAGAAGTAGTGTGGGAGAACTCAACTC
TGAGATCTTTGGTCGAAACCTATTTTGAAAGTGCCAAGAAGACTTTGGACATTGCCGAGA
ATGTAACAGAATACGTCGATGAAGCAAAAAGGGGCGAACGTTACATTGTAGCGGCCGTGG
CACAGTTTGAAAAAGACAAAGAAAATGATGTTGGCAAAAAAACGAAGAGGTATGAAAATA
CCTTGAGGGAGCTGAAGAAGTTTGAAGCCATGGGAAATCCTTTTGATGGCGATAAGTTCA
CGACTCTGTTCAAGTTGATGCACAAGGAGCAAGAATCCCTTCTGGAAAGAGTGAGGGAGA
CTAAGGAAAAGCTTGATGAGGAACTTAAAAATATTGAGATGGAAATAAGTAGTCGAAAGA
AATGGAGTATAATTTCGAATGTGCTTTTCATCGGTGCGTTTGTTGCTGTTGCCGTCGGAT
CCATGGTTCTAGTATGTACAGGCGTGGGTGCGGGCGTGGGCGTTGCAGGGCTTCTATCAT
TACCACTGATTGCGATAGGATGGGTAGGCGTCCACACTATTTTAGAGAACAAGATTCAAG
CTCGAGAGAAACAGGAAGAAGCTCTGAAGAAAGCGCACCGTATAGCAAACGAAATGGATA
AGGGTATGGAAACCGACAAAGTAGATATGAATTCCATATCTGGAAAAGTCCACGCGCTAA
AAAGCAAGATCACGTCTATGTTGAATGCTGTGAAGGATGCTACTGAGGATGGAGCAAATG
AGGTGGACACGAAACAAGTAATGGAAACCCTTACGGGGGACGTGGTGGAATTAACAGAGG
ATATCAAAGCAGTTGGTGATGATGTGGCAAAATATAGCAAAATGATCGAAGAGACGAGTT
ATCACGTTTTGCAAAAGATCACTGGTTCTGGAAAATAAACTTTATCGATGTTTGATGGAA
TCGAAGCACCAAGGCGCAGAACATCAAACAGACGCAGAGTCCAAAACCGGAGACAATTTT
GTCTCATGGTTTTCTTGGTGTCCGTTTAATTATTTCAGTTTTTCTTTTAAGTGTTTGAGT
TTTCAAAAATAAGAGACGACGGTCTTCCTCTCGTCGAGGAAGCTATCTTCTCCACTTTCC
ATTATTTCCTCGTTTGTAGGAGTCACTGACTCCACTTTTTTCTTCTTGTAATGTTTTTTT
TCTCTTCTTGTAATGTTTCTCACTTTCTCTATAAAAAAAAAATGGCATTCTTAATTGCC
>AT3G28300.2
ATTCAAACTTCAACTCTCGCTAATACTTGAAAGCTCAAAATATCCTCTTGTATTCTGATC
AAATTTCTGGTAATTTTCTCTCTTTTAATCTCTAACTCATTTTGATTCTTATATATATGT
TCATATTTCTGATTTTTAGCCAATTGTCGGTATTTTCTATTTATTATCATAATTTTCTTT
TTCTTCGTGAATTTTTTACAAGTAAATGTATATTTTTTCTCTGTTCTGAATATTATATAA
GTGACTAATCAAAAAATTTAGAAAAGATTGTTTCGAAATATCTTATTTGGGAAGCTCGGT
GTATCCAAAACTCTGTCCTAAATCTCTCTACATTTTTTTGATTTTTTTTTCGTTTTAGTA
ATATCATCGATGGTGCTATCCAAAGAGAATATGTTGAAATACTCGGCACACCTTCGTGCT
TACAATTCCGCATGTGGAGACCATCCAGAACTCAAATCCTTTGATTCTGAGCTTCAGCAG
AAAACCTCAAATCTGATAAACTCGTTCACCTCTGATGCCAAAACTGGGTTGGTGCCACTG
CCCCAACACGCAGCATACAAGGAGTTCACCAAGCACCTAGCTGAAGTAAACCAACAGGTG
TCAGACTACATCATTGGATATGGAGAAGTAGTGTGGGAGAACTCAACTCTGAGATCTTTG
GTCGAAACCTATTTTGAAAGTGCCAAGAAGACTTTGGACATTGCCGAGAATGTAACAGAA
TACGTCGATGAAGCAAAAAGGGGCGAACGTTACATTGTAGCGGCCGTGGCACAGTTTGAA
AAAGACAAAGAAAATGATGTTGGCAAAAAAACGAAGAGGTATGAAAATACCTTGAGGGAG
CTGAAGAAGTTTGAAGCCATGGGAAATCCTTTTGATGGCGATAAGTTCACGACTCTGTTC
AAGTTGATGCACAAGGAGCAAGAATCCCTTCTGGAAAGAGTGAGGGAGACTAAGGAAAAG
CTTGATGAGGAACTTAAAAATATTGAGATGGAAATAAGTAGTCGAAAGAAATGGAGTATA
ATTTCGAATGTGCTTTTCATCGGTGCGTTTGTTGCTGTTGCCGTCGGATCCATGGTTCTA
GTATGTACAGGCGTGGGTGCGGGCGTGGGCGTTGCAGGGCTTCTATCATTACCACTGATT
GCGATAGGATGGGTAGGCGTCCACACTATTTTAGAGAACAAGATTCAAGCTCGAGAGAAA
CAGGAAGAAGCTCTGAAGAAAGCGCACCGTATAGCAAACGAAATGGATAAGGGTATGGAA
ACCGACAAAGTAGATATGAATTCCATATCTGGAAAAGTCCACGCGCTAAAAAGCAAGATC
ACGTCTATGTTGAATGCTGTGAAGGATGCTACTGAGGATGGAGCAAATGAGGTGGACACG
AAACAAGTAATGGAAACCCTTACGGGGGACGTGGTGGAATTAACAGAGGATATCAAAGCA
GTTGGTGATGATGTGGCAAAATATAGCAAAATGATCGAAGAGACGAGTTATCACGTTTTG
CAAAAGATCACTGGTTCTGGAAAATAAACTTTATCGATGTTTGATGGAATCGAAGCACCA
AGGCGCAGAACATCAAACAGACGCAGAGTCCAAAACCGGAGACAATTTTGTCTCATGGTT
TTCTTGGTGTCCGTTTAATTATTTCAGTTTTTCTTTTAAGTGTTTGAGTTTTCAAAAATA
AGAGACGACGGTCTTCCTCTCGTCGAGGAAGCTATCTTCTCCACTTTCCATTATTTCCTC
GTTTGTAGGAGTCACTGACTCCACTTTTTTCTTCTTGTAATGTTTTTTTTCTCTTCTTGT
AATGTTTCTCACTTTCTCTATAAAAAAAAAATGGCATTCTTAATTGCC
>AT3G28685.1
GGGGATGTAGCTCAGATGGTAGAGCGCTCGCTTAGCATGCGAGAGGTACGGGGATCGATA
CCCCGCATCTCCA
>AT3G28695.1
GGGGATGTAGCTCAGATGGTAGAGCGCTCGCTTAGCATGCGAGAGGTACGGGGATCGATA
CCCCGCATCTCCA
>AT3G29095.1
GGGCATTTGGTCTAGTGGTATGATTCTCGCTTAGGGTGCGAGAGGTCCCGAGTTCAATTC
TCGGAATGCCCC
>AT3G05735.1
AATTCAGAAATGGTCGTCCTTGGAAAACGGTCATAGTATTCCTTTCTTTTCACCATTTGA
TTCCCTTCTTTTGGCTTAGTGTAACACCCCAAACCCAATAACTTGAACCCACCCTATTTG
TTTTGGTTAAAAGAAAATCTCATAAAGCCCATTTAAGCCCAAAAGAAGCAAATTACGAAA
TACTAAGGATTTTGTTACATGTGTATGTATATATGCTTATATCGTCATCTTCGCGCAGCC
TTCTCACGTCATCATCTCCAGCAACTCGTTATTAACCTAAGAACATCAAATCAACTTGAT
CCCAAGCCATCATCACCATTGACGTTGAGATCTGAGTTGTTGGAGCGTGTGGTTTTGTTT
TAGATCACGTACAAGTGTGAAGTGAAAGCGAACGTCACGGATCATCACCGTTAAACAACG
GCTTGATTGGGCAGTTCAAGTGGTGGAATTGGTGATCCGTTTCCCGTCACGTCCGAAGGA
GTTTGGACGAGTTCTTAACGGTTCTGAA
>AT3G30110.1
ATGTTATCATCTCAAGTTTCAGTTTTCAATCCAAGAATTTTTTCCAGAAAAAATAATTCT
TATATCTCAATCCATTCTAATTATAACAAACACATGTTGATCTAAAAAAACTAAACCCTA
AGATACTATACATGGAACCCAAACAAAACTCATTAAACAAAATAAAATAATTTCAAGTTT
CAGTTTTCAGAAATTTGAAAAAATGAAATCATCTCTGTGTCTTCTATATTAAGATTATTT
TACATCTTAAATCCAAATTTTTTTAATTATTAAACTTTTCAATCATAATTAATACTTAAT
AGTACAATAGCAGTAGAATAGAATAGTACAATGGTGATGATAGCTTTGGTGACAATTTTC
CGACGATAGTGGCTCCGGATACGATTTTCCGGTGATAGTGGCTTTAAAAGTAGTGGTGGT
TGTGGTGGTAGTGGAGGAAAAGAAAAAGGAAGAGAGAAATAGTAGAATTGTATTTATTAC
ATATAATACACACAATATCATCTTCTAGTTTTTGAAGTTATAGTTTCCAAATTATTAATA
TTTTTTTGTTATATTTGCAAATTTCCATTTTTTTTAAAACAAAACCAAGTTTTTGTATGG
ATTTTAGACATATAACCTAACCAAATTAACGAAATCGATGACGAAGACGACGAAGAGATT
TCATGAGAAGTTAGGGTTTTAGTTGACGGAATTGTGGCGGGATCTACAATTCTTCTTCTT
CTTCTTCTGAAAAGAAACCCAAAGATCCCTCCATAATTCCCTCCACTAAAACCCTAACTT
CTACTTCCGCCGCTGCTCCAGCTCTCGATTCTGGATCTAACTTAGACAAGCCAATCATCC
TCAAGCATAAGAAGAAAGAAGCTACTGATTCACCAGCGATGAAATCAGGGACGAAGCGAG
CTAGTGAAGGAACTACCTCAAAGGATAACAAAAAGCCCTATTTTCAGAGATCATGGACTG
AAGAAGATGAGATCTCTCTATTACAAGGTATGATTGATTTCAAAATCTGAGACAAGTACA
AGTGCTTATGATGATATGAATGGTTTTTTCGATATCGCTAAGAAATATATAAGCTTTGAT
GTTAGTAAAATCCAAATTCGGTGATAAGATTAGAGGTTTGAAGAAGAAGTATTTTGGTAT
AAGGAAGAAGAAAGGTGTAGAACTGGATCATGAATTCATGATAAGAAATGTTTGGTATTG
GCTAAGTCTATTTGGGGACTTGATGGTATTAGCTAAGTCTATTTGGGGACTTGATGGTAT
TGGTGTTGTTGAATCTGTTGTAGTTAAGGCTAATGGGAAGGAGAAGAAGGTGGAGTCTTT
GAACCTTTGGTTAAAAAAGATAAGGAAGTAGTGAATTGGTTTGAGAAGTCGTTTTTAGTT
CGGGTTGTTGCGAGTCTCGATGTGGATGAGTGTATTGTGAAGTGGAAATGGAGTAAGGTG
TCTAAGACCATCTCCAATGGTTGCTTCTATTTTTTCTTCTAAATATAGAGAAAAAATTAG
GGATCTCTATTTTCACTCCAATGGTTATTCAAAAATAGAGATCTCTATTTGTTAGAAGAA
AAATAGAGGATAAAAAATAGAGATGTGTTGGAGTGAAATAGAGGCAAAAATAGAGTGTTG
AGACAAAAATAGAAATGAGTTGGAGATACCCTAAGGAGAATAAGAAGAAGATTGAAGAGA
AGATGAAGTTGGTGGAGGCTAAGGAACTTGAGTTGTTGTGGGAGAAGATAGATGTTTTGA
GGGAGGTGGTTTCTGTGATTGCTGAAACTATC
>AT3G05985-AT3G30110.2
TTTAGTTGACGGAATTGTGGC
>AT3G05995-AT3G06005.1
CACAGATCGCAGAAGGAGGATCGAGAAATTGAGGAATCGAGAATTGGAGGAATCAGAGGA
GAAGAAGAGAAACCTAGACGCAAAAAAGGAAAAAGAGCGGACAAATTGAAGAAGACTACA
CGTAGGAAGACTTATATATGGTGTCAATCGGGCCTCAAGTCCGCGGGCCTGGTCCGTTTA
GGGATGTGGCGGGGCGGGTACGGGCCCATGTAAGGAAGCCCAAAATAATGCGGGCGTTGC
GGTCCTGGTCCGTTTGGTTTGCGGAGGATAAAAGGCTGACTCATTTTTCGCCGACGAGGA
GCTTTAGTCAAGTACTGAATCTGATGGACCAGTTCATGGAGATCCTCTGTTATCAGCTAC
TCGTGGCATTGGAGCTTCAGGAGCTCGTCGTGGTTGGGATATAAAAGTTGTATGGGAATG
TGTTGAGATTGAACTCTCCG
>AT3G06005.1
ACTGAATCTGATGGACCAGTTCATGGAGATCCTCTGTTATCAGCTACTCGTGGCATTGGA
GCTTCAGGAGCTCGTCGTGGTTGGGATATAAAAGTTGTATGGGAATGTGTTGAGATTGAA
CTCTCCGATTGATCCGGCAAAGAAGAAGAAGAACATCAGTGAGAAGGAAACAACAATGAT
GAAGAACAAGAAGATTGGAAACTAGAAGAAGAAGACGACGTAAGAGAGAGACGTGAGAAG
AAGAAGAAAATTCAACAAGTGAAGTGGGTTTTTAGGTTTTATCTTATTGGGCTGATGAAG
TTGTTTAGGCCCAAAGTGGTGAAGTATGTTTTGTTGTGACCCATTCGTAGAAGTAGCTTA
TTCTAGCTAAGTACTTGAGGTAGAGTAGTTGGGGTTGTTAGTGGCTAAGGTAA
>AT3G30345.1
GCCCGTCTAGCTCAGTTGGTAGAGCGCAAGGCTCTTAACCTTGTGGTCGTGGGTTCGAGC
CCCACGGTGGGCG
>AT3G30387.1
CTTTATTACGATTTGTTTAGTAAAACAAGAATATTTCTTGTATATTTCAATCATAAGTAG
ATATGTCTAAATTTAACTCTCAGATTACTATGCTATTCATTGTTTTAGCTTTGGTGTGTG
CGTTTGTTCCGGCTTTCTCAGCCGAAGAAGCGGAAGCAAATTTATTATGGAAAACTTGTC
TTGTTAAAATTACTCCTAAGTGTGCGTTAGATATAATCGCTGCTGTCTTTGAAAATGGAA
CAATGCCTGATCCTTGTTGCAACGATCTCGTCAAAGAAGGAAAAGTGTGTCACGATACGC
TTATTAAATATATTGCTGATAAACCCATGTTAATTGCCCACGAAACTGAATACTTGAAGA
AGAGTGATGACTTGTGGAAACATTGTTTCTCAATATCCGAAAGTGCTTGAAATATGTAAT
ATTTTTTAATGTTTTGATCAATAAATTGG
>AT3G06175-AT3G06185.1
ACCCTACTTGTGGTCTCTGTGTATAACGAGTAAATCCTAGCCTCGGAGATCCAAAACCCG
ATCCTGGAGAATGATTACCAAACCCAATGCTCGGAGATCCTACTTGTGATCTTCGAGATG
CTCGTTGCTCAACATTTATCGGTGCAAGAAAGTGTCGAAAACCTGTAGTAGATGGGTCAA
TACGAATACTTGGAGTTCTTTGGCTTGTATTTGCAGACATACTACAAGCAGATGATGGAC
CAGATGATGGATCAGATGATCGAGGCGTACAAGACCCACTCGGTGGACGAGTAATTCCTA
CATTTTCACCTTGGCTTGTAAATCCTGTTAGAGACTCCAATAATCATATCCTATCCTCAT
TGGTCTGAAACCGACTTTAAGACATCCAATAATTACGCCAAAATAGATCAGTTTTCAGAA
GTTGGAGGCATTGAACGTAGAAATCATTGTATCTTCGAATCTCCAATGATTCAAGAATAT
CGACCGCCCTTTCAAACTCGGTAAAATCTTCGCGGTCAAAAGCACCAGGACGTAGTCGTT
CAAAAGATTCCCTTTGAAAGTCTCTTATGGAAGACATTGTCTCTTGAATGGTCGATTCAA
AAAATTTTCTTCTACGTGGTACCCATGATCCGCTAGACTCTCTTGATCCATTCTTTCGAC
TAGCCGATGGATCAACTCTTGAATGTTGTCGATCGTGTGAATTCATATGATGGTTGTGAA
TCATTATAAATGATCACACGATACATCTTCTTGGTTTGTTGAGTTTCTTGAACTTCATTA
GGCTCACAATCGTCGTCGTTATCACCATCATGTGAATTGTCATTTCTGATTTCCGCTTTT
CTTTGCCGCACAGACTATTGACGTTGAGAACCCACATCTAAGACTGCAAAGCAATGAGAC
GTGATATCCCAATCTTTTGGAGGTTCGCGGTTCAAGCGTGCTAGTTTCGCAAACTCCTAA
GATTAAAAAGTTAAT
>AT3G06185.1
TCGTCGTTATCACCATCATGTGAATTGTCATTTCTGATTTCCGCTTTTCTTTGCCGCACA
GACTATTGACGTTGAGAACCCACATCTAAGACTGCAAAGCAATGAGACGTGATATCCCAA
TCTTTTGGAGGTTCGCGGTTCAAGCGTGCTAGTTTCGCAAACTCCTAAGATTAAAAAGTT
AATGTAAGAAAATTATCTATAATTTTTGTAATAATTAAATTGATGAAATTAGGGACCTGT
TTCACGATTATCCCACCATGCTTCGTCAGCCT
>AT3G31005-AT3G31023.1
GATGGTGTCCCAGAAACAGGAGTATCATTAGCATTTACAGTGCGTATGTTAGATGTCGGG
CCTGCGATTGCTTCTAAGAAGTTCCAAGTGGATAATGTAATAAAGGTTCGTCCATTTGCA
GGATGGCCGGGAACACGAGCCAAAGTTGTAGTCCTTGATGACAAAAGCGGCCAGCAAAAT
GTGCTAGAGCTTAAAATTATGTCCACTGAGTATGCAAAGATTTGGAAATCCAGGATGGTA
AACAAGACTATGTAACATTCAAGAAAGGTTCACTAATATTTCCCTGCAGAGGAGGTACAG
CTTTAGAGGTACTAGAAGTCCAGCTTGCTGGTAAGAAAGCCATCAATGCAGCTGCTTTTT
GGAATGGCTTGAGAGGTCAAAAGCTGAAGAAGATATGA
>AT3G00630-AT3G06245.1
GAAAAAACAAAAAGAGAGATGAGAGCAGCTTCTTCTTCACCACTAATCTCGTTCTTCCTC
CTCCTCGTCGTTCCATCTTCATCCTTCTTCAGATAAAATGGGTGCAGGACAATGTTGAAT
ACCATAGAATCAGAGCATTTGACAGCTTAAGTTTCTCGAGCATGAATTCATTGCTGATTA
CTACTAAACCATCGACAGTTTGTCAAATATTATGAAAGCTCAGGCTTCTGGTATAGTGGT
AGTATGTCGTCGATGTGTACATGAAGTCTCTTAAAGCCTTATGTCACCAATTAGGCAAGA
CTTTGTTTGGCTATCATGAAGCTGTGAGATGCAAGTGTCTGCTGCACAATCGAGAGAATG
ATTGACAGTAGCTTGATCTGTAGATAAATGACTTGTTCTAGACAAATATGGATGGAACAG
ACAGTGACTAAGAAGATTTCAATCCCAATGATACATTATTCTAGCAAAAACGTCTGAAGT
ATCACAGTGAAATAATCTGCGATACTGCACCTTTAAATGCGAACAAAGACAATTCAATTG
ACTCGAGAACAGGTACCTGATATCTGTTGTTCCCTGACGTTAAAATTCGCAACTCGTTGA
CAACCAAATCAATTCTCATTTATATAAGGTTA
>AT3G06245.1
CTTCTTCTTCACCACTAATCTCGTTCTTCCTCCTCCTCGTCGTTCCATCTTCATCCTTCT
TCAGATAAAATGGGTGCAGGACAATGTTGAATACCATAGAATCAGAGCATTTGACAGCTT
AAGTTTCTCGAGCATGAATTCATTGCTGATTACTACTAAACCATCGACAGTTTGTCAAAT
ATTATGAAAGCTCAGGTAATTTTAATATTC
>AT3G06345.1
TCTCGCGCTTGTACGGCTTT
>AT3G44955.1
GCGTCTGTAGTCCAACGGTTAGGATAATTGCCTTCCAAGCAATAGACCCGGGTTCGACTC
CCGGCAGACGCA
>AT3G45180.1
ATGATAGAGGTGGTGCTTAATGATCGGCTTGGGAAGAAGGTGAGAGTGAAGTGCAACGAG
GAAGACACCATCGGAGATCTCAAGAAGCTTGTGGCGGCCCAAACTGGAACCCGACCCGAA
AAGATTCGGATCCAAAAATGGTACAACATCTACAAGGATCATATCCCTCTCAAGGACTAC
GAAATCCATGACGGCATGGGTCTCGAGCTCTACTACAACTAAATCCTCTGGCAAGTGTGA
AGGAGATTTCACACGATGTACAATTATATCAATTCGCGAGGATTCTACGCAGAAAAGATA
TTGAAGTGTTCATCAAGAGCATGGAGAAGAAAAAGGAGAAGGAGGTGTCGTCTGTCGTGG
ATCTAATGAGAGTCGAAAGGAATTGTCCGTGATAAAATCGTTTATATAACAGTTCTCATA
ATTTGCAATATATAATAAATTTAGATGGTAAAAAAAAAAAAACTCATTTACATAAAATAT
CATGTTTTATCTATACACTTATAAAAGAAAAACAAAG
>AT3G45253.1
ATGGGCGAGTCTAGGGTTTCGAGCGCAGGGGAGCGGGATGCTACCATGGTGGATATTGGT
GTGAAGTCTCGTCCACCGGGAGCACCACCAGATGATCCGGGAGTATGGGTGCAGAAAGTT
AAGGGGACTAGTGTGGGAGGAGTCCCGATCCCAGAAGAAGTCATCTCAGAGGAGTTTGTT
GCAGAGAGACTACGGGTGGAGTTTCCTAATGGTGAGGATGGTGAGCCGGTCATTACGATT
GGTCAAGAAGTGGTGGATGCGATGAATGGTCTGTGGAAAAGGTGTATGGTAGTGAAAGTG
TTGGGTCGTCATATTTCGTTGCCGGTGTTGAATCGAAAGTTAAGAGAATTGTGGAAGCCT
TGCGGTGCAATGTACGTCATGGATCTTCCACGACAATTTTTCATGATTCGTTTTGAGATG
GAAGAGGAGTATCTGGCAGCGCTTACTGGGGGCCCGTGGAAGGCGTTTGGGAACTATCTC
ATCGCACAAGCTTGGTCGCCTGATTTTGATCCCTTGCGGGATGAGATTGTTACGACGCCG
GTGTGGGTGCGGATTTCAAACTTTCCATGGAATCTGTATCATAAGTACATCCTACTAGGG
ATTGCTAATAGCTTGGGGAAACCTATTAAGGTGGACTTAAACACACTCAGTTTTGAAAGG
GGACGTTTTGCCAGGATTTGTGTAGAAGTAAATCTGCAGAAACCTCTTAAAGGAACAGTG
GTGGTTAACGGGGAGAGATTCTATGTCTCATACGAGGGGTTAGCGAACATCTGCTCACAG
TGTGGTATGTATGGGCACCTTGTTCATAAGTGTCCTAGGGGGGTCTCGCATGGAATAGGG
GAGGAGAGCATGAGTGTGGAAGTGACCAAAAATGTTCAGAATCCGGTTGTTCCTACACAT
GATGGGGATGGATTCACCCCGGTAAGACAAAGGAAGACGGTGGCTCAGGTTAACCGGAAT
GTGAATGCACAAGGTGGGGCTAGAGTTAATGTGAATCGCAAATCAAGGGATCATGTGAGG
AAAAAAGGAAATGAGTTGGTTGTGACGTCGAACTCATTTGGTAAGTTGGGAGAGGATGTG
GAAACAGAGGGGAGAAGGAAAGAAATTATTGGTGTTACGGATAATAAGGAGAATGAATAT
CCCATGAATTCAGTGGTCCAAGATAGGAGTGGGGAGCAAGTTAAGGTTACCAAATTTGTC
GCTACAACGGAGGGAAAAGGGAAAGGAGTAATTAGAGAAGGGCTACGGGATAGGCGGGCC
TGGAGTCATAAAGCCCATGAGAGTAATGAGCTTTCGGCCAACGGTAAACGTGTGAGGATA
GAAGAGATAAGTCTGGGTCGACCAGGAGGGTCATTCTTCAATGGAGTTGACGGAGAACCT
GGACATGAGAAACCCGATTTGGTCGGCATGGAAGTGGCGGAGGAGATTAGGCCGAGTTTG
GAGGATAATGTAGTGGTTGTGGCGGGAGGGACTCAGGGGGCCGCGCCAGCGTTATCGACG
GAGCTCACTCTTCTGTGACGGGTTGCCCCGGTTATTCTTTTTCTTTATCGATTATTAATG
ATGAATTGCATTATGTGGAATTGCCGGGGGGCGAATAAACCTAACTTTCGAAGATCAGTT
TGTTATCTTTTGAAGAAATACAAGACAGATTTGTTGGCGGTGTTTGAGACGCACGCAGGA
GGGGCGAGAGCAGATCGGATTTGTCATGGTTTGGGGTTTGAAAATAGTTTCAGAATCGAC
GCAGTTGGCCAGAGGGGTGGCATTTGGGTACTATGGAGGTCGGAAATTGGGAAAGTTGAG
ATTAAGGAGTCTTCAGAGCAGTTCGTCTATGCGCGTATAGAGAATGAGTTCGAGATACTT
AATTTGATAGTTGTGTACGCTGCTCCTACGGTTAGCCGAAGGAGTGGTTTGTGGGAGAAG
CTTCGTGAAGTAATCAGGGGAATAGATGGACCAGTGGTGATAGGTGGAGATTTCAACACA
ATAGTCCGACTTGATGAAAGAACGGGCGGTAATGGTTGTTTGTCCCCGGATTCTGTAGCA
TTTGGAGATTGGATAAACGAGTTGTCCCTGATAGATATGGGATTTAAAGGAAATCGATTC
ACATGGAAGAGAGGGAAATCCCAACAGTTTTACATTGCTAAAAGATTGGATCGGATTCTA
TGTTGTGCTCACTTTAGGCTGAAATGGCAGGAGGCTACGGTGACACATCTCCCTTGTTTG
GCTTCTTATCATGCTCCCCTGTATCTTCAGTTGCTGCCGAAGACGGGATGTGATCCTTCT
AGAAGACCTTTTCGTTTCGAAGCGGCTTGGTTACAACATGAGGGTTTCAAAGAGTTGCTT
TTGACATCTTGGGATAGAGAGCTGAGAACTCAAGAAGCGTTGAATAAACTGAGAATTACT
CTTTAAAGATGGAATAAAGAGGTTTTTGGGGATATCCATTTGAAGAAGGAGAAGCTACTG
AAGCATATAACCATCATCCAGGATTTGCTGGAACAAGCGCAAACTGATGATCTGTTGAAG
CAAGAAGCTGAGTTAATTAAGGAGCTAGACATGGTGCTTGAGCAAGAGGAGATGTTGTGG
TATCAAAAGTCACGTGAGAAGTGGGTGGTTCATGGTGACAAGAACACGAGCTTCTTTCAT
ACCTTTGCTATCATTCAACGCAGGAGAAATCGAATTGATATGTTAAAGGACGAAGAGGAT
AGATGGGTTGTGGATAAGGCGGAACTGGAGAAGTTAGCTCTTGAATACTATAGACGACTC
TATTCGCTGGATGATGTGGATCCGGTTGTTGACAGATTGCCAAAAGAAGGGTTTGCGAGG
CTATCTACTACTGATCATGTTAATCTGAACAAGCAGTTCTCTGTGGGAGAGGTAGAACAG
GTGCTGCGTAGTATGGGTAAATTCAAGGCCCCAGGTCCTGATGGTTATCAGCCAATTTTC
TATCAAACTTGCTGGGATGTCGTAGGAGAGTTGGTGAGTAAGTTTGCTCTGGATTTTTTT
GAAACAGGACAGCTACCTGCTAAGGCTAATGATGTGATTGTGGTGCTCATAGCAAAGGTC
TTGAAACCAGAAAAAATCACTCAGTTTCGGCCTATAAGTTTGTGTAATGTGCTTTTCAAA
ATCATTACTAAGACAATGGTGGGGAGGTTGAAAGGAGTTATTTCAAAACTAGTAGGGCCA
GCTCAATCAAGCTTTATTCCCGGAAGGTTGAGCACAGATAACATTGTGGTTGTTCAAGAG
GCAGTCCATTCAATGCAACGAAAGAAGGGCAGGAAGGGATGGATGCTTCTTAAACTTGAC
CTAGAGAAAGCCTATGACAGAATTCGTTGGGATTTCTTAGAGGATACGTTATTGGCGGCT
GGTTTATCCGGAGATTGGGTGAATTGGATTATGCAGTGTGTGTCTGGTCCTTCTATGAGT
TTGCTATGGAATGGTGAGAAGACTGAATCTTTCACGCCGTTAAGAGGACTTCGACAAGGG
GATCCTTTATCACCGTATCTCTTTGTTTTGTGCATGGAGAGACTATGTCACTTGATTGAC
AATGCGGTGATGGAGAAAAAATGGAAGCCGATCAGCCTGTCTCAAGGCGGACCGAAGCTC
TCTCACATTTGCTTTGCTGATGACCTTATTTTGCTAGCAGAGGCGTCAGTAGCTCAAATC
AGGATTATCCGAGGGGTGTTGGAAAGATTCTGTTTGGCGTCAGGCCAAAAAGTCAGCTTA
GAGAAATCGAAAATCTTCTTTTCTAGGAACGTGTCTCGGGATCTAGAAGGTTTGATATCT
ACAGAGAGTGGGATAAAATCGACACGGGATCTAGGTAAATATCTTGGGATGCCGGTCCTT
CAGAAACGGATAAATAAAGACACGTTCAAAGAGGTGCTTGAGAGAGTATCGTCGAAGTTG
GCAGGTTGGAAAGGTGGGAGTTTAAGCTTCGCAGGAAGACTTACTCTTACTAAGGCGGTG
CTAAATTCAATTTCCGTTCATTCTATGAGTACAATTAAGTTGGTGATGGGAGATCTATAA
GATTCTGGACAGATAAGTGGTTGTCGAGTAAATCTTTGATTGATGACGTTGTGGGTGCAT
TACCGTTGGGTTTTGAGCAACTCTTTGTACGGGATCTGTGGCGGGAAGAGGCAGGCTGGG
ATCTGACAAGAATAGCTCTGTGGGTTTCAGAGGAAAAAAGGATGGAACTGGCAGCAATCG
TAGTTGATAACTTCACAGGGGCACGTGATAGACTTTCATGGGGTGAGAGTCCAGATGGCA
AGTTCACAGTCTCTTCTGCGTATTCGTTTGTGACGCAAGACTTATGCCCGCGGCAGGACA
TGGAGAGTTTCTATCGCCGGGTGTGGAAAGTGGTCGCTCCGGAACGGGTTAGGACTTTCT
TGTGGATGGTGAGCAAGCAGATAATTATGACTAATTCGGAGAGAGCACGAAGACACATCT
GTGATTCAGATATTTGTACGGTTTGCAAAGGTGGGATAGAGACCATCATTCATGTGCTTC
GGGATTGTCCGGCGATGTCGGGAATTTGGCAACGGATTGTCCCTCCGCAGAGACGTCACA
AGTTCTTTACTCAGACTTTGCTGGAATGGATTTATGCTAATCTGCGGGAAGGGATCGTCA
TTGATGGGATCTCTTGGGCCACAACCTTCGCTATGGCTTTATGGTGGGGTTGGAAATGGC
GTTGTTGTAACGTGTTTGGGGAGAACAGAGTTTGCCGAGATCGTGTCAAATTTGTTAAGG
ACATTGCGGCAGAGGTTACTAAGGCGAATGTGGCTTTTGGAGGGAGAGCTATCGCAGGGG
CCAGAGTGGAGAGAATGATAAGGTGGAAAGAACCAAGTGTGGGTTGGTTCAAACTAAATA
CTGATGGCGCTTCGAGGGGGAACCCGGGTCCGGCAACAGCGGGTGGTGTCTTGAGGGATG
AGAATGGTATTTGGTGTGGTGGCTTTGCGTTGAACATAGGGCGTTGTTCAGCACCGTTAG
CGGGGTTGTGGGGAGTTACTACGGGCTGTATATGGCATGGGAGCGGAAGCTTACATGTAT
AGAGCTTGAAGTAGATTCAGAAGTTGTGGTGGGGTTTCTAAAGACAGGGATTGGGGCGGC
CCATCCGTTGTCTTTCCTGGTACGCATGTGCCATGGCTTTCTCGTAAGGGACTGGATTGT
CCGTATTTCTCATGTGTATAGGGAAGCTAATCGTCTTGTAGATGGGTTGGCTAACTATGC
GTTTTCTTTACCGTTAGGTTTTCATGTTTTTGATGTTTTACCGAGCTCTTTAGTCTCGGT
GTTTAGAGAGGATGAGTCTGGAACAGAGTGTCCAAGACAAGTTCGGTTGTAA
>AT3G07095-AT3G45253.2
ATGTGTATAGGGAAGCTAATC
>AT3G45935.1
GGTTTCGTGGTGTAGTTGGTTATCACGTCAGTCTAACACACTGAAGGTCTCCGGTTCGAA
CCCGGGCGAAGCCA
>AT3G45965.1
GGTTTCGTGGTGTAGTTGGTTATCACGTCAGTCTAACACACTGAAGGTCTCCGGTTCGAA
CCCGGGCGAAGCCA
>AT3G46585.1
GCGTCTGTAGTCCAACGGTTAGGATAATTGCCTTCCAAGCAATAGACCCGGGTTCGACTC
CCGGCAGACGCA
>AT3G46614.1
ATTAATTTTTTTTTGGTCACATTGAATCTAAGTAGTTATGCTACTCTAAAAATGAAATCC
AAGCCACACAAGCTCAAACGGTGTCATACAAAAATAAATATATTTACTTAGATATGTTTC
ATCATGTGATTTCATGTGAAGGGATACTTAGTGATACTTCAAACTTAAAGAAAAACACAA
GTTTCAAGATTAACAGAAACAACAAGAGCAAAGCAGTCGAATCCCAGCTTGGATCCAACT
CAATAAATTCCAATAAGTTTCTTAATTAGCATTATTTATGTGGTTTATTTATAGTCTTAT
ATGCTTAGTAACTGCTATTAGAATGGTTTTGTATCAAGATGGAGAACTCTTAAGATGAAA
ATAGCTAAACTTAGGAAAGTGATTCAATTGCCTCGTAAAAACGAAGGATCAGATAGACGA
TTCTTAAGCGGAAAAGAACCAACTTTAAGAAAGCCATCCAGTCTCCTCGAAAGAAGAAGG
GCCAGATCTTGATTTCCATGGTACAATACTAACGAAATCAGGGATCAGATTCTTCTTCTT
GGAAAGTCTCGTGCATATGAGACAACAAATATATTCTTCAGTGCTAAGCATGTTCCGTGA
AGATTTAAAGAACAAGAGATGAAAACCAGTCAGCCTCTAGAGTGGATCCTTATTCTGTAA
AGAACAAAGGTCCTTGCCAAGAGCAAATGAGAGACGATTTTGCAGCAAGAGCATATGAGA
GGTCAGGTAAAGTAAAGTTTCCTCTATTCTCATGTGTATATACTCAATTCTCATGTATTC
TTCCCTACATGTTATTTGCATTTGATGAGCCTTGGTGGCTTGGCTTGTTTTGGTTCCTCA
AACTATCTAGAAACACACAACTTTACGAATACATATACATGCAATCACCTAAACTCAAAA
CACACCGAAAGACAACAAAATTCAAACATAAACACGTGAAACTGAAACACGATGCAAAAA
AAAACACGTCACGCAGATAAACTCAAAGCACCCTCGAACACAACACAACATAACACAATA
ATAAAATTCAACACAATACTAGACACAGGAAAAAAAAAATTCAATCTTTCTTTATTGGCA
AGAACAATGCCATTATGTTGCCAAGTCAATATCTTGTG
>AT3G07475-AT3G46614.2
CAAGAGATGAAAACCAGTCAGCCTCTGTAAGATTCTTACCATATATTTTCTTTGCATTGA
TTTTGTAGTTTTTATATATTGTTTGTATGTTGTGTTAGGATCCTGCTTTGCTCTGCACAT
AATGTTTGCTAACAAAATGCTTTGAATTCTAGAGAGTGGATCCTTATTCTGTAAAGAACA
AAGGTCCTTGCCAAGAGCAAATGAGAGACGATTTTGCAGCAAGAGCATATGAGAGGTCAG
GTAAAGTAAAGTTTCCTCTATTCTCATGTGTATATACTCAATTCTCATGTATTCTTCCCT
ACATGTTATTTGCATTTGATGAGCCTTGGTGGCTTGGCTTGTTTT
>AT3G07685.1
GAAATCGGAGAGGAAATTCGCC
>AT3G07755.1
AGATGTGGAGATCGTGGGGATG
>AT3G48130-AT3G48131.2
GTTTTCTCTTTTCTGCTAGCTCCTGAGATCTTGAAGTTCGTTGTGAAGATCGATTTGCTC
TACTTCTTGTTGCCTATCTTGAGTGAAAAAGATGAAGCACTACATGCCTATTGTTCGTGA
GACTCCAACAATGGAGCTCGTAAAGCTCACCGCTGAAATGAAATCCTTTGAGGCGTATAA
CACTCTTCGTGTAGCACGCACAATGAAGAGACATGCAGGTGCTAGAGCGAAGAGGGCTTC
AGAGGCTGAGAACGAAGAGAAGAAGTGAGCGTCGTTTCAATTCTTCTTTATGTAGGAGTG
ACTTTTATCTTTAACATGGTTTGGGATTTGATCTTATGTATCC
>AT3G48275.1
GCCCTTATAGCTCAGTGGTAGAGCGTCAGTCTTGTAAACTGAAGGTCCGTAGTTCGATCC
TGCGTGAGGGCA
>AT3G48515.1
CCGACCTTAGCTCAGTTGGTAGAGCGGAAGACTGTAGAATCTTTAGGTCGCTGGTTCGAT
TCCGGCAGGTCGGA
>AT3G48630.1
ATGTACTTCCCAAATAATATAGTAGGATGTATAATGTTGGCACTCGCGGGTCGGAAATAC
GCAGCGAGGTCGATCCGGCTTTTATTGCTAACAGCACGTTTATCGTAACCAGTTTTACTT
GGGTGATGGAGTTTCAGAAAGGTAGGCTTCAGAATCTGTATTGGAAGAGAGACGTGTGTG
CAAAGGCCGGGGAGGTTCAGTGGGCTGTAGTCTTGGGATTCAGCTGGCGTTTTCCGGCAC
TGATAAGCACTTGGCGGTTCTCAACTCGTGGTATGAAGTTGATAATCTTAAGCAGTATTC
TCTTTATGGTTTGTATTCAAACCTCAAGAGCTCACTTACAAATCAGCTCAATAATTTCTT
CTGAGCTTCTTGTGGAGTTGTATTTGTTTGTTTGCTTGTATCACGTAAGTTAATCTCTTT
G
>AT3G48745.1
GGTTCTATGGTGTAGTGGTTAGCACTCTGGACTTTGAATCCAGCGACCTGGGTTCGACTC
CCGGTAGGACCT
>AT3G49925.1
GGTTTCGTGGTGTAGTTGGTTATCACGTCAGTCTAACACACTGAAGGTCTCCGGTTCGAA
CCCGGGCGAAGCCA
>AT3G50505.1
TCCGTTATCGTCCAGCGGTTAGGATATCTGGCTTTCACCCAGGAGACCCGGGTTCGATTC
CCGGTAACGGAG
>AT3G08150.1
AGATGTGGAGATCGTGGGGATG
>AT3G50895.1
GCTGGAATAGCTCAGTTGGTTAGAGCGTGTGGCTGTTAACCACAAGGTCGGAGGTTCGAC
CCCTCCTTCTAGCG
>AT3G51265.1
GTCGTTGTAGTATAGTGGTAAGTATTCCCGCCTGTCACGCGGGTGACCCGGGTTCGATCC
CCGGCAACGGCG
>AT3G08190-AT3G08195.1
ATGCATGAATCGATCTTGGGTGTTATTTAAATATAAATGTTCATCGTGGTCGTAGGTGCA
GCCGATAGAAGGTGGAACCATAGAGTCAATGTGGTACGTAGGGTCTCCACCAAGGAGAAC
CGGAAATCCTCTTGTACACGACCTTCATTTCATTCACTGCCTCCATCTTCTCCCCAATTT
CTCAAGAACGAAGGCTTGATCATCACATCTTCTTAGACTAGCTACGTACCTCGTCTATAC
ATATATATGAATGCATAGTAATTGCTTTTCAAACATTTTTTATTTTTAAAAGTTTTTCTC
CAAGATATTCGTCTAATCTTCACATCTTGTACATGACTTGTGTTTCCTTTTATCT
>AT3G08195.1
AAACTTTGGCTTCACTCATCACTACACAATCCTTCAGTTTCTTCTTAAACGAACGATACA
TATTGTATATATAGATTTCAAACTAATTAATTACTACATTTCAGACTCCAGTTAACAAAG
GATCAACATTTAAATAACTACATTGTTCTTTTGGATCGGATTAAGGGAATATAGAAAAGA
TGCAACATCATTCGGAAGTGAAGCAGCCTCTTTGCCCTAAGCCACGCCGTGTGTGTCATT
CTCTTCCTGATTTCATCAAACCTCTCTCGTGTTCCTTACACTCCTCCACCTGCCAACAAA
GTAAGGAGGGAAGAAGCGACGTTCTCAGCATTATCGATAAGCCGATAGAAGGTGGAACCA
TAGAGTCAATGTGGTACGTAGGGTCTCCACCAAGGAGAACCGGAAATCCTCTTGTACACG
ACCTTCATTTCATTCACTGCCTCCATCTTCTCCCCAATTTCTCAAGAACGAAGGCTTGAT
CATCACATCTTCTTAGACTAGCTACGTACCTCGTCTATA
>AT3G51800.2
CACACATAGCGAAAACCCTAGTACCTTTATTTGAGCCAACACTTTCATTTCTCTCCTTCT
CCACCAGTTTTCCCCCAATCGCTCCTCCTTAAACCCTAACATTTTTGCTTCCCCTGTTTC
GATTCTCGAGAGTTATCAGAGATGAGTTCGGACGATGAGAGAGACGAGAAGGAGCTGAGT
CTTACCTCTCCTGAAGTCGTCACCAAGTACAAGAGCGCCGCTGAGATCGTTAACAAGGCG
TTACAGGTTGTTTTAGCTGAATGCAAACCAAAAGCTAAGATTGTTGATATCTGTGAGAAA
GGAGACTCTTTTATTAAAGAGCAAACAGCAAGCATGTACAAGAATTCTAAGAAGAAGATT
GAGAGAGGTGTTGCGTTCCCTACATGCATTTCTGTGAACAACACTGTTGGTCATTTTTCA
CCGCTTGCTAGTGATGAGTCTGTGTTGGAAGATGGTGACATGGTTAAAATCGATATGGGA
TGTCATATTGATGGGTTCATTGCCCTTGTTGGTCACACACATGTTCTTCAAGAAGGGCCT
CTTAGTGGGCGTAAGGCTGATGTTATCGCTGCCGCAAATACTGCAGCTGATGTTGCTCTA
AGGCTCGTACGTCCTGGAAAAAAGAACACTGATGTAACTGAAGCTATTCAGAAGGTAGCT
GCAGCTTATGACTGCAAAATTGTTGAAGGTGTTCTTTCCCACCAGCTGAAACAGCATGTG
ATAGATGGAAACAAGGTTGTGCTTAGTGTATCCAGCCCTGAAACAACTGTTGACGAAGTG
GAATTTGAAGAGAATGAAGTCTATGCAATAGATATTGTGGCAAGTACTGGTGATGGCAAG
CCAAAGCTATTAGACGAGAAGCAAACAACTATTTACAAGAAAGATGAAAGTGTTAACTAT
CAGTTGAAGATGAAGGCCTCCAGATTCATAATCAGCGAAATTAAACAGAACTTCCCCCGT
ATGCCATTCACTGCAAGGTCACTGGAGGAGAAAAGGGCACGGCTTGGACTTGTGGAGTGT
GTGAACCATGGTCATTTGCAACCATATCCTGTTCTTTACGAGAAGCCTGGCTCATGTCGT
TTTGGTTTTCTACCAGGGGATTTTGTTGCTCAGATTAAGTTCACAGTTTTGCTGATGCCA
AATGGATCAGATAGGATCACTTCACATACACTTCAGGAACTTCCTAAAAAGACCATCGAA
GACCCTGAGATCAAAGGGTGGTTAGCTTTGGGCATCAAGAAGAAGAAAGGTGGTGGAAAG
AAGAAGAAAGCCCAAAAGGCGGGAGAGAAAGGAGAGGCTTCAACAGAGGCTGAGCCAATG
GACGCAAGTAGTAATGCTCAAGAATGAGTAGGAAGATTTGTCTTTGTTTCTTTTAAAGAA
TTTTTGAAACTTGAGGTACCTCTTTCGTTGTATGTTTGGGTTTCAAGAGAGTCTCTTCTT
AAACAAAAAAAAACAAACAATAGTTTACCACCTTTGTGCATATTTTTGCACAAAGCACTT
TTCATCATCATTTCTTTGCTTGTCCTAATCTTATCTCATTCTCTAATCAAAAATACTTAT
CTGGTTTCAGGCTATAACAAT
>AT3G52072-AT3G52075.8
CTCCTAGTGAACAACAAAGACGCAGCTCAAGCCTCAAGGCTTAAATAACAGAATTTATTT
ATAGGGGCTTGTTTTGACTTAAGTGAAAAGTTGAAGTCCTTTTTTGATATTTTACCAAAA
TCATCAGATCTCTCGATGGTCGTGAGTGACTTCGAAGACGACGACGACGAGTCACACTTC
CCCTGAGCTTCTCGCTTCTCATACTCTTTCAAATTCTGGGGCCAATGATTTAAACAGACA
TTGATTTTGGAACTCCGTGGTTCAATGCACGGCCAAGTTTATTAGAAACACTTTGGTTTG
CTGGAGCTGAAACCGAATCAGTCAAGGATGGTGAGTTCCATTTTTGCATTGTGAGCCTTC
TCAAAATGAGATACAAGTAATGGCCGGTTTAGCTATTGGTGTTTCCAGCATCAAGTCTGG
TGAACGTGCGCTCTTGCATGTTTGCTGGGAATTTAGCATATAGGAGAGATGGAAACTCTT
CTTTTTCCCAATGTTCCATCTATAGCGGAATTGTTAGATGACGCTGAAGTTGTTGGATTT
GATGAAACAAAGGAGGAACGTTTTTTCTTTAAGATCATTTGCTGATTCTTGTTTCCTTAC
CTGAACACTCCACAACCAAGCTTTTATCCCAAGCTCTTTGCTTATAGCTGACTTAGAGGT
TGGATTGTACAGGGAAAAGCTCGCAGTGATATGACTATGGAGGAAAGGTTTGGTGCAGCA
CACAGAAGGAAAATGGATGGGGCTCTCTGTTTAAGGAGGATAAATTGGAGGAGGCCAATA
CGAAATGGTTAGGAATCTCTCTTTCTTTCTAACAATTACGGTCAAAGTTTTGGTTTTCAA
GGCATACTCAGCGACTCTGCCCGAGGCTCTTGCATCTCCTTTCGGCTCTAAAACAAAGAG
CCTTAACTGGTTGATAGTGTTATCGCAATGGTTGGTTTGCCTTTTCTGCCGGAGTTAAAG
CAGATAAAGAGAATTTACAAGGAGGAGCTAGCTTAGCTACTACCATGAAGATTTGGGGAA
GCTGAGATGTTGCCAGGAGAAGTAAGCACAAACCAATAGTTGAGAGATATAAACATAAAC
AGCAAAAGAGAGACTCATAAGCATCAGGTCCTTGACGTCTCCTTTCTTCTTCTCTGGCTT
CAGATTCTTCCCAATCTTCCCAGCCTCTGAAATCATCCTTCTCAATGTTCTCTGGATCAC
TCCTTCATTCTCTTCTGGTAATTTCTGCTTCCGACAAGACATCACTCTCATAGATCTAAC
TCCGTGTCTGCTTGAGGCTTGTCTCTTTGTACGGTGGTTAGTGCAGAGTGGGTGGTAGTA
GAAGGTGGTGGAGAGAGCCGCCATGAGAAGATGAATAGAATAATTGAAGAAAGTTTTTTG
TTTTGGGAATCAAAAGTGAGCAGGAAAATATCAGAATCTTGATAGCTTAACGACAAAAAT
GATTTGAAAAATGGGTGGATAGATCTCATCTAACACACACACATGTAGTCACAAGGTACA
CGCCAATGCAAAACCAAATTGGCCGAATTTCTATTCGGTTCGTTTCAACTAATTCGGTTT
GTTTCGATTTCTAAACCGAAAACCCAAATTTTTTGATCCAAACCGATTCTGAATGGCCAG
GTAATCAGGTATAGTCGGAAGCATCTACAAATTCACAACAACAACACATTATGTCTGACT
GGTGAGATAAATGATGACTGAGTGGATAAGCAAAGAATAAAATAATGTCATAAAGTCAAC
AACATGTCTCTGTGACTCTATCTCTATCCTATTATTAGATTTAATCAGATAACTTTAAAA
TCTGGTTGCTGAAAAAACCGTATCTCATTATTATATAAATAGAGAGAGAACAGCCCCACG
TAAACAAATAGCGATAGAGCAACTGTGTCGATTGTCCCAAATAATTTTAAAAATAATTTC
ACGTGTCCCCATTTTGCTGACGTCATTATTCCCCTTTTTCCTTTTTATTGTCACATCAGA
ATTTTTTCTAACTCATTCATTTCAATCAATCTTCTTCTTCTTCTTCTTCTTCTTC
>AT3G52072-AT3G52075.10
AAGAAATTGAGTTTTCCTTTCTTTCTTTTGTTGCTTTAAAGCTGATTCATGCATGTTTAT
GTTAGTATACAGAGCTTTAAACAAGATTAAAAACTAAGGAGTGAAATGTCCTCTATGAAC
AGAGATACAAGTAATGGCCGGTTTAGCTATTGGTGTTTCCAGCATCAAGTCTGGTGAACG
TGCGCTCTTGCATGTTTGCTGGGAATTTAGCATATAGGAGAGATGGAAACTCTTCTTTTT
CCCAATGTTCCATCTATAGCGGAATTGTTAGATGACGCTGAAGTTGTTGGATTTGATGAA
ACAAAGGAGGAACGTTTTTTCTTTAAGATCATTTGCTGATTCTTGTTTCCTTACCTGAAC
ACTCCACAACCAAGCTTTTATCCCAAGCTCTTTGCTTATAGCTGACTTAGAGGTTGGATT
GTACAGGGAAAAGCTCGCAGTGATATGACTATGGAGGAAAGGTTTGGTGCAGCACACAGA
AGGAAAATGGATGGGGCTCTCTGTTTAAGGAGGATAAATTGGAGGAGGCCAATACGAAAT
GGTTAGGAATCTCTCTTTCTTTCTAACAATTACGGTCAAAGTTTTGGTTTTCAAGGCATA
CTCAGCGACTCTGCCCGAGGCTCTTGCATCTCCTTTCGGCTCTAAAACAAAGAGCCTTAA
CTGGTTGATAGTGTTATCGCAATGGTTGGTTTGCCTTTTCTGCCGGAGTTAAAGCAGATA
AAGAGAATTTACAAGGAGGAGCTAGCTTAGCTACTACCATGAAGATTTGGGGAAGCTGAG
ATGTTGCCAGGAGAAGTAAGCACAAACCAATAGTTGAGAGATATAAACATAAACAGCAAA
AGAGAGACTCATAAGCATCAGGTCCTTGACGTCTCCTTTCTTCTTCTCTGGCTTCAGATT
CTTCCCAATCTTCCCAGCCTCTGAAATCATCCTTCTCAATGTTCTCTGGATCACTCCTTC
ATTCTCTTCTGGTAATTTCTGCTTCCGACAAGACATCACTCTCATAGATCTAACTCCGTG
TCTGCTTGAGGCTTGTCTCTTTGTACGGTGGTTAGTGCAGAGTGGGTGGTAGTAGAAGGT
GGTGGAGAGAGCCGCCATGAGAAGATGAATAGAATAATTGAAGAAAGTTTTTTGTTTTGG
GAATCAAAAGTGAGCAGGAAAATATCAGAATCTTGATAGCTTAACGACAAAAATGATTTG
AAAAATGGGTGGATAGATCTCATCTAACACACACACATGTAGTCACAAGGTAATCAGGTA
TAGTCGGAAGCATCTACAAATTCACAACAACAACACATTATGTCTGACTGGTGAGATAAA
TGATGACTGAGTGGATAAGCAAAGAATAAAATAATGTCATAAAGTCAACAACATGTCTCT
GTGACTCTATCTCTATCCTATTATTAGATTTAATCAGATAACTTTAAAATCTG
>AT3G52072-AT3G52075.11
TTTTTTGATATTTTACCAAAATCATCAGATCTCTCGATGGTCGTGAGTGACTTCGAAGAC
GACGACGACGAGTCACACTTCCCCTGAGCTTCTCGCTTCTCATACTCTTTCAAATTCTGG
GGCCAATGATTTAAACAGACATTGATTTTGGAACTCCGTGGTTCAATGCACGGCCAAGTT
TATTAGAAACACTTTGGTTTGCTGGAGCTGAAACCGAATCAGTCAAGGATGGGAAAAGCT
CGCAGTGATATGACTATGGAGGAAAGGTTTGGTGCAGCACACAGAAGGAAAATGGATGGG
GCTCTCTGTTTAAGGAGGATAAATTGGAGGAGGCCAATACGAAATGGTTAGGAATCTCTC
TTTCTTTCTAACAATTACGGTCAAAGTTTTGGTTTTCAAGGCATACTCAGCGACTCTGCC
CGAGGCTCTTGCATCTCCTTTCGGCTCTAAAACAAAGAGCCTTAACTGGTTGATAGTGTT
ATCGCAATGGTTGGTTTGCCTTTTCTGCCGGAGTTAAAGCAGATAAAGAGGTATGAGAAG
CTTAACAATTCAATTATATAAGACCAAAGTGAAAGATCACAACTCTCAATTCTCCTATGT
CGGAATTGAATTTCTTATCTTATTACTGATTTGTGCAGAATTTACAAGGAGGAGCTAGCT
TAGCTACTACCATGAAGATTTGGGGAAGCTGAGATGTTGCCAGGAGAAGTAAGCACAAAC
CAATAGTTGAGAGATATAAACATAAACAGCAAAAGAGAGACTCATAAGCATCAGGTCCTT
GACGTCTCCTTTCTTCTTCTCTGGCTTCAGATTCTTCCCAATCTTCCCAGCCTCTGAAAT
CATCCTTCTCAATGTTCTCTGGATCACTCCTTCATTCTCTTCTGGTAATTTCTGCTTCCG
ACAAGACATCACTCTCATAGATCTAACTCCGTGTCTGCTTGAGGCTTGTCTCTTTGTACG
GTGGTTAGTGCAGAGTGGGTGGTAGTAGAAGGTGGTGGAGAGAGCCGCCATGAGAAGATG
AATAGAATAATTGAAGAAAGTTTTTTGTTTTGGGAATCAAAAGTGAGCAGGAAAATATCA
GAATCTTGATAGCTTAACGACAAAAATGATTTGAAAAATGGGTGGATAGATCTCATCTAA
CACACACACATGTAGTCACAAGGTAATCAGGTATAGTCGGAAGCATCTACAAATTCACAA
CAACAACACATTATGTCTGACTGGTGAGATAAATGATGACTGAGTGGATAAGCAAAGAAT
AAAATAATGTCATAAAGTCAACAACATGTCTCTGTGACTCTATCTCTATCCTATTATTAG
ATTTAATCAGATAACTTTAAAATCTG
>AT3G52072-AT3G52075.9
TTTTTTGATATTTTACCAAAATCATCAGATCTCTCGATGGTCGTGAGTGACTTCGAAGAC
GACGACGACGAGTCACACTTCCCCTGAGCTTCTCGCTTCTCATACTCTTTCAAATTCTGG
GGCCAATGATTTAAACAGACATTGATTTTGGAACTCCGTGGTTCAATGCACGGCCAAGTT
TATTAGAAACACTTTGGTTTGCTGGAGCTGAAACCGAATCAGTCAAGGATGAGATACAAG
TAATGGCCGGTTTAGCTATTGGTGTTTCCAGCATCAAGTCTGGTGAACGTGCGCTCTTGC
ATGTTTGCTGGGAATTTAGCATATAGGAGAGATGGAAACTCTTCTTTTTCCCAATGTTCC
ATCTATAGCGGAATTGTTAGATGACGCTGAAGTTGTTGGATTTGATGAAACAAAGGAGGA
ACGTTTTTTCTTTAAGATCATTTGCTGATTCTTGTTTCCTTACCTGAACACTCCACAACC
AAGCTTTTATCCCAAGCTCTTTGCTTATAGCTGACTTAGAGGTTGGATTGTACAGGGAAA
AGCTCGCAGTGATATGACTATGGAGGAAAGGTTTGGTGCAGCACACAGAAGGAAAATGGA
TGGGGCTCTCTGTTTAAGGAGGATAAATTGGAGGAGGCCAATACGAAATGGTTAGGAATC
TCTCTTTCTTTCTAACAATTACGGTCAAAGTTTTGGTTTTCAAGGCATACTCAGCGACTC
TGCCCGAGGCTCTTGCATCTCCTTTCGGCTCTAAAACAAAGAGCCTTAACTGGTTGATAG
TGTTATCGCAATGGTTGGTTTGCCTTTTCTGCCGGAGTTAAAGCAGATAAAGAGAATTTA
CAAGGAGGAGCTAGCTTAGCTACTACCATGAAGATTTGGGGAAGCTGAGATGTTGCCAGG
AGAAGTAAGCACAAACCAATAGTTGAGAGATATAAACATAAACAGCAAAAGAGAGACTCA
TAAGCATCAGGTCCTTGACGTCTCCTTTCTTCTTCTCTGGCTTCAGATTCTTCCCAATCT
TCCCAGCCTCTGAAATCATCCTTCTCAATGTTCTCTGGATCACTCCTTCATTCTCTTCTG
GTAATTTCTGCTTCCGACAAGACATCACTCTCATAGATCTAACTCCGTGTCTGCTTGAGG
CTTGTCTCTTTGTACGGTGGTTAGTGCAGAGTGGGTGGTAGTAGAAGGTGGTGGAGAGAG
CCGCCATGAGAAGATGAATAGAATAATTGAAGAAAGTTTTTTGTTTTGGGAATCAAAAGT
GAGCAGGAAAATATCAGAATCTTGATAGCTTAACGACAAAAATGATTTGAAAAATGGGTG
GATAGATCTCATCTAACACACACACATGTAGTCACAAGGTAATCAGGTATAGTCGGAAGC
ATCTACAAATTCACAACAACAACACATTATGTCTGACTGGTGAGATAAATGATGACTGAG
TGGATAAGCAAAGAATAAAATAATGTCATAAAGTCAACAACATGTCTCTGTGACTCTATC
TCTATCCTATTATTAGATTTAATCAGATAACTTTAAAATCTG
>AT3G52072-AT3G52075.12
CCTTTTTTGATATTTTACCAAAATCATCAGATCTCTCGATGGTCGTGAGTGACTTCGAAG
ACGACGACGACGAGTCACACTTCCCCTGAGCTTCTCGCTTCTCATACTCTTTCAAATTCT
GGGGCCAATGATTTAAACAGACATTGATTTTGGAACTCCGTGGTTCAATGCACGGCCAAG
TTTATTAGAAACACTTTGGTTTGCTGGAGCTGAAACCGAATCAGTCAAGGATGGTGAGTT
CCATTTTTGCATTGTGAGCCTTCTCAAAATGAGATACAAGTAATGGCCGGTTTAGCTATT
GGTGTTTCCAGCATCAAGTCTGGTGAACGTGCGCTCTTGCATGTTTGCTGGGAATTTAGC
ATATAGGAGAGATGGAAACTCTTCTTTTTCCCAATGTTCCATCTATAGCGGAATTGTTAG
ATGACGCTGAAGTTGTTGGATTTGATGAAACAAAGGAGGAACGTTTTTTCTTTAAGATCA
TTTGCTGATTCTTGTTTCCTTACCTGAACACTCCACAACCAAGCTTTTATCCCAAGCTCT
TTGCTTATAGCTGACTTAGAGGTTGGATTGTACAGGGAAAAGCTCGCAGTGATATGACTA
TGGAGGAAAGGTTTGGTGCAGCACACAGAAGGAAAATGGATGGGGCTCTCTGTTTAAGGA
GGATAAATTGGAGGAGGCCAATACGAAATGGTTAGGAATCTCTCTTTCTTTCTAACAATT
ACGGTCAAAGTTTTGGTTTTCAAGGCATACTCAGCGACTCTGCCCGAGGCTCTTGCATCT
CCTTTCGGCTCTAAAACAAAGAGCCTTAACTGGTTGATAGTGTTATCGCAATGGTTGGTT
TGCCTTTTCTGCCGGAGTTAAAGCAGATAAAGAGGTATGAGAAGCTTAACAATTCAATTA
TATAAGACCAAAGTGAAAGATCACAACTCTCAATTCTCCTATGTCGGAATTGAATTTCTT
ATCTTATTACTGATTTGTGCAGAATTTACAAGGAGGAGCTAGCTTAGCTACTACCATGAA
GATTTGGGGAAGCTGAGATGTTGCCAGGAGAAGTAAGCACAAACCAATAGTTGAGAGATA
TAAACATAAACAGCAAAAGAGAGACTCATAAGCATCAGGTCCTTGACGTCTCCTTTCTTC
TTCTCTGGCTTCAGATTCTTCCCAATCTTCCCAGCCTCTGAAATCATCCTTCTCAATGTT
CTCTGGATCACTCCTTCATTCTCTTCTGGTAATTTCTGCTTCCGACAAGACATCACTCTC
ATAGATCTAACTCCGTGTCTGCTTGAGGCTTGTCTCTTTGTACGGTGGTTAGTGCAGAGT
GGGTGGTAGTAGAAGGTGGTGGAGAGAGCCGCCATGAGAAGATGAATAGAATAATTGAAG
AAAGTTTTTTGTTTTGGGAATCAAAAGTGAGCAGGAAAATATCAGAATCTTGATAGCTTA
ACGACAAAAATGATTTGAAAAATGGGTGGATAGATCTCATCTAACACACACACATGTAGT
CACAAGGTACACGCCAATGCAAAACCAAATTGGCCGAATTTCTATTCGGTTCG
>AT3G52285.1
GGGCATTTGGTCTAGTGGTATGATTCTCGCTTAGGGTGCGAGAGGTCCCGAGTTCAATTC
TCGGAATGCCCC
>AT3G52565.1
GACAGTTTGGCCGAGTGGTCTAAGGCGCCAGATTTAGGCTCTGGTCCGAAAGGGCGTGGG
TTCAAATCCCACAGCTGTCA
>AT3G52765.1
GTCGTTGTAGTATAGTGGTAAGTATTCCCGCCTGTCACGCGGGTGACCCGGGTTCGATCC
CCGGCAACGGCG
>AT3G52955.1
GCAGGTTTGCCCGAGAGGTTAAGGGGGAAGACTTAAGTTCTTCTGCACATAAGTGCGCGT
GGGTTCGAACCCCACAGCCTGCA
>AT3G00900-AT3G08360.1
CTTGTCTTCTTCGACTCTTCTTCTCCGACAAAGGAGGCGCGACGCCGTCTTTTCTTCTTC
TTACCAGACTTGGGTCAGGGATAGTTTAATCAGCCAATACTGCAGAAATCATCTCGCCTT
GGATGCTATTGATTTCAGAATCAACTGCATTTGTATGAATCAGAAAGGACTTTATTGATC
TTATGAGGAGCTTAAGTAATTGGGCAGTGGTGAATGATGATAACCCAAAAAAGAAAGATT
GGATGATAAAGACATGAAGAAAGTTTTATAGTTTGTGTCTTGTGTAGAATGGCTGCTCAA
GTGGTCTATATAGTTTGGAAAGAAACAGATAGGGATTATCAGGTATTTTTGGATGGTCTT
GGCCTTGGG
>AT3G08360.1
GTCTTCTTCGACTCTTCTTCTCCGACAAAGGAGGCGCGACGCCGTCTTTTCTTCTTCTTA
CCAGACTTGGGTCAGGGATAGTTTAATCAGCCAATACTGCAGAAATCATCTCGCCTTGGA
TGCTATTGATTTCAGAATGTATATGACCTCTCTACTCGATTTTGTTCCATCTATAACAAT
ATCAGTTGGTCTGCTACTTTCATCTAGAGAATTGTTAAAACTAGTTCCAGCTTTGAAAAT
TAGCTGCATGGTAGCTACAATGCATTGCATTTCACCTTAAGGCTAAAGCAGTCATCTTTA
GTTTCATCCAAAACTTTTTTGATGATCATCTTATTGGAGCTGAGTGGTTTTCTGAC
>AT3G53775.1
GCCGTCTTAGCTCAGTGGTAGAGCGCGTGGCTTTTAACCACGTGGCCGTGGGTTCGATCC
CCACAGACGGCG
>AT3G53965.1
GCACCAGTGGTCTAGTGGTAGAATAGTACCCTGCCACGGTACAGACCCGGGTTCGATTCC
CGGCTGGTGCA
>AT3G55485.1
GATTTTCTTCTGTATATGCTTTCCCGAAAAATGAATCTGAAATTTTGTTTTGAATGAGTT
TTTTTCTGGAATTTAAAATATTTGTGGGCGATGATTAAAAAGAGAGAGGCTTGAGAGGTG
AGTGTGAACAAAACTCTCATGGGATGGAGGAAAAAATTCAAATCGAAATCGAAGGAGAAA
TACATTTAATAAAATGTTTTTTTTTCCCTTTTTTGATTTAGGGTTCTTTCTTTCATACCT
TTCCCTCGGTGACGGTCCTTCCAAGTTACACTTGATATGAGCCCTTCTACTATACTTTCG
TTTAATTTTTGTGTTGGATGTGGTGTTCTTACTTCTTACAATGATTCCATGAAAATGTCG
GTTAATTTGTAATAACAAAACTCACACATGTAATATCAGAATCGACTTCTTTAACAAACA
AAAAAAAATATCAGAATCAACTTGGCCATTCTTTGAAGAATTGATAACAAACACAATCGA
TTAATTTTGAGAGAAACATTATCAT
>AT3G08485-AT3G55485.2
GGGCGATGATTAAAAAGAGAGAGGCTTGAGAGGTGAGTGTGAACAAAACTCTCATGGGAT
GGAGGAAAAAATTCAAATCGAAATCGAAGGAGAAATACATTTAATAAAATGTTTTTTTTT
CCCTTTTTTGATTTAGGGTTCTTTCTTTCATACCTTTCCCTCGGTGACGGTCCTTCCAAG
TTACACTTGATATGAGCCCT
>AT3G55665.1
GCGAGCTTATAAGTTCTACTTAACCATTCCAGCCTAATTTACATGACCATGGCTTCCATT
ACCAATTCTCATCTTACATTGTTGTTTCTAATCTCTTCTACTTTTATTATTTTTACGTTA
GCACTAGAATTTTCAGATGTTACAGCAGAAGCACCAGACGGCTTCTTACCTTTAGCCAAA
AAGCATGTTGTAATTCGCAATACTGTAAAAAATGGAGAAGAGTTGAATATACATTGCAAA
TCCAGTGAAAATAATTTGGGGCATATCCATCTTAAACATGGGCATACTTGGGATTTCAGA
TTTCTTGTTAACATATCAAAATCTACAAAATTTCGTTGTCATTTTTGGTGGTATGCAGGC
AATAAGAAATTTTTTAATTACTGGTTTGATATATTTACAGTATCCAGAGATGATAAACCA
TCCGGAAGATATCCAGTTTGTCAAGAATGCATTTGGGATTTAAGCGATTACGGTCCTGAA
GGCTATATTTATCGTATAAATCGTGATAAATCAGAGCCTTGGTGTTTTCCAATGGACGAT
GAACCCTAAAAAAAAGAAAAAAATAGTCTTGTTCAACATATTTTATCTAATAAATGTTGT
CATTATAATTTATTGAATAAAATAATGTCATTAATACTATTCGAGCTCTCTTTAATTGAA
GTGTTT
>AT3G08575-AT3G55665.2
GCCAAAAAGCATGTTGTAATTCGCAATACTGTAAAAAATGGAGAAGAGTTGAATATACAT
TGCAAATCCAGTGAAAATAATTTGGGGCATATCCATCTTAAACA
>AT3G55735.1
ATCAGAGTGGCGCAGCGGAAGCGTGGTGGGCCCATAACCCACAGGTCCCAAGATCGAAAC
TTGGCTCTGATA
>AT3G56085.1
GCCCGTCTAGCTCAGTTGGTAGAGCGCAAGGCTCTTAACCTTGTGGTCGTGGGTTCGAGC
CCCACGGTGGGCG
>AT3G57660.1
ATGGCTCACGCTCAAACCACAGAGGTGTGTTTGAGTTTTCACCGCTCTTTATTGTTTCCC
ATGGGAGCTTCCCAGGTGGTCGAATCTGTTAGATTCAGTTTCATGACAGAGCAAGATGTT
CGAAAGCATAGTTTCCTGAAAGTTACCAGTCCTATTTTACACGATAACGTGGGCAATCCT
TTTCCTGGTGGTCTCTATGATCTTAAATTAGGTCCTAAAGATGATAAGCAAGCTTGCAAT
TCATGTGGTCAGCTCAAACTTGCTTGTCCAGGACATTGTGGTCATATCGAGCTTGTCTTT
CCTATTTACCATCCTTTGCTCTTCAATCTTCTTTTCAATTTCTTGCAGAGGGCCTGTTTC
TTCTGTCATCACTTTATGGCAAAACCGGAAGATGTTGAAAGAGCTGTTTCTCAGCTGAAA
CTCATCATTAAAGGTGATATAGTTTCCGCGAAGCAATTGGAGTCCAACACTCCCACTAAG
TCTAAGTCTAGTGATGAAAGCTGTGAATCAGTTGTAACCACTGATTCATCCGAAGAATGT
GAAGATTCTGACGTGGAAGATCAGAGATGGACATCTCTTCAGTTTGCTGAAGTCACTGCT
GTCTTGAAGAATTTTATGAGGTTGTCATCAAAGTCGTGTAGTAGATGCAAAGGAATTAAT
CCTAAACTCGAGAAGCCTATGTTCGGATGGGTTCGCATGAGAGCAATGAAAGACTCCGAT
GTTGGAGCTAATGTCATTCGAGGGCTTAAGCTAAAGAAGTCCACTAGCAGTGTTGAAAAT
CCAGATGGCTTTGATGATAGTGGCATTGATGCATTATCAGAAGTTGAAGATGGTGATAAA
GAGACAAGAGAAAAGTCCACGGAAGTAGCTGCAGAGTTTGAAGAGCATAATTCTAAAAGA
GACCTTTTACCGAGTGAGGTCAGGAATATCTTAAAACATCTGTGGCAGAATGAGCACGAG
TTTTGCTCCTTCATTGGTGATCTTTGGCAGAGTGGGTCTGAAAAAATTGACTACTCTATG
TTTTTTTTGGAGAGTGTTCTTGTGCCCCCTACTAAATTTAGACCTCCAACAACAGGAGGT
GATAGTGTTATGGAACATCCTCAAACCGTAGGACTAAATAAGGTCATAGAATCCAATAAT
ATACTCGGGAATGCCTGTACTAACAAATTAGATCAGTCGAAGGTAATTTTCAGATGGAGG
AATCTTCAAGAATCAGTCAATGTCTTGTTTGATAGCAAAACTGCCACAGTTCAAAGCCAG
AGAGACAGCTCTGGAATATGTCAATTGCTGGAGAAGAAAGAGGGGCTATTTCGGCAAAAA
ATGATGGGAAAGAGAGTGAATCATGCGTGCAGATCTGTGATATCTCCAGATCCTTATATC
GCTGTTAATGACATCGGAATTCCTCCTTGTTTTGCTTTGAAATTGACGTATCCCGAGAGG
GTGACTCCTTGGAATGTGGAGAAGTTAAGGGAAGCTATCATTAATGGTCCTGACATTCAT
CCTGGAGCTACACATTACTCTGACAAATCATCTACAATGAAGTTGCCCTCTACCGAAAAA
GCACGAAGGGCAATTGCAAGAAAATTACTGTCCTCACGAGGAGCCACTACAGAACTTGGG
AAAACTTGTGATATCAACTTTGAAGGTAAAACTGTCCATCGACATATGCGAGATGGTGAC
ATCGTCCTTGTGAATCGTCAGCCAACATTACATAAACCTAGCTTAATGGCGCACAAGGTC
CGTGTTCTGAAGGGGGAGAAAACACTTCGTCTCCACTATGCAAATTGCAGTACATACAAT
GCAGATTTTGATGGTGATGAGATGAATGTGCATTTTCCACAAGATGAGATTTCACGTGCT
GAGGCCTACAATATTGTCAATGCTAACAACCAATATGCTAGGCCTTCTAATGGCGAGCCA
CTTCGAGCTTTAATTCAGGATCATATTGTCAGTTCCGTTTTGCTTACTAAAAGGGACACA
TTTTTGGACAAAGATCATTTTAATCAGCTTCTCTTCAGTTCCGGTGTCACTGACATGGTA
CTCAGTACTTTTTCTGGAAGATCTGGCAAGAAAGTCATGGTATCAGCTTCTGATGCAGAA
CTGTTGACAGTCACGCCTGCTATTTTGAAGCCAGTGCCTCTTTGGACTGGGAAGCAGGTC
ATCACTGCAGTGTTGAATCAGATAACCAAAGGTCACCCGCCTTTCACCGTAGAGAAAGCT
ACCAAACTTCCAGTTGATTTCTTCAAATGTAGATCTAGAGAAGTAAAACCTAACAGTGGA
GATTTGACCAAAAAGAAAGAGATTGACGAGTCATGGAAACAGAATCTTAATGAAGATAAA
TTGCACATCAGAAAAAATGAATTCGTCTGCGGTGTGATCGACAAGGCTCAGTTTGCTGAC
TATGGGCTGGTTCATACAGTGCATGAGCTTTATGGTTCAAATGCTGCAGGAAATCTGCTC
TCTGTTTTTAGTCGTCTCTTTACAGTCTTTCTTCAGACCCACGGTTTCACCTGTGGCGTT
GATGATCTTATTATTTTAAAAGATATGGATGAAGAGAGGACGAAGCAACTTCAAGAATGT
GAAAATGTTGGTGAAAGAGTACTCCGTAAAACCTTTGGCATAGATGTTGATGTTCAGATA
GATCCTCAGGACATGAGATCCAGAATAGAACGAATTCTTTATGAGGACGGGGAATCTGCT
TTGGCATCTTTGGACAGGAGCATCGTAAATTATCTCAACCAGTGTTCAAGCAAGGGTGTG
ATGAACGATTTACTGTCTGATGGGTTACTAAAAACACCTGGAAGGAATTGTATATCGCTA
ATGACGATATCTGGGGCTAAGGGCAGTAAGGTTAACTTCCAGCAAATCTCTTCACACCTT
GGCCAGCAAGATTTAGAAGGAAAAAGAGTTCCCCGAATGGTTTCTGGGAAGACATTACCT
TGTTTCCATCCATGGGACTGGTCCCCTAGAGCTGGGGGATTTATTAGTGACAGATTCCTA
AGTGGTCTTCGCCCCCAAGAATATTACTTCCATTGCATGGCTGGACGAGAAGGGTTAGTT
GATACTGCAGTGAAGACATCGCGTAGTGGGTATCTGCAAAGATGCTTGATGAAAAATCTT
GAGAGTCTTAAAGTCAACTATGATTGTACTGTCCGGGATGCTGATGGGTCCATCATTCAG
TTCCAATATGGTGAAGATGGTGTGGATGTTCATCGGTCTAGCTTCATTGAAAAGTTCAAA
GAACTGACAATAAATCAAGATATGGTCCTTCAAAAATGCAGTGAAGACATGCTATCTGGA
GCTAGTAGTTACATCAGTGATCTGCCTATTAGTCTTAAGAAGGGAGCTGAGAAGTTTGTA
GAGGCAATGCCTATGAATGAACGTATTGCTTCTAAATTTGTGAGACAAGAAGAACTACTG
AAGCTGGTGAAGTCAAAATTCTTTGCAAGTCTTGCGCAGCCAGGGGAGCCTGTAGGTGTA
CTTGCTGCTCAATCTGTAGGAGAGCCATCAACACAGATGACGTTGAATACTTTCCATCTT
GCTGGACGTGGAGAGATGAATGTGACACTTGGAATTCCACGTTTACAAGAGATTTTGATG
ACAGCTGCAGCAAACATTAAGACACCAATAATGACATGCCCGTTGCTGAAAGGCAAAACA
AAGGAGGATGCAAATGATATTACTGATAGGTTGAGGAAGATAACGGTGGCAGATATAATA
AAGAGCATGGAACTGTCAGTTGTACCATATACGGTTTATGAGAATGAAGTTTGTAGTATT
CACAAGCTTAAGATAAATCTCTATAAGCCAGAGCATTATCCGAAGCACACCGATATCACT
GAAGAAGACTGGGAAGAGACGATGAGGGCTGTATTTTTAAGGAAGTTGGAGGACGCTATA
GAGACCCACATGAAAATGCTCCATAGAATAAGGGGCATACACAATGATGTCACAGGTCCA
ATAGCTGGAAATGAAACTGATAATGATGATTCTGTAAGTGGAAAGCAGAATGAAGATGAT
GGTGATGATGATGGCGAGGGTACAGAAGTTGATGATCTTGGTTCAGATGCACAGAAACAG
AAGAAACAAGAAACAGATGAGATGGATTATGAGGAAAACTCTGAAGATGAGACGAACGAA
CCATCTTCAATCAGTGGAGTAGAGGACCCTGAGATGGATAGTGAGAATGAGGACACAGAA
GTTAGCAAGGAAGATACTCCGGAACCGCAGGAAGAGTCTATGGAACCTCAAAAAGAGGTA
AAAGGGGTAAAGAATGTCAAAGAACAGAGTAAAAAAAAGAGACGGAAATTTGTTCGAGCT
AAAAGTGACAGACATATCTTTGTGAAAGGTGAAGGAGAGAAATTTGAGGTCCATTTCAAG
TTTGCTACAGATGACCCTCATATTTTACTTGCCCAGATTGCTCAACAAACGGCGCAGAAG
GTTTACATCCAGAATTCTGGGAAGATTGAACGATGCACAGTGGCTAATTGTGGTGATCCT
CAGGTGATCTACCATGGAGACAATCCAAAGGAGAGAAGAGAAATATCCAACGATGAAAAG
AAAGCCTCACCAGCTCTCCACGCATCAGGAGTTGATTTCCCTGCACTGTGGGAATTCCAA
GATAAACTTGACGTCAGGTACTTGTATAGCAACAGCATTCACGATATGCTCAACATTTTT
GGAGTTGAAGCAGCTAGAGAAACAATAATCAGGGAAATAAACCACGTCTTCAAATCATAT
GGCATTTCTGTAAGCATCAGACACTTGAACCTCATTGCAGATTATATGACCTTTTCCGGT
GGATACCGACCAATGAGCCGTATGGGAGGAATTGCAGAATCAACTTCACCATTCTGCAGA
ATGACTTTTGAAACAGCCACTAAGTTCATTGTCCAAGCAGCTACTTATGGAGAAAAGGAC
ACATTAGAAACCCCCTCTGCTAGAATCTGTCTTGGCTTGCCTGCGCTTTCAGGAACTGGA
TGCTTCGATTTGATGCAGAGAGTGGAGCTCTGA
>AT3G57800.1
AGAAGACGAAGAAGAAGAGAGAATAACTATTCCTTCTTCGCCAAGTTCTCTGAGCTATAG
AAGAAGGAGGGATTTCTTCAGACCGCCATTGTTGCCCACCTTCTCTCCTTTCTATTTTTC
GCCGCATTTTACTCGCTTACTGACAAAAGTCTTCTACTCAAGTCTCTCTCTCGCTCTCTT
TGGAGGCTCAATTAGGGTTTTGTTGTCGTGAGATTTGATTACACAAATTGCTGAATTTGG
TTTCGATTATTGGTGTTATTGTTTTCGAAGATTTCCAGTGAGTTTCCGTTTATGGATCTG
ACTGGAGGATTTGGAGCTAGATCCGGCGGTGTTGGACCGTGCCGGGAACCAATAGGCCTT
GAATCGCTACATCTCGGTGACGAATTTCGGCAACTAGTGACGACTTTACCTCCCGAGAAC
CCCGGCGGTTCGTTCACGGCTTTGCTTGAGCTTCCACCTACACAAGCAGTGGAGCTTCTC
CATTTCACTGATTCTTCGTCTTCTCAACAAGCGGCAGTGACAGGGATCGGTGGAGAGATT
CCTCCGCCGCTTCACTCTTTCGGTGGGACATTGGCTTTTCCTTCTAACTCAGTTCTCATG
GAGCGAGCAGCTCGTTTCTCGGTGATTGCCACTGAGCAACAAAACGGAAATATCTCCGGG
GAGACTCCGACGAGCTCTGTACCTTCCAATTCAAGTGCTAATCTCGACAGAGTCAAGACG
GAGCCTGCTGAGACCGATTCATCTCAGCGGTTGATTTCTGATTCAGCGATTGAGAATCAA
ATCCCTTGCCCTAACCAGAACAATCGAAATGGGAAGAGGAAAGATTTCGAAAAGAAGGGT
AAAAGCTCGACGAAGAAGAACAAAAGCTCTGAAGAGAACGAGAAGCTGCCATATGTTCAC
GTTAGAGCTCGTCGTGGTCAAGCAACCGATAGCCATAGCTTAGCAGAACGAGCAAGAAGA
GAGAAGATAAATGCACGAATGAAGCTGTTACAGGAACTGGTCCCAGGCTGTGATAAGGGG
ACAGATTTTGGTGGAAAGATCAAGATCAAAGTGTGTTTTGGGGTCCATCTTTTGATGATA
AGTGGGAAAAAAGTTGCAATCTTTCTATGGAAGGTGAGCTGTGAGGACTTGATTGATTGT
TCCTTTAGCCCCCCTAGGATTCAAGGTACCGCGCTGGTGCTGGATGAAATCATTAACCAT
GTCCAGTCATTACAACGTCAAGTGGAGATGCTATCAATGAGACTTGCTGCGGTAAACCCC
AGAATCGACTTCAATCTCGACACCATATTGGCTTCAGAAAACGGTTCTTTAATGGATGGG
AGCTTCAATGCCGCACCAATGCAGCTTGCTTGGCCTCAGCAAGCCATTGAGACCGAACAG
TCCTTTCATCACCGGCAACTGCAACAACCACCAACACAACAATGGCCTTTTGACGGCTTG
AACCAGCCGGTATGGGGAAGAGAAGAGGATCAAGCTCATGGCAATGATAACAGCAATTTG
ATGGCAGTTTCTGAAAATGTAATGGTGGCTTCTGCTAATTTGCACCCAAATCAGGTCAAA
ATGGAGCTGTAAGTTGGGAAAACGGTAGAGATCATGAATGTGTATATACATCGTATAAGC
TCGTTTCTCTCTATATAAATATAATCATAAATATAGATATCTGTTAAGAAGGTATCAGTC
ATTTGATTCAGAGAGACAACACTGGTATGATTGTTTCTTATTCTTGTACCAGATTTCGAC
AATGTAGAATTTAGTAGGATATGATCATTTTGATCTCGTTATATATATCTTACTAATAAT
AAATAGAGATAAAAAAA
>AT3G58165.1
GCACCAGTGGTCTAGTGGTAGAATAGTACCCTGCCACGGTACAGACCCGGGTTCGATTCC
CGGCTGGTGCA
>AT3G09105-AT3G58193-AT3G58196.1
TCGGCCCATACAAAAGTCGGCCGAACCGAAAGAAACAATTGGGTATTTACGTCTTTTCAC
GAAGGAACCCGAAAGAACCCTAATTATATCGTTCGTAATTGTGTGTATATATATAGATTC
CTCCAAGTCAACCTTGACATCTCAAATCTCACATCCTCTCGCCGTCTCTGTTTCAGTCAT
ATTTGATAATTTCCCGATTTAAAGGATGATTAACGGGTCTTAGAGATATAGAAAGAGAAG
AGAATGAAGTGATGATTGAACTTTGTTTCCCTATTGGTTTGATCGCCGATATGATGGCAT
ACGTATTAGCTCTATCTGATCATTCTCTTCCCTTTAACTCTGTTTTTTGATAATTATTCT
GTTATTCTCTGT
>AT3G59923.1
GGTTTCGTGGTGTAGTTGGTTATCACGTCAGTCTAACACACTGAAGGTCTCCGGTTCGAA
CCCGGGCGAAGCCA
>AT3G59926.1
GTCGTTGTAGTATAGTGGTAAGTATTCCCGCCTGTCACGCGGGTGACCCGGGTTCGATCC
CCGGCAACGGCG
>AT3G60805.1
GCCCGTCTAGCTCAGTTGGTAGAGCGCAAGGCTCTTAACCTTGTGGTCGTGGGTTCGAGC
CCCACGGTGGGCG
>AT3G61105.1
GTTGATATGGCCGAGTTGGTCTAAGGCGCCAGATTAAGGTTCTGGTCCGAAAGGGCGTGG
GTTCAAATCCCACTGTCAACA
>AT3G61545.1
TCCGTTGTAGTCTAGCTGGTCAGGATACTCGGCTCTCACCCGAGAGACCCGGGTTCGAGT
CCCGGCAACGGAG
>AT3G61715.1
GCACCAGTGGTCTAGTGGTAGAATAGTACCCTGCCACGGTACAGACCCGGGTTCGATTCC
CGGCTGGTGCA
>AT3G61897.1
GGACTGTTGTCTGGCTCGAGGTCGGACCAGGCTTCATTCCCC
>AT3G62285.1
GCGGGGATAGCTCAGTTGGGAGAGCGTCAGACTGAAGATCTGAAGGTCGCGTGTTCGATC
CACGCTCACCGCA
>AT3G62510.2
CAGGCTGTAGATACTAGATAGCAGATGAGGAGAACTATAACAATGGTGATAAAGATGTCA
ATACTTATGATATTGATTTCATCAATGGTGATGAATATGGTCGAGGTTGAGGTTGACCAG
ATTGAATCATGGGTCAAGGACTTCCAGGATGGAAAAGCTGCTGTCCACAAAAATTCTCAA
CCTATTCCAGCTGAGAACAACGAACCAGTGAAGCTTGTTGTCGCCGAGAGCCTTGACGAC
ATAGTTCAGGTCAGCGAGCGGAAACGTTGTAGTATACGAAGGAGACAGGACAAAGGAAGA
CTTCATAGTTCAGGGTTGGTGATACTAGCAGAAGATGATGAGGAAGAACACGAAAAGATG
GATTAGTTAAAGCTTCCAAAAAC
>AT3G09855-AT3G09865.1
CGGCGATATATTTTTCTCTTCGGTTTTTGTTTATTTTCTTATGTTGGATCTTAGAATTAG
GGTTCTTCGTCTTTGTTTTCTCATATGCTTAGAGAATGTTTAAGGCTCGCAGTTTGATTC
ATAGTTTAAAAGTTGTTTTCAAATAGAGAAGAGAAATTAGAGAGATGGAAGGGCCTTTCT
TAATCCCAGCTAAGTTTGATGAAGTACTTATCTGATTCATGTGAGGCCTAAACTAAAGCT
GCGAGTTTCGCTGATAATACCTTCTTCTCTTTTATCCCAGAAGGTGTTTTATTAGTAACT
CTGCTTACATATATATTCCCTAATCAATTCTCTAATTTACTTGGGTTTTATGACACTATT
TTGTACTCTGTATAAACTGTGATTGTTTTGGTTTA
>AT3G09865.1
ATCCCAGCTAAGTTTGATGAAGTACTTATCTGATTCATGTGAGGCCTAAACTAAAGCTGC
GAGTTTCGCTGATAATACCTTCTTCTCTTTTATCCCAGAAGGTGTTTTATTAGTAACTCT
GCTTACATAT
>AT3G62735.1
GCGCATCTGGTGTAGTGGTATCATAGTACCCTCCCACGGTACTGACCAGGGTTCGATTCC
CTGGATGCGCA
>AT3G63003.1
GGGGATGTAGCTCAAATGGTAGAGCGCTCGCTTTGCATGCGAGAGGCACGGGGTTCGATC
CCCCGCATCTCCA
>AT3G63006.1
GGGGATGTAGCTCAAATGGTAGAGCGCTCGCTTTGCATGCGAGAGGCACGGGGTTCGATC
CCCCGCATCTCCA
>AT4G00085.1
GCCCGTCTAGCTCAGTTGGTAGAGCGCAAGGCTCTTAACCTTGTGGTCGTGGGTTCGAGC
CCCACGGTGGGCG
>AT4G00985.1
GGTTCTATGGTCTAGCGGTTAGGACATTGGACTCTGAATCCAGTAACCCGAGTTCAATTC
TCGGTAGAACCT
>AT4G01865.1
GCGGGGATAGCTCAGTTGGGAGAGCGTCAGACTGAAGATCTGAAGGTCGCGTGTTCGATC
CACGCTCACCGCA
>AT4G02055-AT4G02060.2
GTGGTTGTAGTATAGCGGTTAGTATCCCACGTTGTGGCCGTGGGGACCCGGGCTCGAATC
CCGGCAGCCACA
>AT4G04095.1
TGTTAAGGAGTGTTAACGGTG
>AT4G02380-AT4G04125.3
TCTCTTCAAACCATTTTCGAAAGCCTTGAGAGAGAGAACACAGACGATACCAACTTTCTT
CAATCTCGTTGCCGCAGTATAATTATCTCATTCCTCGGATATATCTCTCCTTCTGCGGCG
GCGACAAGAAGCTACAAGAATAAAAAGTCTGTTTTCTCTCTTTTCAAGAAACCACTTACT
TCGAAAATGGCTCGTTCTATCTCTAACGTTAAGATCGTATCTGCTTTCGTCTCTCGTGAA
CTCTCCAATGCTATCTTCCGGTAAACGTGGTTATGCGGCCACGGCGGCGCAAGGGAGCGT
TTCGAGCGGTGGAAGAAGTGGAGCTGTTGCTTCGGCTGTGATGAAGAAGAAGGGAGTGGA
AGAATCAACCCAGAAGATTTCTTGGGTTCCAGATCCCAAAACCGGTTATTACAGACCCGA
AACCGGTTCCAACGAGATTGACGCGGCTGAGCTACGAGCAGCTCTCTTGAACAACAAGCA
GTGATTGATTATTATTACATGTAATTTTGTCAAGGTCTTTAAGAGGAGATTAGTGGGTAA
TGATCTGGTGCAGTG
>AT4G03038-AT4G04365.1
GCTGATAAAAACCTATTCACAGTACCTTTTCAACATGAAATTGAAGATTTGGAGGTAATG
ACCAAATTAAAGATGAGAAGTGGATCAGAGTGAAATCATCTACGAATACTTTCATTATTA
TCGCTGGAGATTCTCTATGTACACTTAGGAAACGGTAGAACTCGTGCTCCGTATCGCCGA
GTAAGAGTAGCAGGAAAAAGATGATAAGATACACAGCAGCAATATGAGATAATCTGGTTT
TGGACACGTGAAAATTAACTTTTCACAGCAGCAATATGATATGATTTTCACGTATCCAAA
ACCGGACTATATCATAGAGGCACCAAAGAACTTGTGGACGAGAAGCATCCACGTCTCTTC
AGACGACCCGTAGATTACCGCGACTTGTTTACCTTCTATCACTCAGAAGCTGGTCGTAAA
GTTCAATCTACTCTTCAAGCTTACATGTGTGCGCTTGATTCCAAGTTTTAACAGAGTTAG
GTGATTTTAAGTTTGTCAAAAACCATGTAGTAAGAAAAAAGGGTTTTTGATTAGTTGAGT
CATGTCTGTTTCTGTGTGATTCGTCTTTATATGGATTTTTTTGGAGGTCTAAGTCTTTGT
GTTGTATGAAAATCAATAGAGTATGTGTGCATGCATGCACATGCACATGTACAATAATGT
AATAAATTATTGTATTTGTATTTGTATTTGTTGATGGCTCCAAATAATAATAGTGTTTAT
GG
>AT4G03135.1
GGGCATTTGGTCTAGTGGTATGATTCTCGCTTAGGGTGCGAGAGGTCCCGAGTTCAATTC
TCGGAATGCCCC
>AT4G03285.1
GCCCGTATAGCTCAGTGGTAGAGCGTCAGTCTTGTAAACTGAAGGTCCGTAGTTCGATCC
TGCGTGTGGGCA
>AT4G03298-AT4G03300.1
AAAACCTGTCGCCGTCGAGGAAATTATGGTGACAACCACCGATCGTATCTCTCTTACATT
CCTGGCCTCAAGGAACCAAAGTCCATCATATCTAAAGAAATACTTGAAACCAACAAGCTT
ATGTTGTTTCTCCAACTTTGGTTCACCATTCCCAAAATCAAGATTGACAATAATCTCGAG
TTTGCAAAGAAAGATTGTTCCTCTTCTAGATGTGGACGTTGCATCACCATCACCTTTCAA
CCAAATATTTGTTCATGACCGGAGGCTAACAAAGCCTGTGAGTACACTGAGAGCATCTAA
AGATGGAAACTCGATCCCATCAATAGCAGCAAACGTATTGCTAAAGAGACTTTTCTTGAC
TTTTAACATAATCATTGGAATGCTTCTGTTCGCAATTAACGACTTCTTCCCATTGATTAA
ACTCAATGAACGGTTAGGGATGTCCTATATGATGGTGTTATGTTTTAGTTGCATATGGTG
CCTTGTTGACAGCTTGGTGTTCGTAATGGCAGGGATCTATCGTCTGATTCATGTAATCTG
TGCCACATTCAATTGGCCGGTTTTGAGATCCTTGTTTTACTACTCTTTCGTTGTTTTGAA
AGAATTATTTCTTTTTTATTGTAAGCTAAGAATTTGCGAATTTTGCTTGGGCATGTGTAG
TTTTGTCATAATGGTTTCTTCGTTTAAATAATAGTTTTTTTTTTAATATGTATTTATTTC
TTGTT
>AT4G03300.1
ATGCTTCTGTTCGCAATTAACGACTTCTTCCCATTGATTAAACTCAATGAACGGACATCT
CGTTCCCGATTTCGACAAAAAGCTCTATCTCTCCTGAATTTTTCCGGTTTCGTTCAGTGT
GGTGAGTTAAATCGTCTGAAATGTGGTGCTACTGGTAGCTCGGTTGATCACATGACTTGC
TTTGGAGATGCAGTGGTGGAGAGGGATTTTTATCCGGAGATGATTCACTCTGCCAAAGGT
GCTGAACAAACTCCAATGTTCAGAGCAAAACCTCCTCTCCAAGCTCCTTCCTCATCTCGT
AGCACACCACCAGCAGACGCTAAACCCGGATTACCTCTGGAAGCCCCATCCGTATTAAGT
TTCCACCAACCTTCCTCGGGTTTCGACCTTTACTGTTTCTCCCGGCGAAGCCAAGAGAAA
GTTACTGTTTATTCCGGCGAGATAGCAACTTTAGCTATGGCTGGGAATAAAGCAAACGAC
GAAGTCCCGAGGAAGCAGCATGGTCCAGGGAAGGAGAAGCGGGTATTAAGAGTTTCCCCG
CGGAGAAAACGCTCTGCGACAAAGGCAACGGAGGAACTGGGTAGTCCAAGTGTTGCTCCA
ACTGAAGATCTTACAGTTGAAGAGTTACCACCAAGACTCTTTGCTCTAGACCGGTACCCT
TCCGAGACGAAGATGAACGCGTACTCTAAACAGGAGTACATTTCTGACATAGCAAATGTA
CTAAAGGCGAAACCAGAGATGCAGTTTCTTCTCGATTCTCCATTTGGGGAACTTTTTAAA
ATACCCCAAAACAAGGCATCTTTCAATGCTAAGCTTGTCCTTGGACTAATATGCCGTCAG
TTAGTGACAAAGAAGGTGAATGAGATGTGGATTGTATTCGGCGGTCATCCAATCAGATTT
GGATTAAGAGAATTTAGTATCCTAACTGGACTGGAATGTGGGAAGTATCCCAAGAAGAAA
GACGTGGAGGATGTTATCAGTGTGAAACCTGAGTGTGAGAGTGTTTGGAAGACTCTGTTT
GATGAGAGGTTTGGGGACACGGTTCCAACAATTGCTGATTTGGTGAGCTGGCTGCAGGAG
GAGGAAAGCATGGAGGGGTGGAAGCAACTGGCACTATCTCTTATTATTTTGGTTGACGGT
GTGGTAGCGGCCCACAGTAACCCCAACAGGCCTACTTCGAAGACTGTCGAGATGACGAAG
AACCTGGAGTTCTTCTGCAAATACCCATGGGGAAGGGTGTCCTTTACCCGTACTTTGGGG
AGGATAGCAAAATTCCAAACTCCTTACGATGCTCAACAACTAATAAGGGGTTTACTTGTA
GGGTATTATGCACTCCATGGCTTCCCATTAGCTCTCCAGCTTTTAGCTTTCGAAACAATC
CCATCAATTGCTAAGCTAGGACCTGATGATGTACCTAACAGGACATTTGCTGAGAGGTCT
ATCCATCGTCTTGCCTCATTGCGGGCAATCCGGACATCTCGCATTTTGGAGTGTGAGGCT
GCTGATGAGGAGGATGAATGGGTTGGAGGCTATGCTAGAGTACCAAAGCAGGTGCGCCCA
CCACAACAAGAGGAGATAGATGTTAAGAGGAAACGAAATGCACCGGGTCCGAGCCCTAAA
GAACCTGCTATGAAAAAACAGAAATCTGAAATGGACTGTGATAATGAAGAAAATGTTGAG
GATTGTTTTGGAGAGCCTGTGCCTAAGAGGTTTATTTTTGAAATGAGGAGGTCTTTCAAG
GAGCTGGAAGACCAAATGTATCAAATGCAAGAAGATATGAGACTTTGCAAAAGGCCAGAA
CAAACCATACCTTCCCATGATTCGCGGAAACCACCTACTTCTATGGATAAGGCACCGGTT
ACTGCGAAGAAGCCATCGAGAAGGATGTCTACAAAAGGAAGCACGGGAACGAGAAAGTCT
TCAAGGCTGACTCGCGTTTCTCATGATGTGGACACTCCAGCGCTTTCTGTTGGCTGTAAT
TCCAAAGAGGAAGATTTGGATGTCCCTGGTGTACATACCACTACTGTCGGCGGAAGAAGA
AAACCTTCAAAGCCGAAGAAAAATGTTTCTTTTGTTGTTGACACTACTGAGCTATCTGAT
TCCAATAAGGAAGATATGCAAGGATTCATTGATGAACAGTATGGCGGTAATAATAAAAGT
GATTTTACTGCAAATGATGGATTGAATTCTTCGGCCGCTGAAGAAGAGATATTAGACACT
GGATTTTTAATAGTTCCTTATGCTGGATCCACACAATCCCATCTGGAAGGGAGGCATGTG
GAAGAAGCTACTGTTGACACCGAGATGGAAGAAGTTCCATCTAATGTGTCTGCAAGAGTT
TCAAAGGATAATGGACCAAAGGATGTTGTTGAACCTGGCTTAGTTGGTACCCATACAGGG
GCCGATGAAATAGCTGATGCTGACAAAGAGATGGTAGACAATCCATCAGGTTTACCTTCA
ACATCTGCACAGAAAGAAGCAAGAGATGCCAGTGCTGCGACTGAAGCTAATGGCAGCGAG
TCAGAAGAAACTTATGAGCCTTCTGATGGAGATACAGCTCACATACCTGGCACAAGTGTT
GAGGCGGCAGGAGAATCCAAATTAGTGACAGGGATGGAAGTTGAAATACCTGAGAAGACC
CACAGTGATCCCCCGTCACCATTTCAAGTAGTTAACAATGTCATACGGGAGTTGGATACC
AAAGCCGTTGGTGATTTGGCTGCAGCTACTAATGTGGAGGTAGTCATGGAAGAGCCGGGT
ATTGTCGAGGGGTCTGTAAGAACTGAGGATCCTAACCCAGGGTCAGATGAAGCAGACAAG
ACCGATATTCATAAAAATAATGATGAATCAGACAATGCTGCTGCTGTCGAAGCCAAAGAA
GAAAAAAAAGCATCCCCAAAGGTCCCAAAAAAAGTGAAGAAGCAACTTATCTATGAACAG
GATGATGCCCATCCTCATGATTTTAAGGCAAAAACAGTCTTGGTGCCCGATGTTCCAACT
CAACAGACAGAGGTTGTTATCAGGGCTGGAAATGTCTCATACAACCCCCTGGACATGGTT
GACCCTTCAAAAGTAGAGGAATTCAGCAATATCATTAAAGGACCCTCTGTGATTCACACT
CTTTTCGGGTTTCGCAAAGTGCCCAACGAGTTCTTTGCGAAACTTATAACACCTGGTGAA
TGGGTCGAAAGTTTGCATTTAGAAATGATGGCAATGTTGATGTGGCACAAGAACGGGGAA
CAGATGATAGCAAACAGATGTATTGCATTGGACATGATGCTGACGCATCTACTTACCAAG
CGGGTGGGCGACTTCAGGAAGTGTATTAATAAGAATGGGTTCAAATGGGGTAAATTTCTG
TCCGACATTGCTAATGGAGTACACATAAACCGTGAACCCAATATGAAGTGGCTGAAGGAT
GTCGATGTTGTGTATGCTCCGATGAACTGGAAGAGTGAACATTGGGTTGCTTTGGGAATC
AACCTTAATGAACGGCTAATAACTGTGTATGACGCTTTAATATCGCACACGCGGGAGTCG
GCTGTGAAGGCGAGAATGACTCCTATTTGCGAAATGATGCCATACTTAGTCAGAGCGATG
TGCCAGGATGTATTGATTTCTCCGTACTCAGTTGAACCTTTTGAGTATACGATGAAGTTC
TTAGAGTTGCTTGCGTTTGGACACCCTTTTTTGGAATTGACAACCATTCGAGAAGCAGAT
ATGGTCTTCTACCGTCAGAAATACTCGGTTGACATCTACGAGCACGGCAAGCGGGAGACC
GCCAACGCTTACCAAAACAAGTATGACATTCATTTCAACCGTAATTTCCCCAACCAAATT
CACAGTAATGGTTATTAA
>AT4G03405-AT4G03410.1
GGTCCTATGGTCTAGTGGTCAGGACATTGGACTCTGAATCCAGTAACCCGAGTTCAAATC
TCGGTAGGACCT
>AT4G03435.1
GCGGGGATAGCTCAGTTGGGAGAGCGTCAGACTGAAGATCTGAAGGTCGCGTGTTCGATC
CACGCTCACCGCA
>AT4G04265-AT4G04270.2
ATGTCTGAAATGGATGAGGATGGTCCTCAAGTGTCTGATAATTCCTCGCAACATTCAACT
CATCGTACGCTCATCATTGATGAAAAGAATAAGATTTTTCTTAAGTGTACTCATATAGAT
GACAAAGGGAACCCTTTTGGCCTTGGATCGCTTCTAGAGACACTGAACAAAAGAAAAAGG
AAAGAGAGTTATGCAAGCTCTTCTACTTCAACTGTTGCGCAACTTCAAGAGCAGCTGCAG
CTCAAGATATCTGAACAAGAGGAGCAAAATGCAAAACTTGATGAGGAGCATCGCCAATCT
CAATCTCGGATAGCCAGCTTGGAGAAGCTCGTCCTCTTCATGAAAGAAAAAAGATCCTGA
GTTGGCTGCTTATTTGTCAACTGATTCTACTCAACATGAACCAGACACACATCCAACCAA
CACAACTCCATCCACACTTCCAACCACCACAACCCCCGCACCAGCCATCACAGTTGCATG
CACCACACCCTTAGTCTCCACTTTAGCTACTATTTCTAACACTTCTTCTAACCATTAAAC
TTGATCTTTTGTAGCTTTTGTTGTTTTTGTTGAAACTTGTTTAGGATTTCTATGAC
>AT4G04409-AT4G04835.1
CAATTTCTAGTGGGTCGTATTCACATACAACTCAAGACTAGAGTATCTACAACATGGTCT
ACTTGGTGCTATTGTTGTTGACTACACGCCTTCAATCCTAAAGTGCCTAATTTCATAGGT
TATTGAGTTACTTAGAAACACAAGCAATGATAAGAAAATGAAGAGGATTACTCCAATGCA
TTGATAGTTGGTGATCGCAGGAGATAAGGATCTTGATCCATTCATCAAAGGAACAATTGG
TGGATAAAGAGTAGTCTCTCACATCCACATGTCTCTCATCAACAAAACCACGAAGAAG
>AT4G05508.1
ATGAGTTGGGTCTAACCCATAACT
>G24584.16
TCAAAATTTGGAGTCGACAAAAAGTCAATGGAAAAGTTCCATTGTCTTGCTTCTTTCGTC
GGAGGGCTCTCTTTGGGCTTTCCGAAAAGGTATCACATGCCAAGTTTGGCCTCACGGTAT
AGAAGTTATAGAGTC
>AT4G06477.3
GCAATGCAATCGTATATATTCTTTTTTTAAGTCTTGATGAACCGTTCGCCGTGGGTCCCA
CCCGCCATGTAGGGATACCCCATCTAGTCTTAACGAGCTTTGATGCATGAAAAATATTCG
AAAACAATGCTTGAAAAAGTAATTTTGGGTCCGTAATATAGCACAAATCACGAAAATGCC
CGAAAAAGTACTTAAAGGTCAAAATTTGGAGTCGACAAAAAGTCAATGGAAAAGTTCCAT
TGTCTTGCTTCTTTCGTCGGAGGGCTCTC
>G24811.1
AAAGCTTTGATGGTTTAGCCAAAGTCCATATGAGTCTTTATCTTTGTATCTTCTAACAAG
GAAACACTACTTAGGCCTTTAGGATAAGGTTGCGGTTTAAGTTCTTATACTCCATCATAC
ACATGACATCAAGTCATATTCGACTCCAAAACACTAACCAAGCTTCTTCTTGCTTCTCAA
AGCTTTGTTGGTTTAGCCGAAGTCCATATGAGTCTTTATCTTTGTATCTTCTAACAAGGA
AACACTACTTAGGCTTTTAGGAT
>AT4G02875-AT4G05295-AT4G07995.1
TTTTCCTAGATACCAAATCAGGTTCTTCTTGGGGTTGTTAGGATTTTTCGGAATCTTCTT
TTTGTAGGATTTTTGCATGGGTCTTGTTTGAGTGAAGTTTCTGTTTTGGCCATTTAATTG
CTTATCGTGGTGTTGTGTTTGTCATTTAATATCCTGGAAAATCTCTCCTTTATGATGAGA
CGGACTCGATTCTTTTTGCCCTTAGCTTTGGGCTCATGTTCTATGGTTGGTTCTTTTCTC
TCATTAAGATCTATTTCGTTTTGGAGTTTGTGGTTCGCTTTTTTGCCATCTTAAGCGGTA
TCTCTTCCAGTTTGAGGTTATCGACTTCTCGGGTTGGTTTGACATGTTTAATACTATCGA
CTACAAAAAGATAGGCTATTTCCAATGGACGAAATCGTCGGAATAACGATGGAAACAGCC
GTATTCGACGAATTTTCGACGACATAGATTGGTCGATTCTATCTCGTCGGAAATCTGAAT
GTCGTCGCAAACGTGTTACAAATTACCGACGGGTTTCCGACGAGAACGTTGTTGAAAATC
GGTCGGTATATTCTTCCGACGGTTTACCGACAACGTTATTCCCGATGGATTCCGACGAAG
TATTTCCGACAGGCTCTTTAAAGATCTCAGAATCCCATGATGGGCCGGCATAAAAATATG
TGGTGCTTTGGTTTAGGCTACCTAACCCTACCACACGACCCCAGTTTGACGGAATTTCCT
GCATATAACAACTGTTAGTAAATTTTTAAAAATTATACAAAAAATTAATATTATGAAATA
AACCTTACCTCAAGAACAATGCGGTTGATTTTTTCTCGGGCCTGGACGTTAGATGGTGAG
GAACCATCATCATTTTGGGGAAGCTGTGTGAGGAACTCCGTCATCTTTCTCTTCAATGTC
TCGACGAGACCCGCGATGTAACCGTCTT
>AT4G05295.1
CTATATAAAATAATATGATAGTCGCCTACCTACGATGCTAGGTATCAAACTATATACCAA
TCTCATAAGAGTTGAAATTATTCCATATGATCTAAGAAAACACAGGATAGAACAAAACTA
TTTCTTAGCATATAAAAAATAAGAAATGTTATTAAACAAAAACTATGTTATCTAACTTTA
AAATACTATATCAATTATCAAAATTACCCGGGCGTAGCCCAAATATTTTCTCTAGTAGTT
AATAAATACATCTTGATTACTTGATATGATTACTTGTTGCTCTGGTTTGCAGGTTCTTCT
TGGGGTTGTTAGGATTTTTCGGAATCTTCTTTTTGTAGGATTTTTGCATGGGTCTTGTTT
GAGTGAAGTTTCTGTTTTGGCCATTTAATTGCTTATCGTGGTGTTGTGTTTGTCATTTAA
TATCCTGGAAAATCTCTCCTTTATGATGAGACGGACTCGATTCTTTTTGCCCTTAGCTTT
GGGCTCATGTTCTATGGTTGGTTCTTTTCTCTCATTAAGATCTATTTCGTTTTGGAGTTT
GTGGTTCGCTTTTTTGCCATCTTAAGCGGTATCTCTTCCAGTTTGAGGTTATCGACTTCT
CGGGTTGGTTTGACATGTTTAATACTATCGACTACAAAAAGATAGGCTATTTCCAATGGA
CGAAATCGTCGGAATAACGATGGAAACAGCCGTATTCGACGAATTTTCGACGACATAGAT
TGGTCGATTCTATCTCGTCGGAAATCTGAATGTCGTCGCAAACGTGTTACAAATTACCGA
CGGGTTTCCGACGAGGTATTTTCCGACAATTTCTAT
>AT4G05305.1
ATTTGAGTCATGTCGTTAAG
>AT4G08340-AT4G08345.1
ATGTGGTGTGTTATCAATGCCCTAGACGATGGAGAGCGGCAGTTCATTGCTCGATCTTCG
TTCGGTCGCTTGTTGGAATTCCCCAAACTACTCGCGTGGTCCGCGAGCTTTAGAATTTTC
ATTCTGGGTAGGCAGTTGGAAGTTGCGAAACCGAATGAGATATGGGTTTTATTTGCCGGC
ACTCCTATTCGCTTTTCGTTGAGAGAGTTCAAGATAGTTATCGGGTTACAGTGTGGAAAA
TATCCGAGCTTGAAGATGAAGAGGAAGAAAGGCACTGCGGGGAAGAGGATACCATTTTAC
AATAAGCTGTTTGGGCTTGAAGAAGATGTAACTGTTGACCGGGTGATTACAATGTTGAAG
AGAAGGATTATCTCAGATCCCGGCATGAGGATCAGATGTGCTTGTTTGGCCATTGTCGAC
GGCTTTCTTGTCCCTACCTCGCACTATCCCAAGATTGTTAAGGCTCACGCTGAAATGGCT
GAGGATTTGGTGAGACCATTGAGTCAAAAATCAGAAGAGGCTGAAGACAATTTCGAAGAG
GCCCCTCGTGATTCCGTCGCTTTCAAGCTAGGGCATGCGAAGGAGCTGGATGCTAAATGC
TCGGTTCGTGTTGCTACTATTATTTGCCCTGACCTTGATCTGGACCCTGAGGAAGATTTG
TCGTGGTCTGAAGACGATGAAGATGAGAGAGTCGATAATATTTTAATATTGGCTGAGCAG
GGTCTTATTTTCAAGAATGATATGTTTGGTGGTGGATGTTTCCCATCACAGATGCAATTG
GCTTCCAAAAAACAAAAAAGGTGTGTTAAGTCAAATGGTGGTCGGAACAGGAAAGGCAAA
CCATCAAAGAACACTAGTAGGGTCAGGACCAAACATCAAAGACCCGTTCCAGAGGAAGGT
AGTAGTTCAGGGACCGTTTCTATGGATTCTATTTCCCGTTTGTTGGACAAAAAGCTTGAA
GCGCAGGGGAAATTAATCATTGTTGCGCTTATGGATTGGTTCATTATAAACATTGTCATT
GAAGGTGGACTTTCCAAAGATCCGGCTAGTGGGGGTGTTTCTAATCCTGAAGAGGTGGGT
CGGAATGAGCCCAATGATGATTTTGGGTTTGATGCTCTCCGCCGGCCATCTTCTAATGTT
GGTTCTAATGGCCGTCAAAGGAATTCGAATGTTCAGTCTAGTGTGGATGAGATTTTGTCT
TACTACACAGACAAGGTTCCAAGTGGTGTTGGGCTCAACGTGTCGGAGCGCGATATTGTA
GAGCTAGTGGAAGACGATGTTCGATCTGCTGGCGGCTTGAGCCCGAACGTGCAGCGCGAC
AATGTTGAGCCAGTGGGAGATGATGTTCGATCCTCAGGTGACATGAGTCCAAACCCATCA
GCTGCTAACAATGTTAGAGAGGGGCCTGCTACTTTTGATATAATGGAATCCGAAGATAAC
CCTGGCCGTGACAACGTTGCTCCAATGGAAGACCATATCCGATCCGAGGTCCAATTGAGC
CCGCACGTATTGGGCGCCAAGGACGTTACGGATGTCTCTGATCCAACCGATAAAGTGGGC
GTTAATGATGTCACAGATGCCTCTGATCCTACTGAGAAAATGGTAGAAGAAAACGTCTCA
TCTGATGCTGTAGCGGAAGATCAACTAGCCGAGGCTGACGTGATTCACGATTCCGAGGGC
CCAGTCTTTGTAGGAGCTGATTTTGGTACAAACTTTGGTGACGGTGGAAGTCAAGAGGCA
CCAAATCGAGTTGTTGCTGACGTAGTCAACGTTGATGCGGATAAAGATACGCCAGAGGAC
GCTAATACTGATTTCGTGGTAGACGACATCCCCCCTGCAGTGGTGTGTAATGAGGTTGCC
CCCGCGACTGATGATGGAATGGTTGGTGTTGATGTGACCGCGGAGTTTCCGGATATTTTG
GAATATGGCGGTAACGATTGTTATACCGGCGACGGTCGTGACCCTATTAAGAGATTTTAT
GAACAGGATGTTGGCAGGGGCACCCCCTCAGTTGTGTCTTCTATCCTCAAGGATGATATG
AATGCTAACAACGCTGATGGAATTTGTGGGAGAAGAAGTAAGCGTCTCCGTACTCTATCT
ACCAAGCTAGATGGTCGCTTCGCGTATGGTAAGAAAACCAAGATTTTAGTGGGTCATCCA
TCCCTTGTTGTCAATAAAGGCAACGACCTTGTCGACACAGAAGAACGATTTCAAAACTCC
ATGAAGAAACTTAAGGCGATAAGGTCAATTAGCATTTGTGGGGGTGTTGCTTTGACCAAT
AAAGAAATTTTGGATTTGACTGATCGGAAGAAGAATCTAACAAGCAAGGTAATGGATGCT
CTCATCAAGTTTAGTCGGCATTTGTTAAGAACCGATGATGCCGATGGTCATAAACTTCGT
GTCGATGTCCTTGATTCTAAGTTCGTCTCACTATTGTTCCGTCTATTCCCCAAATTTTCT
CGATGCTCTTCTAAACAAGATTTTCAGTTCCCACCTCATCTGATTGATCTCTTTAATGGC
CGTGGAGAACCTGATCATATCGAATTATTCACGGAGGCTGATTTCCTGTACCTGCCATTT
AACTTTGACAAGAAGCATTGGGTGGCTTTAGCTGTTGATTTGAACTGTCGAAAGATAACT
GTCTTGGATTCGAACATTCAACGACGCAAAGATTCTGCTATTCAGGACGAGATCATGCCA
CTCGCGGTAATGTTGTCATTCCTTTTCCAACAGGCTGCTTTCAATTCGTCTAAGAGGAAC
TGTTCGATGGATCCGTTTTCTATAGAGCGACCACTAGTCATCCCGCAGGTTGCTTCCCCA
CTCGATACAGGCATCTTCTCTATATTCCTTATCCACACTCACGCCACAGGTGGTGTCACT
GAATGTGTGGAATTTGAGGTCGACGGTCTTCAGTGTGAAGTTAAAAAGCTAGTGTCGGCC
TTAATATTGGTGGGGGTTACTAGCTAA
>AT4G05455.1
ATTTGAGTCATGTCGTTAAG
>AT4G09250.2
ATTTCAATCGCATTTCTAGGGTTTCTTTCTCTACGATTCAATAGATTCGGACGAATTGGG
GGATTCTGACCAGAGAGAAGCTATGGAGGAAAACGAAGAGGAAGAAGAATTGCGGCCAAC
GGCGCTATACACGGTCGGTGGTTCAGACGAATTTACCTTTGTTTCTCCCGATGGGCTCTC
CGGTCAATACACGGGCCCTGATCACGACGGCGTAGTTCTTCAGACTGAAAATCCGGCGCC
GACTAACTGTCTTGCTTACTACTTCGAGGTTCATATCATGAATGCTGGTGAAAAAGGAGA
GATCGCGATTGGTTTCTCCAAGGAACACATCTATAGCGAAGGATATACTGTCAGAAGCTG
TGCCTACATTGGTAACAGTGGACTCATATGCTCTCAAAATGGAGATGGTGATCGAACTGT
TGCTAAAGCCAGTGACACCTATACAACAGGTGATTTAGTTGGTTGCGGTATAGACTCGGT
TTCACAAGAATTCTTTTTCACGAAAAATGGAACTATCGTAGGGACAATCCCCAGGCAATT
TAGGCGTCCTGTATACCCGACAATTGTTTTGCATAGCCAAAACGAAGCTGTCACTGTCAA
TTTCGGCGGACAGATTGCGTTTTCTTTTGACTTTGAGCATTTTGAAGAATCATTGAGGGT
TAAAAAAGAAAGGGAAATTGAAAAGATTTCCATGTCTCGCAGCATTAGTCATGGGCTTGT
AAAAACCTACCTTCTTCGTTATGGATATGAAGATAGCTTTAGAGCTTTTAACCTGGCTGC
AAGTCGTCATACTGTTATTGCACAAGAAAATAGTTTTGATGAGTATGAATTGCATCAAAG
GAAAAAGCTCAGAGAGCTTATAATGACTGCTGAGATTGATGATGCTATTGCTGCACTCAA
GGATAGATATCCCCAACTTATTGAGGGTGGATCAGAAGCTTATTTTCTTCTTATCTGTCA
AAAGATTGTCGAATTAGTACGGAAAGGAGCAATAGCAGAGGCTAAGTCATTTGGAAATCA
AGATTTTAAAGACTTTAGGGATTCAAGCCTACTAAAAAACCTTTTCGATGATTGCTCTGC
TTTGTTCGAGTGTGAAACTATAGAAGAATCAGGTGCTGCATATCTTCTAGGAGAAACACA
GAAGAACATAGTAGCAGCTGCAGTCAGTGAAGCGATTCTATCTACAAATCCGGCCACCAG
AGACCAGCAATCTGCTTCACTTGAGCGAGTGCTTAGACAGTTTGAAGCCACCTGCTCACT
CTATGCTCGTGAATAAAATCTTGACTTTTTCTGTTTTTCTTTTTATCTTTTCTCTTGATA
GAGTCATTGTGTAAGCTCAAATGTTCTAAAACTAGCGATCATACTTTAACTTGATTCACA
ACTATATACGAGATTATATTGGAGCTTGAAAATTTTTATTTAC
>G25293.1
ATGGCACCCTTAAGGAAAAGAGGACGTGTTGCGAACCAAAGGGCTAACCGTGTTGATGAT
GCACCCGCTGACGGGGAAGCTCAACCACTAATTCAGGGGATCAGAGGAATGTTTGAAGAG
TTAATGAACCGAATTCCTCAGGCAGCACCAGCACCAGCACCAACAGCTCAACAACCAGAA
GAAAATGTTCTACCTCAGCAACAACAGCCACCACCTCCACCGCCACCACTACCAGCTCAA
ATGGCAGGACCTGCGATTATTGAGTTATTTGATATCAGCAAGGTTTGGGTTCTTGACTAT
TGA
>AT4G10201-AT4G10210-AT4G10220-AT4G10230.1
TCTTTGGTACGATTACAATCTACATCCAAAAGATGGAATATTCTGATTAAATTTGAGAGA
TTTGCTAAGAAGCACTTTACTAATGCACCAAGACACTTTCTGATTATCATGTCGATTTAG
ATGTATGAAATATATGACTTTACCCCTAATTCGTGGAGATTTGTTGGTGAAGATAGCGAC
TGGTTCATACCACGGACCACGGTTAAAAGAGCATGTCATGTCTGTAAATGGAAATACTTA
CTGGCTTGCTTGCACGCAAGACATAGAAAGTGGGGAATTCTTACTTTGTTTGGATTTTTC
AATAGAGAGATTTACAAGTGTGTCTCTCCCGGGTGATCATCCTTTTTATCATCATCCTAT
CACTTTATCAGTGACTAGAGAAGATCAAAAATGTTGTATGTTAGCTACTCGTGGCATGCG
AGTAGGCGATATAGATGTATCATGTAGGGATTGCAACTAAGATTGACGGTACCGGAGCCG
CGTCATGGAGAAAGTTTCTACAAGCCTTTTTGGTTTGCTAGTGGGATAAATTTTTGGTCG
ACCAGGAGAACAAAGTTTTGGTGTGTCGTGGTAAGCATGGGGTCTCCAACGTTTTTTTAC
ACGTTGTGGGAGAAGATAAATGTATACAATTGGATCATGATGAGGAAGAATCTCAATGGT
CACTTCTTAATCAGTTATGTTCCAACGTTGGTTCAAATC
>AT4G10210.1
ATTGAGACATATTATATATGTAGGGAGAAGGTTGATGAAAATGAAATTGGGATATTCACT
TCCAGTGATGTGCATGATTTTGTTCTGCTATATTCTATGTTGTAGCCTTTTGATGAGTCA
TTGTCATGGCGTTGTAGAAGCAGCAAAGGCATTAAAAAGCAATGAAGATCTTGAAATAGA
GCAAAAACTTGAGCTTATCAACAAACATACGGTTAAAATCATAAAGTGTACTAATGGTGA
ACGATATGGGTGTGTGGATTTCTACAAACAACCAGGACTTGACCACTCATTGATGAAGAA
CCACACATTTCACCATAAGATGCGTTTGATGTCATACCCCGAAGGATCAAAAATTAAAAA
ACAGACACATATTAACAAAACATTTGGTCACTTTTGGAAGAATGGCGTAGGTCGTCCTAT
TGGTACAGTTCCTATACTTTTAGTCAGCAAAGAAGCTCTTTTGAAAATGAAATCTTTTGA
TGGTGATAATTCTAATCCCCAAAGTTCGTGGAGTAAAACCTATAAACCTACGTCTTCTAA
TGGAGGTCATCATTTTGCTGTGGTGCGTACTACGAAAGGAAAACCAAGGAGATATAATGG
AGTGGCTATGAACATTAATTCATTCAATCCTCCAGTTGGACCTATGGAATTCAGTGCTGG
TCGGATGCATTTTCAAATTGGAAATGAATTCGTCCAAGTTGGTTGGACCGTACACCCACA
ATTATATCACGACTTCAACTCACGGCTGTTCATATATACTAATTCAGGAGGACATGGGTG
TTATAATCCCTTATGTCCGGTCGGATCCGGAATAATACTAGTCAGTCATGAAGTTACTCC
TGGTTTACTTACCAAGCACAACGATTTCGAACTCTCCATAATTAAGGACAAAATATACGG
GCATTGGTGGCTTTTGATGGGTAACAGTAGCAGCTCAACTTGGAAAGAAATTGGGTTCTG
GCCAACACATAGGTTCAAAGAAAGTTTTGGTACAGGTGTCGAATGGGGTGGTGAAGTCTA
TAGCCCTGCGTCTACAAGTCCTCCTATGGGTAATAGTCATTTTCCGAAGGGGAGCCCCAA
AATAGACTCATATGTCCGTTTGATCACGACTTGGGACGAAAATTATGGTTTGGACATGGT
TGTGAAAAACACAGAGAGATTTTCAAACAGTTGTTATAAAGTGAAAGATGCACAGAGTCG
TTTTGGCCAGATGTAGGTCATCTTATCGTTTATGGAGGCCCCAGGTGTACATAAACTTTG
TTAGTGCGTAGCATTATTCCAAAATTGTAGTATCTGAAAATGTTCAAAATAAATCAAGAG
AATTACGTTCTTACTAT
>AT4G10220.1
ATGAAAATGAAATTGGGGTGTGCACTTCCAATGACGTGCATGATTTTGGCATGCTATATT
ATTTGTGGGAGCCTTCTAATGAGTCATTGCCATGGTGTTATAAAAGAAGCAAAGACATTA
AAAAGTAATGAAGATCTTGAAATAGAGCACAAACTTAAGCTTATCAACAAACCTGCATTT
AAAATCGTAAAGACTATTAATGGTGAACGATATGGGTGTGTGGATTTCTACAAACAACCA
GGACTTGACCACTCATCCATGAAGAACCACACATTTCACCATAAGATGCGTATGTCATAC
TCTGAAGGATCAAAAATGAAAAGAAAGACACATAGAAACACAACATTTGGCCACTTTTGG
GAGAATGGCGTAGGTTGTCCCATTGGTACCGTTCCTATACCTCGAGTCACTAAAGACGCT
CTTTTGAGAATGAAATCCTTCGATAGCGATAATTCTAATCCGCAAAGTTCGTGGAGCAAA
ACCTATAAACCTGCATCTTCTATTGACGATCATCATTTTGCTGTGGTGCGAACTACTAAA
GGAACTAGGAGTTACAATGGTGCATCTATGAATATTAATACATTCACTCCTTCAGTTGGA
CCTATGCAATTCAGCGCTTCTCGGATGCATTTTCAAATTGGAAATGAATTCATCCAAGTT
GGTTGGATCGTACACCCACAATTATACCATGACTTCAACTCTCGGATATTCGTATTTACA
AAATCGGGAGGAAATGCGTGTTATAATCTCTTCTGTCCTGACGGATCCGGAATGATACTA
GTTCGTCAAGACTTAACTCCTGGTCTACTTGCCGAGCAAAAAAGTATTGACTTCGCCATA
ATGAAGGACAAAATCAACGGGAATTGGTGGTTGTTGATGGGTACATCTTGGGAAGAAGTT
GGGTTTTGGCCATCAAGCAGATTCAAAGAAAGTTCTGGTACAATGGTCGAATGGGGTGGT
GAAGTCTATAGCCCTTCGCCTCCAAATCCTCCAATGGGGAATAGTCATTATCCGAAGGGG
AGCCCCAAAGTAGACTCATATGTCCGTTTAATTACGACTGTGGACGAAAATTATAATACT
GACAAAACAGTGAAAAACACAGAGAGGTATTCAGACAGTTGTTATAAAGTGAGAGATGCA
ACGGAGACGTTTTGGAGCCATGTCGGTCATCTTATTATATATGGAGGCCCTGGGTGTAAA
TAA
>AT4G10230.1
ATGACGTCAATTCTTTCTGCAGTCTCAAAGCTGAGAGGATGCGTTAACCAAATTGAGAAT
AAAAATCCTAGCGGTGCTTCTGAAGAAGACATTTTAAACCAAGCGAAGATGTTATTAACT
CAATATGAAAAATACAAGAGAGGATTCAAATTTGATCATGTATGGCCTATTCTTAAAGGT
ATTGAGAAATTTGCTAATGATAACATGAAGACACCCCCTGCATTCCAAGGAGAAGGTCGT
GATGTTACGTCATCTTCATCATTTTCAATCAATACCGAGTCATCACCTTCCCCTGGTATG
AATTCAATTGATCTAAATATGGATAGTGAAGATGCCAATTTTAGTTTATCTTCAAGGCCT
ATGGGTTTGAAAAAAGCAAAGCGAAAACAACAATCTGAAGAACAGTTTAAACAACTTTTG
GAGCAAAATGATAAACTTATCAAAGCTATTACTAAAGGTACTTCTGAAAGAAATGAAATT
CAAAGGCAGAAGATCGAGGTAGCTAGAATGAAAGAAGAGAATAAAATATTATTTGCAGAT
TTGAATTCTATAAGTGATCCATCCTCTCGTGCATATGTTGAAAATGAGAGAAAAAGAATT
TTGGAAAAAAGAGCACAAACAAACCAACATGAAGAAGATGGTGAAGGCTCCCAATATCAT
GGATCTCAATATCGAGCATCTCATTATCAAGAAAGTCTATTTCATGGAAAACAAGTTCAA
GGAGAACCGGATCAAGGTGAAGACAAAAGATCACCAAATAACCAAGAAGATTTTACCCAA
TATTATAATTATCTTAGCGGAACCGGAAATAATTTTCCTTAA
>AT4G10815.1
GCGCATCTGGTGTAGTGGTATCATAGTACCCTCCCACGGTACTGACCAGGGTTCGATTCC
CTGGATGCGCA
>AT4G11177.1
CCGACCTTAGCTCAGTTGGTAGAGCGGAAGACTGTAGTATCTTTAGGTCGCTGGTTCGAT
TCCGGCAGGTCGGA
>AT4G11216.1
GTCAGGATGGCCGAGTGGTCTAAGGCGCCAGACTCAAGTTCTGGTCCTCGTAAGAGGGCG
TGGGTTCAAACCCCACTTCTGACA
>AT4G05870.1
TTTTCGATCCCAGCCATCCGCAAATCAGTCGATCGCTCTCTCCGCGATCGTCTCCTCTCT
CTTCCGAGTCTGGTTCCGCCATCTTCCTCTCTTTCTCTGCTTGCATTTTATTTTGGTTGT
ATTCATTTTGTTTAGCATTTTCATCTCTAACGTCTTTCCTTTCCACGTTGGTTGATTAAT
AAGTTATAATACAACACAATAAATCGAAAATGGTATAAAATTTTCCATTTACACCCAAAA
CAAAAAGGTTCAAAAACATAAAATCCATAGTTGCCGATGTGTTATCTGAATATTTAATTT
AGTCATTATATTAAATTTTTGTGAAATAAAAAAAATACAAATTTCCTAAGATAATCT
>AT4G11405.1
GCCCGTATAGCTCAGTGGTAGAGCGTCAGTCTTGTAAACTGAAGGTCCGTAGTTCGATCC
TGCGTGTGGGCA
>AT4G11985.1
GGTTTCGTGGTGTAGTTGGTTATCACGTCAGTCTAACACACTGAAGGTCTCCGGTTCGAA
CCCGGGCGAAGCCA
>AT4G12065.1
GGGGATGTAGCTCAGATGGTAGAGCGCTCGCTTAGCATGCGAGAGGTACGGGGATCGATA
CCCCGCATCTCCA
>AT4G12115.1
GCCCGTCTAGCTCAGTTGGTAGAGCGCAAGGCTCTTAACCTTGTGGTCGTGGGTTCGAGC
CCCACGGTGGGCG
>AT4G13265.1
GTTGATATGGCCGAGTTGGTCTAAGGCGCCAGATTAAGGTTCTGGTCCGAAAGGGCGTGG
GTTCAAATCCCACTGTCAACA
>AT4G13445.1
TCCGTCGTAGTCTAGCTGGTTAGGATACTCGGCTCTCACCCGAGAGACCCGGGTTCGAGT
CCCGGCGACGGAG
>AT4G13495.2
TCACACCTTTTAGATAGCCATCATGTAAAGAAAAAACCCTAGCCGCCTAAAGAGGCAACG
ACTTCTCTGATCCATTGTTGAAGATCGATGAAGCAGAATCCAAAGACGAAAATGGAGGAA
ATGAAGATCTCATTTTACTCGCACATGGACGAGAAGAACGAATCCGATTCAGGCAAGACA
GTTTTAATTTTTGATCAAATACCAAGCAAGCAAACAAAAACTTGAAAGAACTCTGCAATG
GATTACACTGTCGATCGATATGGTTAGATCTGTGATGAAAGTGGACAGATAATACGAGCT
TTGTCGGGAAAAGGTGACAGAAGTGATACAATGTGTCAACGATGATGGGGTCATCAAGTC
AGCATCAACCAAGGATCATGGAGGAGGCACCAATAAGTCGACCAAGATCCACGAGAGAAC
CAACCTAAGCATACCAAATACATATGTGCCTTTCAAGAAGCATACCAGCCCAACCCGAAG
AATTTAAGCTACAAATCAACTTATTCCAAAAACTTAACTCATCAAGGAATCACGGAGAAG
TGGAATTGGTTCAAAAATCTTTTCAGATGAAGATGATATTAAAGTTACAAATCAGCAGAT
TTCCAAAGAACCCGATGGAGACCAACAGCTACGTATTAGAGGATTTCGACCTGACCAGAA
GGAGTTAACCTACAAAGTTAATTCTCAGATATTCTTGACTCATAAGATGTAGAAACTAGA
GAAGAGTTTGGGGGAAAACTCTTTCTTATGTCTTGTTGATCTCAATAGCATTGATACAAT
GTATATATATGCAATTTAGAATATGTTTTTCCTAATTTGAATAAGAAATAGATAAACATG
AATAAGTATATATATATTTCCTATTTAGAATATTTA
>AT4G13494-AT4G13495.1
TTATGTCTTGTTGATCTCAATTTGAGAGCAACAAGACATAAT
>AT4G06130-AT4G13575.1
TTTGACGTGCTCGATCTGCTCAACTTTGTGATGACAACGAAG
>AT4G14345.1
GTGGCTGTAGTTTAGTGGTTAGAATCCCACGTTGTGGCCGTGGGGACCTGGGCTCGAATC
CCAGCAGCCACA
>AT4G14415.1
GCTCTCGTAGCTCAGTTGGTTAGAGCACCCGTTTAGTAAGCGGGAGGTCTTGAGTTCAAC
TCTCAACGAGAGCA
>AT4G06225-AT4G06240.1
GCCGCGTAATATGGCCCATATAAATTAATTGGACTAAGAAAAACCTAAAAGTAAATGGCA
GCCGCCGGAGGTAACCTTAATTCTCTGAGATGAGTGTCTTTTGTGTATTTATATGGTTTC
GCGTTCTGCAAATCGTAGGAGCTTCTTCTCTATTAATGTCTGAATGATATAATTCGTGAT
CTTAGGGTTGAATATGGTGATGATACAAGAGTATTGTGGACTAGAGTTTCAGATCTGGGA
TTCTTCTCCCAGAAGTTGAAGATTAACCCTTGGCTGTCTGAGTATTAATTCCCCTTTCAC
TCAATATCTTATCTTTTGATTGATTTGAAGATAAATTTCTCTGTTATTGTTTTTTTTGTT
GGTTGATGTTTTTTTTTACTTATGAGC
>AT4G06265.1
ATTAAGTTACATGTGGGTGGGTGCCGTAACAGTGCAGCAACCATTCTGCTAGCTTGTGCA
AGAGTTTAAAAGTGGTGAAACTTTTATTTGGATAATCGAATTGGTTGAGGAGTCTAACAA
GTGATAGTAGCTAAAGAGGCTAGAGGGACGCTAGAAAAAGAACAAACCATGAGCGTATGA
AATTACTTTAAAACAATACCCCATGCCCCATGAACTATTATTCTTCTTCCTCTCTTGTAG
ATGAGGCATTCGGTATCTTCCTCTACTTTATCTTCTTCAGTGTCCTTCACTACTACAACT
TCTCCAAGCTTCCTTCCAAATTATGCTATCTATTTCACATTACGGGGCTTCCGATTCAAC
TAATTTTAAACACAGAATCCAAAGCCTGCTTGACAACAAAATGCACATCTAGAGGAAATC
AGATTCACCAAATTCTAAAAATTAGAAATCTCAACTTGCCTTTATTTTAAGCTTCTCACA
TCCCACCATTTTCATCCAAAGCCTGCTAGACAACCAAATGCACATCTAATCAGAGATAAA
GGAAAACTTGAGGGATACGTATATTTGGAAGCAATATGATCCTGACATACATTATGTGTA
TGGTCCTCACTCTTGAGATGCGTGTTGAAATCTTCAAAGCTTTGGCCAGCAAAATCGCAC
ATTGAGCAGCACGACCAGGGAGACTCACCCGTTTCACTTCACTTGTCCTGAAGAACAAGT
CTTGTTGTCAACTTTTTATCCCCTGCAGACCCTGA
>AT4G15775.1
GCCCGTCTAGCTCAGTTGGTAGAGCGCAAGGCTCTTAACCTTGTGGTCGTGGGTTCGAGC
CCCACGGTGGGCG
>AT4G16105.1
GCTCTCGTAGCTCAGTTGGTTAGAGCACCCGTTTAGTAAGCGGGAGGTCTTGAGTTCAAC
TCTCAACGAGAGCA
>AT4G16465.1
GCTTTCATAGCTCAGTTGGTTAGAGCACCCGTTTAGTAAGCGGGAGGTCTTGAGTTCAAC
TCTCAATGAAAGCA
>AT4G16475.1
GTCAAGATGGCCGAGTTGGTCTAAGGCGCCAGTTTCAGGTACTGGTCCGAAAGGGCGTGG
GTTCAAATCCCACTCTTGACA
>AT4G02965-AT4G16950.1
CTGAACTACTCACTAGAACATCTAGGATAGGAAGCTCATTCTCTGGGGCTGTTCTTGACT
GAATTGGTTTGCTTCAGATCTTTGCATCGAGGGCCTAAGATGATAGACGTTTGGTCTGAT
GGGGACGACACCTTTCACTGCTGACCCTGATCAGTTAAGATCTGCCTTGACTGAATTCAC
ACCATCACATTGTTAAGATTCCTTTCCTGGATCCTTAGCCGTCTCCACAGCTTATCACAT
TGTTAAGATGATGGAACACTTACTGACA
>AT4G17612.1
GGATCCGTGGCGCAATGGTAGCGCGTCTGACTCCAGATCAGAAGGTTGCGTGTTCGATTC
ACGTCGGGTTCA
>AT4G17765.1
GGATCCGTGGCGCAATGGTAGCGCGTCTGACTCCAGATCAGAAGGTTGCGTGTTCGATTC
ACGTCGGGTTCA
>AT4G18255.1
GACAATTTGGCCGAGTGGTCTAAGGCGCCAGATTTAGGCTCTGGTCCGAAAGGGCGTGGG
TTCAAATCCCACAGTTGTCA
>AT4G18720.1
ATGCAGAAGCGTGAGTTCATGGAGTTGTTCGAGGCAGCACTTAGAGCGGCTAAGTCTGTG
AAAGGTGATGAGAATTCTCCAGAGGTATCGAGGTTTGTCGATGCCATGAATCGTTTGAAG
GAAGCACCCAAGTCACTTGTTTGTGACGTGGTCTGCAAAACCTCCATGGGGCAGGGTTTG
GAATTCTTCATCGATCACAAAAACCCTAAAATTCGATCGGAAGGAAGGATTCTTCGGGAT
CTTTGGATGAAGTTTTTTTACGCTTCAGGTAGAGAAAAGAGCCGTGATAATAGAGAAGCT
GCGGTGAAGATCCCGACGCACGCAACGATGAAGAAGACTGGAGATTCAAAGCGAGACAAA
GTGCGTGAGATTCTACAAACATCTTTGGCTAAAGTCGCTTCTGAGGTTGTTGACACGGAG
ATGAAGACACGAGTGACTGCTTGTGATCCTTGGGTTGTGGCTGTATCTGTGGAAACTGCA
ATGTTTGAGAACTTAGGTTGTTTCATGGGACCTCAAAAAGCAAAGTACCGGTCTATTCTG
TTCAACATGGGAGATAGTAACAATCCAGATTTGAGGAGGAAAGTGTTACTTGGTGAGATT
AGTGGGGAGAGATTAGTGAAGATGGAGAAGGAAGAGATGGGGAGTTCTTGGTACACCAAT
TCGAGAAGAAATCCGTTGTATGAATCCACGCATTACACAGATTTCAGGTTTCCGCAGATA
AAGGCACATCTGTGGCACAAGGTTCGTGTCTTTTCTCTTTTTACATACATTCTTGAGAGA
ACCAAACGCTCATTTACTTAA
>AT4G18815.1
GCGTCTGTAGTCCAACGGTTAGGATAATTGCCTTCCAAGCAATAGACCCGGGTTCGACTC
CCGGCAGACGCA
>AT4G19400-AT4G19410.1
GTACTACTCGGTGCTCTGCTTCTCTCATTTTGTAGTGAAGTGAAGAACCCTAAAAATCAT
TGCTTTATTAAAAAGCATCGATGGATTCGGCGTTTGTGGACAGAGCTTGGGACAAATGGG
TTACTACGGGTAACGTTGGTTCTTCAGGTAATCCATTGAAGGCTGCTATTTTGATTAACT
ATGATCCTACAGGACCTTCTCGTCTCTTATCAACAATAGCTAAACAAGAAGGGATTGATA
TCTATCCAGTTGATCTAAAGCAATTTATAGATTTCATGAGATGTGGCAATCTTCCTACTG
AGACTTTTGTTCTTGGATCCAACCAATACATAATAACATCTATTCATGAGAACTGGTTCG
CTGCTAGGTGTTTAAACACTTCCCAGCCTGCTGGTGAAGGAGCTATTGTTATGCAGACTG
CGGTTTACGTGTTGGTTGCTCTATATGATGGATCAATTGGTTCAGCTTCTCAAGCTATGG
CTGCAGCTGATCAGTTTGCATCGCAGCTGAGTCGGAAAAACTTCTAGCATCATCATTTGC
GAAATCACGAGTATTTACATTGTTCTCTGTTATCAATGTAAACAAGCTTTGACTATGTTT
TGTGAAGGATCTTTGTGTTTCGATAACTGGTTTTTCATTTTATCTCATCTTAATCAATTG
GTTTTTGAACAAGTCATATCAGCATGTACAGTCGTTTTGATTCAGTTCCAGTCCTGAATG
CTTGTTGGATTTCCTTT
>AT4G20115.1
GCTTTCATAGCTCAGTTGGTTAGAGCACCCGTTTAGTAAGCGGGAGGTCTTGAGTTCAAC
TCTCAATGAAAGCA
>AT4G20460-AT4G20470.1
AAAAAGGAAAGAGCTTAATAGAAGGAAGGAGGAGAGAGTGGTGACCAGGTCTCGTAGTTG
TGGTTTCGTTTTGCATTGCACGTTTCTTCTTCTTTCTTCGCTCCTCACTTTCTTCTTCTT
CTTCCGCTTCTCCTCTATTTTCTCTCTCTCTCTCTTTTTCTCTTTCTCCCAAAAGTCTCT
CTTACGTTCTTGTCTCTCCCTTAATAACGTTGCGCCTTTCTCCATTTCAACCATCACACA
ACTCTTCTTCTTCCTCCTCTCTCTCAATTCGTGTTTTCCCAAATTCTCAGCAATCTGCAG
CTAACTTGATGATTGCTGGCTACTGAATCTTGAGTTTGTGTCTGGAGTTTTGTCTCAACA
ATACCAAAGACCATAAAGACTTTGAGGTGATTTGAGTTCAGATTCTTCTGAATCTCCAAT
GCTAAGTTTCTCTAGAGCTAGAAGTCAAGGAAGAAACACAAGACCTCTTGGAGGAGGGAT
GGAATACTTAGAACCTAAAAGGAAGAGCAATGTAATGGGCAAGATTATCTTGGTTGTTTC
TCTTACTGCTTTATGCATTTTTATGCTCAAGCACGCACCGAGTTTCACATCACCAACCGC
GTTCTCTCGTAGCGAGGAAGGTGTGACTCATGTGTTAGTCACTGGTGGTGCTGGATATAT
CGGATCACATGCTGCGTTGAGGCTCTTAAAAGATTCATACCGTGTAACCATTGTGGACAA
TCTTTCTCGGGGAAATCTTGGTGCCGTCAAGGTTTTACAAGGATTGTTCCCAGAACCCGG
GAGGCTTCAATTTATTTATGCTGACTTAGGAGATGCCAAAGCTGTTGATAAAATCTTCTC
AGAGAACGCGTTTGATGCTGTTATGCATTTTGCTGCAGTAGCATATGTTGGAGAGAGCAC
TCTAGATCCTCTAAAGTATTACCACAACATTACATCAAACACATTAGTAGTTCTTGAAGC
TGTGGCTAGACATAAAGTGAAGAAGTTGATATATTCAAGCACATGTGCCACTTATGGAGA
ACCTGACAAGATGCCTATTGTTGAAGTTACTCCACAGGTCCCCATTAACCCTTATGGAAA
AGCTAAGAAGATGGCTGAAGATATGATCCTGGATTTCTCTAAAAACTCTGACATGGCAGT
CATGATCCTAAGATACTTTAACGTGATAGGTTCAGATCCAGAAGGTAGACTAGGAGAAGC
TCCAAAGCCCGAGCTACGTGAACACGGACGGATTTCGGGTGCCTGTTTCGATGCAGCTCG
TGGCGTGATTCCAGGCCTTCAGGTCAAAGGAACAGACTACAAAACAGGAGATGGAACTTG
TGTTCGTGACTACATAGATGTTACTGACCTTGTAGATGCTCACGTAAAAGCTCTCGAGAA
AGCTAAGCCTAGAAATGTGGGAATATACAATGTAGGTACAGGAAAAGGAAGATCGGTGAA
AGAGTTTGTGGAAGCATGTAAGAAAGCGACAGGAGTAGATATCAAAGTAGATTTTTTGCC
TCGAAGACCTGGAGATTACGCAGAGGTTTACAGTGATCCAGCAAAGATTCTGAGAGATCT
TAATTGGTCTGCTCGTTACACTAATCTTCAAGAAAGTCTTGAGGTTGCTTGGAAGTGGCA
AAAGACTCATCCCCATGGATATGCTTCTTCTTAAAGACGACCAAGAAAGAAAAAAAAGTT
TTAAT
>AT4G20540.1
AATTTTGTTGTGTGTGACCTCAAACTGACAACTTCCAGTAATTGTAATATTACCAATTTT
TTTTATCAAAAAGATGAACTTCACTTTAGAGCAATAGCAATCCCTCGAGTCTCCCCTATA
TAAAGATTCCAACTCCTTAACGATTCATCTAATGAAAAAACACACACACCAAAAATATCA
GATATCTCAAACAATGTCTTCAGTTTTTGGATCTGTCCATATCTTGGCCATGATAGCCAT
ACAACTCCTCCTTACACACAGTGTTTCATCTCTGAACCTTACCAATGCGTATCTGCACCA
CAAATGCAGCAACACTCAAGGAAAATATAAGCAGGGGAGCGCGTTCGAGAAAAATCTCAA
CTTAGTCCTCAGTACCATCACCTCGATTGGAAATTTTCGTGACGGTTTCCGCTACACCGA
AGAAGGTGAGGATCCCAATAACGTCTTTGTCATGTTCCAGTGTCGCGGCGACTCCTACTG
GTCCAAGTGCCCCCCTTGCATTAGCACCGCCGTCTCTGGGCTTCGTAGGAGATGTCCAAG
AAATAAGGGAGCAATAATATGGTATGACCAATGTCTTTTAAAGATATCTTCAGTTGCCTC
CTTCAATAAGATAGATTATGAGAACGATTTCTATTTGTCCAACCCAAACAACATGAGTGA
TCGGGGGTTGTTCAACAAGGAGACGTCGGCTCTCCTGGAGAAGCTGGCATATAAAGCCTC
CGATAGAAACAACTTGGATGGTAAACAATTGGTGTTGTACGCAGCAGGGGAGAAGAGAAT
TGGGACAAAGAAGGTGTATGCAATGGTGCAGTGTACGAAAGACTTAATATTTACAAAGTG
CTTTGAGTGTTTGGAAGGGATTTTGAGGAAGTTTCCACAGTGTTGTGACGGTAAACGAGG
AGGGAGAGTTTTCGGTACGAGCTGTAACTTTAGGTATGAGTTATATCCTTTTCTTAGAAA
CTAACAGCAACAACAGTACAATGAGAGCTCCATATTAAATGAAAGGGTTCTAGAGATAAA
CAGTCTTATAATATACACTGTGTTGCATTTTAGTACGTGAACTTGAGCGAATAAATGTAC
TTTCCTCTTTGTGA
>AT4G20545.1
GCTCAGCTCATACAAACTCTCTCATAATGAGAGAAAAAAATCCTGAAATAAGGGTAAGAA
AAACTCTTATGCCTCAAGGTTTTAGTAAATCTCATAATTTTGGCCGAACCACAAAAAGAG
ACGTGCGAAACAAAATAGTAGAAAATTGATTTCCCGAATCGACAAACATGGACTAAACTA
TATGTATGATACATAACTGGTCGTACTTACAATGATGATACTTGGTTTCACGAAGACGAG
GGAGCCTGGAGATGAATGATGGTGATAAGGCCATGTGTCATCACCAAAAGGAGGGTTGCT
CCTGAAGTTTTCGCCGGAGCGGCCAGGAAGTCGATCGAGGCGATCGCCGAATGGGATCGT
TTGACTTATTTGTACGAGCGTTGTGTTCGGAGCCTTTCCGTAGAGGCTACTAACGCGAAA
GATGCCCATGAGGCTTTGGCCGTTGAAAAGGAAAAAGTAGCTCAGGCGCTGGCCGACCTG
GCAAGGTCTCAAGACGACGCCAAGGAGATGAAGAGGAAATATGACGAGTTAGCTGGTCGC
GCTCTTTCGGAGATGAAGAGGCTTCGAGAACGTCGACTTGAATATGCTGAATTTGTCCGG
AGATCGGCCCTTGATAAGATGGCGGAGCTCGTTCAGAAGCGATTGGATCGTATTAAAGCT
CATATTGACGATACGAAGGCGGCAGAACCAAAGTTTCTTGAATTCAACCAAGTATCTGGG
AATATCAAGACTCTCGAGGCGTTGGTCGAAGGTGGCGAAGTGGAGATGAAGTCGGATGAC
AGATGTTAA
>AT4G20550.1
AATTTTGTTGTGTGTGACCTCAAACTGACAACTTCCAGTAATTGTAATATTACCAATTTT
TTTTATCAAAAAGATGAACTTCACTTTAGAGCAATAGCAATCCCTCGAGTCTCCCCTATA
TAAAGATTCCAACTCCTTAACGATTCATCTAATGAAAAAACACACACACCAAAAATATCA
GATATCTCAAACAATGTCTTCAGTTTTTGGATCTGTCCATATCTTGGCCATGATAGCCAT
ACAACTCCTCCTTACACACAGTGTTTCATCTCTGAACCTTACCAATGCGTATCTGCACCA
CAAATGCAGCAACACTCAAGGAAAATATAAGCAGGGGAGCGCGTTCGAGAAAAATCTCAA
CTTAGTCCTCAGTACCATCACCTCGATTGGAAATTTTCGTGACGGTTTCCGCTACACCGA
AGAAGGTGAGGATCCCAATAACGTCTTTGTCATGTTCCAGTGTCGCGGCGACTCCTACTG
GTCCAAGTGCCCCCCTTGCATTAGCACCGCCGTCTCTGGGCTTCGTAGGAGATGTCCAAG
AAATAAGGGAGCAATAATATGGTATGACCAATGTCTTTTAAAGATATCTTCAGTTGCCTC
CTTCAATAAGATAGATTATGAGAACGATTTCTATTTGTCCAACCCAAACAACATGAGTGA
TCGGGGGTTGTTCAACAAGGAGACGTCGGCTCTCCTGGAGAAGCTGGCATATAAAGCCTC
CGATAGAAACAACTTGGATGGTAAACAATTGGTGTTGTACGCAGCAGGGGAGAAGAGAAT
TGGGACAAAGAAGGTGTATGCAATGGTGCAGTGTACGAAAGACTTAATATTTACAAAGTG
CTTTGAGTGTTTGGAAGGGATTTTGAGGAAGTTTCCACAGTGTTGTGACGGTAAACGAGG
AGGGAGAGTTTTCGGTACGAGCTGTAACTTTAGGTATGAGTTATATCCTTTTCTTAGAAA
CTAACAGCAACAACAGTACAATGAGAGCTCCATATTAAATGAAAGGGTTCTAGAGATAAA
CAGTCTTATAATATACACTGTGTTGCATTTTAGTACGTGAACTTGAGCGAATAAATGTAC
TTTCCTCTTTGTGA
>AT4G20555.1
GCTCAGCTCATACAAACTCTCTCATAATGAGAGAAAAAAATCCTGAAATAAGGGTAAGAA
AAACTCTTATGCCTCAAGGTTTTAGTAAATCTCATAATTTTGGCCGAACCACAAAAAGAG
ACGTGCGAAACAAAATAGTAGAAAATTGATTTCCCGAATCGACAAACATGGACTAAACTA
TATGTATGATACATAACTGGTCGTACTTACAATGATGATACTTGGTTTCACGAAGACGAG
GGAGCCTGGAGATGAATGATGGTGATAAGGCCATGTGTCATCACCAAAAGGAGGGTTGCT
CCTGAAGTTTTCGCCGGAGCGGCCAGGAAGTCGATCGAGGCGATCGCCGAATGGGATCGT
TTGACTTATTTGTACGAGCGTTGTGTTCGGAGCCTTTCCGTAGAGGCTACTAACGCGAAA
GATGCCCATGAGGCTTTGGCCGTTGAAAAGGAAAAAGTAGCTCAGGCGCTGGCCGACCTG
GCAAGGTCTCAAGACGACGCCAAGGAGATGAAGAGGAAATATGACGAGTTAGCTGGTCGC
GCTCTTTCGGAGATGAAGAGGCTTCGAGAACGTCGACTTGAATATGCTGAATTTGTCCGG
AGATCGGCCCTTGATAAGATGGCGGAGCTCGTTCAGAAGCGATTGGATCGTATTAAAGCT
CATATTGACGATACGAAGGCGGCAGAACCAAAGTTTCTTGAATTCAACCAAGTATCTGGG
AATATCAAGACTCTCGAGGCGTTGGTCGAAGGTGGCGAAGTGGAGATGAAGTCGGATGAC
AGATGTTAA
>AT4G20560.1
AATTTTGTTGTGTGTGACCTCAAACTGACAACTTCCAGTAATTGTAATATTACCAATTTT
TTTTATCAAAAAGATGAACTTCACTTTAGAGCAATAGCAATCCCTCGAGTCTCCCCTATA
TAAAGATTCCAACTCCTTAACGATTCATCTAATGAAAAAACACACACACCAAAAATATCA
GATATCTCAAACAATGTCTTCAGTTTTTGGATCTGTCCATATCTTGGCCATGATAGCCAT
ACAACTCCTCCTTACACACAGTGTTTCATCTCTGAACCTTACCAATGCGTATCTGCACCA
CAAATGCAGCAACACTCAAGGAAAATATAAGCAGGGGAGCGCGTTCGAGAAAAATCTCAA
CTTAGTCCTCAGTACCATCACCTCGATTGGAAATTTTCGTGACGGTTTCCGCTACACCGA
AGAAGGTGAGGATCCCAATAACGTCTTTGTCATGTTCCAGTGTCGCGGCGACTCCTACTG
GTCCAAGTGCCCCCCTTGCATTAGCACCGCCGTCTCTGGGCTTCGTAGGAGATGTCCAAG
AAATAAGGGAGCAATAATATGGTATGACCAATGTCTTTTAAAGATATCTTCAGTTGCCTC
CTTCAATAAGATAGATTATGAGAACGATTTCTATTTGTCCAACCCAAACAACATGAGTGA
TCGGGGGTTGTTCAACAAGGAGACGTCGGCTCTCCTGGAGAAGCTGGCATATAAAGCCTC
CGATAGAAACAACTTGGATGGTAAACAATTGGTGTTGTACGCAGCAGGGGAGAAGAGAAT
TGGGACAAAGAAGGTGTATGCAATGGTGCAGTGTACGAAAGACTTAATATTTACAAAGTG
CTTTGAGTGTTTGGAAGGGATTTTGAGGAAGTTTCCACAGTGTTGTGACGGTAAACGAGG
AGGGAGAGTTTTCGGTACGAGCTGTAACTTTAGGTATGAGTTATATCCTTTTCTTAGAAA
CTAACAGCAACAACAGTACAATGAGAGCTCCATATTAAATGAAAGGGTTCTAGAGATAAA
CAGTCTTATAATATACACTGTGTTGCATTTTAGTACGTGAACTTGAGCGAATAAATGTAC
TTTCCTCTTTGTGA
>AT4G20565.1
GCTCAGCTCATACAAACTCTCTCATAATGAGAGAAAAAAATCCTGAAATAAGGGTAAGAA
AAACTCTTATGCCTCAAGGTTTTAGTAAATCTCATAATTTTGGCCGAACCACAAAAAGAG
ACGTGCGAAACAAAATAGTAGAAAATTGATTTCCCGAATCGACAAACATGGACTAAACTA
[truncated: 209,748 more chars]
