# Supplementary material for: The Integration of Data from Different Long-Read Sequencing Platforms Enhances Proteoform Characterization in Arabidopsis
Source: Plants (Basel). 2023 Jan 22;12(3):511. doi: 10.3390/plants12030511 (PMC9920879; doi:10.3390/plants12030511)
Supplement: Supplementary file 1 [file plants-12-00511-s001.zip › Supplemental Tables.xlsx]

## Sheet: Table S1
Table S1: List of proteoforms identifed in an Arabidopsis senescing leave bottom-up proteomics dataset using AtRTD2 for protein searching with MSFragger. Equivalence between proteoform accessions and entry names in AtRTD2 and AtRTD3 is shown. A 1% false discovery rate (FDR) filter was applied. Protein probability is the confidence score determined by ProteinProphet, higher values indicate greater…
Proteoform accession_AtRTD2	Equivalent proteoform accession in AtRTD3	Proteoform Entry Name_AtRTD2	Equivalent proteoform Entry Name in AtRTD3	Protein Length	Protein Probability	Top Peptide Probability	Total Peptides	Spectral Count	Unique Spectral Count	Total Spectral Count	Indistinguishable Proteins
ATCG00490.1		ATCG00490.1 | ATCG00490 | ChrC:54958-56397	ATCG00490.1 | ATCG00490 | ChrC:54958-56397	479	1	0.999	72	11941	9126	11941
AT3G45140_P1	AT3G45140.14	AT3G45140_P1 | AT3G45140 | lipoxygenase | Chr3:16525437-16529233	AT3G45140.14 | AT3G45140 | Chr3:16525437-16529233	896	1	0.999	123	4031	3680	4031
ATCG00480.1	ATCG00480.1	ATCG00480.1 | ATCG00480 | ChrC:52660-54156	ATCG00480.1 | ATCG00480 | ChrC:52660-54156	498	1	0.999	66	2747	2573	2747
AT3G16530_P1	AT3G16530.1	AT3G16530_P1 | AT3G16530 | Legume | Chr3:5624586-5625416	AT3G16530.1 | AT3G16530 | Chr3:5624586-5625416	276	1	0.999	35	2765	2506	2765
ATCG00680.1	ATCG00680.1	ATCG00680.1 | ATCG00680 | ChrC:72371-73897	ATCG00680.1 | ATCG00680 | ChrC:72371-73897	508	1	0.999	34	2111	2109	2111
ATCG00340.1	ATCG00340.1	ATCG00340.1 | ATCG00340 | ChrC:37375-39579	ATCG00340.1 | ATCG00340 | ChrC:37375-39579	734	1	0.999	26	1644	1619	1644
ATCG00280.1	ATCG00270-ATCG00280.2	ATCG00280.1 | ATCG00280 | ChrC:33720-35141	ATCG00270-ATCG00280.2 | ATCG00270-ATCG00280 | ChrC:33720-35141	473	1	0.999	29	1565	1565	1565
AT5G14780_P1	AT5G14780.2	AT5G14780_P1 | AT5G14780 | formate | Chr5:4777043-4779190	AT5G14780.2 | AT5G14780 | Chr5:4777043-4779190	384	1	0.999	41	1276	1274	1276
AT3G14210_s1	AT3G14210.15	AT3G14210_s1 | AT3G14210 | Chr3:4729531-4731562	AT3G14210.15 | AT3G14210 | Chr3:4729531-4731562	427	1	0.999	36	1188	1188	1188
AT5G42650_P1	AT5G42650.1	AT5G42650_P1 | AT5G42650 | allene | Chr5:17097803-17099359	AT5G42650.1 | AT5G42650 | Chr5:17097803-17099359	518	1	0.999	68	1154	1154	1154
AT1G67090_P1	AT1G67090.12	AT1G67090_P1 | AT1G67090 | ribulose | Chr1:25048465-25049249	AT1G67090.12 | AT1G67090 | Chr1:25048465-25049249	180	1	0.999	25	2966	1148	2966
ATCG00020.1	ATCG00020.1	ATCG00020.1 | ATCG00020 | ChrC:383-1444	ATCG00020.1 | ATCG00020 | ChrC:383-1444	353	1	0.999	13	1037	1037	1037
AT1G06680_P1	AT1G06680.6	AT1G06680_P1 | AT1G06680 | photosystem | Chr1:2047940-2049186	AT1G06680.6 | AT1G06680 | Chr1:2047940-2049186	263	1	0.999	28	1375	992	1375
AT3G12780.1	AT3G12780.7	AT3G12780.1 | AT3G12780 | Chr3:4061127-4063140	AT3G12780.7 | AT3G12780 | Chr3:4061127-4063140	481	1	0.999	66	2151	887	2151
AT5G03630_P1	AT5G03630.7	AT5G03630_P1 | AT5G03630 | Chr5:922378-924616	AT5G03630.7 | AT5G03630 | Chr5:922378-924616	435	1	0.999	49	883	882	883
ATCG00270.1	ATCG00270.1	ATCG00270.1 | ATCG00270 | ChrC:32711-33772	ATCG00270.1 | ATCG00270 | ChrC:32711-33772	353	1	0.999	16	864	864	864
AT1G04410_P1	AT1G04410.5	AT1G04410_P1 | AT1G04410 | Lactate/malate | Chr1:1189418-1191267	AT1G04410.5 | AT1G04410 | Chr1:1189418-1191267	332	1	0.999	33	1418	831	1418
AT1G78830_P1	AT1G78830.1	AT1G78830_P1 | AT1G78830 | Curculin-like | Chr1:29637141-29638508	AT1G78830.1 | AT1G78830 | Chr1:29637141-29638508	455	1	0.999	44	992	804	992
ATCG00120.1	ATCG00120.1	ATCG00120.1 | ATCG00120 | ChrC:9938-11461	ATCG00120.1 | ATCG00120 | ChrC:9938-11461	507	1	0.999	33	777	774	777
AT1G19670_P1	AT1G19670.1	AT1G19670_P1 | AT1G19670 | chlorophyllase | Chr1:6803796-6804923	AT1G19670.1 | AT1G19670 | Chr1:6803796-6804923	324	1	0.999	22	753	753	753
AT3G14067.1	AT3G14067.2	AT3G14067.1 | AT3G14067 | Chr3:4658421-4660754	AT3G14067.2 | AT3G14067 | Chr3:4658421-4660754	777	1	0.999	41	716	716	716
ATCG00350.1	ATCG00350.1	ATCG00350.1 | ATCG00350 | ChrC:39605-41857	ATCG00350.1 | ATCG00350 | ChrC:39605-41857	750	1	0.999	28	707	707	732
ATCG01060.1	ATCG01060.1	ATCG01060.1 | ATCG01060 | ChrC:117318-117563	ATCG01060.1 | ATCG01060 | ChrC:117318-117563	81	1	0.999	14	647	647	647
AT4G20360_P2	AT4G20360.1	AT4G20360_P2 | AT4G20360 | RAB | Chr4:10990036-10991466	AT4G20360.1 | AT4G20360 | Chr4:10990036-10991466	476	1	0.999	43	750	629	750
AT1G72610.1	AT1G72610.1	AT1G72610.1 | AT1G72610 | Chr1:27339302-27339928	AT1G72610.1 | AT1G72610 | Chr1:27339302-27339928	208	1	0.999	12	620	620	620
AT1G68560_P1	AT1G68560.3	AT1G68560_P1 | AT1G68560 | alpha-xylosidase | Chr1:25734435-25737897	AT1G68560.3 | AT1G68560 | Chr1:25734435-25737897	915	1	0.999	53	733	610	733
AT5G19760_P1	AT5G19760.7	AT5G19760_P1 | AT5G19760 | Mitochondrial | Chr5:6679591-6681845	AT5G19760.7 | AT5G19760 | Chr5:6679591-6681845	298	1	0.999	29	610	610	610
AT4G20850_P1		AT4G20850_P1 | AT4G20850 | tripeptidyl | Chr4:11160935-11169889	AT4G20850_P1 | AT4G20850 | tripeptidyl | Chr4:11160935-11169889	1380	1	0.999	110	913	609	913
AT1G75040_P1	AT1G75040.2	AT1G75040_P1 | AT1G75040 | pathogenesis-related | Chr1:28177754-28178731	AT1G75040.2 | AT1G75040 | Chr1:28177754-28178731	239	1	0.999	21	696	606	696
AT2G32240.1	AT2G32240.2	AT2G32240.1 | AT2G32240 | Chr2:13684614-13689330	AT2G32240.2 | AT2G32240 | Chr2:13684614-13689330	1333	1	0.999	134	597	588	597
AT5G43940.1	AT5G43940.2	AT5G43940.1 | AT5G43940 | Chr5:17684265-17686379	AT5G43940.2 | AT5G43940 | Chr5:17684265-17686379	379	1	0.999	34	568	568	568
AT5G67360_P1	AT5G67360.1	AT5G67360_P1 | AT5G67360 | Subtilase | Chr5:26872192-26874465	AT5G67360.1 | AT5G67360 | Chr5:26872192-26874465	757	1	0.999	42	567	567	567
AT5G45890_P1	AT5G45890.1	AT5G45890_P1 | AT5G45890 | senescence-associated | Chr5:18613300-18614759	AT5G45890.1 | AT5G45890 | Chr5:18613300-18614759	346	1	0.999	26	557	556	557
AT3G04790_P1	AT3G04790.4	AT3G04790_P1 | AT3G04790 | Ribose | Chr3:1313365-1314195	AT3G04790.4 | AT3G04790 | Chr3:1313365-1314195	276	1	0.999	28	549	549	549
AT3G26650_P1	AT3G26650.7	AT3G26650_P1 | AT3G26650 | glyceraldehyde | Chr3:9795226-9796848	AT3G26650.7 | AT3G26650 | Chr3:9795226-9796848	396	1	0.999	50	2077	544	2077
AT5G20630_P1	AT5G20630.1	AT5G20630_P1 | AT5G20630 | germin | Chr5:6975315-6975950	AT5G20630.1 | AT5G20630 | Chr5:6975315-6975950	211	1	0.999	9	518	518	518
AT5G54960_P1	AT5G54940-AT5G54950-AT5G54960.1	AT5G54960_P1 | AT5G54960 | pyruvate | Chr5:22310858-22312681	AT5G54940-AT5G54950-AT5G54960.1 | AT5G54940-AT5G54950-AT5G54960 | Chr5:22310858-22312681	607	1	0.999	37	608	501	608
AT5G23120_P2		AT5G23120_P2 | AT5G23120 | Chr5:7778085-7780463	AT5G23120_P2 | AT5G23120 | Chr5:7778085-7780463	426	1	0.999	38	578	495	578
AT1G33590_P2		AT1G33590_P2 | AT1G33590 | Leucine-rich | Chr1:12177677-12179221	AT1G33590_P2 | AT1G33590 | Leucine-rich | Chr1:12177677-12179221	514	1	0.999	38	538	491	538
AT1G15820_P1	AT1G15820.4	AT1G15820_P1 | AT1G15820 | Chr1:5446685-5447676	AT1G15820.4 | AT1G15820 | Chr1:5446685-5447676	258	1	0.999	19	490	490	490
AT3G12500_P1		AT3G12500_P1 | AT3G12500 | basic | Chr3:3962501-3963984	AT3G12500_P1 | AT3G12500 | basic | Chr3:3962501-3963984	335	1	0.999	23	485	485	485
AT2G35370_P1	AT2G35370.10	AT2G35370_P1 | AT2G35370 | glycine | Chr2:14891239-14892050	AT2G35370.10 | AT2G35370 | Chr2:14891239-14892050	165	1	0.999	16	1052	481	1052
AT4G34200_P1	AT4G34190-AT4G34200.1	AT4G34200_P1 | AT4G34200 | D-3-phosphoglycerate | Chr4:16374041-16376561	AT4G34190-AT4G34200.1 | AT4G34190-AT4G34200 | Chr4:16374041-16376561	603	1	0.999	47	542	481	542
AT1G05010_P1	AT1G05010.4	AT1G05010_P1 | AT1G05010 | ethylene-forming | Chr1:1431419-1432695	AT1G05010.4 | AT1G05010 | Chr1:1431419-1432695	323	1	0.999	30	623	475	623
AT2G24820_P1	AT2G24820.2	AT2G24820_P1 | AT2G24820 | translocon | Chr2:10575038-10576829	AT2G24820.2 | AT2G24820 | Chr2:10575038-10576829	539	1	0.999	34	464	464	464
AT5G14040_P1	AT5G14040.4	AT5G14040_P1 | AT5G14040 | phosphate | Chr5:4531059-4532965	AT5G14040.4 | AT5G14040 | Chr5:4531059-4532965	375	1	0.999	29	468	460	468
AT4G37930_P1	AT4G37930.9	AT4G37930_P1 | AT4G37930 | Chr4:17831891-17834742	AT4G37930.9 | AT4G37930 | Chr4:17831891-17834742	517	1	0.999	45	744	450	744
ATCG00540.1	ATCG00540.1	ATCG00540.1 | ATCG00540 | ChrC:61657-62619	ATCG00540.1 | ATCG00540 | ChrC:61657-62619	320	1	0.999	32	424	424	424
AT2G14610_P1	AT2G14610.1	AT2G14610_P1 | AT2G14610 | pathogenesis-related | Chr2:6241944-6242429	AT2G14610.1 | AT2G14610 | Chr2:6241944-6242429	161	1	0.999	9	419	419	419
AT4G30270_P1	AT4G30270.1	AT4G30270_P1 | AT4G30270 | xyloglucan | Chr4:14819445-14820448	AT4G30270.1 | AT4G30270 | Chr4:14819445-14820448	269	1	0.999	16	438	415	438
AT2G16600_P1	AT2G16600.5	AT2G16600_P1 | AT2G16600 | rotamase | Chr2:7200862-7201383	AT2G16600.5 | AT2G16600 | Chr2:7200862-7201383	173	1	0.999	20	595	413	595
AT5G20950_P3		AT5G20950_P3 | AT5G20950 | Glycosyl | Chr5:7107609-7111385	AT5G20950_P3 | AT5G20950 | Glycosyl | Chr5:7107609-7111385	702	1	0.999	37	423	408	423
AT5G65750.1	AT5G65750-AT5G65760.1	AT5G65750.1 | AT5G65750 | Chr5:26304212-26307947	AT5G65750-AT5G65760.1 | AT5G65750-AT5G65760 | Chr5:26304212-26307947	1025	1	0.999	69	396	396	606
AT3G57260_P2		AT3G57260_P2 | AT3G57260 | beta-1%2C3-glucanase | Chr3:21188709-21189870	AT3G57260_P2 | AT3G57260 | beta-1%2C3-glucanase | Chr3:21188709-21189870	355	1	0.999	18	395	395	395
AT1G53240_P1	AT1G53240.5	AT1G53240_P1 | AT1G53240 | Lactate/malate | Chr1:19854966-19856802	AT1G53240.5 | AT1G53240 | Chr1:19854966-19856802	341	1	0.999	32	1178	394	1178
AT2G21170_P3	AT2G21170-AT2G21172.1	AT2G21170_P3 | AT2G21170 | triosephosphate | Chr2:9071047-9073106	AT2G21170-AT2G21172.1 | AT2G21170-AT2G21172 | Chr2:9071047-9073106	315	1	0.999	27	391	391	451
AT5G63800_P1	AT5G63800.10	AT5G63800_P1 | AT5G63800 | Chr5:25530323-25535678	AT5G63800.10 | AT5G63800 | Chr5:25530323-25535678	718	1	0.999	48	534	386	534
AT1G18080_P1	AT1G18080.2	AT1G18080_P1 | AT1G18080 | Transducin/WD40 | Chr1:6222325-6223901	AT1G18080.2 | AT1G18080 | Chr1:6222325-6223901	327	1	0.999	35	429	381	429
AT3G04720_P1	AT3G04720.2	AT3G04720_P1 | AT3G04720 | pathogenesis-related | Chr3:1285691-1286531	AT3G04720.2 | AT3G04720 | Chr3:1285691-1286531	212	1	0.999	9	380	380	380
AT5G54270_P1	AT5G54270.4	AT5G54270_P1 | AT5G54270 | light-harvesting | Chr5:22038424-22039383	AT5G54270.4 | AT5G54270 | Chr5:22038424-22039383	265	1	0.999	10	377	377	377
AT2G34810_P1	AT2G34810.2	AT2G34810_P1 | AT2G34810 | FAD-binding | Chr2:14685292-14686914	AT2G34810.2 | AT2G34810 | Chr2:14685292-14686914	540	1	0.999	40	379	370	379
AT4G02520_P1	AT4G02520.6	AT4G02520_P1 | AT4G02520 | glutathione | Chr4:1110673-1111531	AT4G02520.6 | AT4G02520 | Chr4:1110673-1111531	212	1	0.999	25	500	368	528
AT3G24503_P1	AT3G24503.4	AT3G24503_P1 | AT3G24503 | aldehyde | Chr3:8919732-8923029	AT3G24503.4 | AT3G24503 | Chr3:8919732-8923029	501	1	0.999	47	368	367	368
AT1G21670_P1	AT1G21670.1	AT1G21670_P1 | AT1G21670 | DPP6 | Chr1:7610409-7612520	AT1G21670.1 | AT1G21670 | Chr1:7610409-7612520	703	1	0.999	47	400	366	400
AT1G32470_P1	AT1G32470.6	AT1G32470_P1 | AT1G32470 | Single | Chr1:11739479-11740246	AT1G32470.6 | AT1G32470 | Chr1:11739479-11740246	166	1	0.999	14	358	358	910
AT4G33090_P1	AT4G33090.3	AT4G33090_P1 | AT4G33090 | aminopeptidase | Chr4:15965915-15970418	AT4G33090.3 | AT4G33090 | Chr4:15965915-15970418	879	1	0.999	64	495	356	495
AT1G09780_P1	AT1G09780.1	AT1G09780_P1 | AT1G09780 | Phosphoglycerate | Chr1:3165550-3167812	AT1G09780.1 | AT1G09780 | Chr1:3165550-3167812	557	1	0.999	45	353	353	763
AT4G23670_P1	AT4G23670.3	AT4G23670_P1 | AT4G23670 | Polyketide | Chr4:12332846-12333656	AT4G23670.3 | AT4G23670 | Chr4:12332846-12333656	151	1	0.999	17	400	351	400
AT1G52040_P1	AT1G52040.1	AT1G52040_P1 | AT1G52040 | myrosinase-binding | Chr1:19350595-19352578	AT1G52040.1 | AT1G52040 | Chr1:19350595-19352578	462	1	0.999	33	418	348	418
AT4G14090.1	AT4G14090.1	AT4G14090.1 | AT4G14090 | Chr4:8122434-8123804	AT4G14090.1 | AT4G14090 | Chr4:8122434-8123804	456	1	0.999	29	348	348	348
AT5G20280_P1	AT5G20280.1	AT5G20280_P1 | AT5G20280 | sucrose | Chr5:6844994-6849997	AT5G20280.1 | AT5G20280 | Chr5:6844994-6849997	1043	1	0.999	55	373	344	376
AT3G17810_P1	AT3G17810.20	AT3G17810_P1 | AT3G17810 | Chr3:6094279-6096289	AT3G17810.20 | AT3G17810 | Chr3:6094279-6096289	426	1	0.999	33	420	341	420
AT2G40840_P1	AT2G40840.5	AT2G40840_P1 | AT2G40840 | disproportionating | Chr2:17045368-17050779	AT2G40840.5 | AT2G40840 | Chr2:17045368-17050779	955	1	0.999	64	462	337	462
AT3G47800_P1	AT3G47800.2	AT3G47800_P1 | AT3G47800 | Galactose | Chr3:17634971-17636998	AT3G47800.2 | AT3G47800 | Chr3:17634971-17636998	358	1	0.999	27	337	335	337
AT1G79040_P1	AT1G79040.1	AT1G79040_P1 | AT1G79040 | photosystem | Chr1:29736085-29736781	AT1G79040.1 | AT1G79040 | Chr1:29736085-29736781	140	1	0.999	8	334	334	334
AT4G26970.1	AT4G26970.16	AT4G26970.1 | AT4G26970 | Chr4:13543077-13548427	AT4G26970.16 | AT4G26970 | Chr4:13543077-13548427	995	1	0.999	68	647	332	816
AT5G17380_P1	AT5G17380.1	AT5G17380_P1 | AT5G17380 | Thiamine | Chr5:5724920-5726720	AT5G17380.1 | AT5G17380 | Chr5:5724920-5726720	572	1	0.999	42	328	328	328
AT1G49750_P1	AT1G49750.2	AT1G49750_P1 | AT1G49750 | Leucine-rich | Chr1:18411177-18412779	AT1G49750.2 | AT1G49750 | Chr1:18411177-18412779	494	1	0.999	26	326	326	326
AT1G32060_P1	AT1G32060.2	AT1G32060_P1 | AT1G32060 | phosphoribulokinase | Chr1:11532668-11534406	AT1G32060.2 | AT1G32060 | Chr1:11532668-11534406	395	1	0.999	27	320	320	320
AT2G20260.1	AT2G20260.2	AT2G20260.1 | AT2G20260 | Chr2:8736780-8737644	AT2G20260.2 | AT2G20260 | Chr2:8736780-8737644	145	1	0.999	15	318	318	424
AT1G54570_P1	AT1G54570.5	AT1G54570_P1 | AT1G54570 | Esterase/lipase/thioesterase | Chr1:20380649-20384953	AT1G54570.5 | AT1G54570 | Chr1:20380649-20384953	704	1	0.999	37	314	314	314
AT2G05710_P1	AT2G05710.6	AT2G05710_P1 | AT2G05710 | aconitase | Chr2:2141591-2146350	AT2G05710.6 | AT2G05710 | Chr2:2141591-2146350	990	1	0.999	87	1426	313	2023
AT3G09260.1	AT3G09260.29	AT3G09260.1 | AT3G09260 | Chr3:2840657-2843730	AT3G09260.29 | AT3G09260 | Chr3:2840657-2843730	524	1	0.999	46	652	313	724
AT3G44880_P1	AT3G44880.1	AT3G44880_P1 | AT3G44880 | Pheophorbide | Chr3:16383858-16386204	AT3G44880.1 | AT3G44880 | Chr3:16383858-16386204	537	1	0.999	33	312	312	312
AT4G36760.1	AT4G36760.8	AT4G36760.1 | AT4G36760 | Chr4:17326688-17329979	AT4G36760.8 | AT4G36760 | Chr4:17326688-17329979	645	1	0.999	41	311	311	311
AT1G19570.1	AT1G19570.4	AT1G19570.1 | AT1G19570 | Chr1:6773462-6774413	AT1G19570.4 | AT1G19570 | Chr1:6773462-6774413	213	1	0.999	33	1091	309	1091
AT5G38430_P1	AT5G38430.1	AT5G38430_P1 | AT5G38430 | Ribulose | Chr5:15384350-15385155	AT5G38430.1 | AT5G38430 | Chr5:15384350-15385155	181	1	0.999	21	1425	308	2428
AT2G36460_P1	AT2G36460.5	AT2G36460_P1 | AT2G36460 | Aldolase | Chr2:15296929-15298387	AT2G36460.5 | AT2G36460 | Chr2:15296929-15298387	358	1	0.999	38	712	307	712
AT4G02510.1	AT4G02510.1	AT4G02510.1 | AT4G02510 | Chr4:1104766-1109360	AT4G02510.1 | AT4G02510 | Chr4:1104766-1109360	1503	1	0.999	80	306	306	306
AT5G08530_P1	AT5G08520-AT5G08530.1	AT5G08530_P1 | AT5G08530 | 51 | Chr5:2759848-2761726	AT5G08520-AT5G08530.1 | AT5G08520-AT5G08530 | Chr5:2759848-2761726	486	1	0.999	38	304	304	304
AT4G04020_P1	AT4G04020.1	AT4G04020_P1 | AT4G04020 | fibrillin | Chr4:1932161-1933546	AT4G04020.1 | AT4G04020 | Chr4:1932161-1933546	318	1	0.999	29	344	303	344
AT1G29880.1		AT1G29880.1 | AT1G29880 | Chr1:10459662-10462781	AT1G29880.1 | AT1G29880 | Chr1:10459662-10462781	729	1	0.999	50	307	300	307
AT4G12800_P1	AT4G12800.1	AT4G12800_P1 | AT4G12800 | photosystem | Chr4:7521469-7522493	AT4G12800.1 | AT4G12800 | Chr4:7521469-7522493	219	1	0.999	9	299	299	299
AT5G20290_P1	AT5G20290.7	AT5G20290_P1 | AT5G20290 | Chr5:6851695-6853012	AT5G20290.7 | AT5G20290 | Chr5:6851695-6853012	222	1	0.999	17	324	294	324
AT5G54770_P1	AT5G54770.9	AT5G54770_P1 | AT5G54770 | thiazole | Chr5:22246634-22247891	AT5G54770.9 | AT5G54770 | Chr5:22246634-22247891	349	1	0.999	19	292	292	292
AT1G09010_P1	AT1G09010.5	AT1G09010_P1 | AT1G09010 | glycoside | Chr1:2895259-2899287	AT1G09010.5 | AT1G09010 | Chr1:2895259-2899287	944	1	0.999	49	324	291	324
AT5G54160_P1	AT5G54160.7	AT5G54160_P1 | AT5G54160 | O-methyltransferase | Chr5:21982075-21984167	AT5G54160.7 | AT5G54160 | Chr5:21982075-21984167	363	1	0.999	27	290	288	290
AT1G78060_P1	AT1G78060.2	AT1G78060_P1 | AT1G78060 | Glycosyl | Chr1:29349796-29352868	AT1G78060.2 | AT1G78060 | Chr1:29349796-29352868	767	1	0.999	43	284	284	284
AT4G27520_P1	AT4G27520.4	AT4G27520_P1 | AT4G27520 | early | Chr4:13750668-13751819	AT4G27520.4 | AT4G27520 | Chr4:13750668-13751819	349	1	0.999	16	342	282	342
AT2G30110_P1	AT2G30110.2	AT2G30110_P1 | AT2G30110 | ubiquitin-activating | Chr2:12852632-12857369	AT2G30110.2 | AT2G30110 | Chr2:12852632-12857369	1080	1	0.999	64	320	279	320
AT3G25770_P1	AT3G25770.1	AT3G25770_P1 | AT3G25770 | allene | Chr3:9406975-9407839	AT3G25770.1 | AT3G25770 | Chr3:9406975-9407839	253	1	0.999	28	444	279	444
AT1G54010_P1	AT1G54010.5	AT1G54010_P1 | AT1G54010 | GDSL-like | Chr1:20158854-20160747	AT1G54010.5 | AT1G54010 | Chr1:20158854-20160747	386	1	0.999	26	322	278	322
AT1G72150_P1	AT1G72150.16	AT1G72150_P1 | AT1G72150 | Chr1:27148558-27150652	AT1G72150.16 | AT1G72150 | Chr1:27148558-27150652	573	1	0.999	51	401	277	401
AT4G37000.1	AT4G37000.3	AT4G37000.1 | AT4G37000 | Chr4:17442627-17443762	AT4G37000.3 | AT4G37000 | Chr4:17442627-17443762	319	1	0.999	32	276	276	276
AT3G46740_P1	AT3G46740.1	AT3G46740_P1 | AT3G46740 | translocon | Chr3:17216104-17219296	AT3G46740.1 | AT3G46740 | Chr3:17216104-17219296	818	1	0.999	39	273	273	273
AT4G39730_P1	AT4G39730.1	AT4G39730_P1 | AT4G39730 | Lipase/lipooxygenase%2C | Chr4:18432950-18433581	AT4G39730.1 | AT4G39730 | Chr4:18432950-18433581	181	1	0.999	12	297	273	297
AT1G31330_P1	AT1G31330.2	AT1G31330_P1 | AT1G31330 | photosystem | Chr1:11215011-11215939	AT1G31330.2 | AT1G31330 | Chr1:11215011-11215939	221	1	0.999	11	267	267	267
AT1G35720_P1	AT1G35720.1	AT1G35720_P1 | AT1G35720 | annexin | Chr1:13225304-13226939	AT1G35720.1 | AT1G35720 | Chr1:13225304-13226939	317	1	0.999	28	269	267	269
AT5G04590_P1	AT5G04590.8	AT5G04590_P1 | AT5G04590 | sulfite | Chr5:1319404-1322298	AT5G04590.8 | AT5G04590 | Chr5:1319404-1322298	642	1	0.999	36	320	266	320
AT2G26080_P1	AT2G26080.7	AT2G26080_P1 | AT2G26080 | glycine | Chr2:11109330-11113786	AT2G26080.7 | AT2G26080 | Chr2:11109330-11113786	1044	1	0.999	63	265	265	902
AT5G44020.1	AT5G44020.2	AT5G44020.1 | AT5G44020 | Chr5:17712433-17714046	AT5G44020.2 | AT5G44020 | Chr5:17712433-17714046	272	1	0.999	21	281	264	281
AT2G47390.1	AT2G47390.13	AT2G47390.1 | AT2G47390 | Chr2:19442278-19446253	AT2G47390.13 | AT2G47390 | Chr2:19442278-19446253	961	1	0.999	55	401	262	401
AT4G19410.1	AT4G19410.6	AT4G19410.1 | AT4G19410 | Chr4:10582188-10584766	AT4G19410.6 | AT4G19410 | Chr4:10582188-10584766	391	1	0.999	33	584	260	584
AT1G21680_P1	AT1G21680.1	AT1G21680_P1 | AT1G21680 | DPP6 | Chr1:7613028-7615148	AT1G21680.1 | AT1G21680 | Chr1:7613028-7615148	706	1	0.999	44	259	259	293
AT3G57610_P1	AT3G57610.1	AT3G57610_P1 | AT3G57610 | adenylosuccinate | Chr3:21334519-21336603	AT3G57610.1 | AT3G57610 | Chr3:21334519-21336603	490	1	0.999	35	254	254	254
AT4G37800_P1	AT4G37800.4	AT4G37800_P1 | AT4G37800 | xyloglucan | Chr4:17775703-17777372	AT4G37800.4 | AT4G37800 | Chr4:17775703-17777372	293	1	0.999	22	259	253	259
AT1G29900_P1	AT1G29900.3	AT1G29900_P1 | AT1G29900 | carbamoyl | Chr1:10468164-10471976	AT1G29900.3 | AT1G29900 | Chr1:10468164-10471976	1187	1	0.999	65	252	252	252
AT4G34870_P1	AT4G34870.1	AT4G34870_P1 | AT4G34870 | rotamase | Chr4:16614451-16614969	AT4G34870.1 | AT4G34870 | Chr4:16614451-16614969	172	1	0.999	19	251	251	294
AT3G11630_P1	AT3G11630.2	AT3G11630_P1 | AT3G11630 | Thioredoxin | Chr3:3672189-3673937	AT3G11630.2 | AT3G11630 | Chr3:3672189-3673937	266	1	0.999	24	613	250	613
AT5G47030_P1	AT5G47030.1	AT5G47030_P1 | AT5G47030 | ATPase%2C | Chr5:19090384-19092034	AT5G47030.1 | AT5G47030 | Chr5:19090384-19092034	203	1	0.999	23	250	250	250
AT3G48690_P1	AT3G48690.2	AT3G48690_P1 | AT3G48690 | alpha/beta-Hydrolases | Chr3:18037186-18038160	AT3G48690.2 | AT3G48690 | Chr3:18037186-18038160	324	1	0.999	20	255	248	255
AT4G29680_P1	AT4G29680.1	AT4G29680_P1 | AT4G29680 | Alkaline-phosphatase-like | Chr4:14538067-14539557	AT4G29680.1 | AT4G29680 | Chr4:14538067-14539557	496	1	0.999	24	247	247	247
AT1G56450_P1	AT1G56450.1	AT1G56450_P1 | AT1G56450 | 20S | Chr1:21141970-21144186	AT1G56450.1 | AT1G56450 | Chr1:21141970-21144186	246	1	0.999	12	245	245	245
AT3G24480_P1	AT3G24480.1	AT3G24480_P1 | AT3G24480 | Leucine-rich | Chr3:8901154-8902638	AT3G24480.1 | AT3G24480 | Chr3:8901154-8902638	494	1	0.999	24	304	245	304
AT4G13010_P1	AT4G13010.4	AT4G13010_P1 | AT4G13010 | Oxidoreductase%2C | Chr4:7600682-7602567	AT4G13010.4 | AT4G13010 | Chr4:7600682-7602567	329	1	0.999	22	245	245	245
AT4G35630.1	AT4G35630.3	AT4G35630.1 | AT4G35630 | Chr4:16904205-16905497	AT4G35630.3 | AT4G35630 | Chr4:16904205-16905497	430	1	0.999	29	374	242	374
AT2G30490_P1	AT2G30490.9	AT2G30490_P1 | AT2G30490 | cinnamate-4-hydroxylase | Chr2:12993861-12995683	AT2G30490.9 | AT2G30490 | Chr2:12993861-12995683	505	1	0.999	35	242	241	242
AT3G03470_P1	AT3G03470.2	AT3G03470_P1 | AT3G03470 | cytochrome | Chr3:824692-826345	AT3G03470.2 | AT3G03470 | Chr3:824692-826345	511	1	0.999	29	243	241	243
AT3G16640_s1	AT3G16640.1	AT3G16640_s1 | AT3G16640 | Chr3:5669709-5670729	AT3G16640.1 | AT3G16640 | Chr3:5669709-5670729	168	1	0.999	16	241	241	241
AT2G21390_P1	AT2G21390.2	AT2G21390_P1 | AT2G21390 | Coatomer%2C | Chr2:9152428-9156577	AT2G21390.2 | AT2G21390 | Chr2:9152428-9156577	1218	1	0.999	69	443	240	443
AT5G13420_P1	AT5G13420.8	AT5G13420_P1 | AT5G13420 | Aldolase-type | Chr5:4302080-4304212	AT5G13420.8 | AT5G13420 | Chr5:4302080-4304212	438	1	0.999	33	240	240	240
AT3G47520_c1	AT3G47520.1	AT3G47520_c1 | AT3G47520 | Chr3:17513116-17514868	AT3G47520.1 | AT3G47520 | Chr3:17513116-17514868	445	1	0.999	28	239	239	246
AT5G19820_P1	AT5G19820.1	AT5G19820_P1 | AT5G19820 | ARM | Chr5:6695731-6701247	AT5G19820.1 | AT5G19820 | Chr5:6695731-6701247	1116	1	0.999	42	238	238	238
AT5G20890_P1	AT5G20890.10	AT5G20890_P1 | AT5G20890 | TCP-1/cpn60 | Chr5:7087020-7089906	AT5G20890.10 | AT5G20890 | Chr5:7087020-7089906	527	1	0.999	37	238	238	238
AT5G49810.1	AT5G49810.1	AT5G49810.1 | AT5G49810 | Chr5:20239418-20246046	AT5G49810.1 | AT5G49810 | Chr5:20239418-20246046	1071	1	0.999	61	280	236	280
AT3G06860_P1	AT3G06860.1	AT3G06860_P1 | AT3G06860 | Chr3:2161926-2166009	AT3G06860.1 | AT3G06860 | Chr3:2161926-2166009	725	1	0.999	43	365	234	365
AT3G18060_P1	AT3G18060.2	AT3G18060_P1 | AT3G18060 | transducin | Chr3:6183880-6186788	AT3G18060.2 | AT3G18060 | Chr3:6183880-6186788	609	1	0.999	32	237	233	237
AT3G54660_P1	AT3G54660.4	AT3G54660_P1 | AT3G54660 | glutathione | Chr3:20230356-20233100	AT3G54660.4 | AT3G54660 | Chr3:20230356-20233100	565	1	0.999	32	233	233	233
AT5G20080.1	AT5G20080.15	AT5G20080.1 | AT5G20080 | Chr5:6782708-6786360	AT5G20080.15 | AT5G20080 | Chr5:6782708-6786360	328	1	0.999	26	231	231	231
AT1G09750.1	AT1G09750.3	AT1G09750.1 | AT1G09750 | Chr1:3157541-3158960	AT1G09750.3 | AT1G09750 | Chr1:3157541-3158960	449	1	0.999	17	230	230	230
AT5G65620.1	AT5G65620.17	AT5G65620.1 | AT5G65620 | Chr5:26221951-26225784	AT5G65620.17 | AT5G65620 | Chr5:26221951-26225784	791	1	0.999	54	346	230	346
AT1G21440.1	AT1G21440.15	AT1G21440.1 | AT1G21440 | Chr1:7502325-7504103	AT1G21440.15 | AT1G21440 | Chr1:7502325-7504103	336	1	0.999	24	267	229	267
AT1G55850_P1	AT1G55850.2	AT1G55850_P1 | AT1G55850 | cellulose | Chr1:20876752-20879414	AT1G55850.2 | AT1G55850 | Chr1:20876752-20879414	729	1	0.999	38	229	229	229
AT5G20230_P1	AT5G20230.1	AT5G20230_P1 | AT5G20230 | blue-copper-binding | Chr5:6826626-6827408	AT5G20230.1 | AT5G20230 | Chr5:6826626-6827408	196	1	0.999	11	229	229	229
AT4G29130_P1	AT4G29130.14	AT4G29130_P1 | AT4G29130 | hexokinase | Chr4:14352338-14354865	AT4G29130.14 | AT4G29130 | Chr4:14352338-14354865	496	1	0.999	31	304	228	304
AT5G48300_P1	AT5G48300.4	AT5G48300_P1 | AT5G48300 | ADP | Chr5:19570326-19572557	AT5G48300.4 | AT5G48300 | Chr5:19570326-19572557	520	1	0.999	30	228	228	229
ATCG00580.1	ATCG00580.1	ATCG00580.1 | ATCG00580 | ChrC:64071-64322	ATCG00580.1 | ATCG00580 | ChrC:64071-64322	83	1	0.999	5	227	227	227
AT2G33040_P1	AT2G33040.6	AT2G33040_P1 | AT2G33040 | gamma | Chr2:14018978-14021047	AT2G33040.6 | AT2G33040 | Chr2:14018978-14021047	325	1	0.999	20	225	225	225
AT4G24280_P1	AT4G24280.13	AT4G24280_P1 | AT4G24280 | chloroplast | Chr4:12590094-12593437	AT4G24280.13 | AT4G24280 | Chr4:12590094-12593437	718	1	0.999	63	627	225	627
AT5G61780_P1	AT5G61780.2	AT5G61780_P1 | AT5G61780 | TUDOR-SN | Chr5:24822012-24826641	AT5G61780.2 | AT5G61780 | Chr5:24822012-24826641	985	1	0.999	58	223	223	283
AT4G29700_P1	AT4G29700.1	AT4G29700_P1 | AT4G29700 | Alkaline-phosphatase-like | Chr4:14543739-14545124	AT4G29700.1 | AT4G29700 | Chr4:14543739-14545124	461	1	0.999	18	225	222	225
AT2G47710_P1	AT2G47710.2	AT2G47710_P1 | AT2G47710 | Adenine | Chr2:19555045-19555956	AT2G47710.2 | AT2G47710 | Chr2:19555045-19555956	162	1	0.999	15	221	221	221
AT2G41220_P1	AT2G41220.4	AT2G41220_P1 | AT2G41220 | Chr2:17177934-17188388	AT2G41220.4 | AT2G41220 | Chr2:17177934-17188388	1629	1	0.999	96	291	220	503
AT2G43590_P1	AT2G43590.1	AT2G43590_P1 | AT2G43590 | Chitinase | Chr2:18081592-18082749	AT2G43590.1 | AT2G43590 | Chr2:18081592-18082749	264	1	0.999	19	239	220	239
AT3G23400_P1	AT3G23400.1	AT3G23400_P1 | AT3G23400 | Plastid-lipid | Chr3:8376636-8378225	AT3G23400.1 | AT3G23400 | Chr3:8376636-8378225	284	1	0.999	25	419	220	419
AT4G34180_P1	AT4G34180.10	AT4G34180_P1 | AT4G34180 | Cyclase | Chr4:16370060-16371383	AT4G34180.10 | AT4G34180 | Chr4:16370060-16371383	255	1	0.999	19	244	220	244
AT4G13780_P1	AT4G13780.5	AT4G13780_P1 | AT4G13780 | methionine-tRNA | Chr4:7993366-7998433	AT4G13780.5 | AT4G13780 | Chr4:7993366-7998433	797	1	0.999	56	219	219	219
AT1G78850_P1	AT1G78850.5	AT1G78850_P1 | AT1G78850 | Chr1:29642072-29643397	AT1G78850.5 | AT1G78850 | Chr1:29642072-29643397	441	1	0.999	42	761	217	761
AT2G05920_P1	AT2G05920.4	AT2G05920_P1 | AT2G05920 | Subtilase | Chr2:2269831-2272207	AT2G05920.4 | AT2G05920 | Chr2:2269831-2272207	754	1	0.999	35	217	217	217
AT5G48180_P1	AT5G48180.3	AT5G48180_P1 | AT5G48180 | nitrile | Chr5:19541283-19542358	AT5G48180.3 | AT5G48180 | Chr5:19541283-19542358	326	1	0.999	20	215	215	215
AT5G24710.1	AT5G24710.1	AT5G24710.1 | AT5G24710 | Chr5:8459148-8467920	AT5G24710.1 | AT5G24710 | Chr5:8459148-8467920	1377	1	0.999	61	214	214	214
AT2G35040_P1	AT2G35040.8	AT2G35040_P1 | AT2G35040 | AICARFT/IMPCHase | Chr2:14765347-14768269	AT2G35040.8 | AT2G35040 | Chr2:14765347-14768269	596	1	0.999	27	213	213	213
AT5G49360_P1	AT5G49360.2	AT5G49360_P1 | AT5G49360 | beta-xylosidase | Chr5:20012179-20016659	AT5G49360.2 | AT5G49360 | Chr5:20012179-20016659	774	1	0.999	38	214	213	216
AT1G09620.1	AT1G09620.1	AT1G09620.1 | AT1G09620 | Chr1:3113077-3116455	AT1G09620.1 | AT1G09620 | Chr1:3113077-3116455	1091	1	0.999	64	280	212	280
AT5G03300.1	AT5G03300.2	AT5G03300.1 | AT5G03300 | Chr5:796573-798997	AT5G03300.2 | AT5G03300 | Chr5:796573-798997	345	1	0.999	29	375	212	375
AT1G12840.1	AT1G12840.11	AT1G12840.1 | AT1G12840 | Chr1:4375584-4378220	AT1G12840.11 | AT1G12840 | Chr1:4375584-4378220	375	1	0.999	28	209	209	209
AT3G01670_P2		AT3G01670_P2 | AT3G01670 | sieve | Chr3:247216-250261	AT3G01670_P2 | AT3G01670 | sieve | Chr3:247216-250261	846	1	0.999	36	209	209	209
AT4G29350_P1	AT4G29350.1	AT4G29350_P1 | AT4G29350 | profilin | Chr4:14450135-14451119	AT4G29350.1 | AT4G29350 | Chr4:14450135-14451119	131	1	0.999	7	208	208	208
AT5G09590_P1	AT5G09590.5	AT5G09590_P1 | AT5G09590 | mitochondrial | Chr5:2975721-2978508	AT5G09590.5 | AT5G09590 | Chr5:2975721-2978508	682	1	0.999	43	327	206	327
AT5G62390_P1	AT5G62390.4	AT5G62390_P1 | AT5G62390 | BCL-2-associated | Chr5:25052377-25054170	AT5G62390.4 | AT5G62390 | Chr5:25052377-25054170	446	1	0.999	30	207	206	207
AT1G12050_P1	AT1G12050.12	AT1G12050_P1 | AT1G12050 | fumarylacetoacetase | Chr1:4072904-4075856	AT1G12050.12 | AT1G12050 | Chr1:4072904-4075856	421	1	0.999	19	205	205	205
AT1G23740_P1	AT1G23740.4	AT1G23740_P1 | AT1G23740 | Oxidoreductase%2C | Chr1:8398245-8399656	AT1G23740.4 | AT1G23740 | Chr1:8398245-8399656	386	1	0.999	35	204	204	204
AT4G23680_P1	AT4G23680.2	AT4G23680_P1 | AT4G23680 | Polyketide | Chr4:12336416-12337417	AT4G23680.2 | AT4G23680 | Chr4:12336416-12337417	151	1	0.999	14	248	204	251
AT4G39660_P1	AT4G39660.6	AT4G39660_P1 | AT4G39660 | Chr4:18406797-18409262	AT4G39660.6 | AT4G39660 | Chr4:18406797-18409262	476	1	0.999	35	209	204	209
AT4G02930_P1	AT4G02930.3	AT4G02930_P1 | AT4G02930 | GTP | Chr4:1295751-1298354	AT4G02930.3 | AT4G02930 | Chr4:1295751-1298354	454	1	0.999	39	203	203	317
AT2G21530.1	AT2G21530.4	AT2G21530.1 | AT2G21530 | Chr2:9219372-9220464	AT2G21530.4 | AT2G21530 | Chr2:9219372-9220464	209	1	0.999	19	200	200	200
AT5G13030_P1	AT5G13030.7	AT5G13030_P1 | AT5G13030 | selenoprotein | Chr5:4133216-4136461	AT5G13030.7 | AT5G13030 | Chr5:4133216-4136461	633	1	0.999	43	231	199	231
AT5G40770_P1	AT5G40770.1	AT5G40770_P1 | AT5G40770 | prohibitin | Chr5:16315589-16316621	AT5G40770.1 | AT5G40770 | Chr5:16315589-16316621	277	1	0.999	20	231	199	231
AT3G09840_P1	AT3G09840.1	AT3G09840_P1 | AT3G09840 | cell | Chr3:3019494-3022832	AT3G09840.1 | AT3G09840 | Chr3:3019494-3022832	809	1	0.999	77	790	198	790
AT5G58070_P1	AT5G58070.2	AT5G58070_P1 | AT5G58070 | temperature-induced | Chr5:23500512-23501156	AT5G58070.2 | AT5G58070 | Chr5:23500512-23501156	186	1	0.999	11	198	198	198
AT1G04690_P1	AT1G04690.1	AT1G04690_P1 | AT1G04690 | potassium | Chr1:1313662-1315420	AT1G04690.1 | AT1G04690 | Chr1:1313662-1315420	328	1	0.999	20	197	197	197
AT5G12950_P1	AT5G12950.1	AT5G12950_P1 | AT5G12950 | proline-tRNA | Chr5:4093117-4096806	AT5G12950.1 | AT5G12950 | Chr5:4093117-4096806	861	1	0.999	48	410	197	410
AT5G11520_P1	AT5G11520.10	AT5G11520_P1 | AT5G11520 | aspartate | Chr5:3685257-3687721	AT5G11520.10 | AT5G11520 | Chr5:3685257-3687721	449	1	0.999	33	196	196	233
AT5G37600_P1	AT5G37600.4	AT5G37600_P1 | AT5G37600 | hypothetical | Chr5:14933574-14935656	AT5G37600.4 | AT5G37600 | Chr5:14933574-14935656	356	1	0.999	38	1351	196	1351
AT1G74470.1	AT1G74470.5	AT1G74470.1 | AT1G74470 | Chr1:27991248-27992845	AT1G74470.5 | AT1G74470 | Chr1:27991248-27992845	467	1	0.999	35	196	195	196
AT3G28220_P1	AT3G28220.2	AT3G28220_P1 | AT3G28220 | TRAF-like | Chr3:10524420-10526497	AT3G28220.2 | AT3G28220 | Chr3:10524420-10526497	370	1	0.999	23	195	195	195
AT1G59870_P1	AT1G59870.9	AT1G59870_P1 | AT1G59870 | ABC-2 | Chr1:22034661-22039844	AT1G59870.9 | AT1G59870 | Chr1:22034661-22039844	1469	1	0.999	89	1002	194	1002
AT3G03960_P1	AT3G03950-AT3G03960.2	AT3G03960_P1 | AT3G03960 | TCP-1/cpn60 | Chr3:1024432-1027604	AT3G03950-AT3G03960.2 | AT3G03950-AT3G03960 | Chr3:1024432-1027604	549	1	0.999	33	195	194	195
AT5G42980.1	AT5G42980.3	AT5G42980.1 | AT5G42980 | Chr5:17242772-17243718	AT5G42980.3 | AT5G42980 | Chr5:17242772-17243718	118	1	0.999	15	194	194	194
AT4G34050_P3		AT4G34050_P3 | AT4G34050 | S-adenosyl-L-methionine-dependent | Chr4:16310763-16311973	AT4G34050_P3 | AT4G34050 | S-adenosyl-L-methionine-dependent | Chr4:16310763-16311973	286	1	0.999	22	194	194	194
AT1G27130_P1	AT1G27130.1	AT1G27130_P1 | AT1G27130 | glutathione | Chr1:9425582-9426597	AT1G27130.1 | AT1G27130 | Chr1:9425582-9426597	227	1	0.999	14	200	193	200
AT2G20580_P1	AT2G20580.11	AT2G20580_P1 | AT2G20580 | 26S | Chr2:8859211-8864699	AT2G20580.11 | AT2G20580 | Chr2:8859211-8864699	891	1	0.999	52	312	193	312
AT1G29670_P2		AT1G29670_P2 | AT1G29670 | Chr1:10375639-10377717	AT1G29670_P2 | AT1G29670 | Chr1:10375639-10377717	431	1	0.999	23	290	193	290
AT2G35490_P1	AT2G35490.3	AT2G35490_P1 | AT2G35490 | Plastid-lipid | Chr2:14912309-14913797	AT2G35490.3 | AT2G35490 | Chr2:14912309-14913797	376	1	0.999	20	192	192	192
AT4G23650.1	AT4G23650.4	AT4G23650.1 | AT4G23650 | Chr4:12324967-12327415	AT4G23650.4 | AT4G23650 | Chr4:12324967-12327415	529	1	0.999	38	193	192	193
AT3G18490_P1	AT3G18490.1	AT3G18490_P1 | AT3G18490 | Eukaryotic | Chr3:6349090-6350592	AT3G18490.1 | AT3G18490 | Chr3:6349090-6350592	500	1	0.999	26	192	190	192
AT5G51070_P1	AT5G51070.11	AT5G51070_P1 | AT5G51070 | Clp | Chr5:20764479-20768481	AT5G51070.11 | AT5G51070 | Chr5:20764479-20768481	945	1	0.999	55	254	189	268
AT5G26830_P1		AT5G26830_P1 | AT5G26830 | Threonyl-tRNA | Chr5:9437351-9441568	AT5G26830_P1 | AT5G26830 | Threonyl-tRNA | Chr5:9437351-9441568	709	1	0.999	48	196	189	196
AT1G60420_P1	AT1G60420.5	AT1G60420_P1 | AT1G60420 | Chr1:22261978-22264243	AT1G60420.5 | AT1G60420 | Chr1:22261978-22264243	578	1	0.999	37	252	187	252
AT1G62750.1	AT1G62750.3	AT1G62750.1 | AT1G62750 | Chr1:23233622-23236321	AT1G62750.3 | AT1G62750 | Chr1:23233622-23236321	783	1	0.999	48	322	187	322
AT1G78370_P1	AT1G78370.2	AT1G78370_P1 | AT1G78370 | glutathione | Chr1:29484428-29485204	AT1G78370.2 | AT1G78370 | Chr1:29484428-29485204	217	1	0.999	24	233	184	233
AT3G63410.1	AT3G63410.8	AT3G63410.1 | AT3G63410 | Chr3:23415816-23417002	AT3G63410.8 | AT3G63410 | Chr3:23415816-23417002	338	1	0.999	18	183	183	183
AT5G53480_P1	AT5G53480.1	AT5G53480_P1 | AT5G53480 | ARM | Chr5:21714016-21716709	AT5G53480.1 | AT5G53480 | Chr5:21714016-21716709	870	1	0.999	31	183	183	183
AT2G16430_P2	AT2G16430.12	AT2G16430_P2 | AT2G16430 | Chr2:7120502-7122772	AT2G16430.12 | AT2G16430 | Chr2:7120502-7122772	468	1	0.999	28	262	181	262
AT3G60190_P1	AT3G60180-AT3G60190.1	AT3G60190_P1 | AT3G60190 | DYNAMIN-like | Chr3:22244367-22247651	AT3G60180-AT3G60190.1 | AT3G60180-AT3G60190 | Chr3:22244367-22247651	624	1	0.999	52	214	181	214
AT5G42950_P1	AT5G42950.1	AT5G42950_P1 | AT5G42950 | GYF | Chr5:17224436-17231044	AT5G42950.1 | AT5G42950 | Chr5:17224436-17231044	1714	1	0.999	65	181	181	181
AT1G26630.1	AT1G26630.8	AT1G26630.1 | AT1G26630 | Chr1:9205968-9207098	AT1G26630.8 | AT1G26630 | Chr1:9205968-9207098	159	1	0.999	17	480	180	480
AT1G54780_P1	AT1G54780.2	AT1G54780_P1 | AT1G54780 | thylakoid | Chr1:20439533-20440953	AT1G54780.2 | AT1G54780 | Chr1:20439533-20440953	285	1	0.999	19	179	179	179
AT3G13860_P1	AT3G13860.2	AT3G13860_P1 | AT3G13860 | heat | Chr3:4561704-4565133	AT3G13860.2 | AT3G13860 | Chr3:4561704-4565133	572	1	0.999	33	179	179	179
AT3G16470_P1	AT3G16470.11	AT3G16470_P1 | AT3G16470 | Mannose-binding | Chr3:5596096-5597709	AT3G16470.11 | AT3G16470 | Chr3:5596096-5597709	451	1	0.999	33	596	179	596
AT5G49910_P1	AT5G49910.8	AT5G49910_P1 | AT5G49910 | chloroplast | Chr5:20303470-20306295	AT5G49910.8 | AT5G49910 | Chr5:20303470-20306295	718	1	0.999	60	179	179	560
AT2G24940_P1	AT2G24940.1	AT2G24940_P1 | AT2G24940 | membrane-associated | Chr2:10609447-10609749	AT2G24940.1 | AT2G24940 | Chr2:10609447-10609749	100	1	0.999	11	178	178	178
AT3G54470_P1	AT3G54470.2	AT3G54470_P1 | AT3G54470 | uridine | Chr3:20168285-20170245	AT3G54470.2 | AT3G54470 | Chr3:20168285-20170245	476	1	0.999	22	182	178	182
AT4G13770_P1	AT4G13770.2	AT4G13770_P1 | AT4G13770 | cytochrome | Chr4:7990682-7992282	AT4G13770.2 | AT4G13770 | Chr4:7990682-7992282	502	1	0.999	29	190	178	190
AT5G39410.1	AT5G39410.3	AT5G39410.1 | AT5G39410 | Chr5:15768415-15770274	AT5G39410.3 | AT5G39410 | Chr5:15768415-15770274	454	1	0.999	28	178	178	178
AT5G27380_P1		AT5G27380_P1 | AT5G27380 | glutathione | Chr5:9668211-9670912	AT5G27380_P1 | AT5G27380 | glutathione | Chr5:9668211-9670912	539	1	0.999	37	292	178	292
AT1G71695_P1	AT1G71695.2	AT1G71695_P1 | AT1G71695 | Peroxidase | Chr1:26964359-26966557	AT1G71695.2 | AT1G71695 | Chr1:26964359-26966557	358	1	0.999	20	177	177	177
AT4G13930_P1	AT4G13930.4	AT4G13930_P1 | AT4G13930 | serine | Chr4:8048013-8050021	AT4G13930.4 | AT4G13930 | Chr4:8048013-8050021	471	1	0.999	40	311	177	311
AT5G01530_P1	AT5G01530.1	AT5G01530_P1 | AT5G01530 | light | Chr5:209084-210243	AT5G01530.1 | AT5G01530 | Chr5:209084-210243	290	1	0.999	16	176	176	309
AT3G15356_P1	AT3G15356.1	AT3G15356_P1 | AT3G15356 | Chr3:5174603-5175418	AT3G15356.1 | AT3G15356 | Chr3:5174603-5175418	271	1	0.999	31	1145	175	1404
AT3G01680_P1	AT3G01680.2	AT3G01680_P1 | AT3G01680 | sieve | Chr3:252033-255246	AT3G01680.2 | AT3G01680 | Chr3:252033-255246	740	1	0.999	37	174	174	174
AT4G34980_P1	AT4G34980.1	AT4G34980_P1 | AT4G34980 | subtilisin-like | Chr4:16656929-16659223	AT4G34980.1 | AT4G34980 | Chr4:16656929-16659223	764	1	0.999	30	174	174	174
AT5G46070_P1	AT5G46070.1	AT5G46070_P1 | AT5G46070 | Guanylate-binding | Chr5:18683468-18688397	AT5G46070.1 | AT5G46070 | Chr5:18683468-18688397	1082	1	0.999	60	174	174	174
AT5G03350.1	AT5G03350.1	AT5G03350.1 | AT5G03350 | Chr5:815804-816628	AT5G03350.1 | AT5G03350 | Chr5:815804-816628	274	1	0.999	16	173	173	186
AT4G09320.1		AT4G09320.1 | AT4G09320 | Chr4:5923424-5924366	AT4G09320.1 | AT4G09320 | Chr4:5923424-5924366	169	1	0.999	12	172	172	172
AT4G20860.1	AT4G20860.1	AT4G20860.1 | AT4G20860 | Chr4:11172726-11174318	AT4G20860.1 | AT4G20860 | Chr4:11172726-11174318	530	1	0.999	39	183	171	183
AT4G21650_P1	AT4G21650.13	AT4G21650_P1 | AT4G21650 | Subtilase | Chr4:11501314-11504656	AT4G21650.13 | AT4G21650 | Chr4:11501314-11504656	766	1	0.999	29	193	171	193
ATCG01130.1		ATCG01130.1 | ATCG01130 | ChrC:123884-129241	ATCG01130.1 | ATCG01130 | ChrC:123884-129241	1785	1	0.999	81	193	171	193
AT1G13900_P1	AT1G13900.3	AT1G13900_P1 | AT1G13900 | Purple | Chr1:4753494-4755554	AT1G13900.3 | AT1G13900 | Chr1:4753494-4755554	656	1	0.999	24	171	170	171
AT5G03290_P1	AT5G03290.3	AT5G03290_P1 | AT5G03290 | isocitrate | Chr5:794043-795939	AT5G03290.3 | AT5G03290 | Chr5:794043-795939	374	1	0.999	27	289	170	289
AT3G10850.1	AT3G10850.2	AT3G10850.1 | AT3G10850 | Chr3:3397756-3399522	AT3G10850.2 | AT3G10850 | Chr3:3397756-3399522	258	1	0.999	19	169	169	169
AT4G13510_P1	AT4G13510.1	AT4G13510_P1 | AT4G13510 | ammonium | Chr4:7858220-7859725	AT4G13510.1 | AT4G13510 | Chr4:7858220-7859725	501	1	0.999	10	196	169	196
AT2G43570_P1	AT2G43570.2	AT2G43570_P1 | AT2G43570 | chitinase | Chr2:18076389-18077435	AT2G43570.2 | AT2G43570 | Chr2:18076389-18077435	277	1	0.999	16	168	168	168
AT2G30870.1	AT2G30870.10	AT2G30870.1 | AT2G30870 | Chr2:13141490-13142392	AT2G30870.10 | AT2G30870 | Chr2:13141490-13142392	215	1	0.999	19	167	167	240
AT1G77510_P1	AT1G77510.2	AT1G77510_P1 | AT1G77510 | PDI-like | Chr1:29126742-29129433	AT1G77510.2 | AT1G77510 | Chr1:29126742-29129433	508	1	0.999	40	166	166	249
AT3G10370_P1	AT3G10370.8	AT3G10370_P1 | AT3G10370 | FAD-dependent | Chr3:3216502-3219027	AT3G10370.8 | AT3G10370 | Chr3:3216502-3219027	629	1	0.999	34	165	165	165
AT4G25000_P1	AT4G25000.1	AT4G25000_P1 | AT4G25000 | alpha-amylase-like | Chr4:12852109-12853825	AT4G25000.1 | AT4G25000 | Chr4:12852109-12853825	423	1	0.999	28	165	165	165
AT5G08260_P1	AT5G08260.2	AT5G08260_P1 | AT5G08260 | serine | Chr5:2657236-2661272	AT5G08260.2 | AT5G08260 | Chr5:2657236-2661272	480	1	0.999	18	165	165	165
AT1G78820_P1	AT1G78820.1	AT1G78820_P1 | AT1G78820 | D-mannose | Chr1:29634401-29635768	AT1G78820.1 | AT1G78820 | Chr1:29634401-29635768	455	1	0.999	28	164	164	341
AT5G57330_P1	AT5G57330.10	AT5G57330_P1 | AT5G57330 | Galactose | Chr5:23218392-23220664	AT5G57330.10 | AT5G57330 | Chr5:23218392-23220664	312	1	0.999	26	164	164	164
AT5G10920_P1	AT5G10920.3	AT5G10920_P1 | AT5G10920 | L-Aspartase-like | Chr5:3441805-3443892	AT5G10920.3 | AT5G10920 | Chr5:3441805-3443892	517	1	0.999	37	163	163	163
AT5G63860_P1	AT5G63860.11	AT5G63860_P1 | AT5G63860 | Regulator | Chr5:25554821-25558587	AT5G63860.11 | AT5G63860 | Chr5:25554821-25558587	440	1	0.999	27	163	163	163
AT1G03220_P1	AT1G03220.1	AT1G03220_P1 | AT1G03220 | Eukaryotic | Chr1:787143-788444	AT1G03220.1 | AT1G03220 | Chr1:787143-788444	433	1	0.999	20	238	162	238
AT1G73260_P1	AT1G73260.1	AT1G73260_P1 | AT1G73260 | kunitz | Chr1:27547410-27548057	AT1G73260.1 | AT1G73260 | Chr1:27547410-27548057	215	1	0.999	18	162	162	162
AT3G17020.1	AT3G17020.4	AT3G17020.1 | AT3G17020 | Chr3:5802728-5804063	AT3G17020.4 | AT3G17020 | Chr3:5802728-5804063	163	1	0.999	16	162	162	162
AT3G54640_P1	AT3G54640.13	AT3G54640_P1 | AT3G54640 | tryptophan | Chr3:20223331-20225303	AT3G54640.13 | AT3G54640 | Chr3:20223331-20225303	312	1	0.999	15	163	162	163
AT3G55440_P1	AT3G55440.11	AT3G55440_P1 | AT3G55440 | Chr3:20553794-20556078	AT3G55440.11 | AT3G55440 | Chr3:20553794-20556078	254	1	0.999	28	641	162	641
AT4G39080_P1	AT4G39080.4	AT4G39080_P1 | AT4G39080 | vacuolar | Chr4:18209513-18214752	AT4G39080.4 | AT4G39080 | Chr4:18209513-18214752	821	1	0.999	40	389	161	389
AT1G80070_P1	AT1G80070.1	AT1G80070_P1 | AT1G80070 | Pre-mRNA-processing-splicing | Chr1:30118052-30127574	AT1G80070.1 | AT1G80070 | Chr1:30118052-30127574	2359	1	0.999	104	370	160	370
AT2G30860_P1	AT2G30860.4	AT2G30860_P1 | AT2G30860 | glutathione | Chr2:13139132-13140057	AT2G30860.4 | AT2G30860 | Chr2:13139132-13140057	215	1	0.999	20	523	160	523
AT3G08030_P1	AT3G08030.2	AT3G08030_P1 | AT3G08030 | DNA-directed | Chr3:2564191-2565819	AT3G08030.2 | AT3G08030 | Chr3:2564191-2565819	365	1	0.999	22	161	160	161
AT4G29840_P1	AT4G29840.4	AT4G29840_P1 | AT4G29840 | Pyridoxal-5'-phosphate-dependent | Chr4:14599434-14601014	AT4G29840.4 | AT4G29840 | Chr4:14599434-14601014	526	1	0.999	26	168	160	168
AT1G03680_P1	AT1G03680.2	AT1G03680_P1 | AT1G03680 | thioredoxin | Chr1:916990-917865	AT1G03680.2 | AT1G03680 | Chr1:916990-917865	179	1	0.999	14	159	159	159
AT5G63840_P2		AT5G63840_P2 | AT5G63840 | Glycosyl | Chr5:25544975-25548922	AT5G63840_P2 | AT5G63840 | Glycosyl | Chr5:25544975-25548922	948	1	0.999	39	159	159	159
AT1G02560_P1	AT1G02560.2	AT1G02560_P1 | AT1G02560 | nuclear | Chr1:538000-539805	AT1G02560.2 | AT1G02560 | Chr1:538000-539805	298	1	0.999	13	158	158	158
AT1G04420_P1	AT1G04420.3	AT1G04420_P1 | AT1G04420 | Chr1:1191634-1193699	AT1G04420.3 | AT1G04420 | Chr1:1191634-1193699	412	1	0.999	28	208	158	208
AT2G41530_P1	AT2G41530.4	AT2G41530_P1 | AT2G41530 | S-formylglutathione | Chr2:17323656-17325430	AT2G41530.4 | AT2G41530 | Chr2:17323656-17325430	284	1	0.999	22	158	158	158
AT3G08530_P1	AT3G08530.4	AT3G08530_P1 | AT3G08530 | Chr3:2587171-2595411	AT3G08530.4 | AT3G08530 | Chr3:2587171-2595411	1703	1	0.999	109	239	158	931
AT3G16850_P1	AT3G16850.11	AT3G16850_P1 | AT3G16850 | Chr3:5748692-5750981	AT3G16850.11 | AT3G16850 | Chr3:5748692-5750981	455	1	0.999	20	251	158	251
AT4G24770_s1	AT4G24770.10	AT4G24770_s1 | AT4G24770 | Chr4:12766223-12767952	AT4G24770.10 | AT4G24770 | Chr4:12766223-12767952	329	1	0.999	13	159	158	159
AT4G26900.1	AT4G26900.5	AT4G26900.1 | AT4G26900 | Chr4:13515514-13519608	AT4G26900.5 | AT4G26900 | Chr4:13515514-13519608	592	1	0.999	41	158	158	158
AT5G06870_P1	AT5G06870.1	AT5G06870_P1 | AT5G06870 | polygalacturonase | Chr5:2133941-2135016	AT5G06870.1 | AT5G06870 | Chr5:2133941-2135016	330	1	0.999	20	196	157	196
AT5G48810_P1	AT5G48810.2	AT5G48810_P1 | AT5G48810 | cytochrome | Chr5:19789249-19790180	AT5G48810.2 | AT5G48810 | Chr5:19789249-19790180	140	1	0.999	11	157	157	157
AT3G26520_P1	AT3G26520.3	AT3G26520_P1 | AT3G26520 | tonoplast | Chr3:9722770-9723703	AT3G26520.3 | AT3G26520 | Chr3:9722770-9723703	253	1	0.999	3	156	156	156
AT5G52640.1	AT5G52640.3	AT5G52640.1 | AT5G52640 | Chr5:21352542-21355147	AT5G52640.3 | AT5G52640 | Chr5:21352542-21355147	705	1	0.999	59	448	156	448
AT4G30920_P1	AT4G30920.2	AT4G30920_P1 | AT4G30920 | Cytosol | Chr4:15046589-15049304	AT4G30920.2 | AT4G30920 | Chr4:15046589-15049304	583	1	0.999	41	250	155	492
AT1G09850_P1	AT1G09850.3	AT1G09850_P1 | AT1G09850 | Chr1:3201848-3203875	AT1G09850.3 | AT1G09850 | Chr1:3201848-3203875	437	1	0.999	20	159	153	159
AT1G14850_P1	AT1G14850.1	AT1G14850_P1 | AT1G14850 | nucleoporin | Chr1:5116921-5123259	AT1G14850.1 | AT1G14850 | Chr1:5116921-5123259	1464	1	0.999	54	153	153	153
AT2G37220_P1	AT2G37220.2	AT2G37220_P1 | AT2G37220 | RNA-binding | Chr2:15634980-15636331	AT2G37220.2 | AT2G37220 | Chr2:15634980-15636331	289	1	0.999	12	161	153	161
AT1G18210.2	AT1G18210.1	AT1G18210.2 | AT1G18210 | Chr1:6268273-6268785	AT1G18210.1 | AT1G18210 | Chr1:6268273-6268785	170	1	0.999	19	152	152	152
AT1G71040_P1	AT1G71040.3	AT1G71040_P1 | AT1G71040 | Chr1:26797201-26800224	AT1G71040.3 | AT1G71040 | Chr1:26797201-26800224	581	1	0.999	21	175	152	175
AT3G48000_P1	AT3G48000.6	AT3G48000_P1 | AT3G48000 | aldehyde | Chr3:17717082-17719843	AT3G48000.6 | AT3G48000 | Chr3:17717082-17719843	538	1	0.999	38	523	152	523
AT5G58290.1	AT5G58290.3	AT5G58290.1 | AT5G58290 | Chr5:23569155-23571116	AT5G58290.3 | AT5G58290 | Chr5:23569155-23571116	408	1	0.999	33	152	152	158
AT5G61160_P1	AT5G61160.1	AT5G61160_P1 | AT5G61160 | anthocyanin | Chr5:24608781-24610139	AT5G61160.1 | AT5G61160 | Chr5:24608781-24610139	452	1	0.999	26	161	152	161
AT1G62740_P1	AT1G62740.1	AT1G62740_P1 | AT1G62740 | stress-inducible | Chr1:23231026-23233380	AT1G62740.1 | AT1G62740 | Chr1:23231026-23233380	571	1	0.999	43	182	151	182
AT3G43670_P1	AT3G43670.3	AT3G43670_P1 | AT3G43670 | Copper | Chr3:15567144-15569734	AT3G43670.3 | AT3G43670 | Chr3:15567144-15569734	687	1	0.999	32	167	151	167
AT3G55330_P1	AT3G55330.2	AT3G55330_P1 | AT3G55330 | Chr3:20514031-20515275	AT3G55330.2 | AT3G55330 | Chr3:20514031-20515275	230	1	0.999	16	210	151	210
AT2G38770_P1	AT2G38770.1	AT2G38770_P1 | AT2G38770 | P-loop | Chr2:16203185-16210253	AT2G38770.1 | AT2G38770 | Chr2:16203185-16210253	1509	1	0.999	58	150	150	150
AT3G23920_P1	AT3G23920.8	AT3G23920_P1 | AT3G23920 | beta-amylase | Chr3:8641722-8644199	AT3G23920.8 | AT3G23920 | Chr3:8641722-8644199	575	1	0.999	34	150	150	150
AT1G69830_P1	AT1G69830.18	AT1G69830_P1 | AT1G69830 | Chr1:26288518-26293003	AT1G69830.18 | AT1G69830 | Chr1:26288518-26293003	887	1	0.999	56	269	149	269
AT5G53560_P1	AT5G53560.2	AT5G53560_P1 | AT5G53560 | cytochrome | Chr5:21759628-21760353	AT5G53560.2 | AT5G53560 | Chr5:21759628-21760353	134	1	0.999	11	148	148	148
AT5G66680_P1	AT5G66680.8	AT5G66680_P1 | AT5G66680 | dolichyl-diphosphooligosaccharide-protein | Chr5:26617840-26620581	AT5G66680.8 | AT5G66680 | Chr5:26617840-26620581	437	1	0.999	29	148	148	148
AT5G17990.1	AT5G17990.8	AT5G17990.1 | AT5G17990 | Chr5:5957330-5959681	AT5G17990.8 | AT5G17990 | Chr5:5957330-5959681	444	1	0.999	19	147	147	147
AT5G64370_P1	AT5G64370.3	AT5G64370_P1 | AT5G64370 | beta-ureidopropionase | Chr5:25739264-25741031	AT5G64370.3 | AT5G64370 | Chr5:25739264-25741031	408	1	0.999	23	158	147	158
AT1G29660_P1	AT1G29660.3	AT1G29660_P1 | AT1G29660 | GDSL-like | Chr1:10371955-10373624	AT1G29660.3 | AT1G29660 | Chr1:10371955-10373624	364	1	0.999	21	146	146	146
AT2G47800_P1	AT2G47800.1	AT2G47800_P1 | AT2G47800 | multidrug | Chr2:19574944-19580383	AT2G47800.1 | AT2G47800 | Chr2:19574944-19580383	1516	1	0.999	50	146	146	204
AT4G03080_P1	AT4G03080.7	AT4G03080_P1 | AT4G03080 | BRI1 | Chr4:1359935-1365166	AT4G03080.7 | AT4G03080 | Chr4:1359935-1365166	881	1	0.999	44	175	146	175
AT5G63810.1	AT5G63810.6	AT5G63810.1 | AT5G63810 | Chr5:25537242-25541315	AT5G63810.6 | AT5G63810 | Chr5:25537242-25541315	741	1	0.999	31	149	146	149
AT2G27020_P2		AT2G27020_P2 | AT2G27020 | 20S | Chr2:11528515-11531164	AT2G27020_P2 | AT2G27020 | 20S | Chr2:11528515-11531164	351	1	0.999	19	146	146	146
AT1G47420_P1	AT1G47420.4	AT1G47420_P1 | AT1G47420 | succinate | Chr1:17395774-17397176	AT1G47420.4 | AT1G47420 | Chr1:17395774-17397176	257	1	0.999	14	145	145	145
AT3G23990_P1	AT3G23990.4	AT3G23990_P1 | AT3G23990 | Chr3:8669013-8672278	AT3G23990.4 | AT3G23990 | Chr3:8669013-8672278	577	1	0.999	52	477	145	477
AT1G80300_P1	AT1G80300.11	AT1G80300_P1 | AT1G80300 | nucleotide | Chr1:30191954-30194280	AT1G80300.11 | AT1G80300 | Chr1:30191954-30194280	624	1	0.999	29	195	144	195
AT4G34260_P1	AT4G34260.2	AT4G34260_P1 | AT4G34260 | 1%2C2-alpha-L-fucosidase | Chr4:16398130-16401591	AT4G34260.2 | AT4G34260 | Chr4:16398130-16401591	843	1	0.999	40	144	144	144
AT1G51760_P1	AT1G51760.13	AT1G51760_P1 | AT1G51760 | peptidase | Chr1:19199562-19201424	AT1G51760.13 | AT1G51760 | Chr1:19199562-19201424	440	1	0.999	23	374	143	374
AT2G19520_P1	AT2G19520.1	AT2G19520_P1 | AT2G19520 | Transducin | Chr2:8456006-8459235	AT2G19520.1 | AT2G19520 | Chr2:8456006-8459235	507	1	0.999	25	150	143	150
AT2G28900_P1	AT2G28900.10	AT2G28900_P1 | AT2G28900 | outer | Chr2:12414423-12415459	AT2G28900.10 | AT2G28900 | Chr2:12414423-12415459	148	1	0.999	10	143	143	143
AT1G04040_P1	AT1G04040.4	AT1G04040_P1 | AT1G04040 | HAD | Chr1:1042564-1043819	AT1G04040.4 | AT1G04040 | Chr1:1042564-1043819	271	1	0.999	23	142	142	156
AT1G80600_P1	AT1G80600.4	AT1G80600_P1 | AT1G80600 | HOPW1-1-interacting | Chr1:30298675-30300513	AT1G80600.4 | AT1G80600 | Chr1:30298675-30300513	457	1	0.999	23	142	142	142
AT3G06050_P1	AT3G06050.3	AT3G06050_P1 | AT3G06050 | peroxiredoxin | Chr3:1826311-1827809	AT3G06050.3 | AT3G06050 | Chr3:1826311-1827809	201	1	0.999	20	282	142	282
AT3G63140_P1	AT3G63140.14	AT3G63140_P1 | AT3G63140 | chloroplast | Chr3:23327006-23328620	AT3G63140.14 | AT3G63140 | Chr3:23327006-23328620	406	1	0.999	35	362	141	362
AT4G13340_P1	AT4G13340.1	AT4G13340_P1 | AT4G13340 | Leucine-rich | Chr4:7758610-7760892	AT4G13340.1 | AT4G13340 | Chr4:7758610-7760892	760	1	0.999	22	177	141	236
AT5G42800_P1	AT5G42800.6	AT5G42800_P1 | AT5G42800 | dihydroflavonol | Chr5:17164296-17165864	AT5G42800.6 | AT5G42800 | Chr5:17164296-17165864	382	1	0.999	26	141	141	141
AT1G47260.1	AT1G47260.5	AT1G47260.1 | AT1G47260 | Chr1:17321384-17323347	AT1G47260.5 | AT1G47260 | Chr1:17321384-17323347	278	1	0.999	22	193	140	193
AT3G22890_P1	AT3G22890.11	AT3G22890_P1 | AT3G22890 | ATP | Chr3:8112837-8114734	AT3G22890.11 | AT3G22890 | Chr3:8112837-8114734	463	1	0.999	36	268	139	268
AT4G36220_P1	AT4G36220.1	AT4G36220_P1 | AT4G36220 | ferulic | Chr4:17137584-17139619	AT4G36220.1 | AT4G36220 | Chr4:17137584-17139619	520	1	0.999	37	139	139	139
AT5G63980.1		AT5G63980.1 | AT5G63980 | Chr5:25609840-25611802	AT5G63980.1 | AT5G63980 | Chr5:25609840-25611802	407	1	0.999	20	165	139	165
AT1G13750_P1	AT1G13750.2	AT1G13750_P1 | AT1G13750 | Purple | Chr1:4715490-4718091	AT1G13750.2 | AT1G13750 | Chr1:4715490-4718091	613	1	0.999	26	150	138	150
AT1G67280_P1	AT1G67280.2	AT1G67280_P1 | AT1G67280 | Glyoxalase/Bleomycin | Chr1:25188563-25190547	AT1G67280.2 | AT1G67280 | Chr1:25188563-25190547	350	1	0.999	19	215	138	215
AT5G18470_P1	AT5G18470.1	AT5G18470_P1 | AT5G18470 | Curculin-like | Chr5:6127952-6129193	AT5G18470.1 | AT5G18470 | Chr5:6127952-6129193	413	1	0.999	17	138	138	138
AT3G47470.1	AT3G47470.11	AT3G47470.1 | AT3G47470 | Chr3:17493622-17494773	AT3G47470.11 | AT3G47470 | Chr3:17493622-17494773	251	1	0.999	13	401	137	401
ATMG00510.1	ATMG00510.1	ATMG00510.1 | ATMG00510 | ChrM:132071-138153	ATMG00510.1 | ATMG00510 | ChrM:132071-138153	394	1	0.999	17	137	137	137
AT2G04400.1	AT2G04400.3	AT2G04400.1 | AT2G04400 | Chr2:1531208-1533578	AT2G04400.3 | AT2G04400 | Chr2:1531208-1533578	402	1	0.999	33	137	136	137
AT1G62020_P1	AT1G62020.1	AT1G62020_P1 | AT1G62020 | Coatomer%2C | Chr1:22919814-22923728	AT1G62020.1 | AT1G62020 | Chr1:22919814-22923728	1216	1	0.999	67	135	135	327
AT5G23540.1	AT5G23535-AT5G23540.1	AT5G23540.1 | AT5G23540 | Chr5:7937772-7939339	AT5G23535-AT5G23540.1 | AT5G23535-AT5G23540 | Chr5:7937772-7939339	308	1	0.999	19	150	135	150
AT2G17390_c1	AT2G17390.12	AT2G17390_c1 | AT2G17390 | Chr2:7555634-7557743	AT2G17390.12 | AT2G17390 | Chr2:7555634-7557743	379	1	0.999	22	168	134	168
AT2G29720_P1	AT2G29720.1	AT2G29720_P1 | AT2G29720 | FAD/NAD(P)-binding | Chr2:12700592-12702289	AT2G29720.1 | AT2G29720 | Chr2:12700592-12702289	427	1	0.999	25	167	134	167
AT2G31390_P1	AT2G31390.9	AT2G31390_P1 | AT2G31390 | pfkB-like | Chr2:13383635-13386116	AT2G31390.9 | AT2G31390 | Chr2:13383635-13386116	325	1	0.999	26	250	134	250
AT2G45220_P1	AT2G45220.2	AT2G45220_P1 | AT2G45220 | Plant | Chr2:18644281-18646394	AT2G45220.2 | AT2G45220 | Chr2:18644281-18646394	511	1	0.999	24	137	134	137
AT5G27470_P1	AT5G27470.6	AT5G27470_P1 | AT5G27470 | seryl-tRNA | Chr5:9695087-9697154	AT5G27470.6 | AT5G27470 | Chr5:9695087-9697154	451	1	0.999	31	134	134	134
AT5G15650_P1	AT5G15650.1	AT5G15650_P1 | AT5G15650 | reversibly | Chr5:5092203-5094093	AT5G15650.1 | AT5G15650 | Chr5:5092203-5094093	360	1	0.999	36	317	133	317
AT1G14810_P1	AT1G14810.8	AT1G14810_P1 | AT1G14810 | semialdehyde | Chr1:5102684-5104633	AT1G14810.8 | AT1G14810 | Chr1:5102684-5104633	375	1	0.999	23	256	132	256
AT1G50250_P1	AT1G50250.8	AT1G50250_P1 | AT1G50250 | Chr1:18614398-18616930	AT1G50250.8 | AT1G50250 | Chr1:18614398-18616930	716	1	0.999	46	132	132	500
AT2G46520_P1	AT2G46520.3	AT2G46520_P1 | AT2G46520 | cellular | Chr2:19096867-19099785	AT2G46520.3 | AT2G46520 | Chr2:19096867-19099785	972	1	0.999	35	131	131	131
AT4G38770_P1	AT4G38770.5	AT4G38770_P1 | AT4G38770 | proline-rich | Chr4:18097009-18098448	AT4G38770.5 | AT4G38770 | Chr4:18097009-18098448	448	1	0.999	20	131	131	131
AT5G08300_P1	AT5G08300.4	AT5G08300_P1 | AT5G08300 | Succinyl-CoA | Chr5:2667579-2669672	AT5G08300.4 | AT5G08300 | Chr5:2667579-2669672	347	1	0.999	15	294	131	294
AT5G24400_P1		AT5G24400_P1 | AT5G24400 | NagB/RpiA/CoA | Chr5:8330532-8331784	AT5G24400_P1 | AT5G24400 | NagB/RpiA/CoA | Chr5:8330532-8331784	325	1	0.999	23	131	131	131
AT1G15690_ID11	AT1G15690.16	AT1G15690_ID11 | AT1G15690 | Chr1:5399115-5402185	AT1G15690.16 | AT1G15690 | Chr1:5399115-5402185	770	1	0.999	25	299	130	299
AT1G55020.1	AT1G55020.2	AT1G55020.1 | AT1G55020 | Chr1:20525798-20530143	AT1G55020.2 | AT1G55020 | Chr1:20525798-20530143	859	1	0.999	48	136	130	136
AT2G17265_P1	AT2G17265.1	AT2G17265_P1 | AT2G17265 | homoserine | Chr2:7508606-7509718	AT2G17265.1 | AT2G17265 | Chr2:7508606-7509718	370	1	0.999	24	130	130	130
AT2G42690.1	AT2G42690.1	AT2G42690.1 | AT2G42690 | Chr2:17776356-17777682	AT2G42690.1 | AT2G42690 | Chr2:17776356-17777682	412	1	0.999	22	130	130	130
AT3G25690_P5	AT3G25690.2	AT3G25690_P5 | AT3G25690 | Hydroxyproline-rich | Chr3:9353050-9357757	AT3G25690.2 | AT3G25690 | Chr3:9353050-9357757	1006	1	0.999	45	130	130	130
AT1G20225_P1	AT1G20225.11	AT1G20225_P1 | AT1G20225 | Thioredoxin | Chr1:7007966-7009318	AT1G20225.11 | AT1G20225 | Chr1:7007966-7009318	233	1	0.999	17	213	129	213
AT3G52500_P1	AT3G52500.2	AT3G52500_P1 | AT3G52500 | Eukaryotic | Chr3:19465644-19467053	AT3G52500.2 | AT3G52500 | Chr3:19465644-19467053	469	1	0.999	24	129	129	129
AT1G20440_P1	AT1G20440.2	AT1G20440_P1 | AT1G20440 | cold-regulated | Chr1:7084722-7085664	AT1G20440.2 | AT1G20440 | Chr1:7084722-7085664	265	1	0.999	21	129	128	159
AT3G19450_P1	AT3G19450.5	AT3G19450_P1 | AT3G19450 | GroES-like | Chr3:6744859-6747005	AT3G19450.5 | AT3G19450 | Chr3:6744859-6747005	365	1	0.999	27	128	128	167
AT3G48420.1	AT3G48420.5	AT3G48420.1 | AT3G48420 | Chr3:17929743-17931551	AT3G48420.5 | AT3G48420 | Chr3:17929743-17931551	319	1	0.999	23	128	128	128
AT4G21710_P1	AT4G21710.3	AT4G21710_P1 | AT4G21710 | DNA-directed | Chr4:11535684-11542200	AT4G21710.3 | AT4G21710 | Chr4:11535684-11542200	1188	1	0.999	48	128	128	128
AT5G14950_P1	AT5G14950.1	AT5G14950_P1 | AT5G14950 | Chr5:4837484-4841792	AT5G14950.1 | AT5G14950 | Chr5:4837484-4841792	1173	1	0.999	51	151	128	151
ATCG01110.1	ATCG01110.1	ATCG01110.1 | ATCG01110 | ChrC:122011-123192	ATCG01110.1 | ATCG01110 | ChrC:122011-123192	393	1	0.999	21	128	128	128
AT3G57150_P1	AT3G57150.3	AT3G57150_P1 | AT3G57150 | homologue | Chr3:21154255-21155952	AT3G57150.3 | AT3G57150 | Chr3:21154255-21155952	565	1	0.999	36	127	127	127
AT4G02770_P1	AT4G02770.1	AT4G02770_P1 | AT4G02770 | photosystem | Chr4:1229247-1229873	AT4G02770.1 | AT4G02770 | Chr4:1229247-1229873	208	1	0.999	27	683	127	683
AT1G31730_P1	AT1G31730.2	AT1G31730_P1 | AT1G31730 | Adaptin | Chr1:11359907-11363916	AT1G31730.2 | AT1G31730 | Chr1:11359907-11363916	938	1	0.999	45	126	126	126
AT1G52510_P1	AT1G52510.13	AT1G52510_P1 | AT1G52510 | alpha/beta-Hydrolases | Chr1:19563039-19565260	AT1G52510.13 | AT1G52510 | Chr1:19563039-19565260	380	1	0.999	20	126	126	126
AT3G49120_P1	AT3G49120-AT3G49130.1	AT3G49120_P1 | AT3G49120 | peroxidase | Chr3:18207819-18210041	AT3G49120-AT3G49130.1 | AT3G49120-AT3G49130 | Chr3:18207819-18210041	353	1	0.999	28	463	126	463
AT4G01050_P2	AT4G01040-AT4G01050.1	AT4G01050_P2 | AT4G01050 | thylakoid | Chr4:455751-458175	AT4G01040-AT4G01050.1 | AT4G01040-AT4G01050 | Chr4:455751-458175	507	1	0.999	25	202	126	202
AT1G52780_P1	AT1G52780.2	AT1G52780_P1 | AT1G52780 | PII%2C | Chr1:19658846-19662025	AT1G52780.2 | AT1G52780 | Chr1:19658846-19662025	1059	1	0.999	39	125	125	125
AT1G76080_P1	AT1G76080.4	AT1G76080_P1 | AT1G76080 | chloroplastic | Chr1:28548063-28549348	AT1G76080.4 | AT1G76080 | Chr1:28548063-28549348	302	1	0.999	16	125	125	125
AT4G08870_P1	AT4G08870.8	AT4G08870_P1 | AT4G08870 | Arginase/deacetylase | Chr4:5646654-5648693	AT4G08870.8 | AT4G08870 | Chr4:5646654-5648693	344	1	0.999	29	934	125	934
AT5G47010_P1	AT5G47010.1	AT5G47010_P1 | AT5G47010 | RNA | Chr5:19072009-19078856	AT5G47010.1 | AT5G47010 | Chr5:19072009-19078856	1254	1	0.999	49	125	125	125
AT1G02305.1		AT1G02305.1 | AT1G02305 | Chr1:455816-457974	AT1G02305.1 | AT1G02305 | Chr1:455816-457974	362	1	0.999	20	139	125	156
AT3G08940.2	AT3G08940.2	AT3G08940.2 | AT3G08940 | Chr3:2717717-2718665	AT3G08940.2 | AT3G08940 | Chr3:2717717-2718665	287	1	0.999	24	502	124	502
AT5G16620_P1	AT5G16620.10	AT5G16620_P1 | AT5G16620 | hydroxyproline-rich | Chr5:5450808-5454256	AT5G16620.10 | AT5G16620 | Chr5:5450808-5454256	447	1	0.999	19	124	124	124
AT1G02920_P1	AT1G02920.2	AT1G02920_P1 | AT1G02920 | glutathione | Chr1:658886-659705	AT1G02920.2 | AT1G02920 | Chr1:658886-659705	209	1	0.999	23	123	123	329
AT1G20340_s1	AT1G20340.1	AT1G20340_s1 | AT1G20340 | Chr1:7042770-7043273	AT1G20340.1 | AT1G20340 | Chr1:7042770-7043273	167	1	0.999	7	123	123	123
AT3G25760_P1	AT3G25760.1	AT3G25760_P1 | AT3G25760 | allene | Chr3:9403972-9405105	AT3G25760.1 | AT3G25760 | Chr3:9403972-9405105	254	1	0.999	22	123	123	246
AT2G29450_P1	AT2G29450.2	AT2G29450_P1 | AT2G29450 | glutathione | Chr2:12624774-12625566	AT2G29450.2 | AT2G29450 | Chr2:12624774-12625566	224	1	0.999	18	126	122	126
AT4G34670_P1	AT4G34670.2	AT4G34670_P1 | AT4G34670 | Ribosomal | Chr4:16548724-16550222	AT4G34670.2 | AT4G34670 | Chr4:16548724-16550222	262	1	0.999	21	122	122	153
ATCG00500.1	ATCG00500.1	ATCG00500.1 | ATCG00500 | ChrC:57075-58541	ATCG00500.1 | ATCG00500 | ChrC:57075-58541	488	1	0.999	31	122	122	122
AT1G67230_P1	AT1G67230.1	AT1G67230_P1 | AT1G67230 | little | Chr1:25151561-25156032	AT1G67230.1 | AT1G67230 | Chr1:25151561-25156032	1132	1	0.999	40	121	121	121
AT2G25970_P1	AT2G25970.5	AT2G25970_P1 | AT2G25970 | KH | Chr2:11071844-11075604	AT2G25970.5 | AT2G25970 | Chr2:11071844-11075604	632	1	0.999	19	121	121	121
AT2G41680_P1		AT2G41680_P1 | AT2G41680 | NADPH-dependent | Chr2:17376349-17379028	AT2G41680_P1 | AT2G41680 | NADPH-dependent | Chr2:17376349-17379028	529	1	0.999	21	170	121	170
AT1G65980_P1	AT1G65980.5	AT1G65980_P1 | AT1G65980 | thioredoxin-dependent | Chr1:24559524-24560753	AT1G65980.5 | AT1G65980 | Chr1:24559524-24560753	162	1	0.999	19	453	120	453
AT5G39050_P1	AT5G39050.1	AT5G39050_P1 | AT5G39050 | HXXXD-type | Chr5:15634596-15636005	AT5G39050.1 | AT5G39050 | Chr5:15634596-15636005	469	1	0.999	25	123	120	123
AT2G23350_P1	AT2G23350.17	AT2G23350_P1 | AT2G23350 | poly(A) | Chr2:9943209-9946041	AT2G23350.17 | AT2G23350 | Chr2:9943209-9946041	662	1	0.999	30	122	119	129
AT2G39850_P1	AT2G39850.2	AT2G39850_P1 | AT2G39850 | Chr2:16630626-16634100	AT2G39850.2 | AT2G39850 | Chr2:16630626-16634100	775	1	0.999	35	176	119	176
AT3G26450_P1	AT3G26450.3	AT3G26450_P1 | AT3G26450 | Polyketide | Chr3:9681593-9683299	AT3G26450.3 | AT3G26450 | Chr3:9681593-9683299	152	1	0.999	19	281	119	313
AT1G17100_P1	AT1G17100.2	AT1G17100_P1 | AT1G17100 | SOUL | Chr1:5844766-5845539	AT1G17100.2 | AT1G17100 | Chr1:5844766-5845539	232	1	0.999	8	118	118	118
AT1G24100_P1	AT1G24100.1	AT1G24100_P1 | AT1G24100 | UDP-glucosyl | Chr1:8525547-8527010	AT1G24100.1 | AT1G24100 | Chr1:8525547-8527010	460	1	0.999	22	118	118	118
AT2G20360_P1	AT2G20360.17	AT2G20360_P1 | AT2G20360 | NAD(P)-binding | Chr2:8786070-8789098	AT2G20360.17 | AT2G20360 | Chr2:8786070-8789098	402	1	0.999	23	175	118	175
AT2G35120_P1	AT2G35120.3	AT2G35120_P1 | AT2G35120 | Single | Chr2:14805913-14807274	AT2G35120.3 | AT2G35120 | Chr2:14805913-14807274	156	1	0.999	11	118	118	118
AT3G10410_P1	AT3G10410.10	AT3G10410_P1 | AT3G10410 | SERINE | Chr3:3235518-3238063	AT3G10410.10 | AT3G10410 | Chr3:3235518-3238063	516	1	0.999	19	118	118	212
AT3G12390.1	AT3G12390.2	AT3G12390.1 | AT3G12390 | Chr3:3942344-3943595	AT3G12390.2 | AT3G12390 | Chr3:3942344-3943595	203	1	0.999	20	195	118	195
AT4G15210_P1	AT4G15210.4	AT4G15210_P1 | AT4G15210 | Chr4:8666734-8669357	AT4G15210.4 | AT4G15210 | Chr4:8666734-8669357	498	1	0.999	28	250	118	250
AT5G43330_P1	AT5G43330.3	AT5G43330_P1 | AT5G43330 | Lactate/malate | Chr5:17390552-17392449	AT5G43330.3 | AT5G43330 | Chr5:17390552-17392449	332	1	0.999	26	118	118	423
AT4G15490_P1	AT4G15490.1	AT4G15490_P1 | AT4G15490 | UDP-Glycosyltransferase | Chr4:8852864-8854303	AT4G15490.1 | AT4G15490 | Chr4:8852864-8854303	479	1	0.999	20	118	117	118
AT5G60160_P1	AT5G60160.1	AT5G60160_P1 | AT5G60160 | Chr5:24223887-24226783	AT5G60160.1 | AT5G60160 | Chr5:24223887-24226783	477	1	0.999	31	199	117	199
AT5G64430_P1	AT5G64430.1	AT5G64430_P1 | AT5G64430 | Octicosapeptide/Phox/Bem1p | Chr5:25762540-25764081	AT5G64430.1 | AT5G64430 | Chr5:25762540-25764081	513	1	0.999	20	120	116	120
AT1G74090_P1	AT1G74090.1	AT1G74090_P1 | AT1G74090 | desulfo-glucosinolate | Chr1:27863003-27864055	AT1G74090.1 | AT1G74090 | Chr1:27863003-27864055	350	1	0.999	30	156	115	156
AT5G11560_P1	AT5G11560.2	AT5G11560_P1 | AT5G11560 | Chr5:3709734-3713994	AT5G11560.2 | AT5G11560 | Chr5:3709734-3713994	982	1	0.999	44	185	115	185
AT2G20690.1	AT2G20680-AT2G20690.1	AT2G20690.1 | AT2G20690 | Chr2:8923342-8924621	AT2G20680-AT2G20690.1 | AT2G20680-AT2G20690 | Chr2:8923342-8924621	271	1	0.999	12	115	114	115
AT2G47730_P1	AT2G47720-AT2G47730.1	AT2G47730_P1 | AT2G47730 | glutathione | Chr2:19558213-19559266	AT2G47720-AT2G47730.1 | AT2G47720-AT2G47730 | Chr2:19558213-19559266	263	1	0.999	14	114	114	125
AT5G56680_P1	AT5G56680.1	AT5G56680_P1 | AT5G56680 | Class | Chr5:22936645-22938841	AT5G56680.1 | AT5G56680 | Chr5:22936645-22938841	572	1	0.999	33	138	114	138
AT1G01090_P1	AT1G01090.2	AT1G01090_P1 | AT1G01090 | pyruvate | Chr1:47705-49166	AT1G01090.2 | AT1G01090 | Chr1:47705-49166	428	1	0.999	23	113	113	113
AT1G15130_P1	AT1G15130.7	AT1G15130_P1 | AT1G15130 | Endosomal | Chr1:5206217-5209848	AT1G15130.7 | AT1G15130 | Chr1:5206217-5209848	846	1	0.999	34	113	113	113
AT3G21790_P1	AT3G21790.1	AT3G21790_P1 | AT3G21790 | UDP-Glycosyltransferase | Chr3:7676927-7678414	AT3G21790.1 | AT3G21790 | Chr3:7676927-7678414	495	1	0.999	22	124	113	124
AT4G01700.1	AT4G01700.2	AT4G01700.1 | AT4G01700 | Chr4:732413-733487	AT4G01700.2 | AT4G01700 | Chr4:732413-733487	280	1	0.999	17	113	113	113
AT5G60790_P1	AT5G60790.2	AT5G60790_P1 | AT5G60790 | ABC | Chr5:24453760-24455767	AT5G60790.2 | AT5G60790 | Chr5:24453760-24455767	595	1	0.999	28	113	113	113
AT1G14830.1	AT1G14830.13	AT1G14830.1 | AT1G14830 | Chr1:5107699-5111470	AT1G14830.13 | AT1G14830 | Chr1:5107699-5111470	614	1	0.999	45	119	112	148
AT2G03510_P1	AT2G03510.7	AT2G03510_P1 | AT2G03510 | SPFH/Band | Chr2:1066717-1068934	AT2G03510.7 | AT2G03510 | Chr2:1066717-1068934	356	1	0.999	20	112	112	112
AT2G25450_P1	AT2G25450.1	AT2G25450_P1 | AT2G25450 | 2-oxoglutarate | Chr2:10830286-10831563	AT2G25450.1 | AT2G25450 | Chr2:10830286-10831563	359	1	0.999	22	260	112	260
AT3G44300_P1	AT3G44300.19	AT3G44300_P1 | AT3G44300 | nitrilase | Chr3:15983351-15985172	AT3G44300.19 | AT3G44300 | Chr3:15983351-15985172	339	1	0.999	29	126	111	342
AT4G17030_P1	AT4G17030.2	AT4G17030_P1 | AT4G17030 | expansin-like | Chr4:9581817-9583181	AT4G17030.2 | AT4G17030 | Chr4:9581817-9583181	250	1	0.999	11	111	111	111
AT5G18170_P1	AT5G18170.2	AT5G18170_P1 | AT5G18170 | glutamate | Chr5:6006172-6008248	AT5G18170.2 | AT5G18170 | Chr5:6006172-6008248	411	1	0.999	24	224	111	224
AT5G64270.1	AT5G64270.1	AT5G64270.1 | AT5G64270 | Chr5:25706909-25710718	AT5G64270.1 | AT5G64270 | Chr5:25706909-25710718	1269	1	0.999	44	111	111	111
AT5G65760_P1	AT5G65760.2	AT5G65760_P1 | AT5G65760 | Serine | Chr5:26308289-26310891	AT5G65760.2 | AT5G65760 | Chr5:26308289-26310891	515	1	0.999	17	127	111	127
AT4G08790.1		AT4G08790.1 | AT4G08790 | Chr4:5608489-5611118	AT4G08790.1 | AT4G08790 | Chr4:5608489-5611118	307	1	0.999	17	111	111	111
AT4G09010_P3		AT4G09010_P3 | AT4G09010 | ascorbate | Chr4:5777502-5779479	AT4G09010_P3 | AT4G09010 | ascorbate | Chr4:5777502-5779479	396	1	0.999	27	329	111	329
AT1G20950.1	AT1G20950.2	AT1G20950.1 | AT1G20950 | Chr1:7297467-7301336	AT1G20950.2 | AT1G20950 | Chr1:7297467-7301336	614	1	0.999	37	165	110	165
AT3G27820_P1	AT3G27820.3	AT3G27820_P1 | AT3G27820 | monodehydroascorbate | Chr3:10315249-10317881	AT3G27820.3 | AT3G27820 | Chr3:10315249-10317881	488	1	0.999	32	111	110	111
AT4G12730_P1	AT4G12730.1	AT4G12730_P1 | AT4G12730 | Chr4:7491598-7492809	AT4G12730.1 | AT4G12730 | Chr4:7491598-7492809	403	1	0.999	18	171	110	171
AT4G19170_P1	AT4G19170.1	AT4G19170_P1 | AT4G19170 | nine-cis-epoxycarotenoid | Chr4:10481835-10483622	AT4G19170.1 | AT4G19170 | Chr4:10481835-10483622	595	1	0.999	30	110	110	110
AT5G35100_P1	AT5G35100.1	AT5G35100_P1 | AT5G35100 | Cyclophilin-like | Chr5:13360459-13361404	AT5G35100.1 | AT5G35100 | Chr5:13360459-13361404	290	1	0.999	19	110	110	110
AT3G12145_P1	AT3G12145.1	AT3G12145_P1 | AT3G12145 | Leucine-rich | Chr3:3874764-3876075	AT3G12145.1 | AT3G12145 | Chr3:3874764-3876075	325	1	0.999	16	109	109	109
AT2G37970_P1		AT2G37970_P1 | AT2G37970 | SOUL | Chr2:15890964-15891704	AT2G37970_P1 | AT2G37970 | SOUL | Chr2:15890964-15891704	246	1	0.999	19	109	109	109
AT3G09580_JC1		AT3G09580_JC1 | AT3G09580 | Chr3:2942614-2944047	AT3G09580_JC1 | AT3G09580 | Chr3:2942614-2944047	477	1	0.999	25	109	109	109
AT4G03200.1		AT4G03200.1 | AT4G03200 | Chr4:1408296-1412566	AT4G03200.1 | AT4G03200 | Chr4:1408296-1412566	818	1	0.999	36	111	109	111
AT1G20630_P1	AT1G20630.11	AT1G20630_P1 | AT1G20630 | catalase | Chr1:7146812-7149609	AT1G20630.11 | AT1G20630 | Chr1:7146812-7149609	492	1	0.999	30	332	108	622
AT2G21660_P1	AT2G21660.59	AT2G21660_P1 | AT2G21660 | Chr2:9265477-9266316	AT2G21660.59 | AT2G21660 | Chr2:9265477-9266316	176	1	0.999	30	506	108	561
AT3G13870_P1	AT3G13870.16	AT3G13870_P1 | AT3G13870 | Root | Chr3:4565762-4571109	AT3G13870.16 | AT3G13870 | Chr3:4565762-4571109	802	1	0.999	47	205	108	205
AT3G20000_P1	AT3G20000.11	AT3G20000_P1 | AT3G20000 | translocase | Chr3:6967685-6970247	AT3G20000.11 | AT3G20000 | Chr3:6967685-6970247	309	1	0.999	20	173	108	173
AT3G22110_P1	AT3G22110.1	AT3G22110_P1 | AT3G22110 | 20S | Chr3:7792819-7793571	AT3G22110.1 | AT3G22110 | Chr3:7792819-7793571	250	1	0.999	18	149	108	149
AT5G26710.1	AT5G26710.2	AT5G26710.1 | AT5G26710 | Chr5:9305673-9308247	AT5G26710.2 | AT5G26710 | Chr5:9305673-9308247	719	1	0.999	38	113	108	113
AT1G50380_P2		AT1G50380_P2 | AT1G50380 | Prolyl | Chr1:18662282-18666185	AT1G50380_P2 | AT1G50380 | Prolyl | Chr1:18662282-18666185	776	1	0.999	49	264	108	264
AT1G30700_P1	AT1G30700.1	AT1G30700_P1 | AT1G30700 | FAD-binding | Chr1:10892623-10894437	AT1G30700.1 | AT1G30700 | Chr1:10892623-10894437	527	1	0.999	26	107	107	107
AT2G32730_P1	AT2G32730.1	AT2G32730_P1 | AT2G32730 | 26S | Chr2:13880189-13885464	AT2G32730.1 | AT2G32730 | Chr2:13880189-13885464	1004	1	0.999	43	228	107	228
AT4G38740_P1	AT4G38740.2	AT4G38740_P1 | AT4G38740 | rotamase | Chr4:18083620-18084138	AT4G38740.2 | AT4G38740 | Chr4:18083620-18084138	172	1	0.999	19	386	107	543
AT1G55860_P1	AT1G55860.1	AT1G55860_P1 | AT1G55860 | LOW | Chr1:20879900-20892910	AT1G55860.1 | AT1G55860 | Chr1:20879900-20892910	3681	1	0.999	107	106	106	284
AT1G62660_P1	AT1G62660.1	AT1G62660_P1 | AT1G62660 | Glycosyl | Chr1:23199949-23203515	AT1G62660.1 | AT1G62660 | Chr1:23199949-23203515	648	1	0.999	29	154	106	155
AT1G70320_P1	AT1G70320.1	AT1G70320_P1 | AT1G70320 | Chr1:26488745-26501281	AT1G70320.1 | AT1G70320 | Chr1:26488745-26501281	3658	1	0.999	119	365	106	365
AT2G04160_P1	AT2G04160.3	AT2G04160_P1 | AT2G04160 | Subtilisin-like | Chr2:1401450-1407694	AT2G04160.3 | AT2G04160 | Chr2:1401450-1407694	772	1	0.999	25	107	106	107
AT2G41790_P1	AT2G41790.8	AT2G41790_P1 | AT2G41790 | Chr2:17429453-17436110	AT2G41790.8 | AT2G41790 | Chr2:17429453-17436110	970	1	0.999	47	159	106	159
AT4G11010.1	AT4G11010.6	AT4G11010.1 | AT4G11010 | Chr4:6732780-6734298	AT4G11010.6 | AT4G11010 | Chr4:6732780-6734298	238	1	0.999	16	180	106	180
AT1G15125_P1	AT1G15125.2	AT1G15125_P1 | AT1G15125 | S-adenosyl-L-methionine-dependent | Chr1:5204625-5205912	AT1G15125.2 | AT1G15125 | Chr1:5204625-5205912	351	1	0.999	13	140	105	140
AT2G06850_P1	AT2G06850.6	AT2G06850_P1 | AT2G06850 | xyloglucan | Chr2:2763619-2765490	AT2G06850.6 | AT2G06850 | Chr2:2763619-2765490	296	1	0.999	21	153	105	153
AT2G27600_P1	AT2G27600.12	AT2G27600_P1 | AT2G27600 | AAA-type | Chr2:11781226-11783730	AT2G27600.12 | AT2G27600 | Chr2:11781226-11783730	435	1	0.999	31	110	105	110
AT2G39050_P1	AT2G39050.2	AT2G39050_P1 | AT2G39050 | hydroxyproline-rich | Chr2:16303427-16305336	AT2G39050.2 | AT2G39050 | Chr2:16303427-16305336	317	1	0.999	16	105	105	105
AT3G45300_P1	AT3G45300.24	AT3G45300_P1 | AT3G45300 | isovaleryl-CoA-dehydrogenase | Chr3:16621659-16624848	AT3G45300.24 | AT3G45300 | Chr3:16621659-16624848	409	1	0.999	23	105	105	105
AT3G56060_P1	AT3G56060.1	AT3G56060_P1 | AT3G56060 | Glucose-methanol-choline | Chr3:20803328-20805983	AT3G56060.1 | AT3G56060 | Chr3:20803328-20805983	577	1	0.999	21	124	105	124
AT5G44340_P1	AT5G44340.2	AT5G44340_P1 | AT5G44340 | tubulin | Chr5:17859442-17860994	AT5G44340.2 | AT5G44340 | Chr5:17859442-17860994	444	1	0.999	33	352	105	686
AT3G27240_P1	AT3G27240.9	AT3G27240_P1 | AT3G27240 | Cytochrome | Chr3:10056144-10058370	AT3G27240.9 | AT3G27240 | Chr3:10056144-10058370	307	1	0.999	14	220	104	220
AT3G45640_P1	AT3G45640.6	AT3G45640_P1 | AT3G45640 | mitogen-activated | Chr3:16756918-16758476	AT3G45640.6 | AT3G45640 | Chr3:16756918-16758476	370	1	0.999	25	114	104	114
AT4G04910_P1	AT4G04910.5	AT4G04910_P1 | AT4G04910 | Chr4:2489696-2495666	AT4G04910.5 | AT4G04910 | Chr4:2489696-2495666	742	1	0.999	42	176	104	176
ATCG00130.1	ATCG00130.1	ATCG00130.1 | ATCG00130 | ChrC:11529-12798	ATCG00130.1 | ATCG00130 | ChrC:11529-12798	184	1	0.999	13	104	104	104
AT1G03940_P1	AT1G03940.1	AT1G03940_P1 | AT1G03940 | HXXXD-type | Chr1:1009542-1010951	AT1G03940.1 | AT1G03940 | Chr1:1009542-1010951	469	1	0.999	28	166	103	166
AT1G50480_P1	AT1G50480.3	AT1G50480_P1 | AT1G50480 | 10-formyltetrahydrofolate | Chr1:18702064-18704687	AT1G50480.3 | AT1G50480 | Chr1:18702064-18704687	634	1	0.999	52	892	103	892
AT5G26860_P1	AT5G26860.1	AT5G26860_P1 | AT5G26860 | lon | Chr5:9451048-9456631	AT5G26860.1 | AT5G26860 | Chr5:9451048-9456631	985	1	0.999	44	145	103	145
AT1G11580_c2	AT1G11580.1	AT1G11580_c2 | AT1G11580 | Chr1:3888667-3890649	AT1G11580.1 | AT1G11580 | Chr1:3888667-3890649	578	1	0.999	20	113	102	113
AT1G74100.1	AT1G74100.1	AT1G74100.1 | AT1G74100 | Chr1:27864489-27865505	AT1G74100.1 | AT1G74100 | Chr1:27864489-27865505	338	1	0.999	24	111	102	136
AT4G26690_P1	AT4G26690.2	AT4G26690_P1 | AT4G26690 | PLC-like | Chr4:13456793-13459890	AT4G26690.2 | AT4G26690 | Chr4:13456793-13459890	759	1	0.999	36	184	102	197
AT5G12470_P1	AT5G12470.8	AT5G12470_P1 | AT5G12470 | UvrABC | Chr5:4044950-4047290	AT5G12470.8 | AT5G12470 | Chr5:4044950-4047290	386	1	0.999	23	102	102	102
AT5G43600_P1	AT5G43600.4	AT5G43600_P1 | AT5G43600 | Chr5:17512651-17515280	AT5G43600.4 | AT5G43600 | Chr5:17512651-17515280	476	1	0.999	30	145	102	145
AT1G79750_P1	AT1G79750.14	AT1G79750_P1 | AT1G79750 | Chr1:30007655-30011179	AT1G79750.14 | AT1G79750 | Chr1:30007655-30011179	646	1	0.999	31	115	101	202
AT1G03230_P1	AT1G03230.1	AT1G03230_P1 | AT1G03230 | Eukaryotic | Chr1:790110-791414	AT1G03230.1 | AT1G03230 | Chr1:790110-791414	434	1	0.999	24	100	100	169
AT1G74020_P1	AT1G74020.3	AT1G74020_P1 | AT1G74020 | strictosidine | Chr1:27835289-27837277	AT1G74020.3 | AT1G74020 | Chr1:27835289-27837277	335	1	0.999	16	136	100	136
AT2G18020_P1	AT2G18020.3	AT2G18020_P1 | AT2G18020 | Ribosomal | Chr2:7837151-7838160	AT2G18020.3 | AT2G18020 | Chr2:7837151-7838160	258	1	0.999	15	306	100	306
AT4G09650_P1	AT4G09650.1	AT4G09650_P1 | AT4G09650 | F-type | Chr4:6100799-6101503	AT4G09650.1 | AT4G09650 | Chr4:6100799-6101503	234	1	0.999	20	100	100	100
AT1G71500.1	AT1G71500.4	AT1G71500.1 | AT1G71500 | Chr1:26936084-26937331	AT1G71500.4 | AT1G71500 | Chr1:26936084-26937331	287	1	0.999	23	99	99	99
AT3G16000.1	AT3G16000.3	AT3G16000.1 | AT3G16000 | Chr3:5431041-5433613	AT3G16000.3 | AT3G16000 | Chr3:5431041-5433613	726	1	0.999	36	99	99	99
AT3G16910.1	AT3G16910.1	AT3G16910.1 | AT3G16910 | Chr3:5773231-5775411	AT3G16910.1 | AT3G16910 | Chr3:5773231-5775411	569	1	0.999	22	99	99	99
AT3G17940_P1	AT3G17940.3	AT3G17940_P1 | AT3G17940 | Galactose | Chr3:6143707-6145244	AT3G17940.3 | AT3G17940 | Chr3:6143707-6145244	341	1	0.999	21	113	99	113
AT3G27530.1	AT3G27530.3	AT3G27530.1 | AT3G27530 | Chr3:10193778-10199659	AT3G27530.3 | AT3G27530 | Chr3:10193778-10199659	914	1	0.999	40	99	99	99
AT3G53580_P1	AT3G53580.7	AT3G53580_P1 | AT3G53580 | diaminopimelate | Chr3:19864784-19866907	AT3G53580.7 | AT3G53580 | Chr3:19864784-19866907	362	1	0.999	15	99	99	99
AT5G16730_P1	AT5G16730.1	AT5G16730_P1 | AT5G16730 | weak | Chr5:5497890-5500775	AT5G16730.1 | AT5G16730 | Chr5:5497890-5500775	853	1	0.999	45	100	99	100
AT1G07040_P1	AT1G07040.5	AT1G07040_P1 | AT1G07040 | plant/protein | Chr1:2161225-2163035	AT1G07040.5 | AT1G07040 | Chr1:2161225-2163035	371	1	0.999	20	98	98	98
AT4G38540.1	AT4G38540.9	AT4G38540.1 | AT4G38540 | Chr4:18023187-18024827	AT4G38540.9 | AT4G38540 | Chr4:18023187-18024827	407	1	0.999	28	178	98	178
AT5G41950.1	AT5G41950.3	AT5G41950.1 | AT5G41950 | Chr5:16785825-16789360	AT5G41950.3 | AT5G41950 | Chr5:16785825-16789360	565	1	0.999	28	99	98	99
AT3G19760_P1	AT3G19760.1	AT3G19760_P1 | AT3G19760 | eukaryotic | Chr3:6863790-6866242	AT3G19760.1 | AT3G19760 | Chr3:6863790-6866242	408	1	0.999	26	140	96	140
AT1G24360_P1	AT1G24360.4	AT1G24360_P1 | AT1G24360 | NAD(P)-binding | Chr1:8640820-8643283	AT1G24360.4 | AT1G24360 | Chr1:8640820-8643283	319	1	0.999	17	95	95	95
AT1G55670.1	AT1G55670.1	AT1G55670.1 | AT1G55670 | Chr1:20802874-20803356	AT1G55670.1 | AT1G55670 | Chr1:20802874-20803356	160	1	0.999	7	95	95	95
AT2G42790_P1	AT2G42790.2	AT2G42790_P1 | AT2G42790 | citrate | Chr2:17803132-17805991	AT2G42790.2 | AT2G42790 | Chr2:17803132-17805991	509	1	0.999	24	149	95	149
AT3G15360_P1	AT3G15360.3	AT3G15360_P1 | AT3G15360 | thioredoxin | Chr3:5188448-5189457	AT3G15360.3 | AT3G15360 | Chr3:5188448-5189457	193	1	0.999	8	95	95	95
AT3G18190_P1	AT3G18190.3	AT3G18190_P1 | AT3G18190 | Chr3:6232226-6233836	AT3G18190.3 | AT3G18190 | Chr3:6232226-6233836	536	1	0.999	31	179	95	179
AT4G35830_P1	AT4G35830.4	AT4G35830_P1 | AT4G35830 | Chr4:16973007-16977949	AT4G35830.4 | AT4G35830 | Chr4:16973007-16977949	898	1	0.999	62	433	95	989
AT5G13010_P1	AT5G13010.1	AT5G13010_P1 | AT5G13010 | RNA | Chr5:4122747-4128660	AT5G13010.1 | AT5G13010 | Chr5:4122747-4128660	1255	1	0.999	46	95	95	95
AT5G54060_P1	AT5G54060.1	AT5G54060_P1 | AT5G54060 | UDP-glucose:flavonoid | Chr5:21936902-21938308	AT5G54060.1 | AT5G54060 | Chr5:21936902-21938308	468	1	0.999	21	99	95	99
AT1G45201_P3		AT1G45201_P3 | AT1G45201 | triacylglycerol | Chr1:17123814-17128462	AT1G45201_P3 | AT1G45201 | triacylglycerol | Chr1:17123814-17128462	504	1	0.999	29	400	95	400
AT1G09770.1	AT1G09770.3	AT1G09770.1 | AT1G09770 | Chr1:3162002-3165122	AT1G09770.3 | AT1G09770 | Chr1:3162002-3165122	844	1	0.999	44	98	94	98
AT1G20760_P1	AT1G20760.2	AT1G20760_P1 | AT1G20760 | Calcium-binding | Chr1:7209515-7214773	AT1G20760.2 | AT1G20760 | Chr1:7209515-7214773	1019	1	0.999	31	95	94	101
AT1G77550_P1	AT1G77550.2	AT1G77550_P1 | AT1G77550 | tubulin-tyrosine | Chr1:29138490-29142965	AT1G77550.2 | AT1G77550 | Chr1:29138490-29142965	855	1	0.999	34	94	94	94
AT4G38970_P1	AT4G38970.3	AT4G38970_P1 | AT4G38970 | Chr4:18163714-18165659	AT4G38970.3 | AT4G38970 | Chr4:18163714-18165659	398	1	0.999	45	1053	94	1053
AT1G26390_P1	AT1G26390.1	AT1G26390_P1 | AT1G26390 | FAD-binding | Chr1:9130164-9131756	AT1G26390.1 | AT1G26390 | Chr1:9130164-9131756	530	1	0.999	32	152	93	169
AT2G29560.1	AT2G29560.4	AT2G29560.1 | AT2G29560 | Chr2:12646635-12649694	AT2G29560.4 | AT2G29560 | Chr2:12646635-12649694	475	1	0.999	26	95	93	95
AT3G61440_ID5	AT3G61440.15	AT3G61440_ID5 | AT3G61440 | cysteine | Chr3:22735885-22737792	AT3G61440.15 | AT3G61440 | Chr3:22735885-22737792	362	1	0.999	34	676	93	676
AT5G02160_P1	AT5G02160.2	AT5G02160_P1 | AT5G02160 | transmembrane | Chr5:426392-427024	AT5G02160.2 | AT5G02160 | Chr5:426392-427024	129	1	0.999	8	93	93	93
AT5G59420_P1	AT5G59420.15	AT5G59420_P1 | AT5G59420 | Chr5:23961731-23964623	AT5G59420.15 | AT5G59420 | Chr5:23961731-23964623	457	1	0.999	20	156	93	156
AT1G76100_P2		AT1G76100_P2 | AT1G76100 | plastocyanin | Chr1:28554217-28554840	AT1G76100_P2 | AT1G76100 | plastocyanin | Chr1:28554217-28554840	207	1	0.999	5	93	93	93
AT1G13210_P1	AT1G13210.2	AT1G13210_P1 | AT1G13210 | autoinhibited | Chr1:4509252-4513774	AT1G13210.2 | AT1G13210 | Chr1:4509252-4513774	1203	1	0.999	46	132	92	132
AT1G17880_P1	AT1G17880.3	AT1G17880_P1 | AT1G17880 | basic | Chr1:6152572-6153425	AT1G17880.3 | AT1G17880 | Chr1:6152572-6153425	165	1	0.999	12	97	92	97
AT1G49820.1	AT1G49820.2	AT1G49820.1 | AT1G49820 | Chr1:18443005-18444907	AT1G49820.2 | AT1G49820 | Chr1:18443005-18444907	420	1	0.999	30	92	92	92
AT2G25280.1	AT2G25280.18	AT2G25280.1 | AT2G25280 | Chr2:10762639-10764631	AT2G25280.18 | AT2G25280 | Chr2:10762639-10764631	291	1	0.999	22	107	92	107
AT4G10320_P1	AT4G10320.2	AT4G10320_P1 | AT4G10320 | Chr4:6397526-6404509	AT4G10320.2 | AT4G10320 | Chr4:6397526-6404509	1190	1	0.999	55	219	92	219
AT4G35230_P1	AT4G35230.13	AT4G35230_P1 | AT4G35230 | Chr4:16755325-16758041	AT4G35230.13 | AT4G35230 | Chr4:16755325-16758041	512	1	0.999	26	139	92	139
AT5G03280_P1	AT5G03280.1	AT5G03280_P1 | AT5G03280 | NRAMP | Chr5:788589-793066	AT5G03280.1 | AT5G03280 | Chr5:788589-793066	1294	1	0.999	41	92	92	92
AT5G10730_c1	AT5G10730.3	AT5G10730_c1 | AT5G10730 | Chr5:3390822-3393171	AT5G10730.3 | AT5G10730 | Chr5:3390822-3393171	317	1	0.999	16	92	92	92
AT5G28740.1	AT5G28740.1	AT5G28740.1 | AT5G28740 | Chr5:10780774-10783772	AT5G28740.1 | AT5G28740 | Chr5:10780774-10783772	917	1	0.999	40	92	92	92
AT1G14000.1	AT1G14000.3	AT1G14000.1 | AT1G14000 | Chr1:4797606-4800043	AT1G14000.3 | AT1G14000 | Chr1:4797606-4800043	438	1	0.999	29	91	91	93
AT1G19920.1	AT1G19920.3	AT1G19920.1 | AT1G19920 | Chr1:6914835-6916657	AT1G19920.3 | AT1G19920 | Chr1:6914835-6916657	476	1	0.999	30	97	91	138
AT2G30930_P1	AT2G30930.2	AT2G30930_P1 | AT2G30930 | hypothetical | Chr2:13162458-13163156	AT2G30930.2 | AT2G30930 | Chr2:13162458-13163156	164	1	0.999	15	91	91	91
AT3G17850_P1	AT3G17850.1	AT3G17850_P1 | AT3G17850 | Protein | Chr3:6109854-6116245	AT3G17850.1 | AT3G17850 | Chr3:6109854-6116245	1296	1	0.999	41	94	91	94
AT3G20630_P1	AT3G20630.2	AT3G20630_P1 | AT3G20630 | Chr3:7203001-7208340	AT3G20630.2 | AT3G20630 | Chr3:7203001-7208340	797	1	0.999	45	159	91	159
AT3G27890_P1	AT3G27890.2	AT3G27890_P1 | AT3G27890 | NADPH:quinone | Chr3:10350807-10351938	AT3G27890.2 | AT3G27890 | Chr3:10350807-10351938	196	1	0.999	12	91	91	91
AT4G04950_P1	AT4G04950.3	AT4G04950_P1 | AT4G04950 | thioredoxin | Chr4:2517882-2519924	AT4G04950.3 | AT4G04950 | Chr4:2517882-2519924	488	1	0.999	25	109	91	109
ATMG00070.1	ATMG00070.1	ATMG00070.1 | ATMG00070 | ChrM:23663-24235	ATMG00070.1 | ATMG00070 | ChrM:23663-24235	190	1	0.999	13	91	91	91
AT1G35620_P1	AT1G35620.2	AT1G35620_P1 | AT1G35620 | PDI-like | Chr1:13156504-13158280	AT1G35620.2 | AT1G35620 | Chr1:13156504-13158280	440	1	0.999	21	90	90	90
AT2G01140.1	AT2G01140.5	AT2G01140.1 | AT2G01140 | Chr2:95006-96491	AT2G01140.5 | AT2G01140 | Chr2:95006-96491	391	1	0.999	28	251	90	262
AT2G05830_P1	AT2G05830.6	AT2G05830_P1 | AT2G05830 | NagB/RpiA/CoA | Chr2:2229759-2231839	AT2G05830.6 | AT2G05830 | Chr2:2229759-2231839	374	1	0.999	27	167	90	167
AT2G17120_P1	AT2G17120.1	AT2G17120_P1 | AT2G17120 | lysm | Chr2:7459156-7460648	AT2G17120.1 | AT2G17120 | Chr2:7459156-7460648	350	1	0.999	12	90	90	90
AT2G24580_P1	AT2G24580.1	AT2G24580_P1 | AT2G24580 | FAD-dependent | Chr2:10444928-10446178	AT2G24580.1 | AT2G24580 | Chr2:10444928-10446178	416	1	0.999	18	90	90	90
AT2G36850.1	AT2G36850.3	AT2G36850.1 | AT2G36850 | Chr2:15454935-15469666	AT2G36850.3 | AT2G36850 | Chr2:15454935-15469666	1904	1	0.999	57	134	90	154
AT4G31500_P1	AT4G31500.3	AT4G31500_P1 | AT4G31500 | cytochrome | Chr4:15273677-15275271	AT4G31500.3 | AT4G31500 | Chr4:15273677-15275271	499	1	0.999	27	90	90	102
AT5G11770_P1	AT5G11770.2	AT5G11770_P1 | AT5G11770 | NADH-ubiquinone | Chr5:3791148-3792929	AT5G11770.2 | AT5G11770 | Chr5:3791148-3792929	218	1	0.999	10	90	90	90
AT5G19690_P1	AT5G19690.6	AT5G19690_P1 | AT5G19690 | staurosporin | Chr5:6652649-6658214	AT5G19690.6 | AT5G19690 | Chr5:6652649-6658214	779	1	0.999	18	97	90	97
AT1G30530_P1	AT1G30530.2	AT1G30530_P1 | AT1G30530 | UDP-glucosyl | Chr1:10814917-10816374	AT1G30530.2 | AT1G30530 | Chr1:10814917-10816374	453	1	0.999	24	89	89	113
AT3G10670_P1	AT3G10670.1	AT3G10670_P1 | AT3G10670 | non-intrinsic | Chr3:3335325-3337304	AT3G10670.1 | AT3G10670 | Chr3:3335325-3337304	338	1	0.999	12	89	89	89
AT3G57560_P1	AT3G57560.1	AT3G57560_P1 | AT3G57560 | N-acetyl-l-glutamate | Chr3:21311164-21312207	AT3G57560.1 | AT3G57560 | Chr3:21311164-21312207	347	1	0.999	18	89	89	89
AT5G01600.1	AT5G01600.15	AT5G01600.1 | AT5G01600 | Chr5:228149-229594	AT5G01600.15 | AT5G01600 | Chr5:228149-229594	255	1	0.999	13	117	89	117
AT5G06320_P1	AT5G06320.3	AT5G06320_P1 | AT5G06320 | Chr5:1931016-1931711	AT5G06320.3 | AT5G06320 | Chr5:1931016-1931711	231	1	0.999	16	127	89	127
AT1G05500_P1	AT1G05500.1	AT1G05500_P1 | AT1G05500 | Calcium-dependent | Chr1:1625098-1628940	AT1G05500.1 | AT1G05500 | Chr1:1625098-1628940	560	1	0.999	32	94	88	94
AT1G65540.1	AT1G65540.1	AT1G65540.1 | AT1G65540 | Chr1:24362382-24366011	AT1G65540.1 | AT1G65540 | Chr1:24362382-24366011	736	1	0.999	34	140	88	140
AT2G31670_P1	AT2G31670-AT2G31680.1	AT2G31670_P1 | AT2G31670 | Stress | Chr2:13472699-13473490	AT2G31670-AT2G31680.1 | AT2G31670-AT2G31680 | Chr2:13472699-13473490	263	1	0.999	12	88	88	88
AT2G36390_P1	AT2G36390.27	AT2G36390_P1 | AT2G36390 | starch | Chr2:15264283-15269940	AT2G36390.27 | AT2G36390 | Chr2:15264283-15269940	858	1	0.999	44	290	88	290
AT3G43520_P1	AT3G43520.5	AT3G43520_P1 | AT3G43520 | Transmembrane | Chr3:15406088-15407699	AT3G43520.5 | AT3G43520 | Chr3:15406088-15407699	240	1	0.999	5	88	88	88
AT4G00620.1	AT4G00620.3	AT4G00620.1 | AT4G00620 | Chr4:259265-260788	AT4G00620.3 | AT4G00620 | Chr4:259265-260788	360	1	0.999	19	96	88	96
AT4G02580_P1	AT4G02580.3	AT4G02580_P1 | AT4G02580 | NADH-ubiquinone | Chr4:1134586-1136906	AT4G02580.3 | AT4G02580 | Chr4:1134586-1136906	255	1	0.999	13	98	88	98
AT4G20960_P1	AT4G20960.1	AT4G20960_P1 | AT4G20960 | Cytidine/deoxycytidylate | Chr4:11212077-11213530	AT4G20960.1 | AT4G20960 | Chr4:11212077-11213530	426	1	0.999	28	91	88	91
AT5G10760_P1	AT5G10760.2	AT5G10760_P1 | AT5G10760 | Eukaryotic | Chr5:3400671-3402165	AT5G10760.2 | AT5G10760 | Chr5:3400671-3402165	464	1	0.999	12	88	88	88
AT5G63310_P1	AT5G63310.3	AT5G63310_P1 | AT5G63310 | nucleoside | Chr5:25372122-25373838	AT5G63310.3 | AT5G63310 | Chr5:25372122-25373838	231	1	0.999	10	88	88	88
AT3G50930_P1		AT3G50930_P1 | AT3G50930 | cytochrome | Chr3:18929817-18931547	AT3G50930_P1 | AT3G50930 | cytochrome | Chr3:18929817-18931547	576	1	0.999	31	93	88	93
AT1G07750_P1	AT1G07750.2	AT1G07750_P1 | AT1G07750 | RmlC-like | Chr1:2404300-2405863	AT1G07750.2 | AT1G07750 | Chr1:2404300-2405863	356	1	0.999	18	97	87	97
AT1G09430.1	AT1G09430.17	AT1G09430.1 | AT1G09430 | Chr1:3042135-3044978	AT1G09430.17 | AT1G09430 | Chr1:3042135-3044978	424	1	0.999	19	118	87	118
AT2G33730_P1	AT2G33730.1	AT2G33730_P1 | AT2G33730 | P-loop | Chr2:14265679-14267880	AT2G33730.1 | AT2G33730 | Chr2:14265679-14267880	733	1	0.999	37	87	87	87
AT3G10650.1	AT3G10650.1	AT3G10650.1 | AT3G10650 | Chr3:3325562-3330819	AT3G10650.1 | AT3G10650 | Chr3:3325562-3330819	1309	1	0.999	33	87	87	87
AT3G11130_P1	AT3G11130.4	AT3G11130_P1 | AT3G11130 | Clathrin%2C | Chr3:3482575-3491667	AT3G11130.4 | AT3G11130 | Chr3:3482575-3491667	1705	1	0.999	113	1013	87	1013
AT4G00490_P1	AT4G00490.3	AT4G00490_P1 | AT4G00490 | beta-amylase | Chr4:222422-224862	AT4G00490.3 | AT4G00490 | Chr4:222422-224862	542	1	0.999	27	95	87	95
AT4G11420_P1	AT4G11420.4	AT4G11420_P1 | AT4G11420 | eukaryotic | Chr4:6947834-6952053	AT4G11420.4 | AT4G11420 | Chr4:6947834-6952053	987	1	0.999	60	203	87	203
AT4G33030_P1	AT4G33030.1	AT4G33030_P1 | AT4G33030 | sulfoquinovosyldiacylglycerol | Chr4:15936051-15937566	AT4G33030.1 | AT4G33030 | Chr4:15936051-15937566	477	1	0.999	22	87	87	87
AT1G45145_P1	AT1G45145.1	AT1G45145_P1 | AT1G45145 | thioredoxin | Chr1:17075264-17076256	AT1G45145.1 | AT1G45145 | Chr1:17075264-17076256	118	1	0.999	10	87	86	87
AT3G14920.1	AT3G14920.2	AT3G14920.1 | AT3G14920 | Chr3:5018275-5020104	AT3G14920.2 | AT3G14920 | Chr3:5018275-5020104	609	1	0.999	20	86	86	86
AT5G10560_P1	AT5G10560.3	AT5G10560_P1 | AT5G10560 | Chr5:3336335-3339351	AT5G10560.3 | AT5G10560 | Chr5:3336335-3339351	792	1	0.999	37	189	86	191
AT1G59610_P1	AT1G59610.7	AT1G59610_P1 | AT1G59610 | dynamin-like | Chr1:21893413-21900780	AT1G59610.7 | AT1G59610 | Chr1:21893413-21900780	920	1	0.999	63	286	85	286
AT3G13930_P1	AT3G13930.4	AT3G13930_P1 | AT3G13930 | Chr3:4596240-4600143	AT3G13930.4 | AT3G13930 | Chr3:4596240-4600143	539	1	0.999	42	363	85	363
AT3G26830_P1	AT3G26830.1	AT3G26830_P1 | AT3G26830 | Cytochrome | Chr3:9887990-9889560	AT3G26830.1 | AT3G26830 | Chr3:9887990-9889560	490	1	0.999	27	98	85	98
AT4G11850_P1	AT4G11850.6	AT4G11850_P1 | AT4G11850 | Chr4:7129352-7132937	AT4G11850.6 | AT4G11850 | Chr4:7129352-7132937	858	1	0.999	51	224	85	224
AT4G16210.1	AT4G16210.1	AT4G16210.1 | AT4G16210 | Chr4:9176864-9177978	AT4G16210.1 | AT4G16210 | Chr4:9176864-9177978	265	1	0.999	18	85	85	85
AT5G20500_P1	AT5G20500.2	AT5G20500_P1 | AT5G20500 | Glutaredoxin | Chr5:6938652-6939665	AT5G20500.2 | AT5G20500 | Chr5:6938652-6939665	135	1	0.999	7	85	85	85
AT5G55220_P1	AT5G55220.5	AT5G55220_P1 | AT5G55220 | trigger | Chr5:22397677-22400678	AT5G55220.5 | AT5G55220 | Chr5:22397677-22400678	547	1	0.999	36	85	85	85
AT5G64250_P2	AT5G64250.16	AT5G64250_P2 | AT5G64250 | Aldolase-type | Chr5:25697623-25698945	AT5G64250.16 | AT5G64250 | Chr5:25697623-25698945	333	1	0.999	19	85	85	85
AT3G07390.1		AT3G07390.1 | AT3G07390 | Chr3:2365452-2366273	AT3G07390.1 | AT3G07390 | Chr3:2365452-2366273	273	1	0.999	11	105	85	105
ATCG00470.1		ATCG00470.1 | ATCG00470 | ChrC:52265-52663	ATCG00470.1 | ATCG00470 | ChrC:52265-52663	132	1	0.999	12	85	85	85
AT1G12270_P1	AT1G12270.3	AT1G12270_P1 | AT1G12270 | stress-inducible | Chr1:4172105-4174575	AT1G12270.3 | AT1G12270 | Chr1:4172105-4174575	572	1	0.999	40	86	84	116
AT1G22610_P1	AT1G22610.1	AT1G22610_P1 | AT1G22610 | C2 | Chr1:7994478-7997567	AT1G22610.1 | AT1G22610 | Chr1:7994478-7997567	1029	1	0.999	31	90	84	90
AT1G55480.1	AT1G55480.6	AT1G55480.1 | AT1G55480 | Chr1:20713822-20715351	AT1G55480.6 | AT1G55480 | Chr1:20713822-20715351	335	1	0.999	31	237	84	237
AT1G70890_P1	AT1G70890.2	AT1G70890_P1 | AT1G70890 | MLP-like | Chr1:26725912-26726489	AT1G70890.2 | AT1G70890 | Chr1:26725912-26726489	158	1	0.999	14	105	84	105
AT1G77090_P1	AT1G77090.7	AT1G77090_P1 | AT1G77090 | Chr1:28960576-28961875	AT1G77090.7 | AT1G77090 | Chr1:28960576-28961875	260	1	0.999	13	104	84	104
AT2G39420_P1	AT2G39420.3	AT2G39420_P1 | AT2G39420 | alpha/beta-Hydrolases | Chr2:16460442-16462872	AT2G39420.3 | AT2G39420 | Chr2:16460442-16462872	317	1	0.999	24	87	84	87
AT3G59970_P3	AT3G59970.31	AT3G59970_P3 | AT3G59970 | methylenetetrahydrofolate | Chr3:22151303-22154323	AT3G59970.31 | AT3G59970 | Chr3:22151303-22154323	592	1	0.999	51	369	84	369
AT4G11290_P1	AT4G11290.3	AT4G11290_P1 | AT4G11290 | Peroxidase | Chr4:6869993-6871476	AT4G11290.3 | AT4G11290 | Chr4:6869993-6871476	326	1	0.999	16	100	84	100
AT5G17770_P1	AT5G17770.14	AT5G17770_P1 | AT5G17770 | NADH:cytochrome | Chr5:5864543-5866495	AT5G17770.14 | AT5G17770 | Chr5:5864543-5866495	281	1	0.999	18	152	84	152
AT5G67500.1	AT5G67500.5	AT5G67500.1 | AT5G67500 | Chr5:26935223-26937123	AT5G67500.5 | AT5G67500 | Chr5:26935223-26937123	276	1	0.999	37	661	84	661
AT3G01420_P1	AT3G01420.23	AT3G01420_P1 | AT3G01420 | Chr3:159689-162726	AT3G01420.23 | AT3G01420 | Chr3:159689-162726	639	1	0.999	47	329	83	329
AT4G29120.1	AT4G29120.1	AT4G29120.1 | AT4G29120 | Chr4:14350861-14351865	AT4G29120.1 | AT4G29120 | Chr4:14350861-14351865	334	1	0.999	21	83	83	83
AT5G06460_P1	AT5G06460.1	AT5G06460_P1 | AT5G06460 | ubiquitin | Chr5:1970239-1974382	AT5G06460.1 | AT5G06460 | Chr5:1970239-1974382	1077	1	0.999	42	83	83	122
AT5G11720_P1	AT5G11720.1	AT5G11720_P1 | AT5G11720 | Glycosyl | Chr5:3776840-3780025	AT5G11720.1 | AT5G11720 | Chr5:3776840-3780025	902	1	0.999	38	216	83	224
AT5G48540.1	AT5G48530-AT5G48540.1	AT5G48540.1 | AT5G48540 | Chr5:19669096-19669887	AT5G48530-AT5G48540.1 | AT5G48530-AT5G48540 | Chr5:19669096-19669887	263	1	0.999	17	83	83	83
AT5G53370_P1	AT5G53370.1	AT5G53370_P1 | AT5G53370 | pectin | Chr5:21649683-21651530	AT5G53370.1 | AT5G53370 | Chr5:21649683-21651530	587	1	0.999	21	83	83	84
AT5G66420_P2	AT5G66420.13	AT5G66420_P2 | AT5G66420 | TIM-barrel | Chr5:26521893-26524986	AT5G66420.13 | AT5G66420 | Chr5:26521893-26524986	754	1	0.999	41	203	83	203
AT1G67550_P1	AT1G67550.4	AT1G67550_P1 | AT1G67550 | Chr1:25312842-25316911	AT1G67550.4 | AT1G67550 | Chr1:25312842-25316911	838	1	0.999	40	174	82	174
AT1G77120_P1	AT1G77120.4	AT1G77120_P1 | AT1G77120 | alcohol | Chr1:28975509-28977216	AT1G77120.4 | AT1G77120 | Chr1:28975509-28977216	379	1	0.999	18	82	82	82
AT2G17930_P1	AT2G17930.1	AT2G17930_P1 | AT2G17930 | Phosphatidylinositol | Chr2:7784455-7802230	AT2G17930.1 | AT2G17930 | Chr2:7784455-7802230	3858	1	0.999	78	123	82	123
AT4G17100.2	AT4G17100.8	AT4G17100.2 | AT4G17100 | Chr4:9610164-9612513	AT4G17100.8 | AT4G17100 | Chr4:9610164-9612513	437	1	0.999	23	82	82	82
AT1G74260_P1	AT1G74260.3	AT1G74260_P1 | AT1G74260 | Chr1:27923005-27927764	AT1G74260.3 | AT1G74260 | Chr1:27923005-27927764	1407	1	0.999	59	305	81	305
AT2G22400_P1	AT2G22400.4	AT2G22400_P1 | AT2G22400 | S-adenosyl-L-methionine-dependent | Chr2:9504823-9508788	AT2G22400.4 | AT2G22400 | Chr2:9504823-9508788	808	1	0.999	37	84	81	84
AT3G48090_P1	AT3G48090.2	AT3G48090_P1 | AT3G48090 | alpha/beta-Hydrolases | Chr3:17755553-17757692	AT3G48090.2 | AT3G48090 | Chr3:17755553-17757692	623	1	0.999	40	95	81	95
AT4G38630_P1	AT4G38630.6	AT4G38630_P1 | AT4G38630 | regulatory | Chr4:18057357-18059459	AT4G38630.6 | AT4G38630 | Chr4:18057357-18059459	386	1	0.999	16	81	81	81
ATCG00670.1	ATCG00670.1	ATCG00670.1 | ATCG00670 | ChrC:69910-71882	ATCG00670.1 | ATCG00670 | ChrC:69910-71882	196	1	0.999	6	81	81	81
AT1G12360.1	AT1G12360.20	AT1G12360.1 | AT1G12360 | Chr1:4201172-4206144	AT1G12360.20 | AT1G12360 | Chr1:4201172-4206144	666	1	0.999	27	83	80	83
AT1G26090.1	AT1G26090.5	AT1G26090.1 | AT1G26090 | Chr1:9020509-9022619	AT1G26090.5 | AT1G26090 | Chr1:9020509-9022619	455	1	0.999	19	107	80	107
AT1G48620_P1	AT1G48610-AT1G48620.1	AT1G48620_P1 | AT1G48620 | high | Chr1:17974148-17976301	AT1G48610-AT1G48620.1 | AT1G48610-AT1G48620 | Chr1:17974148-17976301	479	1	0.999	21	80	80	80
AT1G70310_P1	AT1G70310.4	AT1G70310_P1 | AT1G70310 | spermidine | Chr1:26485497-26487352	AT1G70310.4 | AT1G70310 | Chr1:26485497-26487352	340	1	0.999	20	80	80	120
AT2G07050_P1	AT2G07050.28	AT2G07050_P1 | AT2G07050 | cycloartenol | Chr2:2924629-2930295	AT2G07050.28 | AT2G07050 | Chr2:2924629-2930295	759	1	0.999	30	95	80	95
AT3G15090_P1	AT3G15090.2	AT3G15090_P1 | AT3G15090 | Chr3:5076847-5078870	AT3G15090.2 | AT3G15090 | Chr3:5076847-5078870	366	1	0.999	18	80	80	80
AT3G16830_P1	AT3G16830.3	AT3G16830_P1 | AT3G16830 | TOPLESS-related | Chr3:5731709-5737531	AT3G16830.3 | AT3G16830 | Chr3:5731709-5737531	1131	1	0.999	48	130	80	130
AT3G45190_P1	AT3G45190.8	AT3G45190_P1 | AT3G45190 | Chr3:16541994-16548161	AT3G45190.8 | AT3G45190 | Chr3:16541994-16548161	789	1	0.999	28	80	80	81
AT4G25970.1	AT4G25970.10	AT4G25970.1 | AT4G25970 | Chr4:13184240-13189139	AT4G25970.10 | AT4G25970 | Chr4:13184240-13189139	635	1	0.999	35	102	80	102
AT4G27300.1	AT4G27300.4	AT4G27300.1 | AT4G27300 | Chr4:13669308-13672348	AT4G27300.4 | AT4G27300 | Chr4:13669308-13672348	815	1	0.999	30	82	80	82
ATCG00720.1	ATCG00720.1	ATCG00720.1 | ATCG00720 | ChrC:74841-76292	ATCG00720.1 | ATCG00720 | ChrC:74841-76292	215	1	0.999	7	80	80	80
AT1G12240_P1	AT1G12240.3	AT1G12240_P1 | AT1G12240 | Glycosyl | Chr1:4153699-4157457	AT1G12240.3 | AT1G12240 | Chr1:4153699-4157457	664	1	0.999	25	79	79	115
AT1G55265.1	AT1G55265.1	AT1G55265.1 | AT1G55265 | Chr1:20617326-20617853	AT1G55265.1 | AT1G55265 | Chr1:20617326-20617853	175	1	0.999	9	81	79	81
AT1G64550_P1	AT1G64550.3	AT1G64550_P1 | AT1G64550 | general | Chr1:23968850-23973369	AT1G64550.3 | AT1G64550 | Chr1:23968850-23973369	715	1	0.999	27	79	79	79
AT2G43770_P1	AT2G43770.2	AT2G43770_P1 | AT2G43770 | Transducin/WD40 | Chr2:18134272-18135303	AT2G43770.2 | AT2G43770 | Chr2:18134272-18135303	343	1	0.999	24	79	79	79
AT3G19620_P1	AT3G19620.1	AT3G19620_P1 | AT3G19620 | Glycosyl | Chr3:6815613-6818308	AT3G19620.1 | AT3G19620 | Chr3:6815613-6818308	781	1	0.999	26	81	79	81
AT3G26560_P1	AT3G26560.1	AT3G26560_P1 | AT3G26560 | ATP-dependent | Chr3:9750122-9753719	AT3G26560.1 | AT3G26560 | Chr3:9750122-9753719	1168	1	0.999	37	80	79	80
AT3G56460.1	AT3G56460.4	AT3G56460.1 | AT3G56460 | Chr3:20933029-20934425	AT3G56460.4 | AT3G56460 | Chr3:20933029-20934425	348	1	0.999	17	79	79	79
AT4G10750.1	AT4G10750.1	AT4G10750.1 | AT4G10750 | Chr4:6618724-6619800	AT4G10750.1 | AT4G10750 | Chr4:6618724-6619800	358	1	0.999	13	79	79	79
AT4G11960_P1	AT4G11960.8	AT4G11960_P1 | AT4G11960 | Chr4:7175340-7177709	AT4G11960.8 | AT4G11960 | Chr4:7175340-7177709	313	1	0.999	18	163	79	163
AT4G16190.1	AT4G16190.6	AT4G16190.1 | AT4G16190 | Chr4:9171512-9172877	AT4G16190.6 | AT4G16190 | Chr4:9171512-9172877	373	1	0.999	13	392	79	392
AT5G10300_P1	AT5G10300.2	AT5G10300_P1 | AT5G10300 | methyl | Chr5:3239684-3240724	AT5G10300.2 | AT5G10300 | Chr5:3239684-3240724	258	1	0.999	18	150	79	150
AT5G42790_P1	AT5G42790.1	AT5G42790_P1 | AT5G42790 | proteasome | Chr5:17159270-17160975	AT5G42790.1 | AT5G42790 | Chr5:17159270-17160975	278	1	0.999	20	152	79	152
AT5G48375.1	AT5G48375.1	AT5G48375.1 | AT5G48375 | Chr5:19601303-19603883	AT5G48375.1 | AT5G48375 | Chr5:19601303-19603883	439	1	0.999	8	88	79	126
AT5G50960_P1	AT5G50960-AT5G50970.1	AT5G50960_P1 | AT5G50960 | nucleotide | Chr5:20734267-20735824	AT5G50960-AT5G50970.1 | AT5G50960-AT5G50970 | Chr5:20734267-20735824	350	1	0.999	14	79	79	79
AT1G32960.1	AT1G32960.23	AT1G32960.1 | AT1G32960 | Chr1:11945351-11948429	AT1G32960.23 | AT1G32960 | Chr1:11945351-11948429	777	1	0.999	30	95	78	95
AT1G58270_P1	AT1G58270.2	AT1G58270_P1 | AT1G58270 | TRAF-like | Chr1:21612394-21614089	AT1G58270.2 | AT1G58270 | Chr1:21612394-21614089	396	1	0.999	14	78	78	78
AT1G66130_P1	AT1G66130.1	AT1G66130_P1 | AT1G66130 | NAD(P)-binding | Chr1:24615040-24616742	AT1G66130.1 | AT1G66130 | Chr1:24615040-24616742	364	1	0.999	17	78	78	78
AT2G02040_P1	AT2G02040.4	AT2G02040_P1 | AT2G02040 | peptide | Chr2:487542-489707	AT2G02040.4 | AT2G02040 | Chr2:487542-489707	585	1	0.999	22	86	78	86
AT2G27100_P1	AT2G27100.5	AT2G27100_P1 | AT2G27100 | Chr2:11572587-11576357	AT2G27100.5 | AT2G27100 | Chr2:11572587-11576357	720	1	0.999	28	93	78	93
AT3G08920.1	AT3G08920.1	AT3G08920.1 | AT3G08920 | Chr3:2712274-2713117	AT3G08920.1 | AT3G08920 | Chr3:2712274-2713117	214	1	0.999	14	78	78	78
AT3G48560_P1	AT3G48560.8	AT3G48560_P1 | AT3G48560 | chlorsulfuron/imidazolinone | Chr3:18001530-18003542	AT3G48560.8 | AT3G48560 | Chr3:18001530-18003542	670	1	0.999	26	79	78	79
AT3G55430_P1	AT3G55430.1	AT3G55430_P1 | AT3G55430 | O-Glycosyl | Chr3:20549806-20552004	AT3G55430.1 | AT3G55430 | Chr3:20549806-20552004	449	1	0.999	17	78	78	78
AT3G61820_P1	AT3G61820.1	AT3G61820_P1 | AT3G61820 | Eukaryotic | Chr3:22880074-22881525	AT3G61820.1 | AT3G61820 | Chr3:22880074-22881525	483	1	0.999	16	78	78	80
AT4G12300_P1	AT4G12300.2	AT4G12300_P1 | AT4G12300 | cytochrome | Chr4:7308016-7309692	AT4G12300.2 | AT4G12300 | Chr4:7308016-7309692	516	1	0.999	29	105	78	110
AT4G25130_P1	AT4G25130.3	AT4G25130_P1 | AT4G25130 | peptide | Chr4:12898802-12899998	AT4G25130.3 | AT4G25130 | Chr4:12898802-12899998	258	1	0.999	6	79	78	79
AT4G34740_P1	AT4G34740.1	AT4G34740_P1 | AT4G34740 | GLN | Chr4:16574894-16576579	AT4G34740.1 | AT4G34740 | Chr4:16574894-16576579	561	1	0.999	37	115	78	116
AT5G10170_P1	AT5G10170.1	AT5G10170_P1 | AT5G10170 | myo-inositol-1-phosphate | Chr5:3187538-3190161	AT5G10170.1 | AT5G10170 | Chr5:3187538-3190161	510	1	0.999	27	138	78	145
AT5G35735_P1	AT5G35735.9	AT5G35735_P1 | AT5G35735 | Chr5:13900913-13902934	AT5G35735.9 | AT5G35735 | Chr5:13900913-13902934	404	1	0.999	5	78	78	78
AT5G43960_P1	AT5G43960.9	AT5G43960_P1 | AT5G43960 | Nuclear | Chr5:17689154-17691653	AT5G43960.9 | AT5G43960 | Chr5:17689154-17691653	450	1	0.999	19	78	78	78
AT1G65960.2	AT1G08793-AT1G65960.1	AT1G65960.2 | AT1G65960 | glutamate | Chr1:24552094-24557253	AT1G08793-AT1G65960.1 | AT1G08793-AT1G65960 | Chr1:24552094-24557253	494	1	0.999	38	587	77	587
AT1G60950.1	AT1G60950.1	AT1G60950.1 | AT1G60950 | Chr1:22444565-22445011	AT1G60950.1 | AT1G60950 | Chr1:22444565-22445011	148	1	0.999	4	77	77	77
AT2G22125.1	AT2G22125.1	AT2G22125.1 | AT2G22125 | Chr2:9406793-9414223	AT2G22125.1 | AT2G22125 | Chr2:9406793-9414223	2150	1	0.999	51	97	77	97
AT3G06483_P1	AT3G06483.5	AT3G06483_P1 | AT3G06483 | pyruvate | Chr3:1990727-1992581	AT3G06483.5 | AT3G06483 | Chr3:1990727-1992581	366	1	0.999	18	77	77	77
AT3G17770_P1	AT3G17770.20	AT3G17770_P1 | AT3G17770 | Dihydroxyacetone | Chr3:6081973-6085957	AT3G17770.20 | AT3G17770 | Chr3:6081973-6085957	595	1	0.999	29	122	77	122
AT3G29320.1	AT3G29320.3	AT3G29320.1 | AT3G29320 | Chr3:11252871-11257587	AT3G29320.3 | AT3G29320 | Chr3:11252871-11257587	962	1	0.999	53	227	77	246
AT5G42890_P1	AT5G42890.3	AT5G42890_P1 | AT5G42890 | sterol | Chr5:17194458-17195910	AT5G42890.3 | AT5G42890 | Chr5:17194458-17195910	123	1	0.999	16	77	77	77
AT3G26400.1		AT3G26400.1 | AT3G26400 | Chr3:9666616-9669081	AT3G26400.1 | AT3G26400 | Chr3:9666616-9669081	532	1	0.999	38	77	77	94
AT2G18730_P1	AT2G18730.12	AT2G18730_P1 | AT2G18730 | diacylglycerol | Chr2:8118976-8121689	AT2G18730.12 | AT2G18730 | Chr2:8118976-8121689	488	1	0.999	24	78	76	78
AT4G00570_P1	AT4G00560-AT4G00570.1	AT4G00570_P1 | AT4G00570 | NAD-dependent | Chr4:242817-246522	AT4G00560-AT4G00570.1 | AT4G00560-AT4G00570 | Chr4:242817-246522	607	1	0.999	45	370	76	370
AT5G16970_P1	AT5G16970.2	AT5G16970_P1 | AT5G16970 | alkenal | Chr5:5576291-5578001	AT5G16970.2 | AT5G16970 | Chr5:5576291-5578001	345	1	0.999	30	349	76	349
AT1G20200_P1	AT1G20200.12	AT1G20200_P1 | AT1G20200 | PAM | Chr1:7001409-7004154	AT1G20200.12 | AT1G20200 | Chr1:7001409-7004154	488	1	0.999	27	149	75	149
AT4G03280.1	AT4G03280.3	AT4G03280.1 | AT4G03280 | Chr4:1440314-1441717	AT4G03280.3 | AT4G03280 | Chr4:1440314-1441717	229	1	0.999	12	243	75	243
AT4G15550.1	AT4G15550.1	AT4G15550.1 | AT4G15550 | Chr4:8877877-8879301	AT4G15550.1 | AT4G15550 | Chr4:8877877-8879301	474	1	0.999	27	92	75	92
AT4G22310.1	AT4G22310.5	AT4G22310.1 | AT4G22310 | Chr4:11791443-11792638	AT4G22310.5 | AT4G22310 | Chr4:11791443-11792638	108	1	0.999	8	97	75	97
AT4G34920_P1	AT4G34920.1	AT4G34920_P1 | AT4G34920 | PLC-like | Chr4:16635745-16636701	AT4G34920.1 | AT4G34920 | Chr4:16635745-16636701	318	1	0.999	18	83	75	83
AT5G16760_P1	AT5G16760.7	AT5G16760_P1 | AT5G16760 | Chr5:5509890-5510849	AT5G16760.7 | AT5G16760 | Chr5:5509890-5510849	319	1	0.999	27	86	75	86
AT5G39500_P1	AT5G39500.1	AT5G39500_P1 | AT5G39500 | GNOM-like | Chr5:15815274-15819910	AT5G39500.1 | AT5G39500 | Chr5:15815274-15819910	1443	1	0.999	50	85	75	85
AT1G77590_P1	AT1G77590.1	AT1G77590_P1 | AT1G77590 | long | Chr1:29148501-29151776	AT1G77590.1 | AT1G77590 | Chr1:29148501-29151776	691	1	0.999	30	103	74	126
AT1G80230_P1	AT1G80230.2	AT1G80230_P1 | AT1G80230 | Rubredoxin-like | Chr1:30169784-30170999	AT1G80230.2 | AT1G80230 | Chr1:30169784-30170999	171	1	0.999	13	74	74	80
AT3G19990_P1	AT3G19990.3	AT3G19990_P1 | AT3G19990 | E3 | Chr3:6965671-6967102	AT3G19990.3 | AT3G19990 | Chr3:6965671-6967102	425	1	0.999	23	74	74	74
AT4G00700.1	AT4G00700.1	AT4G00700.1 | AT4G00700 | Chr4:286260-289369	AT4G00700.1 | AT4G00700 | Chr4:286260-289369	1006	1	0.999	33	75	74	79
AT5G04990.1	AT5G04990.1	AT5G04990.1 | AT5G04990 | Chr5:1471698-1473770	AT5G04990.1 | AT5G04990 | Chr5:1471698-1473770	471	1	0.999	23	74	74	74
AT5G06580.1	AT5G06580.4	AT5G06580.1 | AT5G06580 | Chr5:2011486-2016473	AT5G06580.4 | AT5G06580 | Chr5:2011486-2016473	567	1	0.999	20	74	74	74
AT1G64900_P1		AT1G64900_P1 | AT1G64900 | cytochrome | Chr1:24113283-24114803	AT1G64900_P1 | AT1G64900 | cytochrome | Chr1:24113283-24114803	506	1	0.999	30	93	74	95
AT1G62480_P1	AT1G62480.1	AT1G62480_P1 | AT1G62480 | Vacuolar | Chr1:23128799-23129548	AT1G62480.1 | AT1G62480 | Chr1:23128799-23129548	152	1	0.999	13	73	73	73
AT1G74030.1	AT1G74030.4	AT1G74030.1 | AT1G74030 | Chr1:27839465-27841901	AT1G74030.4 | AT1G74030 | Chr1:27839465-27841901	477	1	0.999	19	73	73	75
AT2G07732_P1	AT2G07732.1	AT2G07732_P1 | AT2G07732 | Ribulose | Chr2:3468424-3468774	AT2G07732.1 | AT2G07732 | Chr2:3468424-3468774	116	1	0.999	9	73	73	693
AT3G60860_P1	AT3G60860.1	AT3G60860_P1 | AT3G60860 | Chr3:22484804-22491510	AT3G60860.1 | AT3G60860 | Chr3:22484804-22491510	1793	1	0.999	61	117	73	145
AT4G01150_P1	AT4G01150.3	AT4G01150_P1 | AT4G01150 | CURVATURE | Chr4:493692-494668	AT4G01150.3 | AT4G01150 | Chr4:493692-494668	164	1	0.999	13	171	73	171
AT4G10300_P1	AT4G10300.3	AT4G10300_P1 | AT4G10300 | RmlC-like | Chr4:6384564-6385946	AT4G10300.3 | AT4G10300 | Chr4:6384564-6385946	134	1	0.999	11	73	73	73
AT5G05520_P1	AT5G05520.2	AT5G05520_P1 | AT5G05520 | Outer | Chr5:1632912-1635104	AT5G05520.2 | AT5G05520 | Chr5:1632912-1635104	524	1	0.999	27	82	73	82
AT1G34130_P1	AT1G34130.4	AT1G34130_P1 | AT1G34130 | staurosporin | Chr1:12430000-12432985	AT1G34130.4 | AT1G34130 | Chr1:12430000-12432985	735	1	0.999	19	72	72	72
AT3G12580_P1	AT3G12580.5	AT3G12580_P1 | AT3G12580 | heat | Chr3:3991487-3993689	AT3G12580.5 | AT3G12580 | Chr3:3991487-3993689	650	1	0.999	47	75	72	659
AT3G26210_P1	AT3G26210.1	AT3G26210_P1 | AT3G26210 | cytochrome | Chr3:9593329-9595202	AT3G26210.1 | AT3G26210 | Chr3:9593329-9595202	501	1	0.999	27	74	72	79
AT3G28200_P1	AT3G28200.1	AT3G28200_P1 | AT3G28200 | Peroxidase | Chr3:10518082-10519032	AT3G28200.1 | AT3G28200 | Chr3:10518082-10519032	316	1	0.999	17	72	72	73
AT3G44100_P1	AT3G44100.2	AT3G44100_P1 | AT3G44100 | MD-2-related | Chr3:15866162-15867273	AT3G44100.2 | AT3G44100 | Chr3:15866162-15867273	152	1	0.999	6	72	72	72
AT3G57030_P1	AT3G57030.1	AT3G57030_P1 | AT3G57030 | Calcium-dependent | Chr3:21101653-21103204	AT3G57030.1 | AT3G57030 | Chr3:21101653-21103204	374	1	0.999	22	72	72	72
AT4G27585_P1	AT4G27585.2	AT4G27585_P1 | AT4G27585 | SPFH/Band | Chr4:13766984-13769832	AT4G27585.2 | AT4G27585 | Chr4:13766984-13769832	411	1	0.999	20	100	72	100
AT5G48020_P1	AT5G48020.2	AT5G48020_P1 | AT5G48020 | 2-oxoglutarate | Chr5:19462888-19464790	AT5G48020.2 | AT5G48020 | Chr5:19462888-19464790	355	1	0.999	16	72	72	72
AT1G06530_P1	AT1G06530.1	AT1G06530_P1 | AT1G06530 | Tropomyosin-like | Chr1:2001625-2002596	AT1G06530.1 | AT1G06530 | Chr1:2001625-2002596	323	1	0.999	18	71	71	71
AT1G07250.1	AT1G07250.1	AT1G07250.1 | AT1G07250 | Chr1:2225963-2227402	AT1G07250.1 | AT1G07250 | Chr1:2225963-2227402	479	1	0.999	20	71	71	71
AT1G17860_P1	AT1G17860.1	AT1G17860_P1 | AT1G17860 | Kunitz | Chr1:6149343-6149933	AT1G17860.1 | AT1G17860 | Chr1:6149343-6149933	196	1	0.999	13	71	71	71
AT1G20260.1	AT1G20260.10	AT1G20260.1 | AT1G20260 | Chr1:7016971-7020290	AT1G20260.10 | AT1G20260 | Chr1:7016971-7020290	487	1	0.999	52	1477	71	1477
AT1G47710_JS1	AT1G47710.2	AT1G47710_JS1 | AT1G47710 | Chr1:17557124-17560061	AT1G47710.2 | AT1G47710 | Chr1:17557124-17560061	418	1	0.999	21	73	71	73
AT1G50320.1	AT1G50320.1	AT1G50320.1 | AT1G50320 | Chr1:18638606-18639464	AT1G50320.1 | AT1G50320 | Chr1:18638606-18639464	182	1	0.999	6	71	71	71
AT1G70810_P1	AT1G70810.2	AT1G70810_P1 | AT1G70810 | Calcium-dependent | Chr1:26704207-26705091	AT1G70810.2 | AT1G70810 | Chr1:26704207-26705091	165	1	0.999	11	71	71	71
AT1G75330_P1	AT1G75330.9	AT1G75330_P1 | AT1G75330 | ornithine | Chr1:28266457-28268383	AT1G75330.9 | AT1G75330 | Chr1:28266457-28268383	375	1	0.999	16	107	71	107
AT3G12800_P1	AT3G12800.1	AT3G12800_P1 | AT3G12800 | short-chain | Chr3:4063463-4064757	AT3G12800.1 | AT3G12800 | Chr3:4063463-4064757	298	1	0.999	17	98	71	98
AT4G38460_P1	AT4G38460.1	AT4G38460_P1 | AT4G38460 | geranylgeranyl | Chr4:17994849-17995974	AT4G38460.1 | AT4G38460 | Chr4:17994849-17995974	326	1	0.999	23	71	71	71
AT4G39520_P1	AT4G39520.1	AT4G39520_P1 | AT4G39520 | GTP-binding | Chr4:18371329-18374000	AT4G39520.1 | AT4G39520 | Chr4:18371329-18374000	369	1	0.999	21	71	71	71
AT5G25070_P1	AT5G25070.1	AT5G25070_P1 | AT5G25070 | neurofilament | Chr5:8641261-8643471	AT5G25070.1 | AT5G25070 | Chr5:8641261-8643471	736	1	0.999	32	71	71	71
AT5G45160_P1	AT5G45160.1	AT5G45160_P1 | AT5G45160 | Root | Chr5:18264991-18270035	AT5G45160.1 | AT5G45160 | Chr5:18264991-18270035	834	1	0.999	44	108	71	113
AT5G66190.1	AT5G66190.12	AT5G66190.1 | AT5G66190 | Chr5:26451203-26453012	AT5G66190.12 | AT5G66190 | Chr5:26451203-26453012	360	1	0.999	36	472	71	498
AT1G01800_P1	AT1G01800.10	AT1G01800_P1 | AT1G01800 | NAD(P)-binding | Chr1:293396-294888	AT1G01800.10 | AT1G01800 | Chr1:293396-294888	295	1	0.999	21	104	70	104
AT1G76160_P1	AT1G76150-AT1G76160.1	AT1G76160_P1 | AT1G76160 | SKU5 | Chr1:28578211-28581020	AT1G76150-AT1G76160.1 | AT1G76150-AT1G76160 | Chr1:28578211-28581020	541	1	0.999	29	270	70	270
AT2G25800_P1	AT2G25800.1	AT2G25800_P1 | AT2G25800 | elongation | Chr2:11006138-11009728	AT2G25800.1 | AT2G25800 | Chr2:11006138-11009728	987	1	0.999	34	70	70	70
AT2G33830_P1	AT2G33830.3	AT2G33830_P1 | AT2G33830 | Dormancy/auxin | Chr2:14309768-14310286	AT2G33830.3 | AT2G33830 | Chr2:14309768-14310286	106	1	0.999	8	70	70	70
AT2G39940_P1	AT2G39940.3	AT2G39940_P1 | AT2G39940 | RNI-like | Chr2:16672848-16675486	AT2G39940.3 | AT2G39940 | Chr2:16672848-16675486	592	1	0.999	25	77	70	77
AT3G21750_P1	AT3G21750.2	AT3G21750_P1 | AT3G21750 | UDP-glucosyl | Chr3:7664565-7665986	AT3G21750.2 | AT3G21750 | Chr3:7664565-7665986	473	1	0.999	21	70	70	70
AT3G51160_P1	AT3G51160.1	AT3G51160_P1 | AT3G51160 | NAD(P)-binding | Chr3:19007232-19008353	AT3G51160.1 | AT3G51160 | Chr3:19007232-19008353	373	1	0.999	21	114	70	114
AT4G09750_P1	AT4G09750.1	AT4G09750_P1 | AT4G09750 | NAD(P)-binding | Chr4:6146770-6148698	AT4G09750.1 | AT4G09750 | Chr4:6146770-6148698	322	1	0.999	22	70	70	70
AT4G32070_P1	AT4G32070.1	AT4G32070_P1 | AT4G32070 | Octicosapeptide/Phox/Bem1p | Chr4:15504662-15507097	AT4G32070.1 | AT4G32070 | Chr4:15504662-15507097	782	1	0.999	32	86	70	86
AT5G10010_P1	AT5G10010.2	AT5G10010_P1 | AT5G10010 | myosin-H | Chr5:3128098-3131452	AT5G10010.2 | AT5G10010 | Chr5:3128098-3131452	434	1	0.999	23	70	70	70
AT5G10770_P1	AT5G10770.1	AT5G10770_P1 | AT5G10770 | Eukaryotic | Chr5:3403331-3405331	AT5G10770.1 | AT5G10770 | Chr5:3403331-3405331	474	1	0.999	14	71	70	71
AT5G11680_P1	AT5G11680.4	AT5G11680_P1 | AT5G11680 | classical | Chr5:3759463-3760634	AT5G11680.4 | AT5G11680 | Chr5:3759463-3760634	207	1	0.999	11	70	70	70
AT2G19570_P1	AT2G19570.1	AT2G19570_P1 | AT2G19570 | cytidine | Chr2:8470598-8471503	AT2G19570.1 | AT2G19570 | Chr2:8470598-8471503	301	1	0.999	15	69	69	69
AT2G20330_P1	AT2G20330.2	AT2G20330_P1 | AT2G20330 | Transducin/WD40 | Chr2:8772888-8775518	AT2G20330.2 | AT2G20330 | Chr2:8772888-8775518	648	1	0.999	31	69	69	69
AT3G62030.3	AT3G62030.4	AT3G62030.3 | AT3G62030 | rotamase | Chr3:22973708-22975139	AT3G62030.4 | AT3G62030 | Chr3:22973708-22975139	259	1	0.999	20	1429	69	1429
AT4G09670_P1	AT4G09670.5	AT4G09670_P1 | AT4G09670 | Oxidoreductase | Chr4:6107382-6109049	AT4G09670.5 | AT4G09670 | Chr4:6107382-6109049	362	1	0.999	22	127	69	127
AT4G36750_P1	AT4G36750.1	AT4G36750_P1 | AT4G36750 | Quinone | Chr4:17324642-17326215	AT4G36750.1 | AT4G36750 | Chr4:17324642-17326215	273	1	0.999	12	69	69	69
AT5G02490_P1	AT5G02490.1	AT5G02490_P1 | AT5G02490 | Heat | Chr5:550296-552565	AT5G02490.1 | AT5G02490 | Chr5:550296-552565	653	1	0.999	55	116	69	852
AT5G57460_P1	AT5G57460.1	AT5G57460_P1 | AT5G57460 | muniscin | Chr5:23275321-23277261	AT5G57460.1 | AT5G57460 | Chr5:23275321-23277261	646	1	0.999	25	71	69	71
AT3G26290_P2		AT3G26290_P2 | AT3G26290 | cytochrome | Chr3:9632770-9634478	AT3G26290_P2 | AT3G26290 | cytochrome | Chr3:9632770-9634478	513	1	0.999	32	102	69	102
AT5G15870_P1		AT5G15870_P1 | AT5G15870 | glycosyl | Chr5:5182641-5184878	AT5G15870_P1 | AT5G15870 | glycosyl | Chr5:5182641-5184878	745	1	0.999	26	69	69	69
AT1G25570_P1	AT1G25570.2	AT1G25570_P1 | AT1G25570 | Di-glucose | Chr1:8992183-8995430	AT1G25570.2 | AT1G25570 | Chr1:8992183-8995430	628	1	0.999	13	68	68	68
AT1G31180.1	AT1G31180.1	AT1G31180.1 | AT1G31180 | Chr1:11142843-11144617	AT1G31180.1 | AT1G31180 | Chr1:11142843-11144617	404	1	0.999	25	86	68	163
AT1G63000_P1	AT1G63000.2	AT1G63000_P1 | AT1G63000 | nucleotide-rhamnose | Chr1:23342510-23343859	AT1G63000.2 | AT1G63000 | Chr1:23342510-23343859	301	1	0.999	21	118	68	118
AT2G22500_P1	AT2G22500.1	AT2G22500_P1 | AT2G22500 | uncoupling | Chr2:9563531-9564472	AT2G22500.1 | AT2G22500 | Chr2:9563531-9564472	313	1	0.999	13	70	68	70
AT3G50740_P1	AT3G50740.1	AT3G50740_P1 | AT3G50740 | UDP-glucosyl | Chr3:18855348-18856811	AT3G50740.1 | AT3G50740 | Chr3:18855348-18856811	487	1	0.999	20	68	68	68
AT4G26500_P1	AT4G26500.1	AT4G26500_P1 | AT4G26500 | chloroplast | Chr4:13382456-13383571	AT4G26500.1 | AT4G26500 | Chr4:13382456-13383571	371	1	0.999	21	68	68	68
AT3G56490_P1		AT3G56490_P1 | AT3G56490 | HIS | Chr3:20941532-20943129	AT3G56490_P1 | AT3G56490 | HIS | Chr3:20941532-20943129	147	1	0.999	11	68	68	68
AT1G54020_P2	AT1G54020.2	AT1G54020_P2 | AT1G54020 | GDSL-like | Chr1:20161805-20163706	AT1G54020.2 | AT1G54020 | Chr1:20161805-20163706	372	1	0.999	16	92	67	92
AT2G31170_c1	AT2G31170.12	AT2G31170_c1 | AT2G31170 | Chr2:13282559-13285616	AT2G31170.12 | AT2G31170 | Chr2:13282559-13285616	563	1	0.999	22	67	67	67
AT2G40490_P1	AT2G40490.4	AT2G40490_P1 | AT2G40490 | Chr2:16912961-16914988	AT2G40490.4 | AT2G40490 | Chr2:16912961-16914988	394	1	0.999	22	76	67	76
AT3G20570.1	AT3G20570.2	AT3G20570.1 | AT3G20570 | Chr3:7186754-7187453	AT3G20570.2 | AT3G20570 | Chr3:7186754-7187453	203	1	0.999	6	68	67	68
AT3G53280_P1	AT3G53280.1	AT3G53280_P1 | AT3G53280 | cytochrome | Chr3:19755749-19757466	AT3G53280.1 | AT3G53280 | Chr3:19755749-19757466	498	1	0.999	26	80	67	80
AT4G14040_P1	AT4G14040.10	AT4G14040_P1 | AT4G14040 | selenium-binding | Chr4:8100691-8102828	AT4G14040.10 | AT4G14040 | Chr4:8100691-8102828	487	1	0.999	32	143	67	196
AT4G29060_P1	AT4G29060.16	AT4G29060_P1 | AT4G29060 | Chr4:14317744-14321315	AT4G29060.16 | AT4G29060 | Chr4:14317744-14321315	953	1	0.999	62	271	67	271
AT4G31140_P1	AT4G31140.2	AT4G31140_P1 | AT4G31140 | O-Glycosyl | Chr4:15141581-15143188	AT4G31140.2 | AT4G31140 | Chr4:15141581-15143188	484	1	0.999	12	69	67	69
AT5G07020_P1	AT5G07020.5	AT5G07020_P1 | AT5G07020 | proline-rich | Chr5:2180669-2182284	AT5G07020.5 | AT5G07020 | Chr5:2180669-2182284	235	1	0.999	5	67	67	67
AT5G15680_P1	AT5G15680.3	AT5G15680_P1 | AT5G15680 | ARM | Chr5:5101188-5110793	AT5G15680.3 | AT5G15680 | Chr5:5101188-5110793	2153	1	0.999	47	86	67	86
AT5G19220.1	AT5G19220.14	AT5G19220.1 | AT5G19220 | Chr5:6463931-6466775	AT5G19220.14 | AT5G19220 | Chr5:6463931-6466775	522	1	0.999	35	241	67	241
AT5G19485.1	AT5G19485.3	AT5G19485.1 | AT5G19485 | Chr5:6573907-6576352	AT5G19485.3 | AT5G19485 | Chr5:6573907-6576352	456	1	0.999	21	67	67	67
AT5G48220.1	AT5G48220.22	AT5G48220.1 | AT5G48220 | Chr5:19549930-19552046	AT5G48220.22 | AT5G48220 | Chr5:19549930-19552046	379	1	0.999	21	67	67	67
AT1G09830_P1	AT1G09830.5	AT1G09830_P1 | AT1G09830 | Glycinamide | Chr1:3192783-3194936	AT1G09830.5 | AT1G09830 | Chr1:3192783-3194936	532	1	0.999	21	73	66	73
AT1G17210.1	AT1G17210.4	AT1G17210.1 | AT1G17210 | Chr1:5880502-5884657	AT1G17210.4 | AT1G17210 | Chr1:5880502-5884657	958	1	0.999	27	67	66	67
AT1G54990.1	AT1G54990.1	AT1G54990.1 | AT1G54990 | Chr1:20511565-20513489	AT1G54990.1 | AT1G54990 | Chr1:20511565-20513489	473	1	0.999	14	66	66	66
AT2G35410_P1	AT2G08730-AT2G35410.1	AT2G35410_P1 | AT2G35410 | RNA-binding | Chr2:14898341-14899590	AT2G08730-AT2G35410.1 | AT2G08730-AT2G35410 | Chr2:14898341-14899590	308	1	0.999	16	66	66	66
AT2G43560.1	AT2G43560.3	AT2G43560.1 | AT2G43560 | FKBP-like | Chr2:18073995-18075385	AT2G43560.3 | AT2G43560 | Chr2:18073995-18075385	223	1	0.999	11	74	66	74
AT2G43980.1	AT2G43980.8	AT2G43980.1 | AT2G43980 | Chr2:18208437-18211604	AT2G43980.8 | AT2G43980 | Chr2:18208437-18211604	488	1	0.999	22	66	66	66
AT3G04880.1	AT3G04880.1	AT3G04880.1 | AT3G04880 | Chr3:1346431-1347363	AT3G04880.1 | AT3G04880 | Chr3:1346431-1347363	310	1	0.999	15	66	66	66
AT3G07680_P1	AT3G07680.2	AT3G07680_P1 | AT3G07680 | emp24/gp25L/p24 | Chr3:2455627-2456652	AT3G07680.2 | AT3G07680 | Chr3:2455627-2456652	208	1	0.999	8	66	66	66
AT4G10960_P1	AT4G10955-AT4G10960.1	AT4G10960_P1 | AT4G10960 | UDP-D-glucose/UDP-D-galactose | Chr4:6716083-6718472	AT4G10955-AT4G10960.1 | AT4G10955-AT4G10960 | Chr4:6716083-6718472	351	1	0.999	19	72	66	79
AT4G37430.1	AT4G37430.1	AT4G37430.1 | AT4G37430 | Chr4:17597242-17598829	AT4G37430.1 | AT4G37430 | Chr4:17597242-17598829	500	1	0.999	27	68	66	68
AT5G02310_P3	AT5G02310.2	AT5G02310_P3 | AT5G02310 | proteolysis | Chr5:474279-482552	AT5G02310.2 | AT5G02310 | Chr5:474279-482552	2006	1	0.999	41	66	66	66
AT5G23140_P1	AT5G23140.1	AT5G23140_P1 | AT5G23140 | nuclear-encoded | Chr5:7783811-7784826	AT5G23140.1 | AT5G23140 | Chr5:7783811-7784826	241	1	0.999	11	66	66	66
AT5G52520_P1	AT5G52520.5	AT5G52520_P1 | AT5G52520 | Chr5:21311112-21313875	AT5G52520.5 | AT5G52520 | Chr5:21311112-21313875	543	1	0.999	26	125	66	125
AT1G31280_P1	AT1G31280.1	AT1G31280_P1 | AT1G31280 | Argonaute | Chr1:11181777-11185112	AT1G31280.1 | AT1G31280 | Chr1:11181777-11185112	1014	1	0.999	33	68	65	68
AT1G69410_P1	AT1G69410.6	AT1G69410_P1 | AT1G69410 | eukaryotic | Chr1:26089301-26090194	AT1G69410.6 | AT1G69410 | Chr1:26089301-26090194	158	1	0.999	12	87	65	142
AT2G27720_P1	AT2G27720.13	AT2G27720_P1 | AT2G27720 | 60S | Chr2:11818696-11819370	AT2G27720.13 | AT2G27720 | Chr2:11818696-11819370	115	1	0.999	12	72	65	72
AT2G34930_c1	AT2G34930.1	AT2G34930_c1 | AT2G34930 | Chr2:14737169-14739886	AT2G34930.1 | AT2G34930 | Chr2:14737169-14739886	905	1	0.999	28	67	65	67
AT2G36070_P1	AT2G36070.4	AT2G36070_P1 | AT2G36070 | Chr2:15145119-15147895	AT2G36070.4 | AT2G36070 | Chr2:15145119-15147895	469	1	0.999	26	78	65	78
AT2G41800_P1	AT2G41800.1	AT2G41800_P1 | AT2G41800 | imidazolonepropionase | Chr2:17436671-17438005	AT2G41800.1 | AT2G41800 | Chr2:17436671-17438005	370	1	0.999	15	67	65	67
AT2G45180_P1	AT2G45180.1	AT2G45180_P1 | AT2G45180 | Bifunctional | Chr2:18626377-18626781	AT2G45180.1 | AT2G45180 | Chr2:18626377-18626781	134	1	0.999	9	65	65	65
AT3G06580_P1	AT3G06580.4	AT3G06580_P1 | AT3G06580 | Mevalonate/galactokinase | Chr3:2049141-2051867	AT3G06580.4 | AT3G06580 | Chr3:2049141-2051867	496	1	0.999	32	141	65	141
AT4G21470_P1	AT4G21470.8	AT4G21470_P1 | AT4G21470 | riboflavin | Chr4:11431284-11433197	AT4G21470.8 | AT4G21470 | Chr4:11431284-11433197	379	1	0.999	25	83	65	83
AT5G64260_P1	AT5G64260.1	AT5G64260_P1 | AT5G64260 | EXORDIUM | Chr5:25703980-25704897	AT5G64260.1 | AT5G64260 | Chr5:25703980-25704897	305	1	0.999	9	79	65	79
AT1G13280_P1	AT1G13280.2	AT1G13280_P1 | AT1G13280 | allene | Chr1:4547624-4548552	AT1G13280.2 | AT1G13280 | Chr1:4547624-4548552	254	1	0.999	16	64	64	71
AT1G75270_P1	AT1G75270.4	AT1G75270_P1 | AT1G75270 | dehydroascorbate | Chr1:28250255-28251237	AT1G75270.4 | AT1G75270 | Chr1:28250255-28251237	213	1	0.999	18	64	64	64
AT1G77060_P1	AT1G77060.1	AT1G77060_P1 | AT1G77060 | Phosphoenolpyruvate | Chr1:28951804-28953449	AT1G77060.1 | AT1G77060 | Chr1:28951804-28953449	339	1	0.999	14	64	64	92
AT2G35780_P1	AT2G35780.7	AT2G35780_P1 | AT2G35780 | serine | Chr2:15037733-15040104	AT2G35780.7 | AT2G35780 | Chr2:15037733-15040104	452	1	0.999	16	80	64	81
AT2G39020_P1	AT2G39020.1	AT2G39020_P1 | AT2G39020 | Acyl-CoA | Chr2:16295392-16296102	AT2G39020.1 | AT2G39020 | Chr2:16295392-16296102	236	1	0.999	12	69	64	69
AT3G05530_P1	AT3G05530.1	AT3G05530_P1 | AT3G05530 | regulatory | Chr3:1603540-1605993	AT3G05530.1 | AT3G05530 | Chr3:1603540-1605993	424	1	0.999	31	205	64	207
AT3G25860_P1	AT3G25860.1	AT3G25860_P1 | AT3G25860 | 2-oxoacid | Chr3:9460632-9462585	AT3G25860.1 | AT3G25860 | Chr3:9460632-9462585	480	1	0.999	21	64	64	82
AT3G63170_P1	AT3G63170.1	AT3G63170_P1 | AT3G63170 | Chalcone-flavanone | Chr3:23334675-23335993	AT3G63170.1 | AT3G63170 | Chr3:23334675-23335993	279	1	0.999	18	64	64	64
AT4G03560_P1	AT4G03560.19	AT4G03560_P1 | AT4G03560 | two-pore | Chr4:1580253-1585691	AT4G03560.19 | AT4G03560 | Chr4:1580253-1585691	733	1	0.999	16	68	64	68
AT4G20840_P1	AT4G20840.1	AT4G20840_P1 | AT4G20840 | FAD-binding | Chr4:11157916-11159535	AT4G20840.1 | AT4G20840 | Chr4:11157916-11159535	539	1	0.999	29	64	64	86
AT4G29260.1	AT4G29260.2	AT4G29260.1 | AT4G29260 | Chr4:14422310-14423409	AT4G29260.2 | AT4G29260 | Chr4:14422310-14423409	255	1	0.999	8	65	64	65
AT5G01920_P1	AT5G01920.12	AT5G01920_P1 | AT5G01920 | Protein | Chr5:359154-360867	AT5G01920.12 | AT5G01920 | Chr5:359154-360867	495	1	0.999	18	64	64	64
AT5G38530.1	AT5G38530.5	AT5G38530.1 | AT5G38530 | Chr5:15424097-15426294	AT5G38530.5 | AT5G38530 | Chr5:15424097-15426294	506	1	0.999	16	111	64	111
AT5G43780_P1	AT5G43780.1	AT5G43780_P1 | AT5G43780 | Pseudouridine | Chr5:17589631-17591480	AT5G43780.1 | AT5G43780 | Chr5:17589631-17591480	469	1	0.999	34	84	64	147
AT5G58090.1	AT5G58090.2	AT5G58090.1 | AT5G58090 | Chr5:23505556-23507193	AT5G58090.2 | AT5G58090 | Chr5:23505556-23507193	477	1	0.999	12	64	64	64
AT5G65950_P1	AT5G65950.3	AT5G65950_P1 | AT5G65950 | trafficking | Chr5:26380290-26384960	AT5G65950.3 | AT5G65950 | Chr5:26380290-26384960	1190	1	0.999	38	76	64	76
AT1G31440_P1	AT1G31440.3	AT1G31440_P1 | AT1G31440 | Chr1:11256150-11258479	AT1G31440.3 | AT1G31440 | Chr1:11256150-11258479	439	1	0.999	22	63	63	63
AT2G38270_P1	AT2G38270.1	AT2G38270_P1 | AT2G38270 | CAX-interacting | Chr2:16031347-16033054	AT2G38270.1 | AT2G38270 | Chr2:16031347-16033054	293	1	0.999	10	63	63	63
AT3G01180_P1	AT3G01180.10	AT3G01180_P1 | AT3G01180 | starch | Chr3:62456-65678	AT3G01180.10 | AT3G01180 | Chr3:62456-65678	792	1	0.999	23	63	63	63
AT3G06350_P1	AT3G06350.4	AT3G06350_P1 | AT3G06350 | dehydroquinate | Chr3:1924536-1927701	AT3G06350.4 | AT3G06350 | Chr3:1924536-1927701	603	1	0.999	28	106	63	106
AT3G27020_P1	AT3G27020.5	AT3G27020_P1 | AT3G27020 | YELLOW | Chr3:9961623-9964461	AT3G27020.5 | AT3G27020 | Chr3:9961623-9964461	676	1	0.999	15	68	63	68
AT4G11260_P1	AT4G11260.5	AT4G11260_P1 | AT4G11260 | phosphatase-like | Chr4:6851515-6853719	AT4G11260.5 | AT4G11260 | Chr4:6851515-6853719	358	1	0.999	31	142	63	142
AT4G29380.1	AT4G29380.3	AT4G29380.1 | AT4G29380 | Chr4:14458822-14464692	AT4G29380.3 | AT4G29380 | Chr4:14458822-14464692	1494	1	0.999	43	65	63	65
AT5G18900_P1	AT5G18900.3	AT5G18900_P1 | AT5G18900 | 2-oxoglutarate | Chr5:6304409-6306166	AT5G18900.3 | AT5G18900 | Chr5:6304409-6306166	298	1	0.999	15	81	63	81
AT5G52840_P1	AT5G52840.2	AT5G52840_P1 | AT5G52840 | NADH-ubiquinone | Chr5:21413718-21414794	AT5G52840.2 | AT5G52840 | Chr5:21413718-21414794	169	1	0.999	20	63	63	63
AT4G20760_P2		AT4G20760_P2 | AT4G20760 | NAD(P)-binding | Chr4:11128983-11130541	AT4G20760_P2 | AT4G20760 | NAD(P)-binding | Chr4:11128983-11130541	318	1	0.999	16	63	63	63
AT1G03870_P1	AT1G03870.1	AT1G03870_P1 | AT1G03870 | FASCICLIN-like | Chr1:982625-983368	AT1G03870.1 | AT1G03870 | Chr1:982625-983368	247	1	0.999	7	70	62	70
AT1G54000_P1	AT1G54000.6	AT1G54000_P1 | AT1G54000 | GDSL-like | Chr1:20154548-20156365	AT1G54000.6 | AT1G54000 | Chr1:20154548-20156365	391	1	0.999	15	70	62	112
AT1G60710.1	AT1G60710.3	AT1G60710.1 | AT1G60710 | Chr1:22355073-22356627	AT1G60710.3 | AT1G60710 | Chr1:22355073-22356627	345	1	0.999	26	106	62	106
AT2G17980_P1	AT2G17980.1	AT2G17980_P1 | AT2G17980 | Chr2:7824352-7826404	AT2G17980.1 | AT2G17980 | Chr2:7824352-7826404	627	1	0.999	30	145	62	145
AT2G41850_P1	AT2G41850.1	AT2G41850_P1 | AT2G41850 | polygalacturonase | Chr2:17461918-17464059	AT2G41850.1 | AT2G41850 | Chr2:17461918-17464059	433	1	0.999	21	69	62	69
AT3G13750_P1	AT3G13750.1	AT3G13750_P1 | AT3G13750 | Chr3:4511192-4515756	AT3G13750.1 | AT3G13750 | Chr3:4511192-4515756	847	1	0.999	29	85	62	88
AT3G18370_P1	AT3G18370.1	AT3G18370_P1 | AT3G18370 | C2 | Chr3:6306362-6310256	AT3G18370.1 | AT3G18370 | Chr3:6306362-6310256	815	1	0.999	30	62	62	62
AT4G23890.1	AT4G23890.1	AT4G23890.1 | AT4G23890 | Chr4:12420593-12421345	AT4G23890.1 | AT4G23890 | Chr4:12420593-12421345	250	1	0.999	14	62	62	62
AT4G28710_P1	AT4G28710.1	AT4G28710_P1 | AT4G28710 | Myosin | Chr4:14172280-14181771	AT4G28710.1 | AT4G28710 | Chr4:14172280-14181771	1516	1	0.999	48	81	62	83
AT4G31700_P1	AT4G31700.2	AT4G31700_P1 | AT4G31700 | ribosomal | Chr4:15346306-15347714	AT4G31700.2 | AT4G31700 | Chr4:15346306-15347714	250	1	0.999	17	104	62	104
AT4G35850.1	AT4G35850.12	AT4G35850.1 | AT4G35850 | Chr4:16983638-16986681	AT4G35850.12 | AT4G35850 | Chr4:16983638-16986681	444	1	0.999	23	65	62	65
AT5G03490_P1	AT5G03490.3	AT5G03490_P1 | AT5G03490 | UDP-Glycosyltransferase | Chr5:871550-872947	AT5G03490.3 | AT5G03490 | Chr5:871550-872947	465	1	0.999	16	68	62	68
AT5G09650.1	AT5G09650.4	AT5G09650.1 | AT5G09650 | Chr5:2991331-2993117	AT5G09650.4 | AT5G09650 | Chr5:2991331-2993117	300	1	0.999	22	264	62	264
AT5G22330_P1	AT5G22330.1	AT5G22330_P1 | AT5G22330 | P-loop | Chr5:7391026-7394071	AT5G22330.1 | AT5G22330 | Chr5:7391026-7394071	458	1	0.999	25	62	62	62
AT5G25250_P1	AT5G25250.1	AT5G25250_P1 | AT5G25250 | SPFH/Band | Chr5:8749774-8751430	AT5G25250.1 | AT5G25250 | Chr5:8749774-8751430	470	1	0.999	27	153	62	153
AT3G55620_P1	AT3G55620.1	AT3G55620_P1 | AT3G55620 | Translation | Chr3:20634581-20636312	AT3G55620.1 | AT3G55620 | Chr3:20634581-20636312	245	1	0.999	8	61	61	61
AT4G15110_P1	AT4G15110.3	AT4G15110_P1 | AT4G15110 | Chr4:8629922-8632993	AT4G15110.3 | AT4G15110 | Chr4:8629922-8632993	580	1	0.999	26	100	61	100
AT4G16830_P1	AT4G16830.8	AT4G16830_P1 | AT4G16830 | Hyaluronan | Chr4:9470621-9472308	AT4G16830.8 | AT4G16830 | Chr4:9470621-9472308	355	1	0.999	23	93	61	111
AT4G18930_P1	AT4G18930.3	AT4G18930_P1 | AT4G18930 | RNA | Chr4:10370797-10371885	AT4G18930.3 | AT4G18930 | Chr4:10370797-10371885	181	1	0.999	12	61	61	61
AT4G23170_P1	AT4G23170.1	AT4G23170_P1 | AT4G23170 | receptor-like | Chr4:12135205-12136002	AT4G23170.1 | AT4G23170 | Chr4:12135205-12136002	265	1	0.999	7	70	61	70
AT4G39090_P1	AT4G39090.6	AT4G39090_P1 | AT4G39090 | Papain | Chr4:18215826-18217326	AT4G39090.6 | AT4G39090 | Chr4:18215826-18217326	368	1	0.999	22	247	61	247
AT5G11040_P1	AT5G11040.1	AT5G11040_P1 | AT5G11040 | Chr5:3495332-3500610	AT5G11040.1 | AT5G11040 | Chr5:3495332-3500610	1186	1	0.999	43	76	61	76
AT5G21990_P1	AT5G21990.7	AT5G21990_P1 | AT5G21990 | Tetratricopeptide | Chr5:7273395-7276318	AT5G21990.7 | AT5G21990 | Chr5:7273395-7276318	554	1	0.999	21	61	61	61
AT5G64120_s1	AT5G64120.1	AT5G64120_s1 | AT5G64120 | Chr5:25659551-25660946	AT5G64120.1 | AT5G64120 | Chr5:25659551-25660946	328	1	0.999	15	61	61	61
AT2G41040.1	AT2G41040.5	AT2G41040.1 | AT2G41040 | Chr2:17121499-17123064	AT2G41040.5 | AT2G41040 | Chr2:17121499-17123064	352	1	0.999	17	89	60	89
AT2G41620_P1	AT2G41616-AT2G41620.1	AT2G41620_P1 | AT2G41620 | Nucleoporin | Chr2:17350419-17354997	AT2G41616-AT2G41620.1 | AT2G41616-AT2G41620 | Chr2:17350419-17354997	861	1	0.999	37	84	60	84
AT3G01290.1	AT3G01290.4	AT3G01290.1 | AT3G01290 | Chr3:88252-89356	AT3G01290.4 | AT3G01290 | Chr3:88252-89356	285	1	0.999	18	69	60	84
AT4G39970.1	AT4G39970.13	AT4G39970.1 | AT4G39970 | Chr4:18536678-18538429	AT4G39970.13 | AT4G39970 | Chr4:18536678-18538429	316	1	0.999	12	60	60	60
AT5G01590_P1	AT5G01590.3	AT5G01590_P1 | AT5G01590 | histone-lysine | Chr5:224249-226620	AT5G01590.3 | AT5G01590 | Chr5:224249-226620	527	1	0.999	28	60	60	60
AT5G28540_P1	AT5G28540.3	AT5G28540_P1 | AT5G28540 | Chr5:10540665-10543274	AT5G28540.3 | AT5G28540 | Chr5:10540665-10543274	669	1	0.999	64	841	60	1000
AT5G58230.1	AT5G58230.3	AT5G58230.1 | AT5G58230 | Chr5:23556112-23557994	AT5G58230.3 | AT5G58230 | Chr5:23556112-23557994	424	1	0.999	17	78	60	78
AT1G22410_P1	AT1G22410.4	AT1G22410_P1 | AT1G22410 | Class-II | Chr1:7912120-7914742	AT1G22410.4 | AT1G22410 | Chr1:7912120-7914742	527	1	0.999	22	59	59	78
AT1G78570_P1	AT1G78570.3	AT1G78570_P1 | AT1G78570 | Chr1:29550110-29552207	AT1G78570.3 | AT1G78570 | Chr1:29550110-29552207	669	1	0.999	35	124	59	142
AT2G37710_P1	AT2G37710.2	AT2G37710_P1 | AT2G37710 | Chr2:15814934-15816961	AT2G37710.2 | AT2G37710 | Chr2:15814934-15816961	675	1	0.999	21	73	59	73
AT2G40890.1	AT2G40890.3	AT2G40890.1 | AT2G40890 | Chr2:17058291-17060532	AT2G40890.3 | AT2G40890 | Chr2:17058291-17060532	508	1	0.999	22	63	59	63
AT3G06300_P1	AT3G06300.4	AT3G06300_P1 | AT3G06300 | P4H | Chr3:1907744-1909675	AT3G06300.4 | AT3G06300 | Chr3:1907744-1909675	299	1	0.999	16	59	59	68
AT3G13110_P1	AT3G13110.2	AT3G13110_P1 | AT3G13110 | serine | Chr3:4214939-4216114	AT3G13110.2 | AT3G13110 | Chr3:4214939-4216114	391	1	0.999	17	59	59	59
AT3G57090_P2	AT3G57090.3	AT3G57090_P2 | AT3G57090 | Tetratricopeptide | Chr3:21128627-21129981	AT3G57090.3 | AT3G57090 | Chr3:21128627-21129981	170	1	0.999	12	59	59	59
AT4G11220_P1	AT4G11220.13	AT4G11220_P1 | AT4G11220 | VIRB2-interacting | Chr4:6838176-6839578	AT4G11220.13 | AT4G11220 | Chr4:6838176-6839578	271	1	0.999	8	78	59	78
AT4G13180_P1	AT4G13180.1	AT4G13180_P1 | AT4G13180 | NAD(P)-binding | Chr4:7657373-7658164	AT4G13180.1 | AT4G13180 | Chr4:7657373-7658164	263	1	0.999	11	59	59	59
AT4G20890.1	AT4G20890.2	AT4G20890.1 | AT4G20890 | Chr4:11182218-11183840	AT4G20890.2 | AT4G20890 | Chr4:11182218-11183840	444	1	0.999	34	59	59	235
AT4G27640_P1	AT4G27640.1	AT4G27640_P1 | AT4G27640 | ARM | Chr4:13798013-13802976	AT4G27640.1 | AT4G27640 | Chr4:13798013-13802976	1048	1	0.999	26	76	59	76
AT4G32260_P1	AT4G32260.1	AT4G32260_P1 | AT4G32260 | ATPase%2C | Chr4:15573859-15574586	AT4G32260.1 | AT4G32260 | Chr4:15573859-15574586	219	1	0.999	12	59	59	59
AT5G46860_P1	AT5G46860.14	AT5G46860_P1 | AT5G46860 | Chr5:19012342-19013795	AT5G46860.14 | AT5G46860 | Chr5:19012342-19013795	268	1	0.999	12	72	59	72
AT1G06290_P1	AT1G06290.35	AT1G06290_P1 | AT1G06290 | Chr1:1922423-1926002	AT1G06290.35 | AT1G06290 | Chr1:1922423-1926002	675	1	0.999	42	140	58	140
AT1G07240_P1	AT1G07240.2	AT1G07240_P1 | AT1G07240 | UDP-glucosyl | Chr1:2223889-2225331	AT1G07240.2 | AT1G07240 | Chr1:2223889-2225331	480	1	0.999	20	78	58	86
AT1G07810_P1	AT1G07810.1	AT1G07810_P1 | AT1G07810 | ER-type | Chr1:2416681-2420572	AT1G07810.1 | AT1G07810 | Chr1:2416681-2420572	1061	1	0.999	45	195	58	195
AT1G10580.1	AT1G10580-AT1G10585.1	AT1G10580.1 | AT1G10580 | Chr1:3491560-3493665	AT1G10580-AT1G10585.1 | AT1G10580-AT1G10585 | Chr1:3491560-3493665	573	1	0.999	24	58	58	58
AT1G26380_P1	AT1G26380.1	AT1G26380_P1 | AT1G26380 | FAD-binding | Chr1:9126901-9128508	AT1G26380.1 | AT1G26380 | Chr1:9126901-9128508	535	1	0.999	27	67	58	92
AT1G68720_P1	AT1G68720.2	AT1G68720_P1 | AT1G68720 | tRNA | Chr1:25804547-25808820	AT1G68720.2 | AT1G68720 | Chr1:25804547-25808820	1307	1	0.999	35	58	58	58
AT1G79600_P1	AT1G79600.5	AT1G79600_P1 | AT1G79600 | Protein | Chr1:29950105-29952516	AT1G79600.5 | AT1G79600 | Chr1:29950105-29952516	711	1	0.999	31	93	58	93
AT2G43790_P1	AT2G43790.5	AT2G43790_P1 | AT2G43790 | Chr2:18138477-18140693	AT2G43790.5 | AT2G43790 | Chr2:18138477-18140693	395	1	0.999	19	78	58	87
AT2G47400_P1	AT2G47400.1	AT2G47400_P1 | AT2G47400 | CP12 | Chr2:19446889-19447263	AT2G47400.1 | AT2G47400 | Chr2:19446889-19447263	124	1	0.999	5	58	58	58
AT4G18100_P1	AT4G18100.3	AT4G18100_P1 | AT4G18100 | Ribosomal | Chr4:10035715-10036475	AT4G18100.3 | AT4G18100 | Chr4:10035715-10036475	133	1	0.999	11	136	58	136
AT5G05340_P1	AT5G05340.2	AT5G05340_P1 | AT5G05340 | Peroxidase | Chr5:1579142-1580819	AT5G05340.2 | AT5G05340 | Chr5:1579142-1580819	324	1	0.999	13	58	58	58
AT5G38470_P1	AT5G38470.6	AT5G38470_P1 | AT5G38470 | Rad23 | Chr5:15404720-15407500	AT5G38470.6 | AT5G38470 | Chr5:15404720-15407500	378	1	0.999	14	152	58	153
AT4G14570_P1		AT4G14570_P1 | AT4G14570 | Chr4:8362125-8366525	AT4G14570_P1 | AT4G14570 | Chr4:8362125-8366525	819	1	0.999	45	180	58	180
AT1G14880_P1	AT1G14880.5	AT1G14880_P1 | AT1G14880 | PLANT | Chr1:5132791-5133663	AT1G14880.5 | AT1G14880 | Chr1:5132791-5133663	151	1	0.999	3	57	57	57
AT1G15000_P1	AT1G15000.1	AT1G15000_P1 | AT1G15000 | serine | Chr1:5168613-5169947	AT1G15000.1 | AT1G15000 | Chr1:5168613-5169947	444	1	0.999	15	57	57	57
AT1G79530_P1	AT1G79530.8	AT1G79530_P1 | AT1G79530 | glyceraldehyde-3-phosphate | Chr1:29916232-29919088	AT1G79530.8 | AT1G79530 | Chr1:29916232-29919088	422	1	0.999	24	88	57	93
AT2G40060.1	AT2G40060.3	AT2G40060.1 | AT2G40060 | Chr2:16726564-16728001	AT2G40060.3 | AT2G40060 | Chr2:16726564-16728001	258	1	0.999	13	57	57	57
AT3G03640_P1	AT3G03640.2	AT3G03640_P1 | AT3G03640 | beta | Chr3:881028-884028	AT3G03640.2 | AT3G03640 | Chr3:881028-884028	531	1	0.999	27	57	57	67
AT3G23600_P1	AT3G23600.4	AT3G23600_P1 | AT3G23600 | alpha/beta-Hydrolases | Chr3:8473833-8475655	AT3G23600.4 | AT3G23600 | Chr3:8473833-8475655	239	1	0.999	24	431	57	431
AT3G52300_P1	AT3G52300.4	AT3G52300_P1 | AT3G52300 | ATP | Chr3:19396689-19398119	AT3G52300.4 | AT3G52300 | Chr3:19396689-19398119	168	1	0.999	23	108	57	108
AT4G18800_P1	AT4G18800.2	AT4G18800_P1 | AT4G18800 | RAB | Chr4:10320156-10321339	AT4G18800.2 | AT4G18800 | Chr4:10320156-10321339	214	1	0.999	14	102	57	102
AT5G10160_P1	AT5G10160.1	AT5G10160_P1 | AT5G10160 | Thioesterase | Chr5:3185819-3187159	AT5G10160.1 | AT5G10160 | Chr5:3185819-3187159	219	1	0.999	11	100	57	100
AT5G62530_P1	AT5G62530.2	AT5G62530_P1 | AT5G62530 | Chr5:25099768-25103159	AT5G62530.2 | AT5G62530 | Chr5:25099768-25103159	556	1	0.999	38	269	57	269
ATCG00800.1		ATCG00800.1 | ATCG00800 | ChrC:82826-83482	ATCG00800.1 | ATCG00800 | ChrC:82826-83482	218	1	0.999	19	57	57	57
AT1G04860_P1	AT1G04860.3	AT1G04860_P1 | AT1G04860 | ubiquitin-specific | Chr1:1369306-1372290	AT1G04860.3 | AT1G04860 | Chr1:1369306-1372290	961	1	0.999	24	59	56	59
AT1G09310.1	AT1G09310.1	AT1G09310.1 | AT1G09310 | Chr1:3009109-3009648	AT1G09310.1 | AT1G09310 | Chr1:3009109-3009648	179	1	0.999	16	60	56	60
AT1G18170_P1	AT1G18170.2	AT1G18170_P1 | AT1G18170 | FKBP-like | Chr1:6254291-6255507	AT1G18170.2 | AT1G18170 | Chr1:6254291-6255507	247	1	0.999	12	56	56	56
AT1G67730_P1	AT1G67730.2	AT1G67730_P1 | AT1G67730 | beta-ketoacyl | Chr1:25391676-25393365	AT1G67730.2 | AT1G67730 | Chr1:25391676-25393365	318	1	0.999	16	56	56	56
AT1G71840_P1	AT1G71840.3	AT1G71840_P1 | AT1G71840 | transducin | Chr1:27022424-27024380	AT1G71840.3 | AT1G71840 | Chr1:27022424-27024380	407	1	0.999	18	56	56	56
AT2G26560_P1	AT2G26560.5	AT2G26560_P1 | AT2G26560 | phospholipase | Chr2:11293912-11295708	AT2G26560.5 | AT2G26560 | Chr2:11293912-11295708	407	1	0.999	21	148	56	148
AT2G30050_P1	AT2G30050.2	AT2G30050_P1 | AT2G30050 | transducin | Chr2:12825540-12826448	AT2G30050.2 | AT2G30050 | Chr2:12825540-12826448	302	1	0.999	14	56	56	65
AT2G40730_P1	AT2G40730.11	AT2G40730_P1 | AT2G40730 | kinase | Chr2:16990083-16996072	AT2G40730.11 | AT2G40730 | Chr2:16990083-16996072	798	1	0.999	27	73	56	73
AT3G07010.1	AT3G07010.4	AT3G07010.1 | AT3G07010 | Chr3:2212973-2216306	AT3G07010.4 | AT3G07010 | Chr3:2212973-2216306	416	1	0.999	18	90	56	94
AT4G03550_P1	AT4G03550.1	AT4G03550_P1 | AT4G03550 | glucan | Chr4:1573513-1579195	AT4G03550.1 | AT4G03550 | Chr4:1573513-1579195	1780	1	0.999	41	67	56	82
AT4G17050_P1	AT4G17050.8	AT4G17050_P1 | AT4G17050 | ureidoglycine | Chr4:9589662-9592413	AT4G17050.8 | AT4G17050 | Chr4:9589662-9592413	298	1	0.999	13	56	56	56
AT4G28706_P1	AT4G28706.6	AT4G28706_P1 | AT4G28706 | pfkB-like | Chr4:14167805-14170619	AT4G28706.6 | AT4G28706 | Chr4:14167805-14170619	401	1	0.999	15	56	56	56
AT5G08100_P1	AT5G08100.3	AT5G08100_P1 | AT5G08100 | N-terminal | Chr5:2593242-2594586	AT5G08100.3 | AT5G08100 | Chr5:2593242-2594586	315	1	0.999	16	73	56	73
AT5G13450_P1	AT5G13450.2	AT5G13450_P1 | AT5G13450 | delta | Chr5:4310558-4311941	AT5G13450.2 | AT5G13450 | Chr5:4310558-4311941	238	1	0.999	19	144	56	144
AT5G15200_P1	AT5G15200.2	AT5G15200_P1 | AT5G15200 | Ribosomal | Chr5:4935124-4936334	AT5G15200.2 | AT5G15200 | Chr5:4935124-4936334	198	1	0.999	13	76	56	76
AT5G27670_P1	AT5G27670.2	AT5G27670_P1 | AT5G27670 | histone | Chr5:9792807-9793365	AT5G27670.2 | AT5G27670 | Chr5:9792807-9793365	150	1	0.999	4	62	56	62
AT5G50380_P1	AT5G50380.2	AT5G50380_P1 | AT5G50380 | exocyst | Chr5:20516382-20518433	AT5G50380.2 | AT5G50380 | Chr5:20516382-20518433	683	1	0.999	21	56	56	56
AT5G56870.1	AT5G56870.1	AT5G56870.1 | AT5G56870 | Chr5:23004284-23008410	AT5G56870.1 | AT5G56870 | Chr5:23004284-23008410	724	1	0.999	30	79	56	125
AT1G74640_P1	AT1G74640.3	AT1G74640_P1 | AT1G74640 | alpha/beta-Hydrolases | Chr1:28032849-28034659	AT1G74640.3 | AT1G74640 | Chr1:28032849-28034659	370	1	0.999	14	55	55	55
AT2G20190_P1	AT2G20190.2	AT2G20190_P1 | AT2G20190 | Chr2:8711862-8718813	AT2G20190.2 | AT2G20190 | Chr2:8711862-8718813	1439	1	0.999	55	101	55	101
AT2G24180_P1	AT2G24180.1	AT2G24180_P1 | AT2G24180 | cytochrome | Chr2:10281890-10283589	AT2G24180.1 | AT2G24180 | Chr2:10281890-10283589	503	1	0.999	27	137	55	137
AT2G31570_P1	AT2G31570.9	AT2G31570_P1 | AT2G31570 | glutathione | Chr2:13438211-13439775	AT2G31570.9 | AT2G31570 | Chr2:13438211-13439775	169	1	0.999	15	56	55	64
AT3G19420_P1	AT3G19420.1	AT3G19420_P1 | AT3G19420 | PTEN | Chr3:6731824-6735354	AT3G19420.1 | AT3G19420 | Chr3:6731824-6735354	611	1	0.999	27	121	55	121
AT3G24550_P1	AT3G24550.8	AT3G24550_P1 | AT3G24550 | proline | Chr3:8960411-8963303	AT3G24550.8 | AT3G24550 | Chr3:8960411-8963303	652	1	0.999	22	65	55	65
AT3G51890_P1	AT3G51890.1	AT3G51890_P1 | AT3G51890 | Clathrin | Chr3:19249686-19250890	AT3G51890.1 | AT3G51890 | Chr3:19249686-19250890	258	1	0.999	18	113	55	113
AT4G01395_P1	AT4G01395.1	AT4G01395_P1 | AT4G01395 | conserved | Chr4:573098-575648	AT4G01395.1 | AT4G01395 | Chr4:573098-575648	738	1	0.999	25	55	55	55
AT5G03940.1	AT5G03940.7	AT5G03940.1 | AT5G03940 | Chr5:1060265-1063257	AT5G03940.7 | AT5G03940 | Chr5:1060265-1063257	564	1	0.999	29	85	55	85
AT5G47910_P1	AT5G47910.11	AT5G47910_P1 | AT5G47910 | respiratory | Chr5:19397585-19401768	AT5G47910.11 | AT5G47910 | Chr5:19397585-19401768	921	1	0.999	43	100	55	100
AT1G10510.1	AT1G10510.2	AT1G10510.1 | AT1G10510 | Chr1:3461771-3465590	AT1G10510.2 | AT1G10510 | Chr1:3461771-3465590	605	1	0.999	20	65	54	65
AT1G14980.1	AT1G14980.3	AT1G14980.1 | AT1G14980 | Chr1:5165930-5166654	AT1G14980.3 | AT1G14980 | Chr1:5165930-5166654	98	1	0.999	8	55	54	55
AT1G61730_P1	AT1G61730.1	AT1G61730_P1 | AT1G61730 | DNA-binding | Chr1:22793447-22794577	AT1G61730.1 | AT1G61730 | Chr1:22793447-22794577	376	1	0.999	15	55	54	55
AT2G13540_P1	AT2G13540.3	AT2G13540_P1 | AT2G13540 | Chr2:5637053-5642813	AT2G13540.3 | AT2G13540 | Chr2:5637053-5642813	848	1	0.999	30	81	54	81
AT2G43030_P1	AT2G43030.1	AT2G43030_P1 | AT2G43030 | Ribosomal | Chr2:17894898-17895713	AT2G43030.1 | AT2G43030 | Chr2:17894898-17895713	271	1	0.999	13	54	54	54
AT3G50440_P1	AT3G50440.1	AT3G50440_P1 | AT3G50440 | methylesterase | Chr3:18717392-18718396	AT3G50440.1 | AT3G50440 | Chr3:18717392-18718396	275	1	0.999	15	54	54	54
AT5G04710_P1	AT5G04710.10	AT5G04710_P1 | AT5G04710 | Zn-dependent | Chr5:1357273-1360128	AT5G04710.10 | AT5G04710 | Chr5:1357273-1360128	526	1	0.999	17	67	54	69
AT5G44390_P1	AT5G44390.2	AT5G44390_P1 | AT5G44390 | FAD-binding | Chr5:17882329-17884906	AT5G44390.2 | AT5G44390 | Chr5:17882329-17884906	542	1	0.999	29	62	54	62
AT1G06460_P1		AT1G06460_P1 | AT1G06460 | alpha-crystallin | Chr1:1967308-1969414	AT1G06460_P1 | AT1G06460 | alpha-crystallin | Chr1:1967308-1969414	285	1	0.999	17	54	54	54
AT1G20560.1	AT1G20560.4	AT1G20560.1 | AT1G20560 | Chr1:7119927-7121730	AT1G20560.4 | AT1G20560 | Chr1:7119927-7121730	556	1	0.999	19	56	53	56
AT1G59960_P1	AT1G59960.3	AT1G59960_P1 | AT1G59960 | NAD(P)-linked | Chr1:22071410-22073067	AT1G59960.3 | AT1G59960 | Chr1:22071410-22073067	326	1	0.999	17	60	53	60
AT1G61690_P1	AT1G61690.2	AT1G61690_P1 | AT1G61690 | phosphoinositide | Chr1:22782825-22786782	AT1G61690.2 | AT1G61690 | Chr1:22782825-22786782	1171	1	0.999	28	57	53	57
AT1G73720_P1	AT1G73720.1	AT1G73720_P1 | AT1G73720 | transducin | Chr1:27725059-27729722	AT1G73720.1 | AT1G73720 | Chr1:27725059-27729722	511	1	0.999	21	53	53	53
AT1G79350.1	AT1G79350.1	AT1G79350.1 | AT1G79350 | Chr1:29844829-29853215	AT1G79350.1 | AT1G79350 | Chr1:29844829-29853215	1295	1	0.999	36	53	53	53
AT2G01190_P1	AT2G01190.4	AT2G01190_P1 | AT2G01190 | Octicosapeptide/Phox/Bem1p | Chr2:115023-117296	AT2G01190.4 | AT2G01190 | Chr2:115023-117296	720	1	0.999	19	53	53	53
AT2G35660_P1	AT2G35660.7	AT2G35660_P1 | AT2G35660 | FAD/NAD(P)-binding | Chr2:14988499-14990320	AT2G35660.7 | AT2G35660 | Chr2:14988499-14990320	439	1	0.999	19	64	53	97
AT2G41410_P1	AT2G41410.1	AT2G41410_P1 | AT2G41410 | Calcium-binding | Chr2:17262085-17262735	AT2G41410.1 | AT2G41410 | Chr2:17262085-17262735	216	1	0.999	12	53	53	53
AT2G47980_P1	AT2G47980.1	AT2G47980_P1 | AT2G47980 | sister-chromatid | Chr2:19631423-19636795	AT2G47980.1 | AT2G47980 | Chr2:19631423-19636795	1098	1	0.999	32	53	53	53
AT3G08640_P1	AT3G08640.3	AT3G08640_P1 | AT3G08640 | alphavirus | Chr3:2622992-2624005	AT3G08640.3 | AT3G08640 | Chr3:2622992-2624005	337	1	0.999	10	54	53	54
AT3G13720_P1	AT3G13720.1	AT3G13720_P1 | AT3G13720 | PRA1 | Chr3:4495202-4495768	AT3G13720.1 | AT3G13720 | Chr3:4495202-4495768	188	1	0.999	3	53	53	53
AT3G14620_P1	AT3G14620.7	AT3G14620_P1 | AT3G14620 | Chr3:4914978-4916853	AT3G14620.7 | AT3G14620 | Chr3:4914978-4916853	515	1	0.999	25	95	53	95
AT3G22960_P1	AT3G22960.6	AT3G22960_P1 | AT3G22960 | Pyruvate | Chr3:8139369-8141771	AT3G22960.6 | AT3G22960 | Chr3:8139369-8141771	596	1	0.999	27	132	53	132
AT4G11650_P1	AT4G11650.4	AT4G11650_P1 | AT4G11650 | osmotin | Chr4:7025127-7026113	AT4G11650.4 | AT4G11650 | Chr4:7025127-7026113	244	1	0.999	8	53	53	53
AT4G12830.1	AT4G12830.1	AT4G12830.1 | AT4G12830 | Chr4:7531189-7533327	AT4G12830.1 | AT4G12830 | Chr4:7531189-7533327	393	1	0.999	14	53	53	53
AT4G28510_P1	AT4G28510.1	AT4G28510_P1 | AT4G28510 | prohibitin | Chr4:14084970-14086372	AT4G28510.1 | AT4G28510 | Chr4:14084970-14086372	288	1	0.999	20	63	53	123
AT4G37990_P1	AT4G37990.1	AT4G37990_P1 | AT4G37990 | cinnamyl | Chr4:17855964-17857388	AT4G37990.1 | AT4G37990 | Chr4:17855964-17857388	359	1	0.999	18	102	53	167
AT4G38690_P1	AT4G38690.1	AT4G38690_P1 | AT4G38690 | PLC-like | Chr4:18074743-18075699	AT4G38690.1 | AT4G38690 | Chr4:18074743-18075699	318	1	0.999	16	53	53	53
AT4G39800_P1	AT4G39800.13	AT4G39800_P1 | AT4G39800 | myo-inositol-1-phosphate | Chr4:18469659-18471893	AT4G39800.13 | AT4G39800 | Chr4:18469659-18471893	511	1	0.999	26	84	53	134
AT5G42100_P1	AT5G42100-AT5G42110.1	AT5G42100_P1 | AT5G42100 | beta-1%2C3-glucanase | Chr5:16829460-16831168	AT5G42100-AT5G42110.1 | AT5G42100-AT5G42110 | Chr5:16829460-16831168	425	1	0.999	11	53	53	53
AT5G54390_P1	AT5G54390.10	AT5G54390_P1 | AT5G54390 | HAL2-like | Chr5:22086133-22087586	AT5G54390.10 | AT5G54390 | Chr5:22086133-22087586	373	1	0.999	15	53	53	53
AT5G65840_P1	AT5G65840.1	AT5G65840_P1 | AT5G65840 | Thioredoxin | Chr5:26344097-26346057	AT5G65840.1 | AT5G65840 | Chr5:26344097-26346057	275	1	0.999	15	53	53	53
AT1G04780_P1	AT1G04780.1	AT1G04780_P1 | AT1G04780 | Ankyrin | Chr1:1340891-1342965	AT1G04780.1 | AT1G04780 | Chr1:1340891-1342965	664	1	0.999	28	56	52	56
AT1G05150_P1	AT1G05150.1	AT1G05150_P1 | AT1G05150 | Calcium-binding | Chr1:1484280-1486706	AT1G05150.1 | AT1G05150 | Chr1:1484280-1486706	808	1	0.999	39	108	52	108
AT1G16410_P1	AT1G16410.3	AT1G16410_P1 | AT1G16410 | cytochrome | Chr1:5608862-5611118	AT1G16410.3 | AT1G16410 | Chr1:5608862-5611118	538	1	0.999	29	82	52	82
AT1G27950_P1	AT1G27950.2	AT1G27950_P1 | AT1G27950 | glycosylphosphatidylinositol-anchored | Chr1:9740740-9741991	AT1G27950.2 | AT1G27950 | Chr1:9740740-9741991	193	1	0.999	9	52	52	52
AT1G80560_P1	AT1G80560.1	AT1G80560_P1 | AT1G80560 | isopropylmalate | Chr1:30287833-30290126	AT1G80560.1 | AT1G80560 | Chr1:30287833-30290126	405	1	0.999	20	52	52	88
AT2G01520_P1	AT2G01520.1	AT2G01520_P1 | AT2G01520 | MLP-like | Chr2:235992-236881	AT2G01520.1 | AT2G01520 | Chr2:235992-236881	151	1	0.999	13	58	52	102
AT2G23120.1	AT2G23120.1	AT2G23120.1 | AT2G23120 | Chr2:9842102-9842353	AT2G23120.1 | AT2G23120 | Chr2:9842102-9842353	83	1	0.999	9	52	52	52
AT2G34970_P1	AT2G34970.1	AT2G34970_P1 | AT2G34970 | Trimeric | Chr2:14746340-14748532	AT2G34970.1 | AT2G34970 | Chr2:14746340-14748532	730	1	0.999	25	55	52	55
AT3G12260_P1	AT3G12260.1	AT3G12260_P1 | AT3G12260 | LYR | Chr3:3909252-3910337	AT3G12260.1 | AT3G12260 | Chr3:3909252-3910337	133	1	0.999	9	52	52	52
AT3G19480_P1	AT3G19480.4	AT3G19480_P1 | AT3G19480 | Chr3:6752590-6754650	AT3G19480.4 | AT3G19480 | Chr3:6752590-6754650	588	1	0.999	31	78	52	116
AT4G00030.1	AT4G00030.1	AT4G00030.1 | AT4G00030 | Chr4:13565-14366	AT4G00030.1 | AT4G00030 | Chr4:13565-14366	212	1	0.999	15	52	52	52
AT4G02280_P1	AT4G02280.8	AT4G02280_P1 | AT4G02280 | Chr4:995166-998719	AT4G02280.8 | AT4G02280 | Chr4:995166-998719	809	1	0.999	33	89	52	111
AT4G14100.1	AT4G14100.3	AT4G14100.1 | AT4G14100 | Chr4:8120749-8122288	AT4G14100.3 | AT4G14100 | Chr4:8120749-8122288	206	1	0.999	9	68	52	68
AT4G29830_P1	AT4G29830.1	AT4G29830_P1 | AT4G29830 | Transducin/WD40 | Chr4:14597728-14599157	AT4G29830.1 | AT4G29830 | Chr4:14597728-14599157	321	1	0.999	12	52	52	52
AT5G09440_P1	AT5G09440.1	AT5G09440_P1 | AT5G09440 | EXORDIUM | Chr5:2938397-2939233	AT5G09440.1 | AT5G09440 | Chr5:2938397-2939233	278	1	0.999	10	52	52	66
AT5G45390_P1	AT5G45390.2	AT5G45390_P1 | AT5G45390 | CLP | Chr5:18396351-18397586	AT5G45390.2 | AT5G45390 | Chr5:18396351-18397586	292	1	0.999	9	52	52	52
AT5G58040.1	AT5G58040.1	AT5G58040.1 | AT5G58040 | Chr5:23488865-23494000	AT5G58040.1 | AT5G58040 | Chr5:23488865-23494000	1196	1	0.999	26	52	52	52
AT5G65730_P1	AT5G65730.3	AT5G65730_P1 | AT5G65730 | xyloglucan | Chr5:26299080-26300290	AT5G65730.3 | AT5G65730 | Chr5:26299080-26300290	292	1	0.999	9	55	52	60
AT2G34480_P2		AT2G34480_P2 | AT2G34480 | Ribosomal | Chr2:14532916-14534278	AT2G34480_P2 | AT2G34480 | Ribosomal | Chr2:14532916-14534278	217	1	0.999	16	181	52	181
AT1G05270_P1	AT1G05270.12	AT1G05270_P1 | AT1G05270 | Chr1:1531806-1534305	AT1G05270.12 | AT1G05270 | Chr1:1531806-1534305	371	1	0.999	14	54	51	54
AT1G06690.1	AT1G06690.14	AT1G06690.1 | AT1G06690 | Chr1:2049742-2052039	AT1G06690.14 | AT1G06690 | Chr1:2049742-2052039	377	1	0.999	17	73	51	73
AT1G20010_P1	AT1G20010.7	AT1G20010_P1 | AT1G20010 | tubulin | Chr1:6938033-6940481	AT1G20010.7 | AT1G20010 | Chr1:6938033-6940481	449	1	0.999	37	623	51	639
AT1G22620.1	AT1G22620.5	AT1G22620.1 | AT1G22620 | Chr1:7997889-8002787	AT1G22620.5 | AT1G22620 | Chr1:7997889-8002787	912	1	0.999	31	53	51	53
AT1G72680_P1	AT1G72680.5	AT1G72680_P1 | AT1G72680 | cinnamyl-alcohol | Chr1:27359346-27360876	AT1G72680.5 | AT1G72680 | Chr1:27359346-27360876	355	1	0.999	18	89	51	89
AT2G32450_P1	AT2G32450.1	AT2G32450_P1 | AT2G32450 | Calcium-binding | Chr2:13778614-13781022	AT2G32450.1 | AT2G32450 | Chr2:13778614-13781022	802	1	0.999	40	51	51	83
AT2G44760_P1	AT2G44760.3	AT2G44760_P1 | AT2G44760 | dihydroorotate | Chr2:18452937-18454785	AT2G44760.3 | AT2G44760 | Chr2:18452937-18454785	500	1	0.999	19	51	51	51
AT3G04550_P1	AT3G04550.2	AT3G04550_P1 | AT3G04550 | rubisco | Chr3:1225961-1227310	AT3G04550.2 | AT3G04550 | Chr3:1225961-1227310	449	1	0.999	18	51	51	52
AT3G08740_P1	AT3G08740.3	AT3G08740_P1 | AT3G08740 | elongation | Chr3:2654788-2656154	AT3G08740.3 | AT3G08740 | Chr3:2654788-2656154	236	1	0.999	11	51	51	51
AT3G25920_P1	AT3G25920.2	AT3G25920_P1 | AT3G25920 | ribosomal | Chr3:9491268-9492558	AT3G25920.2 | AT3G25920 | Chr3:9491268-9492558	277	1	0.999	14	51	51	51
AT3G49490_P1	AT3G49490.4	AT3G49490_P1 | AT3G49490 | hypothetical | Chr3:18344926-18348648	AT3G49490.4 | AT3G49490 | Chr3:18344926-18348648	953	1	0.999	29	51	51	51
AT3G54010_P1	AT3G54010.5	AT3G54010_P1 | AT3G54010 | Chr3:20001042-20005063	AT3G54010.5 | AT3G54010 | Chr3:20001042-20005063	635	1	0.999	31	93	51	93
AT3G54400_P1	AT3G54400.4	AT3G54400_P1 | AT3G54400 | Eukaryotic | Chr3:20140291-20142599	AT3G54400.4 | AT3G54400 | Chr3:20140291-20142599	425	1	0.999	12	51	51	51
AT3G62150.1	AT3G62150.1	AT3G62150.1 | AT3G62150 | Chr3:23008755-23013579	AT3G62150.1 | AT3G62150 | Chr3:23008755-23013579	1296	1	0.999	36	57	51	81
AT5G06060_P1	AT5G06060.11	AT5G06060_P1 | AT5G06060 | Chr5:1824066-1825833	AT5G06060.11 | AT5G06060 | Chr5:1824066-1825833	264	1	0.999	16	105	51	105
AT5G16570_P1	AT5G16570.3	AT5G16570_P1 | AT5G16570 | Chr5:5421898-5424523	AT5G16570.3 | AT5G16570 | Chr5:5421898-5424523	356	1	0.999	28	80	51	405
AT5G51570_P1	AT5G51570.1	AT5G51570_P1 | AT5G51570 | SPFH/Band | Chr5:20949511-20951234	AT5G51570.1 | AT5G51570 | Chr5:20949511-20951234	292	1	0.999	19	51	51	51
AT5G66760_P1	AT5G66760.12	AT5G66760_P1 | AT5G66760 | succinate | Chr5:26653776-26657224	AT5G66760.12 | AT5G66760 | Chr5:26653776-26657224	634	1	0.999	39	684	51	684
AT1G11890_P1	AT1G11890.4	AT1G11890_P1 | AT1G11890 | Synaptobrevin | Chr1:4011509-4012835	AT1G11890.4 | AT1G11890 | Chr1:4011509-4012835	218	1	0.999	14	50	50	50
AT1G53830_P1	AT1G53830.3	AT1G53830_P1 | AT1G53830 | Chr1:20098562-20100745	AT1G53830.3 | AT1G53830 | Chr1:20098562-20100745	587	1	0.999	17	50	50	334
AT1G77420_P1	AT1G77420-AT1G77440.10	AT1G77420_P1 | AT1G77420 | Chr1:29093641-29095442	AT1G77420-AT1G77440.10 | AT1G77420-AT1G77440 | Chr1:29093641-29095442	382	1	0.999	26	98	50	98
AT2G45820_P1	AT2G45820.5	AT2G45820_P1 | AT2G45820 | Remorin | Chr2:18863147-18864576	AT2G45820.5 | AT2G45820 | Chr2:18863147-18864576	190	1	0.999	19	51	50	51
AT3G05900.1	AT3G05900.7	AT3G05900.1 | AT3G05900 | Chr3:1761408-1763854	AT3G05900.7 | AT3G05900 | Chr3:1761408-1763854	673	1	0.999	54	168	50	168
AT3G22520.1	AT3G22520.1	AT3G22520.1 | AT3G22520 | Chr3:7974984-7977406	AT3G22520.1 | AT3G22520 | Chr3:7974984-7977406	600	1	0.999	27	52	50	52
AT3G24200_P1	AT3G24200.16	AT3G24200_P1 | AT3G24200 | Chr3:8748095-8751575	AT3G24200.16 | AT3G24200 | Chr3:8748095-8751575	505	1	0.999	20	62	50	62
AT3G43600.1	AT3G43600.1	AT3G43600.1 | AT3G43600 | Chr3:15512778-15517375	AT3G43600.1 | AT3G43600 | Chr3:15512778-15517375	1321	1	0.999	31	52	50	63
AT3G55480.2	AT3G55480.4	AT3G55480.2 | AT3G55480 | Chr3:20566372-20571171	AT3G55480.4 | AT3G55480 | Chr3:20566372-20571171	1115	1	0.999	31	54	50	54
AT3G59010_P1	AT3G59010.1	AT3G59010_P1 | AT3G59010 | pectin | Chr3:21803015-21805098	AT3G59010.1 | AT3G59010 | Chr3:21803015-21805098	529	1	0.999	14	51	50	52
AT4G16340_P1	AT4G16340.1	AT4G16340_P1 | AT4G16340 | guanyl-nucleotide | Chr4:9228773-9241060	AT4G16340.1 | AT4G16340 | Chr4:9228773-9241060	1830	1	0.999	38	50	50	50
AT5G10460_P1	AT5G10460.1	AT5G10460_P1 | AT5G10460 | Haloacid | Chr5:3287822-3289844	AT5G10460.1 | AT5G10460 | Chr5:3287822-3289844	306	1	0.999	15	50	50	50
AT5G18480_P1	AT5G18480.2	AT5G18480_P1 | AT5G18480 | plant | Chr5:6131307-6133787	AT5G18480.2 | AT5G18480 | Chr5:6131307-6133787	537	1	0.999	18	50	50	50
AT5G20010_P1	AT5G20010-AT5G20020.1	AT5G20010_P1 | AT5G20010 | RAS-related | Chr5:6760364-6761747	AT5G20010-AT5G20020.1 | AT5G20010-AT5G20020 | Chr5:6760364-6761747	221	1	0.999	23	324	50	324
AT5G35530_P1	AT5G35530.5	AT5G35530_P1 | AT5G35530 | Ribosomal | Chr5:13710355-13712192	AT5G35530.5 | AT5G35530 | Chr5:13710355-13712192	248	1	0.999	23	212	50	212
AT5G61970_P1	AT5G61970.13	AT5G61970_P1 | AT5G61970 | signal | Chr5:24888920-24893079	AT5G61970.13 | AT5G61970 | Chr5:24888920-24893079	605	1	0.999	36	90	50	90
AT5G63420_P1	AT5G63420.11	AT5G63420_P1 | AT5G63420 | Chr5:25400515-25405807	AT5G63420.11 | AT5G63420 | Chr5:25400515-25405807	911	1	0.999	47	179	50	179
AT1G01420_P2	AT1G01420.1	AT1G01420_P2 | AT1G01420 | UDP-glucosyl | Chr1:154566-156020	AT1G01420.1 | AT1G01420 | Chr1:154566-156020	484	1	0.999	23	49	49	60
AT1G05190_P1	AT1G05190.1	AT1G05190_P1 | AT1G05190 | Ribosomal | Chr1:1502515-1503738	AT1G05190.1 | AT1G05190 | Chr1:1502515-1503738	223	1	0.999	16	49	49	49
AT1G11680_P1	AT1G11680.2	AT1G11680_P1 | AT1G11680 | CYTOCHROME | Chr1:3938925-3940585	AT1G11680.2 | AT1G11680 | Chr1:3938925-3940585	488	1	0.999	24	51	49	51
AT1G19520_P1	AT1G19520.1	AT1G19520_P1 | AT1G19520 | pentatricopeptide | Chr1:6760032-6762581	AT1G19520.1 | AT1G19520 | Chr1:6760032-6762581	725	1	0.999	22	49	49	49
AT1G59820_P1	AT1G59820.2	AT1G59820_P1 | AT1G59820 | aminophospholipid | Chr1:22011599-22020023	AT1G59820.2 | AT1G59820 | Chr1:22011599-22020023	1213	1	0.999	33	59	49	60
AT1G64370_P1	AT1G64370.1	AT1G64370_P1 | AT1G64370 | filaggrin-like | Chr1:23888967-23889503	AT1G64370.1 | AT1G64370 | Chr1:23888967-23889503	178	1	0.999	9	49	49	49
AT1G64740.1	AT1G64740.1	AT1G64740.1 | AT1G64740 | Chr1:24050114-24052296	AT1G64740.1 | AT1G64740 | Chr1:24050114-24052296	450	1	0.999	27	49	49	180
AT1G66670_P1	AT1G66670.5	AT1G66670_P1 | AT1G66670 | CLP | Chr1:24863995-24865646	AT1G66670.5 | AT1G66670 | Chr1:24863995-24865646	309	1	0.999	12	49	49	49
AT2G34430_P1	AT2G34430.1	AT2G34430_P1 | AT2G34430 | light-harvesting | Chr2:14524818-14525618	AT2G34430.1 | AT2G34430 | Chr2:14524818-14525618	266	1	0.999	14	115	49	604
AT2G36580.1	AT2G36580.5	AT2G36580.1 | AT2G36580 | Chr2:15339253-15342781	AT2G36580.5 | AT2G36580 | Chr2:15339253-15342781	527	1	0.999	35	275	49	275
AT2G36970_P1	AT2G36970.1	AT2G36970_P1 | AT2G36970 | UDP-Glycosyltransferase | Chr2:15529050-15530712	AT2G36970.1 | AT2G36970 | Chr2:15529050-15530712	490	1	0.999	14	49	49	49
AT2G39960_P1	AT2G39960.6	AT2G39960_P1 | AT2G39960 | Microsomal | Chr2:16681666-16683491	AT2G39960.6 | AT2G39960 | Chr2:16681666-16683491	192	1	0.999	11	62	49	62
AT2G44650.1	AT2G44650.2	AT2G44650.1 | AT2G44650 | Chr2:18419521-18420510	AT2G44650.2 | AT2G44650 | Chr2:18419521-18420510	139	1	0.999	7	57	49	57
AT3G20500_P1	AT3G20500.2	AT3G20500_P1 | AT3G20500 | purple | Chr3:7157926-7160244	AT3G20500.2 | AT3G20500 | Chr3:7157926-7160244	437	1	0.999	16	49	49	49
AT3G49601_P1	AT3G49601.2	AT3G49601_P1 | AT3G49601 | pre-mRNA-splicing | Chr3:18387504-18389279	AT3G49601.2 | AT3G49601 | Chr3:18387504-18389279	591	1	0.999	22	49	49	49
AT3G56430_P1	AT3G56430.2	AT3G56430_P1 | AT3G56430 | import | Chr3:20923653-20925696	AT3G56430.2 | AT3G56430 | Chr3:20923653-20925696	434	1	0.999	23	82	49	82
AT3G62530_P1	AT3G62530.2	AT3G62530_P1 | AT3G62530 | ARM | Chr3:23132219-23133121	AT3G62530.2 | AT3G62530 | Chr3:23132219-23133121	221	1	0.999	11	49	49	49
AT4G38760_P1	AT4G38760.1	AT4G38760_P1 | AT4G38760 | nucleoporin | Chr4:18085033-18096166	AT4G38760.1 | AT4G38760 | Chr4:18085033-18096166	1965	1	0.999	31	49	49	49
AT5G04740_P1	AT5G04740.13	AT5G04740_P1 | AT5G04740 | ACT | Chr5:1368713-1371391	AT5G04740.13 | AT5G04740 | Chr5:1368713-1371391	301	1	0.999	19	111	49	111
AT5G05200_P1	AT5G05200.12	AT5G05200_P1 | AT5G05200 | Protein | Chr5:1544206-1547082	AT5G05200.12 | AT5G05200 | Chr5:1544206-1547082	540	1	0.999	32	129	49	129
AT5G16370_P1	AT5G16370.1	AT5G16370_P1 | AT5G16370 | acyl | Chr5:5356823-5358481	AT5G16370.1 | AT5G16370 | Chr5:5356823-5358481	552	1	0.999	19	69	49	69
AT5G18520_P1	AT5G18520.1	AT5G18520_P1 | AT5G18520 | Lung | Chr5:6145027-6146349	AT5G18520.1 | AT5G18520 | Chr5:6145027-6146349	440	1	0.999	11	54	49	54
AT5G44130_P1	AT5G44130.1	AT5G44130_P1 | AT5G44130 | FASCICLIN-like | Chr5:17761128-17761871	AT5G44130.1 | AT5G44130 | Chr5:17761128-17761871	247	1	0.999	11	49	49	56
AT5G64050_P1	AT5G64050.1	AT5G64050_P1 | AT5G64050 | Chr5:25630196-25633099	AT5G64050.1 | AT5G64050 | Chr5:25630196-25633099	570	1	0.999	24	70	49	74
AT1G03350_P1	AT1G03350.1	AT1G03350_P1 | AT1G03350 | BSD | Chr1:822834-824246	AT1G03350.1 | AT1G03350 | Chr1:822834-824246	470	1	0.999	23	48	48	48
AT1G09795.1	AT1G09795.6	AT1G09795.1 | AT1G09795 | Chr1:3173588-3176690	AT1G09795.6 | AT1G09795 | Chr1:3173588-3176690	413	1	0.999	20	91	48	91
AT2G20230.1	AT2G20230.3	AT2G20230.1 | AT2G20230 | Chr2:8725762-8727388	AT2G20230.3 | AT2G20230 | Chr2:8725762-8727388	270	1	0.999	10	53	48	53
AT2G24050_P1	AT2G24050.2	AT2G24050_P1 | AT2G24050 | MIF4G | Chr2:10225500-10228456	AT2G24050.2 | AT2G24050 | Chr2:10225500-10228456	747	1	0.999	27	48	48	49
AT2G36380_P1	AT2G36380.2	AT2G36380_P1 | AT2G36380 | pleiotropic | Chr2:15257583-15263627	AT2G36380.2 | AT2G36380 | Chr2:15257583-15263627	1453	1	0.999	36	63	48	96
AT2G41380_P1	AT2G41380.1	AT2G41380_P1 | AT2G41380 | S-adenosyl-L-methionine-dependent | Chr2:17251981-17252886	AT2G41380.1 | AT2G41380 | Chr2:17251981-17252886	269	1	0.999	18	62	48	62
AT3G07660_P1	AT3G07660.1	AT3G07660_P1 | AT3G07660 | flocculation | Chr3:2445275-2450372	AT3G07660.1 | AT3G07660 | Chr3:2445275-2450372	841	1	0.999	18	48	48	48
AT3G26170_P1	AT3G26170.3	AT3G26170_P1 | AT3G26170 | cytochrome | Chr3:9573542-9575129	AT3G26170.3 | AT3G26170 | Chr3:9573542-9575129	502	1	0.999	30	94	48	94
AT3G48890_P1	AT3G48890.2	AT3G48890_P1 | AT3G48890 | membrane-associated | Chr3:18129669-18131353	AT3G48890.2 | AT3G48890 | Chr3:18129669-18131353	233	1	0.999	11	65	48	67
AT4G17870_P1	AT4G17870.1	AT4G17870_P1 | AT4G17870 | Polyketide | Chr4:9928792-9929367	AT4G17870.1 | AT4G17870 | Chr4:9928792-9929367	191	1	0.999	12	50	48	50
AT4G18670_P1	AT4G18670.1	AT4G18670_P1 | AT4G18670 | Leucine-rich | Chr4:10275918-10278491	AT4G18670.1 | AT4G18670 | Chr4:10275918-10278491	857	1	0.999	18	48	48	107
AT5G08280_P1	AT5G08280.11	AT5G08280_P1 | AT5G08280 | hydroxymethylbilane | Chr5:2663763-2665596	AT5G08280.11 | AT5G08280 | Chr5:2663763-2665596	382	1	0.999	21	129	48	129
AT1G05180_P1	AT1G05180.8	AT1G05180_P1 | AT1G05180 | Chr1:1498357-1501775	AT1G05180.8 | AT1G05180 | Chr1:1498357-1501775	540	1	0.999	26	127	47	127
AT1G16880_P1	AT1G16880.5	AT1G16880_P1 | AT1G16880 | Chr1:5773796-5776125	AT1G16880.5 | AT1G16880 | Chr1:5773796-5776125	290	1	0.999	14	206	47	206
AT1G51980_P1	AT1G51980.4	AT1G51980_P1 | AT1G51980 | Insulinase | Chr1:19323692-19326771	AT1G51980.4 | AT1G51980 | Chr1:19323692-19326771	503	1	0.999	42	660	47	660
AT1G54090_P1	AT1G54090.2	AT1G54090_P1 | AT1G54090 | exocyst | Chr1:20189737-20191605	AT1G54090.2 | AT1G54090 | Chr1:20189737-20191605	622	1	0.999	25	64	47	64
AT2G33630_P1	AT2G33630.3	AT2G33630_P1 | AT2G33630 | NAD(P)-binding | Chr2:14236951-14238734	AT2G33630.3 | AT2G33630 | Chr2:14236951-14238734	480	1	0.999	17	47	47	47
AT2G38700_P1	AT2G38700.15	AT2G38700_P1 | AT2G38700 | mevalonate | Chr2:16180918-16183785	AT2G38700.15 | AT2G38700 | Chr2:16180918-16183785	412	1	0.999	18	60	47	60
AT2G39080_P1	AT2G39080.2	AT2G39080_P1 | AT2G39080 | NAD(P)-binding | Chr2:16309981-16312475	AT2G39080.2 | AT2G39080 | Chr2:16309981-16312475	351	1	0.999	14	74	47	74
AT3G05590_P1	AT3G05590.8	AT3G05590_P1 | AT3G05590 | ribosomal | Chr3:1621511-1622775	AT3G05590.8 | AT3G05590 | Chr3:1621511-1622775	187	1	0.999	14	142	47	142
AT3G13772_P1	AT3G13772.3	AT3G13772_P1 | AT3G13772 | transmembrane | Chr3:4521712-4524394	AT3G13772.3 | AT3G13772 | Chr3:4521712-4524394	641	1	0.999	21	79	47	82
AT3G48930.1	AT3G48930.4	AT3G48930.1 | AT3G48930 | Chr3:18141017-18142189	AT3G48930.4 | AT3G48930 | Chr3:18141017-18142189	160	1	0.999	17	102	47	102
AT3G51660_P1	AT3G51660.2	AT3G51660_P1 | AT3G51660 | Tautomerase/MIF | Chr3:19164229-19165076	AT3G51660.2 | AT3G51660 | Chr3:19164229-19165076	112	1	0.999	6	47	47	47
AT4G00450.1	AT4G00450.3	AT4G00450.1 | AT4G00450 | Chr4:202425-210666	AT4G00450.3 | AT4G00450 | Chr4:202425-210666	2253	1	0.999	33	47	47	47
AT4G14430_P1	AT4G14430.1	AT4G14430_P1 | AT4G14430 | indole-3-butyric | Chr4:8304910-8305632	AT4G14430.1 | AT4G14430 | Chr4:8304910-8305632	240	1	0.999	11	47	47	47
AT4G15093_P1	AT4G15093.1	AT4G15093_P1 | AT4G15093 | catalytic | Chr4:8618454-8619472	AT4G15093.1 | AT4G15093 | Chr4:8618454-8619472	269	1	0.999	13	47	47	47
AT4G17720_P1	AT4G17720.5	AT4G17720_P1 | AT4G17720 | RNA-binding | Chr4:9862660-9864498	AT4G17720.5 | AT4G17720 | Chr4:9862660-9864498	313	1	0.999	17	58	47	70
AT4G33250_P1	AT4G33250.4	AT4G33250_P1 | AT4G33250 | eukaryotic | Chr4:16039066-16040617	AT4G33250.4 | AT4G33250 | Chr4:16039066-16040617	226	1	0.999	11	47	47	47
AT4G37640_P1	AT4G37640.1	AT4G37640_P1 | AT4G37640 | calcium | Chr4:17683225-17686808	AT4G37640.1 | AT4G37640 | Chr4:17683225-17686808	1014	1	0.999	36	77	47	88
AT4G39980_P1	AT4G39980.17	AT4G39980_P1 | AT4G39980 | 3-deoxy-D-arabino-heptulosonate | Chr4:18539654-18541832	AT4G39980.17 | AT4G39980 | Chr4:18539654-18541832	525	1	0.999	26	73	47	86
AT5G11390.1	AT5G11390.1	AT5G11390.1 | AT5G11390 | Chr5:3633971-3636418	AT5G11390.1 | AT5G11390 | Chr5:3633971-3636418	703	1	0.999	22	47	47	47
AT5G19240_P1	AT5G19240.2	AT5G19240_P1 | AT5G19240 | Glycoprotein | Chr5:6470209-6470981	AT5G19240.2 | AT5G19240 | Chr5:6470209-6470981	199	1	0.999	8	47	47	47
AT5G22300_P1	AT5G22300.9	AT5G22300_P1 | AT5G22300 | Chr5:7379401-7381764	AT5G22300.9 | AT5G22300 | Chr5:7379401-7381764	355	1	0.999	18	60	47	60
AT5G42270_P1	AT5G42270.9	AT5G42270_P1 | AT5G42270 | Chr5:16902659-16905102	AT5G42270.9 | AT5G42270 | Chr5:16902659-16905102	704	1	0.999	47	655	47	655
AT5G53400_P1	AT5G53400.1	AT5G53400_P1 | AT5G53400 | HSP20-like | Chr5:21661588-21663383	AT5G53400.1 | AT5G53400 | Chr5:21661588-21663383	304	1	0.999	20	55	47	55
AT5G56000_P1	AT5G56000.2	AT5G56000_P1 | AT5G56000 | Chr5:22677602-22680067	AT5G56000.2 | AT5G56000 | Chr5:22677602-22680067	699	1	0.999	71	789	47	1072
AT5G56630_P1	AT5G56630.10	AT5G56630_P1 | AT5G56630 | phosphofructokinase | Chr5:22924311-22926728	AT5G56630.10 | AT5G56630 | Chr5:22924311-22926728	485	1	0.999	25	68	47	82
AT1G09640_P1	AT1G09640-AT1G09645.1	AT1G09640_P1 | AT1G09640 | Translation | Chr1:3120162-3122152	AT1G09640-AT1G09645.1 | AT1G09640-AT1G09645 | Chr1:3120162-3122152	414	1	0.999	28	146	46	333
AT1G17890_P1	AT1G17890.1	AT1G17890_P1 | AT1G17890 | NAD(P)-binding | Chr1:6154478-6155596	AT1G17890.1 | AT1G17890 | Chr1:6154478-6155596	328	1	0.999	16	53	46	53
AT1G53590_P1	AT1G53590.2	AT1G53590_P1 | AT1G53590 | Chr1:19996556-20000127	AT1G53590.2 | AT1G53590 | Chr1:19996556-20000127	751	1	0.999	22	54	46	54
AT1G67930_P1	AT1G67930.1	AT1G67930_P1 | AT1G67930 | Golgi | Chr1:25474218-25477332	AT1G67930.1 | AT1G67930 | Chr1:25474218-25477332	832	1	0.999	24	50	46	50
AT1G78280.1	AT1G78280.1	AT1G78280.1 | AT1G78280 | Chr1:29452823-29457118	AT1G78280.1 | AT1G78280 | Chr1:29452823-29457118	943	1	0.999	26	47	46	47
AT2G21130_P1	AT2G21130.1	AT2G21130_P1 | AT2G21130 | Cyclophilin-like | Chr2:9055619-9056143	AT2G21130.1 | AT2G21130 | Chr2:9055619-9056143	174	1	0.999	15	66	46	174
AT3G05950_P1	AT3G05950.1	AT3G05950_P1 | AT3G05950 | RmlC-like | Chr3:1781130-1781964	AT3G05950.1 | AT3G05950 | Chr3:1781130-1781964	229	1	0.999	9	46	46	46
AT3G17790_P1	AT3G17790.16	AT3G17790_P1 | AT3G17790 | purple | Chr3:6089779-6090988	AT3G17790.16 | AT3G17790 | Chr3:6089779-6090988	338	1	0.999	9	49	46	49
AT3G51450_P1	AT3G51450.4	AT3G51450_P1 | AT3G51450 | Calcium-dependent | Chr3:19091013-19092393	AT3G51450.4 | AT3G51450 | Chr3:19091013-19092393	371	1	0.999	14	46	46	46
AT3G51460_P1	AT3G51460.11	AT3G51460_P1 | AT3G51460 | Phosphoinositide | Chr3:19093007-19097142	AT3G51460.11 | AT3G51460 | Chr3:19093007-19097142	597	1	0.999	25	68	46	68
AT3G63500_P3	AT3G63500.1	AT3G63500_P3 | AT3G63500 | fibronectin | Chr3:23446331-23449991	AT3G63500.1 | AT3G63500 | Chr3:23446331-23449991	1162	1	0.999	30	46	46	46
AT4G27740.1	AT4G27740.3	AT4G27740.1 | AT4G27740 | Chr4:13839148-13839616	AT4G27740.3 | AT4G27740 | Chr4:13839148-13839616	105	1	0.999	11	57	46	57
AT4G28440_P1	AT4G28440.1	AT4G28440_P1 | AT4G28440 | Nucleic | Chr4:14060054-14060970	AT4G28440.1 | AT4G28440 | Chr4:14060054-14060970	153	1	0.999	11	46	46	46
AT4G34120_P1	AT4G34120.1	AT4G34120_P1 | AT4G34120 | Cystathionine | Chr4:16341194-16342893	AT4G34120.1 | AT4G34120 | Chr4:16341194-16342893	238	1	0.999	10	46	46	46
AT5G08740_P1	AT5G08740.10	AT5G08740_P1 | AT5G08740 | Chr5:2848752-2851323	AT5G08740.10 | AT5G08740 | Chr5:2848752-2851323	519	1	0.999	22	83	46	83
AT5G12140_P1	AT5G12140.1	AT5G12140_P1 | AT5G12140 | cystatin-1 | Chr5:3923295-3923936	AT5G12140.1 | AT5G12140 | Chr5:3923295-3923936	101	1	0.999	10	46	46	46
AT5G22020.1	AT5G22020.1	AT5G22020.1 | AT5G22020 | Chr5:7287878-7289357	AT5G22020.1 | AT5G22020 | Chr5:7287878-7289357	395	1	0.999	15	53	46	53
AT5G24420_P1	AT5G24420.1	AT5G24420_P1 | AT5G24420 | 6-phosphogluconolactonase | Chr5:8336943-8337879	AT5G24420.1 | AT5G24420 | Chr5:8336943-8337879	252	1	0.999	14	46	46	46
AT5G30510_P1	AT5G30510.7	AT5G30510_P1 | AT5G30510 | Chr5:11619262-11621223	AT5G30510.7 | AT5G30510 | Chr5:11619262-11621223	416	1	0.999	15	87	46	87
AT5G42960.1	AT5G42960.1	AT5G42960.1 | AT5G42960 | Chr5:17235184-17236478	AT5G42960.1 | AT5G42960 | Chr5:17235184-17236478	213	1	0.999	14	46	46	46
AT5G59870_P1	AT5G59870.2	AT5G59870_P1 | AT5G59870 | histone | Chr5:24115605-24116144	AT5G59870.2 | AT5G59870 | Chr5:24115605-24116144	150	1	0.999	3	46	46	52
AT5G62350_P1	AT5G62350.1	AT5G62350_P1 | AT5G62350 | Plant | Chr5:25037504-25038112	AT5G62350.1 | AT5G62350 | Chr5:25037504-25038112	202	1	0.999	8	46	46	46
ATCG00420.1	ATCG00420.1	ATCG00420.1 | ATCG00420 | ChrC:48677-49153	ATCG00420.1 | ATCG00420 | ChrC:48677-49153	158	1	0.999	7	46	46	46
AT1G06900_P1	AT1G06900.2	AT1G06900_P1 | AT1G06900 | Insulinase | Chr1:2115155-2120635	AT1G06900.2 | AT1G06900 | Chr1:2115155-2120635	1024	1	0.999	26	45	45	45
AT1G21250_P1	AT1G21250.11	AT1G21250_P1 | AT1G21250 | cell | Chr1:7439512-7441892	AT1G21250.11 | AT1G21250 | Chr1:7439512-7441892	735	1	0.999	24	59	45	59
AT1G41830_P1	AT1G41830.14	AT1G41830_P1 | AT1G41830 | Chr1:15603892-15607802	AT1G41830.14 | AT1G41830 | Chr1:15603892-15607802	542	1	0.999	30	175	45	206
AT2G01540_P1	AT2G01540.1	AT2G01540_P1 | AT2G01540 | Chr2:242297-243233	AT2G01540.1 | AT2G01540 | Chr2:242297-243233	180	1	0.999	14	55	45	55
AT2G26440_P1	AT2G26440.1	AT2G26440_P1 | AT2G26440 | Plant | Chr2:11247407-11249407	AT2G26440.1 | AT2G26440 | Chr2:11247407-11249407	547	1	0.999	14	45	45	45
AT2G47330_P1	AT2G47330.2	AT2G47330_P1 | AT2G47330 | P-loop | Chr2:19429083-19431617	AT2G47330.2 | AT2G47330 | Chr2:19429083-19431617	760	1	0.999	27	45	45	45
AT3G01910_P1	AT3G01910.3	AT3G01910_P1 | AT3G01910 | sulfite | Chr3:314919-317274	AT3G01910.3 | AT3G01910 | Chr3:314919-317274	393	1	0.999	25	138	45	138
AT3G14220_P1	AT3G14220.5	AT3G14220_P1 | AT3G14220 | GDSL-like | Chr3:4733039-4734483	AT3G14220.5 | AT3G14220 | Chr3:4733039-4734483	363	1	0.999	18	45	45	48
AT3G46290_P1	AT3G46290.1	AT3G46290_P1 | AT3G46290 | hercules | Chr3:17013009-17015501	AT3G46290.1 | AT3G46290 | Chr3:17013009-17015501	830	1	0.999	20	48	45	53
AT3G61260_P1	AT3G61260.1	AT3G61260_P1 | AT3G61260 | Remorin | Chr3:22675403-22676701	AT3G61260.1 | AT3G61260 | Chr3:22675403-22676701	212	1	0.999	14	45	45	45
AT4G08310_P1	AT4G08310.1	AT4G08310_P1 | AT4G08310 | DNA | Chr4:5249047-5252139	AT4G08310.1 | AT4G08310 | Chr4:5249047-5252139	504	1	0.999	23	48	45	48
AT4G16390_P1	AT4G16390.3	AT4G16390_P1 | AT4G16390 | pentatricopeptide | Chr4:9257985-9260093	AT4G16390.3 | AT4G16390 | Chr4:9257985-9260093	702	1	0.999	23	45	45	45
AT4G37270_P1	AT4G37270.12	AT4G37270_P1 | AT4G37270 | heavy | Chr4:17541987-17546352	AT4G37270.12 | AT4G37270 | Chr4:17541987-17546352	819	1	0.999	18	50	45	50
AT5G02790.1	AT5G02790.17	AT5G02790.1 | AT5G02790 | Chr5:632877-634858	AT5G02790.17 | AT5G02790 | Chr5:632877-634858	235	1	0.999	23	93	45	93
AT5G12940_P1	AT5G12940.1	AT5G12940_P1 | AT5G12940 | Leucine-rich | Chr5:4087782-4088897	AT5G12940.1 | AT5G12940 | Chr5:4087782-4088897	371	1	0.999	18	45	45	45
AT5G23400_P1	AT5G23400.1	AT5G23400_P1 | AT5G23400 | Leucine-rich | Chr5:7880603-7882372	AT5G23400.1 | AT5G23400 | Chr5:7880603-7882372	589	1	0.999	19	45	45	45
AT5G38640.1	AT5G38640.4	AT5G38640.1 | AT5G38640 | Chr5:15468020-15470674	AT5G38640.4 | AT5G38640 | Chr5:15468020-15470674	642	1	0.999	20	51	45	51
AT1G04980_P1	AT1G04980.2	AT1G04980_P1 | AT1G04980 | PDI-like | Chr1:1413869-1416120	AT1G04980.2 | AT1G04980 | Chr1:1413869-1416120	447	1	0.999	12	44	44	44
AT1G13110_P1	AT1G13110.1	AT1G13110_P1 | AT1G13110 | cytochrome | Chr1:4467272-4468857	AT1G13110.1 | AT1G13110 | Chr1:4467272-4468857	504	1	0.999	25	127	44	127
AT1G51570_P1	AT1G51570.2	AT1G51570_P1 | AT1G51570 | Calcium-dependent | Chr1:19122358-19124688	AT1G51570.2 | AT1G51570 | Chr1:19122358-19124688	776	1	0.999	36	44	44	71
AT1G56340_P1	AT1G56340.5	AT1G56340_P1 | AT1G56340 | calreticulin | Chr1:21090059-21092630	AT1G56340.5 | AT1G56340 | Chr1:21090059-21092630	425	1	0.999	50	453	44	453
AT1G67680.1	AT1G67680.3	AT1G67680.1 | AT1G67680 | Chr1:25365962-25368464	AT1G67680.3 | AT1G67680 | Chr1:25365962-25368464	664	1	0.999	24	68	44	68
AT1G68300.1	AT1G68300.1	AT1G68300.1 | AT1G68300 | Chr1:25598518-25599261	AT1G68300.1 | AT1G68300 | Chr1:25598518-25599261	160	1	0.999	9	44	44	44
AT1G77670_P1	AT1G77670.2	AT1G77670_P1 | AT1G77670 | Pyridoxal | Chr1:29189043-29190901	AT1G77670.2 | AT1G77670 | Chr1:29189043-29190901	440	1	0.999	12	44	44	44
AT1G80670.1	AT1G80670.1	AT1G80670.1 | AT1G80670 | Chr1:30320809-30323543	AT1G80670.1 | AT1G80670 | Chr1:30320809-30323543	349	1	0.999	15	44	44	44
AT2G18040_P1	AT2G18040.1	AT2G18040_P1 | AT2G18040 | peptidylprolyl | Chr2:7842346-7843537	AT2G18040.1 | AT2G18040 | Chr2:7842346-7843537	119	1	0.999	10	44	44	44
AT2G26140_P1	AT2G26140.7	AT2G26140_P1 | AT2G26140 | FTSH | Chr2:11131939-11135126	AT2G26140.7 | AT2G26140 | Chr2:11131939-11135126	717	1	0.999	32	85	44	88
AT2G45470_P1	AT2G45470.2	AT2G45470_P1 | AT2G45470 | Chr2:18742797-18744059	AT2G45470.2 | AT2G45470 | Chr2:18742797-18744059	420	1	0.999	19	355	44	355
AT3G44110_P1	AT3G44100-AT3G44110.1	AT3G44110_P1 | AT3G44110 | DNAJ | Chr3:15869115-15871059	AT3G44100-AT3G44110.1 | AT3G44100-AT3G44110 | Chr3:15866722-15871059	420	1	0.999	27	186	44	186
AT3G45770_P1	AT3G45770.6	AT3G45770_P1 | AT3G45770 | Polyketide | Chr3:16805753-16807774	AT3G45770.6 | AT3G45770 | Chr3:16805753-16807774	375	1	0.999	17	84	44	84
AT3G48750_P1	AT3G48750.2	AT3G48750_P1 | AT3G48750 | cell | Chr3:18072238-18074296	AT3G48750.2 | AT3G48750 | Chr3:18072238-18074296	294	1	0.999	16	44	44	44
AT4G13840_P1	AT4G13840.1	AT4G13840_P1 | AT4G13840 | HXXXD-type | Chr4:8014088-8016326	AT4G13840.1 | AT4G13840 | Chr4:8014088-8016326	428	1	0.999	20	44	44	44
AT4G29590_P1	AT4G29590.3	AT4G29590_P1 | AT4G29590 | S-adenosyl-L-methionine-dependent | Chr4:14512736-14514404	AT4G29590.3 | AT4G29590 | Chr4:14512736-14514404	317	1	0.999	12	44	44	44
AT5G17170_P1	AT5G17170.5	AT5G17170_P1 | AT5G17170 | rubredoxin | Chr5:5649335-5650975	AT5G17170.5 | AT5G17170 | Chr5:5649335-5650975	271	1	0.999	12	107	44	107
AT5G18070_P1	AT5G18070.1	AT5G18070_P1 | AT5G18070 | phosphoglucosamine | Chr5:5981117-5982787	AT5G18070.1 | AT5G18070 | Chr5:5981117-5982787	556	1	0.999	23	44	44	44
AT5G23575_P1	AT5G23575.3	AT5G23575_P1 | AT5G23575 | Transmembrane | Chr5:7946563-7950041	AT5G23575.3 | AT5G23575 | Chr5:7946563-7950041	593	1	0.999	20	52	44	52
AT5G50250_P1	AT5G50250.3	AT5G50250_P1 | AT5G50250 | chloroplast | Chr5:20452677-20453965	AT5G50250.3 | AT5G50250 | Chr5:20452677-20453965	289	1	0.999	8	44	44	45
AT5G56290_P1	AT5G56290.1	AT5G56290_P1 | AT5G56290 | Chr5:22786655-22791972	AT5G56290.1 | AT5G56290 | Chr5:22786655-22791972	728	1	0.999	21	48	44	48
AT5G59310_P1	AT5G59310.1	AT5G59310_P1 | AT5G59310 | lipid | Chr5:23925296-23925772	AT5G59310.1 | AT5G59310 | Chr5:23925296-23925772	112	1	0.999	6	44	44	44
AT5G61810_P1	AT5G61810.4	AT5G61810_P1 | AT5G61810 | Mitochondrial | Chr5:24831843-24833735	AT5G61810.4 | AT5G61810 | Chr5:24831843-24833735	478	1	0.999	20	60	44	60
AT3G01460_P1		AT3G01460_P1 | AT3G01460 | methyl-CPG-binding | Chr3:173316-182038	AT3G01460_P1 | AT3G01460 | methyl-CPG-binding | Chr3:173316-182038	2176	1	0.999	29	44	44	44
AT4G01870_P2		AT4G01870_P2 | AT4G01870 | tolB | Chr4:808473-810578	AT4G01870_P2 | AT4G01870 | tolB | Chr4:808473-810578	701	1	0.999	21	44	44	44
AT5G54750_c1		AT5G54750_c1 | AT5G54750 | Chr5:22241481-22243477	AT5G54750_c1 | AT5G54750 | Chr5:22241481-22243477	224	1	0.999	11	44	44	44
AT1G05910_P1	AT1G05910.1	AT1G05910_P1 | AT1G05910 | cell | Chr1:1790796-1796503	AT1G05910.1 | AT1G05910 | Chr1:1790796-1796503	1210	1	0.999	26	43	43	43
AT1G30630.1	AT1G30630.1	AT1G30630.1 | AT1G30630 | Chr1:10858546-10860173	AT1G30630.1 | AT1G30630 | Chr1:10858546-10860173	292	1	0.999	14	55	43	55
AT1G76550_P1	AT1G76550.2	AT1G76550_P1 | AT1G76550 | Phosphofructokinase | Chr1:28722900-28726929	AT1G76550.2 | AT1G76550 | Chr1:28722900-28726929	617	1	0.999	35	43	43	77
AT1G78670_P1	AT1G78670.10	AT1G78670_P1 | AT1G78670 | Chr1:29591053-29593319	AT1G78670.10 | AT1G78670 | Chr1:29591053-29593319	352	1	0.999	15	62	43	77
AT2G38730_P1	AT2G38730.1	AT2G38730_P1 | AT2G38730 | Cyclophilin-like | Chr2:16192579-16194038	AT2G38730.1 | AT2G38730 | Chr2:16192579-16194038	199	1	0.999	12	43	43	43
AT3G07480_P1	AT3G07480.1	AT3G07480_P1 | AT3G07480 | 2Fe-2S | Chr3:2389026-2389505	AT3G07480.1 | AT3G07480 | Chr3:2389026-2389505	159	1	0.999	8	43	43	43
AT3G44320_P1	AT3G44320.1	AT3G44320_P1 | AT3G44320 | nitrilase | Chr3:15993419-15995493	AT3G44320.1 | AT3G44320 | Chr3:15993419-15995493	346	1	0.999	20	43	43	283
AT3G62940_s1	AT3G62940.3	AT3G62940_s1 | AT3G62940 | Chr3:23263106-23264245	AT3G62940.3 | AT3G62940 | Chr3:23263106-23264245	332	1	0.999	15	43	43	43
AT4G02940_P1	AT4G02940.5	AT4G02940_P1 | AT4G02940 | oxidoreductase%2C | Chr4:1306658-1310699	AT4G02940.5 | AT4G02940 | Chr4:1306658-1310699	569	1	0.999	17	43	43	43
AT4G16330.2	AT4G16330.1	AT4G16330.2 | AT4G16330 | 2-oxoglutarate | Chr4:9226298-9227914	AT4G16330.1 | AT4G16330 | Chr4:9226298-9227914	364	1	0.999	12	49	43	49
AT5G09420.1	AT5G09420.1	AT5G09420.1 | AT5G09420 | Chr5:2928316-2931750	AT5G09420.1 | AT5G09420 | Chr5:2928316-2931750	603	1	0.999	18	43	43	43
AT5G09530_P1	AT5G09530.1	AT5G09530_P1 | AT5G09530 | hydroxyproline-rich | Chr5:2960080-2961192	AT5G09530.1 | AT5G09530 | Chr5:2960080-2961192	370	1	0.999	13	43	43	43
AT5G23920_P1	AT5G23920.2	AT5G23920_P1 | AT5G23920 | transmembrane | Chr5:8073363-8074118	AT5G23920.2 | AT5G23920 | Chr5:8073363-8074118	229	1	0.999	10	43	43	43
AT5G52810_P1	AT5G52810.3	AT5G52810_P1 | AT5G52810 | NAD(P)-binding | Chr5:21399524-21400501	AT5G52810.3 | AT5G52810 | Chr5:21399524-21400501	325	1	0.999	22	72	43	72
AT5G64040_ID1	AT5G64040.4	AT5G64040_ID1 | AT5G64040 | Chr5:25628724-25629409	AT5G64040.4 | AT5G64040 | Chr5:25628724-25629409	171	1	0.999	12	84	43	84
ATCG01090.1	ATCG01090.1	ATCG01090.1 | ATCG01090 | ChrC:119244-119762	ATCG01090.1 | ATCG01090 | ChrC:119244-119762	172	1	0.999	8	43	43	43
AT1G04110_P1	AT1G04110.1	AT1G04110_P1 | AT1G04110 | Subtilase | Chr1:1061457-1063784	AT1G04110.1 | AT1G04110 | Chr1:1061457-1063784	775	1	0.999	19	42	42	42
AT1G07260_P1	AT1G07260.1	AT1G07260_P1 | AT1G07260 | UDP-glucosyl | Chr1:2227748-2229178	AT1G07260.1 | AT1G07260 | Chr1:2227748-2229178	476	1	0.999	17	42	42	42
AT1G09740.1	AT1G09740.1	AT1G09740.1 | AT1G09740 | Chr1:3154603-3155834	AT1G09740.1 | AT1G09740 | Chr1:3154603-3155834	171	1	0.999	8	42	42	42
AT1G20330_P1	AT1G20330.1	AT1G20330_P1 | AT1G20330 | sterol | Chr1:7038968-7040053	AT1G20330.1 | AT1G20330 | Chr1:7038968-7040053	361	1	0.999	16	54	42	54
AT1G30900_P1	AT1G30900.4	AT1G30900_P1 | AT1G30900 | VACUOLAR | Chr1:10997275-11000543	AT1G30900.4 | AT1G30900 | Chr1:10997275-11000543	631	1	0.999	22	42	42	42
AT1G56500_P1	AT1G56500.11	AT1G56500_P1 | AT1G56500 | Chr1:21159775-21167092	AT1G56500.11 | AT1G56500 | Chr1:21159775-21167092	1055	1	0.999	50	194	42	194
AT1G62380_P1	AT1G62380.1	AT1G62380_P1 | AT1G62380 | ACC | Chr1:23082340-23084068	AT1G62380.1 | AT1G62380 | Chr1:23082340-23084068	320	1	0.999	17	99	42	166
AT1G70070.1	AT1G70070.1	AT1G70070.1 | AT1G70070 | Chr1:26390016-26394148	AT1G70070.1 | AT1G70070 | Chr1:26390016-26394148	1171	1	0.999	27	42	42	42
AT1G76850_P1	AT1G76850.9	AT1G76850_P1 | AT1G76850 | Chr1:28848013-28854282	AT1G76850.9 | AT1G76850 | Chr1:28848013-28854282	1090	1	0.999	43	108	42	108
AT2G31660_P1	AT2G31660.1	AT2G31660_P1 | AT2G31660 | ARM | Chr2:13464519-13471353	AT2G31660.1 | AT2G31660 | Chr2:13464519-13471353	1040	1	0.999	32	65	42	72
AT2G45620.1	AT2G45620.2	AT2G45620.1 | AT2G45620 | Chr2:18792943-18795750	AT2G45620.2 | AT2G45620 | Chr2:18792943-18795750	764	1	0.999	19	42	42	43
AT2G46900_P1	AT2G46900-AT2G46910.1	AT2G46900_P1 | AT2G46900 | transcription | Chr2:19269678-19271987	AT2G46900-AT2G46910.1 | AT2G46900-AT2G46910 | Chr2:19269678-19271987	627	1	0.999	20	42	42	42
AT3G01190_P1	AT3G01190.2	AT3G01190_P1 | AT3G01190 | Peroxidase | Chr3:67236-68477	AT3G01190.2 | AT3G01190 | Chr3:67236-68477	321	1	0.999	17	50	42	50
AT3G10060_P1	AT3G10060.9	AT3G10060_P1 | AT3G10060 | Chr3:3102291-3103801	AT3G10060.9 | AT3G10060 | Chr3:3102291-3103801	230	1	0.999	12	55	42	55
AT3G52430_P1	AT3G52430.2	AT3G52430_P1 | AT3G52430 | alpha/beta-Hydrolases | Chr3:19431566-19434292	AT3G52430.2 | AT3G52430 | Chr3:19431566-19434292	541	1	0.999	20	42	42	42
AT4G18040_P1	AT4G18040.1	AT4G18040_P1 | AT4G18040 | eukaryotic | Chr4:10016724-10018151	AT4G18040.1 | AT4G18040 | Chr4:10016724-10018151	235	1	0.999	11	45	42	45
AT4G27070_P1	AT4G27070.3	AT4G27070_P1 | AT4G27070 | tryptophan | Chr4:13586564-13588619	AT4G27070.3 | AT4G27070 | Chr4:13586564-13588619	475	1	0.999	26	42	42	62
AT4G28080_P1	AT4G28080.1	AT4G28080_P1 | AT4G28080 | Tetratricopeptide | Chr4:13948993-13957840	AT4G28080.1 | AT4G28080 | Chr4:13948993-13957840	1819	1	0.999	50	75	42	93
AT5G06290_P1	AT5G06290.3	AT5G06290_P1 | AT5G06290 | 2-cysteine | Chr5:1919380-1921211	AT5G06290.3 | AT5G06290 | Chr5:1919380-1921211	273	1	0.999	22	85	42	384
AT5G15970_P1	AT5G15970.1	AT5G15970_P1 | AT5G15970 | stress-responsive | Chr5:5211966-5212441	AT5G15970.1 | AT5G15970 | Chr5:5211966-5212441	66	1	0.999	8	44	42	44
AT5G26340_P1	AT5G26340.2	AT5G26340_P1 | AT5G26340 | Chr5:9243851-9246994	AT5G26340.2 | AT5G26340 | Chr5:9243851-9246994	526	1	0.999	8	50	42	50
AT5G28750_P1	AT5G28750.1	AT5G28750_P1 | AT5G28750 | Bacterial | Chr5:10784142-10785677	AT5G28750.1 | AT5G28750 | Chr5:10784142-10785677	147	1	0.999	7	42	42	42
AT5G36220_P1	AT5G36220.3	AT5G36220_P1 | AT5G36220 | cytochrome | Chr5:14253827-14256015	AT5G36220.3 | AT5G36220 | Chr5:14253827-14256015	502	1	0.999	36	166	42	166
AT5G51280.1	AT5G51280.1	AT5G51280.1 | AT5G51280 | Chr5:20841456-20843645	AT5G51280.1 | AT5G51280 | Chr5:20841456-20843645	591	1	0.999	33	63	42	63
AT5G66090_P1	AT5G66090.2	AT5G66090_P1 | AT5G66090 | cell | Chr5:26425831-26426955	AT5G66090.2 | AT5G66090 | Chr5:26425831-26426955	210	1	0.999	12	42	42	42
AT1G04680_P1	AT1G04680.10	AT1G04680_P1 | AT1G04680 | Pectin | Chr1:1304052-1307780	AT1G04680.10 | AT1G04680 | Chr1:1304052-1307780	431	1	0.999	19	54	41	67
AT1G08050_P1	AT1G08050.5	AT1G08050_P1 | AT1G08050 | Zinc | Chr1:2499088-2501311	AT1G08050.5 | AT1G08050 | Chr1:2499088-2501311	641	1	0.999	21	42	41	42
AT1G32990_P1	AT1G32990.2	AT1G32990_P1 | AT1G32990 | plastid | Chr1:11955827-11957139	AT1G32990.2 | AT1G32990 | Chr1:11955827-11957139	222	1	0.999	10	43	41	43
AT1G43910_P1	AT1G43910.4	AT1G43910_P1 | AT1G43910 | P-loop | Chr1:16656050-16657628	AT1G43910.4 | AT1G43910 | Chr1:16656050-16657628	475	1	0.999	26	43	41	48
AT1G44820_P1	AT1G44820.2	AT1G44820_P1 | AT1G44820 | Peptidase | Chr1:16926351-16928354	AT1G44820.2 | AT1G44820 | Chr1:16926351-16928354	438	1	0.999	20	94	41	94
AT2G30060_P1	AT2G30060.2	AT2G30060_P1 | AT2G30060 | Pleckstrin | Chr2:12827035-12828551	AT2G30060.2 | AT2G30060 | Chr2:12827035-12828551	217	1	0.999	16	52	41	63
AT2G45600_P1	AT2G45600.1	AT2G45600_P1 | AT2G45600 | alpha/beta-Hydrolases | Chr2:18789799-18790788	AT2G45600.1 | AT2G45600 | Chr2:18789799-18790788	329	1	0.999	15	41	41	41
AT3G11800_P1	AT3G11800.2	AT3G11800_P1 | AT3G11800 | Expp1 | Chr3:3726154-3727562	AT3G11800.2 | AT3G11800 | Chr3:3726154-3727562	246	1	0.999	11	42	41	42
AT3G48140_P1	AT3G48140.1	AT3G48140_P1 | AT3G48140 | B12D | Chr3:17778471-17779299	AT3G48140.1 | AT3G48140 | Chr3:17778471-17779299	88	1	0.999	7	41	41	41
AT4G08350_P1	AT4G08350.3	AT4G08350_P1 | AT4G08350 | global | Chr4:5286351-5292072	AT4G08350.3 | AT4G08350 | Chr4:5286351-5292072	1041	1	0.999	35	77	41	77
AT4G37310_P1	AT4G37310.2	AT4G37310_P1 | AT4G37310 | Chr4:17556152-17558833	AT4G37310.2 | AT4G37310 | Chr4:17556152-17558833	518	1	0.999	33	111	41	111
AT5G15910_P1	AT5G15910.4	AT5G15910_P1 | AT5G15910 | Chr5:5193207-5195202	AT5G15910.4 | AT5G15910 | Chr5:5193207-5195202	269	1	0.999	10	51	41	51
AT5G25060.1	AT5G25060.4	AT5G25060.1 | AT5G25060 | Chr5:8634219-8639984	AT5G25060.4 | AT5G25060 | Chr5:8634219-8639984	946	1	0.999	26	46	41	46
AT5G27410.2	AT5G27400-AT5G27410.2	AT5G27410.2 | AT5G27410 | Chr5:9676362-9682468	AT5G27400-AT5G27410.2 | AT5G27400-AT5G27410 | Chr5:9676362-9682468	936	1	0.999	24	59	41	59
AT5G47860.1	AT5G47860.18	AT5G47860.1 | AT5G47860 | Chr5:19381656-19384310	AT5G47860.18 | AT5G47860 | Chr5:19381656-19384310	431	1	0.999	19	130	41	130
AT5G62200_P1	AT5G62200.2	AT5G62200_P1 | AT5G62200 | Embryo-specific | Chr5:24984463-24985674	AT5G62200.2 | AT5G62200 | Chr5:24984463-24985674	190	1	0.999	4	41	41	41
AT5G64570_P1	AT5G64570.1	AT5G64570_P1 | AT5G64570 | beta-D-xylosidase | Chr5:25810227-25813309	AT5G64570.1 | AT5G64570 | Chr5:25810227-25813309	784	1	0.999	39	286	41	286
AT1G69200_P1		AT1G69200_P1 | AT1G69200 | fructokinase-like | Chr1:26016024-26018365	AT1G69200_P1 | AT1G69200 | fructokinase-like | Chr1:26016024-26018365	614	1	0.999	19	41	41	41
AT1G54500_P1	AT1G54500.1	AT1G54500_P1 | AT1G54500 | Rubredoxin-like | Chr1:20357084-20357671	AT1G54500.1 | AT1G54500 | Chr1:20357084-20357671	195	1	0.999	10	40	40	40
AT1G59910.1	AT1G59910.1	AT1G59910.1 | AT1G59910 | Chr1:22054167-22057052	AT1G59910.1 | AT1G59910 | Chr1:22054167-22057052	929	1	0.999	23	40	40	40
AT1G75830_P1	AT1G75830.1	AT1G75830_P1 | AT1G75830 | low-molecular-weight | Chr1:28472405-28472754	AT1G75830.1 | AT1G75830 | Chr1:28472405-28472754	80	1	0.999	4	40	40	219
AT1G78300_P1	AT1G78300.6	AT1G78300_P1 | AT1G78300 | general | Chr1:29461883-29463052	AT1G78300.6 | AT1G78300 | Chr1:29461883-29463052	259	1	0.999	19	40	40	129
AT2G03450.1	AT2G03450.1	AT2G03450.1 | AT2G03450 | Chr2:1041528-1043569	AT2G03450.1 | AT2G03450 | Chr2:1041528-1043569	651	1	0.999	17	40	40	41
AT2G03550_P1	AT2G03550.1	AT2G03550_P1 | AT2G03550 | alpha/beta-Hydrolases | Chr2:1077080-1078018	AT2G03550.1 | AT2G03550 | Chr2:1077080-1078018	312	1	0.999	15	40	40	40
AT2G05520_P1	AT2G05520.9	AT2G05520_P1 | AT2G05520 | Chr2:2026217-2026882	AT2G05520.9 | AT2G05520 | Chr2:2026217-2026882	145	1	0.999	7	54	40	54
AT2G15620_P1	AT2G15620.12	AT2G15620_P1 | AT2G15620 | Chr2:6810552-6812666	AT2G15620.12 | AT2G15620 | Chr2:6810552-6812666	586	1	0.999	42	267	40	267
AT2G43945_P1	AT2G43945.4	AT2G43945_P1 | AT2G43945 | hypothetical | Chr2:18197995-18199988	AT2G43945.4 | AT2G43945 | Chr2:18197995-18199988	289	1	0.999	10	40	40	59
AT3G02090_P1	AT3G02090.3	AT3G02090_P1 | AT3G02090 | Insulinase | Chr3:365624-368526	AT3G02090.3 | AT3G02090 | Chr3:365624-368526	531	1	0.999	43	573	40	573
AT3G11660_P1	AT3G11660.1	AT3G11660_P1 | AT3G11660 | NDR1/HIN1-like | Chr3:3679031-3679660	AT3G11660.1 | AT3G11660 | Chr3:3679031-3679660	209	1	0.999	7	46	40	46
AT3G12670_s1	AT3G12670.11	AT3G12670_s1 | AT3G12670 | Chr3:4020351-4024086	AT3G12670.11 | AT3G12670 | Chr3:4020351-4024086	591	1	0.999	24	40	40	46
AT3G24190_P1	AT3G24190.3	AT3G24190_P1 | AT3G24190 | Chr3:8743319-8747703	AT3G24190.3 | AT3G24190 | Chr3:8743319-8747703	793	1	0.999	31	77	40	77
AT3G26300_P1	AT3G26300-AT3G26310.1	AT3G26300_P1 | AT3G26300 | cytochrome | Chr3:9639199-9640866	AT3G26300-AT3G26310.1 | AT3G26300-AT3G26310 | Chr3:9639199-9640866	500	1	0.999	27	47	40	63
AT3G26740_P1	AT3G26740.1	AT3G26740_P1 | AT3G26740 | CCR-like | Chr3:9827868-9828461	AT3G26740.1 | AT3G26740 | Chr3:9827868-9828461	141	1	0.999	9	40	40	40
AT3G59980.1	AT3G59980.1	AT3G59980.1 | AT3G59980 | Chr3:22154528-22155570	AT3G59980.1 | AT3G59980 | Chr3:22154528-22155570	273	1	0.999	10	40	40	40
AT4G02340_P1	AT4G02340.4	AT4G02340_P1 | AT4G02340 | alpha/beta-Hydrolases | Chr4:1035722-1037403	AT4G02340.4 | AT4G02340 | Chr4:1035722-1037403	324	1	0.999	17	77	40	77
AT4G12070_P1	AT4G12070.5	AT4G12070_P1 | AT4G12070 | hypothetical | Chr4:7231941-7234272	AT4G12070.5 | AT4G12070 | Chr4:7231941-7234272	483	1	0.999	17	40	40	40
AT4G25210_P1	AT4G25210.4	AT4G25210_P1 | AT4G25210 | DNA-binding | Chr4:12918446-12919552	AT4G25210.4 | AT4G25210 | Chr4:12918446-12919552	368	1	0.999	18	40	40	40
AT4G26000_P1	AT4G26000.2	AT4G26000_P1 | AT4G26000 | RNA-binding | Chr4:13197280-13199539	AT4G26000.2 | AT4G26000 | Chr4:13197280-13199539	495	1	0.999	21	40	40	44
AT4G29510_P1	AT4G29510.5	AT4G29510_P1 | AT4G29510 | arginine | Chr4:14491739-14493752	AT4G29510.5 | AT4G29510 | Chr4:14491739-14493752	390	1	0.999	13	40	40	40
AT4G35000_P1	AT4G35000.12	AT4G35000_P1 | AT4G35000 | ascorbate | Chr4:16665007-16667541	AT4G35000.12 | AT4G35000 | Chr4:16665007-16667541	287	1	0.999	19	78	40	78
AT4G38200_P1	AT4G38200.2	AT4G38200_P1 | AT4G38200 | SEC7-like | Chr4:17915293-17922502	AT4G38200.2 | AT4G38200 | Chr4:17915293-17922502	1687	1	0.999	38	67	40	67
AT4G39120_P2	AT4G39120.2	AT4G39120_P2 | AT4G39120 | inositol | Chr4:18225578-18227988	AT4G39120.2 | AT4G39120 | Chr4:18225578-18227988	375	1	0.999	13	40	40	40
AT5G01500_P1	AT5G01500.2	AT5G01500_P1 | AT5G01500 | thylakoid | Chr5:199017-201329	AT5G01500.2 | AT5G01500 | Chr5:199017-201329	415	1	0.999	14	42	40	42
AT5G38840_P1	AT5G38840.2	AT5G38840_P1 | AT5G38840 | SMAD/FHA | Chr5:15551329-15554846	AT5G38840.2 | AT5G38840 | Chr5:15551329-15554846	735	1	0.999	20	40	40	40
AT1G03600_P1	AT1G03600.1	AT1G03600_P1 | AT1G03600 | photosystem | Chr1:898916-899440	AT1G03600.1 | AT1G03600 | Chr1:898916-899440	174	1	0.999	5	39	39	39
AT1G13080_P1	AT1G13080.3	AT1G13080_P1 | AT1G13080 | Chr1:4459212-4460807	AT1G13080.3 | AT1G13080 | Chr1:4459212-4460807	502	1	0.999	22	46	39	46
AT1G28680.1	AT1G28680.1	AT1G28680.1 | AT1G28680 | Chr1:10078222-10079763	AT1G28680.1 | AT1G28680 | Chr1:10078222-10079763	451	1	0.999	19	39	39	39
AT1G32080_P1	AT1G32080.3	AT1G32080_P1 | AT1G32080 | membrane | Chr1:11537572-11539756	AT1G32080.3 | AT1G32080 | Chr1:11537572-11539756	512	1	0.999	6	39	39	39
AT1G45150_P1	AT1G45145-AT1G45150.1	AT1G45150_P1 | AT1G45150 | alpha-1%2C6-mannosyl-glycoprotein | Chr1:17077615-17082330	AT1G45145-AT1G45150.1 | AT1G45145-AT1G45150 | Chr1:17077615-17082330	643	1	0.999	18	43	39	43
AT1G74010_P1	AT1G74010.2	AT1G74010_P1 | AT1G74010 | Calcium-dependent | Chr1:27832432-27834017	AT1G74010.2 | AT1G74010 | Chr1:27832432-27834017	325	1	0.999	12	39	39	45
AT2G27190.1	AT2G27190.12	AT2G27190.1 | AT2G27190 | Chr2:11621400-11623438	AT2G27190.12 | AT2G27190 | Chr2:11621400-11623438	469	1	0.999	18	111	39	151
AT2G44920_P2	AT2G44920.2	AT2G44920_P2 | AT2G44920 | Tetratricopeptide | Chr2:18524419-18526502	AT2G44920.2 | AT2G44920 | Chr2:18524419-18526502	224	1	0.999	10	90	39	90
AT2G45570_P1	AT2G45570.5	AT2G45570_P1 | AT2G45570 | cytochrome | Chr2:18779935-18781922	AT2G45570.5 | AT2G45570 | Chr2:18779935-18781922	512	1	0.999	19	53	39	54
AT2G46650_P1	AT2G46650.1	AT2G46650_P1 | AT2G46650 | cytochrome | Chr2:19151807-19152394	AT2G46650.1 | AT2G46650 | Chr2:19151807-19152394	132	1	0.999	7	39	39	39
AT3G12130_P1	AT3G12130.3	AT3G12130_P1 | AT3G12130 | KH | Chr3:3864486-3866406	AT3G12130.3 | AT3G12130 | Chr3:3864486-3866406	248	1	0.999	12	41	39	41
AT3G20370_P1	AT3G20370.1	AT3G20370_P1 | AT3G20370 | TRAF-like | Chr3:7105481-7107079	AT3G20370.1 | AT3G20370 | Chr3:7105481-7107079	379	1	0.999	13	39	39	39
AT3G21520.1	AT3G21520.1	AT3G21520.1 | AT3G21520 | Chr3:7582000-7582623	AT3G21520.1 | AT3G21520 | Chr3:7582000-7582623	207	1	0.999	7	39	39	39
AT3G51130_P1	AT3G51130.5	AT3G51130_P1 | AT3G51130 | transmembrane | Chr3:18994219-18997180	AT3G51130.5 | AT3G51130 | Chr3:18994219-18997180	410	1	0.999	14	39	39	39
AT3G53990_P1	AT3G53990.1	AT3G53990_P1 | AT3G53990 | Adenine | Chr3:19989658-19991019	AT3G53990.1 | AT3G53990 | Chr3:19989658-19991019	160	1	0.999	14	96	39	96
AT3G63250_P1	AT3G63250.2	AT3G63250_P1 | AT3G63250 | Chr3:23370575-23372587	AT3G63250.2 | AT3G63250 | Chr3:23370575-23372587	333	1	0.999	16	43	39	43
AT4G01310_P1	AT4G01310.3	AT4G01310_P1 | AT4G01310 | Ribosomal | Chr4:544166-545480	AT4G01310.3 | AT4G01310 | Chr4:544166-545480	262	1	0.999	12	39	39	39
AT4G02150.1	AT4G02150.9	AT4G02150.1 | AT4G02150 | Chr4:950884-953602	AT4G02150.9 | AT4G02150 | Chr4:950884-953602	531	1	0.999	18	40	39	49
AT4G21100_P1	AT4G21100.1	AT4G21100_P1 | AT4G21100 | damaged | Chr4:11258916-11265309	AT4G21100.1 | AT4G21100 | Chr4:11258916-11265309	1088	1	0.999	32	39	39	83
AT4G26620.1	AT4G26620.2	AT4G26620.1 | AT4G26620 | Chr4:13427599-13429877	AT4G26620.2 | AT4G26620 | Chr4:13427599-13429877	443	1	0.999	23	50	39	54
AT4G33420.1	AT4G33420.3	AT4G33420.1 | AT4G33420 | Chr4:16084856-16086105	AT4G33420.3 | AT4G33420 | Chr4:16084856-16086105	325	1	0.999	16	69	39	69
AT4G33670_P1	AT4G33670.2	AT4G33670_P1 | AT4G33670 | NAD(P)-linked | Chr4:16169670-16171446	AT4G33670.2 | AT4G33670 | Chr4:16169670-16171446	319	1	0.999	11	39	39	39
AT5G28500_P1	AT5G28500.2	AT5G28500_P1 | AT5G28500 | rubisco | Chr5:10477810-10479114	AT5G28500.2 | AT5G28500 | Chr5:10477810-10479114	434	1	0.999	22	67	39	67
AT5G64030_P1	AT5G64030.2	AT5G64030_P1 | AT5G64030 | S-adenosyl-L-methionine-dependent | Chr5:25624965-25628257	AT5G64030.2 | AT5G64030 | Chr5:25624965-25628257	829	1	0.999	27	40	39	49
AT1G19110_P1	AT1G19110.2	AT1G19110_P1 | AT1G19110 | inter-alpha-trypsin | Chr1:6602270-6605766	AT1G19110.2 | AT1G19110 | Chr1:6602270-6605766	754	1	0.999	18	54	38	54
AT1G35680_P1	AT1G35680.4	AT1G35680_P1 | AT1G35680 | Ribosomal | Chr1:13208777-13210246	AT1G35680.4 | AT1G35680 | Chr1:13208777-13210246	220	1	0.999	9	38	38	38
AT1G48120_P1	AT1G48120.4	AT1G48120_P1 | AT1G48120 | serine/threonine-protein | Chr1:17774238-17779624	AT1G48120.4 | AT1G48120 | Chr1:17774238-17779624	1340	1	0.999	25	39	38	39
AT1G53070_P1	AT1G53070.1	AT1G53070_P1 | AT1G53070 | Legume | Chr1:19778371-19779189	AT1G53070.1 | AT1G53070 | Chr1:19778371-19779189	272	1	0.999	8	38	38	38
AT2G03820_P1	AT2G03820.2	AT2G03820_P1 | AT2G03820 | nonsense-mediated | Chr2:1165149-1166699	AT2G03820.2 | AT2G03820 | Chr2:1165149-1166699	516	1	0.999	19	38	38	38
AT2G28950_P1	AT2G28950.5	AT2G28950_P1 | AT2G28950 | expansin | Chr2:12431840-12433482	AT2G28950.5 | AT2G28950 | Chr2:12431840-12433482	257	1	0.999	7	40	38	40
AT2G37500.1	AT2G37500.14	AT2G37500.1 | AT2G37500 | Chr2:15739904-15742689	AT2G37500.14 | AT2G37500 | Chr2:15739904-15742689	468	1	0.999	18	63	38	63
AT3G04480_P1	AT3G04480.4	AT3G04480_P1 | AT3G04480 | Chr3:1193988-1197320	AT3G04480.4 | AT3G04480 | Chr3:1193988-1197320	718	1	0.999	20	53	38	53
AT3G10520_P1	AT3G10520.1	AT3G10520_P1 | AT3G10520 | hemoglobin | Chr3:3276516-3277765	AT3G10520.1 | AT3G10520 | Chr3:3276516-3277765	158	1	0.999	7	38	38	38
AT3G10920_P1	AT3G10920.5	AT3G10920_P1 | AT3G10920 | manganese | Chr3:3418015-3419581	AT3G10920.5 | AT3G10920 | Chr3:3418015-3419581	231	1	0.999	18	266	38	266
AT3G25610_P1	AT3G25610.2	AT3G25610_P1 | AT3G25610 | ATPase | Chr3:9308942-9313353	AT3G25610.2 | AT3G25610 | Chr3:9308942-9313353	1202	1	0.999	33	39	38	58
AT3G48850_P1	AT3G48850.2	AT3G48850_P1 | AT3G48850 | phosphate | Chr3:18114759-18116420	AT3G48850.2 | AT3G48850 | Chr3:18114759-18116420	363	1	0.999	15	38	38	46
AT3G49910.1	AT3G49910.1	AT3G49910.1 | AT3G49910 | Chr3:18504311-18504751	AT3G49910.1 | AT3G49910 | Chr3:18504311-18504751	146	1	0.999	9	40	38	40
AT4G18240.1	AT4G18240.2	AT4G18240.1 | AT4G18240 | Chr4:10082221-10087044	AT4G18240.2 | AT4G18240 | Chr4:10082221-10087044	1040	1	0.999	44	89	38	89
AT4G26410_P1	AT4G26410.1	AT4G26410_P1 | AT4G26410 | chromosome-associated | Chr4:13346760-13348791	AT4G26410.1 | AT4G26410 | Chr4:13346760-13348791	263	1	0.999	11	38	38	38
AT5G05480.1	AT5G05480.5	AT5G05480.1 | AT5G05480 | Chr5:1622338-1624164	AT5G05480.5 | AT5G05480 | Chr5:1622338-1624164	608	1	0.999	16	68	38	68
AT5G14800_P1	AT5G14800.4	AT5G14800_P1 | AT5G14800 | pyrroline-5- | Chr5:4786190-4787618	AT5G14800.4 | AT5G14800 | Chr5:4786190-4787618	276	1	0.999	14	65	38	65
AT5G19620_P1	AT5G19620.16	AT5G19620_P1 | AT5G19620 | Chr5:6623323-6627641	AT5G19620.16 | AT5G19620 | Chr5:6623323-6627641	732	1	0.999	29	74	38	74
AT5G39590_P1	AT5G39590.5	AT5G39590_P1 | AT5G39590 | TLD-domain | Chr5:15851483-15853768	AT5G39590.5 | AT5G39590 | Chr5:15851483-15853768	542	1	0.999	15	40	38	40
AT5G41600_P1	AT5G41600.1	AT5G41600_P1 | AT5G41600 | VIRB2-interacting | Chr5:16636230-16637472	AT5G41600.1 | AT5G41600 | Chr5:16636230-16637472	257	1	0.999	9	38	38	41
AT5G48930_P1	AT5G48930.3	AT5G48930_P1 | AT5G48930 | Chr5:19836654-19838092	AT5G48930.3 | AT5G48930 | Chr5:19836654-19838092	433	1	0.999	20	66	38	66
AT5G54310_P1	AT5G54310.19	AT5G54310_P1 | AT5G54310 | Chr5:22057262-22061066	AT5G54310.19 | AT5G54310 | Chr5:22057262-22061066	483	1	0.999	18	93	38	93
AT2G23600_P2		AT2G23600_P2 | AT2G23600 | Chr2:10042325-10043686	AT2G23600_P2 | AT2G23600 | Chr2:10042325-10043686	278	1	0.999	12	66	38	66
ATCG00170.1		ATCG00170.1 | ATCG00170 | ChrC:15938-20068	ATCG00170.1 | ATCG00170 | ChrC:15938-20068	1376	1	0.999	29	40	38	40
AT1G01300_P1	AT1G01300.3	AT1G01300_P1 | AT1G01300 | Chr1:117065-118522	AT1G01300.3 | AT1G01300 | Chr1:117065-118522	485	1	0.999	17	62	37	64
AT1G05350_P1	AT1G05350.5	AT1G05350_P1 | AT1G05350 | Chr1:1560891-1564005	AT1G05350.5 | AT1G05350 | Chr1:1560891-1564005	431	1	0.999	17	48	37	48
AT1G17070.1	AT1G17070.1	AT1G17070.1 | AT1G17070 | Chr1:5837653-5840202	AT1G17070.1 | AT1G17070 | Chr1:5837653-5840202	849	1	0.999	25	38	37	38
AT1G19130.1	AT1G19130.2	AT1G19130.1 | AT1G19130 | Chr1:6609545-6610555	AT1G19130.2 | AT1G19130 | Chr1:6609545-6610555	192	1	0.999	9	78	37	78
AT1G24180_P1	AT1G24180.2	AT1G24180_P1 | AT1G24180 | Thiamin | Chr1:8560777-8563382	AT1G24180.2 | AT1G24180 | Chr1:8560777-8563382	393	1	0.999	30	174	37	282
AT1G27595_P1	AT1G27595.6	AT1G27595_P1 | AT1G27595 | symplekin | Chr1:9592293-9602917	AT1G27595.6 | AT1G27595 | Chr1:9592293-9602917	1325	1	0.999	24	45	37	45
AT1G49740_P1	AT1G49740.11	AT1G49740_P1 | AT1G49740 | PLC-like | Chr1:18407728-18409468	AT1G49740.11 | AT1G49740 | Chr1:18407728-18409468	359	1	0.999	15	44	37	44
AT1G57590_P1	AT1G57590.1	AT1G57590_P1 | AT1G57590 | Pectinacetylesterase | Chr1:21327458-21329707	AT1G57590.1 | AT1G57590 | Chr1:21327458-21329707	444	1	0.999	20	92	37	92
AT2G28100.1	AT2G28100.1	AT2G28100.1 | AT2G28100 | Chr2:11974803-11976489	AT2G28100.1 | AT2G28100 | Chr2:11974803-11976489	506	1	0.999	16	37	37	37
AT2G29350.1	AT2G29350.20	AT2G29350.1 | AT2G29350 | Chr2:12601036-12602222	AT2G29350.20 | AT2G29350 | Chr2:12601036-12602222	269	1	0.999	17	259	37	293
AT2G38870_P1	AT2G38870.2	AT2G38870_P1 | AT2G38870 | Serine | Chr2:16236546-16237050	AT2G38870.2 | AT2G38870 | Chr2:16236546-16237050	70	1	0.999	6	37	37	37
AT2G43820_P1	AT2G43820.2	AT2G43820_P1 | AT2G43820 | UDP-glucosyltransferase | Chr2:18152279-18153715	AT2G43820.2 | AT2G43820 | Chr2:18152279-18153715	449	1	0.999	14	42	37	42
AT2G44790_P1	AT2G44790.2	AT2G44790_P1 | AT2G44790 | Chr2:18462182-18463232	AT2G44790.2 | AT2G44790 | Chr2:18462182-18463232	202	1	0.999	6	38	37	38
AT3G02230_P1	AT3G02230.2	AT3G02230_P1 | AT3G02230 | reversibly | Chr3:415463-417304	AT3G02230.2 | AT3G02230 | Chr3:415463-417304	357	1	0.999	34	60	37	162
AT3G04740_P1	AT3G04740.1	AT3G04740_P1 | AT3G04740 | RNA | Chr3:1294037-1300555	AT3G04740.1 | AT3G04740 | Chr3:1294037-1300555	1703	1	0.999	26	37	37	37
AT3G07320_P1	AT3G07320.2	AT3G07320_P1 | AT3G07320 | O-Glycosyl | Chr3:2332324-2333925	AT3G07320.2 | AT3G07320 | Chr3:2332324-2333925	460	1	0.999	14	37	37	37
AT3G22590_P1	AT3G22590.1	AT3G22590_P1 | AT3G22590 | PLANT | Chr3:8003999-8005452	AT3G22590.1 | AT3G22590 | Chr3:8003999-8005452	415	1	0.999	19	37	37	37
AT3G25220.1	AT3G25220.1	AT3G25220.1 | AT3G25220 | Chr3:9182691-9184463	AT3G25220.1 | AT3G25220 | Chr3:9182691-9184463	153	1	0.999	10	61	37	61
AT3G27670_P1	AT3G27670.3	AT3G27670_P1 | AT3G27670 | ARM | Chr3:10245338-10253158	AT3G27670.3 | AT3G27670 | Chr3:10245338-10253158	1841	1	0.999	25	37	37	37
AT3G46510_P1	AT3G46510.2	AT3G46510_P1 | AT3G46510 | plant | Chr3:17124106-17126539	AT3G46510.2 | AT3G46510 | Chr3:17124106-17126539	660	1	0.999	24	44	37	44
AT3G50280_P1	AT3G50280.2	AT3G50280_P1 | AT3G50280 | HXXXD-type | Chr3:18637854-18639185	AT3G50280.2 | AT3G50280 | Chr3:18637854-18639185	443	1	0.999	19	47	37	47
AT3G57510.1	AT3G57510.1	AT3G57510.1 | AT3G57510 | Chr3:21283546-21285842	AT3G57510.1 | AT3G57510 | Chr3:21283546-21285842	431	1	0.999	20	37	37	44
AT3G62820_P1	AT3G62820.1	AT3G62820_P1 | AT3G62820 | Plant | Chr3:23229782-23230366	AT3G62820.1 | AT3G62820 | Chr3:23229782-23230366	194	1	0.999	12	38	37	38
AT4G00290.1	AT4G00290.6	AT4G00290.1 | AT4G00290 | Chr4:123097-125300	AT4G00290.6 | AT4G00290 | Chr4:123097-125300	497	1	0.999	19	58	37	58
AT4G27560_P1	AT4G27560.2	AT4G27560_P1 | AT4G27560 | UDP-Glycosyltransferase | Chr4:13760114-13761481	AT4G27560.2 | AT4G27560 | Chr4:13760114-13761481	455	1	0.999	22	78	37	78
AT5G06720_P1	AT5G06720.2	AT5G06720_P1 | AT5G06720 | peroxidase | Chr5:2077567-2078857	AT5G06720.2 | AT5G06720 | Chr5:2077567-2078857	335	1	0.999	6	37	37	37
AT5G07460_P1	AT5G07460.3	AT5G07460_P1 | AT5G07460 | Chr5:2360844-2361885	AT5G07460.3 | AT5G07460 | Chr5:2360844-2361885	218	1	0.999	7	47	37	47
AT5G11110_P1	AT5G11110.1	AT5G11110_P1 | AT5G11110 | Chr5:3536426-3540901	AT5G11110.1 | AT5G11110 | Chr5:3536426-3540901	1047	1	0.999	33	77	37	93
AT5G11810_P1	AT5G11810.1	AT5G11810_P1 | AT5G11810 | rhomboid | Chr5:3808739-3810440	AT5G11810.1 | AT5G11810 | Chr5:3808739-3810440	306	1	0.999	15	37	37	37
AT5G18200_P1	AT5G18200.2	AT5G18200_P1 | AT5G18200 | putative | Chr5:6015270-6016555	AT5G18200.2 | AT5G18200 | Chr5:6015270-6016555	351	1	0.999	14	37	37	37
AT5G40390_P1	AT5G40390.2	AT5G40390_P1 | AT5G40390 | Raffinose | Chr5:16161720-16165085	AT5G40390.2 | AT5G40390 | Chr5:16161720-16165085	783	1	0.999	17	37	37	37
AT5G42190_P1	AT5G42190.2	AT5G42190_P1 | AT5G42190 | E3 | Chr5:16854495-16855516	AT5G42190.2 | AT5G42190 | Chr5:16854495-16855516	171	1	0.999	11	49	37	49
AT5G55480_P1	AT5G55480.4	AT5G55480_P1 | AT5G55480 | Chr5:22474277-22477819	AT5G55480.4 | AT5G55480 | Chr5:22474277-22477819	766	1	0.999	22	80	37	85
AT5G63110_P1	AT5G63110.3	AT5G63110_P1 | AT5G63110 | histone | Chr5:25315834-25318227	AT5G63110.3 | AT5G63110 | Chr5:25315834-25318227	471	1	0.999	15	37	37	37
ATCG00190.1	ATCG00190.1	ATCG00190.1 | ATCG00190 | ChrC:23111-26329	ATCG00190.1 | ATCG00190 | ChrC:23111-26329	1072	1	0.999	25	37	37	37
AT4G15280_P2		AT4G15280_P2 | AT4G15280 | UDP-glucosyl | Chr4:8719086-8720618	AT4G15280_P2 | AT4G15280 | UDP-glucosyl | Chr4:8719086-8720618	510	1	0.999	19	43	37	51
AT5G62930_P2		AT5G62930_P2 | AT5G62930 | SGNH | Chr5:25254834-25256357	AT5G62930_P2 | AT5G62930 | SGNH | Chr5:25254834-25256357	268	1	0.999	14	51	37	54
AT1G02140_P1	AT1G02140.1	AT1G02140_P1 | AT1G02140 | mago | Chr1:403467-404401	AT1G02140.1 | AT1G02140 | Chr1:403467-404401	150	1	0.999	15	36	36	36
AT1G03880.1	AT1G03880.1	AT1G03880.1 | AT1G03880 | Chr1:985786-987916	AT1G03880.1 | AT1G03880 | Chr1:985786-987916	455	1	0.999	13	36	36	41
AT1G07110_P1	AT1G07110.14	AT1G07110_P1 | AT1G07110 | Chr1:2178363-2183980	AT1G07110.14 | AT1G07110 | Chr1:2178363-2183980	744	1	0.999	38	121	36	121
AT1G08370_P1	AT1G08370.11	AT1G08370_P1 | AT1G08370 | Chr1:2638355-2640367	AT1G08370.11 | AT1G08370 | Chr1:2638355-2640367	367	1	0.999	11	36	36	36
AT1G09630.1	AT1G09630.1	AT1G09630.1 | AT1G09630 | Chr1:3118350-3119571	AT1G09630.1 | AT1G09630 | Chr1:3118350-3119571	217	1	0.999	16	41	36	61
AT1G18260_P1	AT1G18260.7	AT1G18260_P1 | AT1G18260 | HCP-like | Chr1:6279047-6282008	AT1G18260.7 | AT1G18260 | Chr1:6279047-6282008	678	1	0.999	23	46	36	46
AT1G65580_P1	AT1G65580.2	AT1G65580_P1 | AT1G65580 | Chr1:24377598-24383940	AT1G65580.2 | AT1G65580 | Chr1:24377598-24383940	1101	1	0.999	33	75	36	75
AT1G72160_P1	AT1G72160.5	AT1G72160_P1 | AT1G72160 | Sec14p-like | Chr1:27153823-27155609	AT1G72160.5 | AT1G72160 | Chr1:27153823-27155609	490	1	0.999	34	159	36	159
AT1G76690_P1	AT1G76690.1	AT1G76690_P1 | AT1G76690 | 12-oxophytodienoate | Chr1:28778976-28780355	AT1G76690.1 | AT1G76690 | Chr1:28778976-28780355	374	1	0.999	22	43	36	73
AT1G79720.1	AT1G79720.3	AT1G79720.1 | AT1G79720 | Chr1:29997259-29998951	AT1G79720.3 | AT1G79720 | Chr1:29997259-29998951	484	1	0.999	10	36	36	36
AT2G23200_P1	AT2G23200.1	AT2G23200_P1 | AT2G23200 | Protein | Chr2:9879351-9881855	AT2G23200.1 | AT2G23200 | Chr2:9879351-9881855	834	1	0.999	24	39	36	45
AT2G29700_P1	AT2G29700.1	AT2G29700_P1 | AT2G29700 | pleckstrin | Chr2:12697571-12698008	AT2G29700.1 | AT2G29700 | Chr2:12697571-12698008	145	1	0.999	8	36	36	36
AT2G43100_P1	AT2G43100.1	AT2G43100_P1 | AT2G43100 | isopropylmalate | Chr2:17920685-17921455	AT2G43100.1 | AT2G43100 | Chr2:17920685-17921455	256	1	0.999	15	36	36	48
AT2G44160_P1	AT2G44160.11	AT2G44160_P1 | AT2G44160 | Chr2:18262301-18265185	AT2G44160.11 | AT2G44160 | Chr2:18262301-18265185	594	1	0.999	50	235	36	292
AT3G05280_P1	AT3G05280.2	AT3G05280_P1 | AT3G05280 | Integral | Chr3:1503992-1505554	AT3G05280.2 | AT3G05280 | Chr3:1503992-1505554	281	1	0.999	7	46	36	46
AT3G20820_P1	AT3G20820.6	AT3G20820_P1 | AT3G20820 | Chr3:7280930-7282027	AT3G20820.6 | AT3G20820 | Chr3:7280930-7282027	365	1	0.999	27	201	36	201
AT3G28940_P1	AT3G28940.9	AT3G28940_P1 | AT3G28940 | AIG2-like | Chr3:10968324-10969311	AT3G28940.9 | AT3G28940 | Chr3:10968324-10969311	169	1	0.999	23	210	36	210
AT3G43540_P1	AT3G43540.11	AT3G43540_P1 | AT3G43540 | Chr3:15430770-15433035	AT3G43540.11 | AT3G43540 | Chr3:15430770-15433035	373	1	0.999	12	65	36	65
AT3G44600_P1	AT3G44600.7	AT3G44600_P1 | AT3G44600 | Chr3:16165368-16169201	AT3G44600.7 | AT3G44600 | Chr3:16165368-16169201	631	1	0.999	24	50	36	50
AT3G48730_P1	AT3G48730.2	AT3G48730_P1 | AT3G48730 | glutamate-1-semialdehyde | Chr3:18049697-18051550	AT3G48730.2 | AT3G48730 | Chr3:18049697-18051550	472	1	0.999	24	36	36	144
AT3G56900_P1	AT3G56900.3	AT3G56900_P1 | AT3G56900 | Transducin/WD40 | Chr3:21066330-21069343	AT3G56900.3 | AT3G56900 | Chr3:21066330-21069343	447	1	0.999	15	36	36	36
AT3G56940.1	AT3G56940.5	AT3G56940.1 | AT3G56940 | Chr3:21076594-21078269	AT3G56940.5 | AT3G56940 | Chr3:21076594-21078269	409	1	0.999	17	36	36	36
AT4G01660_P1	AT4G01660.7	AT4G01660_P1 | AT4G01660 | Chr4:708652-711095	AT4G01660.7 | AT4G01660 | Chr4:708652-711095	623	1	0.999	34	59	36	59
AT4G24340_P1	AT4G24340.1	AT4G24340_P1 | AT4G24340 | Phosphorylase | Chr4:12607475-12609148	AT4G24340.1 | AT4G24340 | Chr4:12607475-12609148	338	1	0.999	13	51	36	58
AT4G38440_P1	AT4G38440.1	AT4G38440_P1 | AT4G38440 | RPAP1-like%2C | Chr4:17989115-17994549	AT4G38440.1 | AT4G38440 | Chr4:17989115-17994549	1465	1	0.999	26	36	36	36
AT5G06560_P1	AT5G06560.2	AT5G06560_P1 | AT5G06560 | myosin-binding | Chr5:2003678-2005543	AT5G06560.2 | AT5G06560 | Chr5:2003678-2005543	518	1	0.999	20	37	36	37
AT5G15350_P1	AT5G15350.2	AT5G15350_P1 | AT5G15350 | early | Chr5:4985184-4986154	AT5G15350.2 | AT5G15350 | Chr5:4985184-4986154	172	1	0.999	3	36	36	36
AT5G24020_P1	AT5G24020.1	AT5G24020_P1 | AT5G24020 | septum | Chr5:8116731-8117711	AT5G24020.1 | AT5G24020 | Chr5:8116731-8117711	326	1	0.999	10	36	36	36
AT5G24690_P1	AT5G24690.4	AT5G24690_P1 | AT5G24690 | plant/protein%2C | Chr5:8455783-8458513	AT5G24690.4 | AT5G24690 | Chr5:8455783-8458513	521	1	0.999	16	36	36	36
AT5G39950_P1	AT5G39950.1	AT5G39950_P1 | AT5G39950 | thioredoxin | Chr5:15990885-15991881	AT5G39950.1 | AT5G39950 | Chr5:15990885-15991881	133	1	0.999	9	36	36	36
AT5G40020_P1	AT5G40020.1	AT5G40020_P1 | AT5G40020 | Pathogenesis-related | Chr5:16022896-16024294	AT5G40020.1 | AT5G40020 | Chr5:16022896-16024294	256	1	0.999	11	36	36	36
AT5G49555_P1	AT5G49555.9	AT5G49555_P1 | AT5G49555 | FAD/NAD(P)-binding | Chr5:20107411-20110602	AT5G49555.9 | AT5G49555 | Chr5:20107411-20110602	556	1	0.999	28	95	36	95
AT5G49980_P1	AT5G49980.3	AT5G49980_P1 | AT5G49980 | auxin | Chr5:20334420-20336531	AT5G49980.3 | AT5G49980 | Chr5:20334420-20336531	619	1	0.999	16	38	36	38
AT5G50400_P1	AT5G50400.1	AT5G50400_P1 | AT5G50400 | purple | Chr5:20523575-20526231	AT5G50400.1 | AT5G50400 | Chr5:20523575-20526231	611	1	0.999	18	37	36	41
AT5G58710.1	AT5G58710.2	AT5G58710.1 | AT5G58710 | Chr5:23717840-23719495	AT5G58710.2 | AT5G58710 | Chr5:23717840-23719495	204	1	0.999	14	110	36	116
AT5G67530_P1	AT5G67530.3	AT5G67530_P1 | AT5G67530 | plant | Chr5:26941260-26943878	AT5G67530.3 | AT5G67530 | Chr5:26941260-26943878	595	1	0.999	24	42	36	42
AT1G02370_P1	AT1G02370.1	AT1G02370_P1 | AT1G02370 | Tetratricopeptide | Chr1:474516-476383	AT1G02370.1 | AT1G02370 | Chr1:474516-476383	537	1	0.999	20	35	35	35
AT1G07990_P1	AT1G07990.21	AT1G07990_P1 | AT1G07990 | SIT4 | Chr1:2477413-2482898	AT1G07990.21 | AT1G07990 | Chr1:2477413-2482898	802	1	0.999	33	101	35	102
AT1G09560_P1	AT1G09560.2	AT1G09560_P1 | AT1G09560 | germin-like | Chr1:3093896-3094639	AT1G09560.2 | AT1G09560 | Chr1:3093896-3094639	219	1	0.999	10	90	35	90
AT1G10310.1	AT1G10310.1	AT1G10310.1 | AT1G10310 | Chr1:3381733-3383874	AT1G10310.1 | AT1G10310 | Chr1:3381733-3383874	242	1	0.999	11	35	35	35
AT1G13690_P1	AT1G13690.1	AT1G13690_P1 | AT1G13690 | ATPase | Chr1:4693380-4694179	AT1G13690.1 | AT1G13690 | Chr1:4693380-4694179	177	1	0.999	10	35	35	35
AT1G26690_P1	AT1G26690.2	AT1G26690_P1 | AT1G26690 | emp24/gp25L/p24 | Chr1:9224299-9225682	AT1G26690.2 | AT1G26690 | Chr1:9224299-9225682	214	1	0.999	9	35	35	35
AT1G28580_P1	AT1G28580.12	AT1G28580_P1 | AT1G28580 | GDSL-like | Chr1:10044603-10046379	AT1G28580.12 | AT1G28580 | Chr1:10044603-10046379	390	1	0.999	12	58	35	58
AT1G75690.1	AT1G75690.2	AT1G75690.1 | AT1G75690 | Chr1:28422273-28423170	AT1G75690.2 | AT1G75690 | Chr1:28422273-28423170	154	1	0.999	5	35	35	35
AT1G75950_P1	AT1G75950.3	AT1G75950_P1 | AT1G75950 | S | Chr1:28516715-28517454	AT1G75950.3 | AT1G75950 | Chr1:28516715-28517454	160	1	0.999	7	35	35	42
AT2G20760_P1	AT2G20760.1	AT2G20760_P1 | AT2G20760 | Clathrin | Chr2:8943279-8945108	AT2G20760.1 | AT2G20760 | Chr2:8943279-8945108	338	1	0.999	11	35	35	35
AT2G22450_P1	AT2G22450.4	AT2G22450_P1 | AT2G22450 | riboflavin | Chr2:9530654-9532691	AT2G22450.4 | AT2G22450 | Chr2:9530654-9532691	476	1	0.999	15	35	35	35
AT2G25140_P1	AT2G25140.4	AT2G25140_P1 | AT2G25140 | casein | Chr2:10697877-10701998	AT2G25140.4 | AT2G25140 | Chr2:10697877-10701998	964	1	0.999	25	37	35	47
AT2G33590_P1	AT2G33590.4	AT2G33590_P1 | AT2G33590 | NAD(P)-binding | Chr2:14224622-14226365	AT2G33590.4 | AT2G33590 | Chr2:14224622-14226365	321	1	0.999	21	78	35	78
AT3G11070_P1	AT3G11070.2	AT3G11070_P1 | AT3G11070 | Chr3:3467801-3469815	AT3G11070.2 | AT3G11070 | Chr3:3467801-3469815	520	1	0.999	18	55	35	64
AT3G50270_P1	AT3G50270.1	AT3G50270_P1 | AT3G50270 | HXXXD-type | Chr3:18635926-18637278	AT3G50270.1 | AT3G50270 | Chr3:18635926-18637278	450	1	0.999	15	35	35	35
AT3G53390_P1	AT3G53390.1	AT3G53390_P1 | AT3G53390 | Transducin/WD40 | Chr3:19792781-19796428	AT3G53390.1 | AT3G53390 | Chr3:19792781-19796428	558	1	0.999	17	43	35	43
AT4G00800_P1	AT4G00800.4	AT4G00800_P1 | AT4G00800 | Chr4:337114-345581	AT4G00800.4 | AT4G00800 | Chr4:337114-345581	1913	1	0.999	37	60	35	60
AT4G02620_P1	AT4G02620.3	AT4G02620_P1 | AT4G02620 | vacuolar | Chr4:1149419-1151132	AT4G02620.3 | AT4G02620 | Chr4:1149419-1151132	128	1	0.999	10	35	35	35
AT4G17260_P1	AT4G17260.2	AT4G17260_P1 | AT4G17260 | Lactate/malate | Chr4:9674057-9675309	AT4G17260.2 | AT4G17260 | Chr4:9674057-9675309	353	1	0.999	10	35	35	35
AT4G19860_P1	AT4G19860.20	AT4G19860_P1 | AT4G19860 | alpha/beta-Hydrolases | Chr4:10777655-10780260	AT4G19860.20 | AT4G19860 | Chr4:10777655-10780260	535	1	0.999	14	35	35	35
AT4G24620_P1	AT4G24620.35	AT4G24620_P1 | AT4G24620 | phosphoglucose | Chr4:12708972-12712610	AT4G24620.35 | AT4G24620 | Chr4:12708972-12712610	613	1	0.999	38	240	35	240
AT4G37925_P1	AT4G37925.1	AT4G37925_P1 | AT4G37925 | subunit | Chr4:17830748-17831485	AT4G37925.1 | AT4G37925 | Chr4:17830748-17831485	217	1	0.999	8	35	35	35
AT4G37980_P1	AT4G37980.3	AT4G37980_P1 | AT4G37980 | cinnamyl | Chr4:17852670-17854302	AT4G37980.3 | AT4G37980 | Chr4:17852670-17854302	357	1	0.999	22	308	35	308
AT5G14450.1	AT5G14450.2	AT5G14450.1 | AT5G14450 | Chr5:4658488-4660034	AT5G14450.2 | AT5G14450 | Chr5:4658488-4660034	389	1	0.999	13	39	35	39
AT5G16550_P1	AT5G16550.3	AT5G16550_P1 | AT5G16550 | voltage-dependent | Chr5:5405526-5406641	AT5G16550.3 | AT5G16550 | Chr5:5405526-5406641	249	1	0.999	9	35	35	35
AT5G48480.1	AT5G48480.1	AT5G48480.1 | AT5G48480 | Chr5:19644814-19645658	AT5G48480.1 | AT5G48480 | Chr5:19644814-19645658	166	1	0.999	14	35	35	35
AT5G58590_P1	AT5G58590.2	AT5G58590_P1 | AT5G58590 | RAN | Chr5:23680319-23681714	AT5G58590.2 | AT5G58590 | Chr5:23680319-23681714	219	1	0.999	12	35	35	43
AT5G58670_P1	AT5G58670.14	AT5G58670_P1 | AT5G58670 | Chr5:23704457-23706751	AT5G58670.14 | AT5G58670 | Chr5:23704457-23706751	561	1	0.999	18	46	35	46
ATCG00430.1	ATCG00430.1	ATCG00430.1 | ATCG00430 | ChrC:49257-49934	ATCG00430.1 | ATCG00430 | ChrC:49257-49934	225	1	0.999	8	35	35	35
AT2G28790_P2		AT2G28790_P2 | AT2G28790 | Pathogenesis-related | Chr2:12354664-12355488	AT2G28790_P2 | AT2G28790 | Pathogenesis-related | Chr2:12354664-12355488	274	1	0.999	8	35	35	35
AT1G01900_P1	AT1G01900.1	AT1G01900_P1 | AT1G01900 | subtilase | Chr1:310332-313011	AT1G01900.1 | AT1G01900 | Chr1:310332-313011	774	1	0.999	15	34	34	34
AT1G03890.1	AT1G03890.1	AT1G03890.1 | AT1G03890 | Chr1:989250-990908	AT1G03890.1 | AT1G03890 | Chr1:989250-990908	451	1	0.999	5	34	34	34
AT1G08160_P1	AT1G08160.1	AT1G08160_P1 | AT1G08160 | Late | Chr1:2559672-2560337	AT1G08160.1 | AT1G08160 | Chr1:2559672-2560337	221	1	0.999	9	34	34	34
AT1G08480.1	AT1G08480.2	AT1G08480.1 | AT1G08480 | Chr1:2684340-2685395	AT1G08480.2 | AT1G08480 | Chr1:2684340-2685395	142	1	0.999	5	34	34	34
AT1G12470_P1	AT1G12470.2	AT1G12470_P1 | AT1G12470 | Chr1:4251359-4257201	AT1G12470.2 | AT1G12470 | Chr1:4251359-4257201	988	1	0.999	41	120	34	120
AT1G18480.1	AT1G18480.2	AT1G18480.1 | AT1G18480 | Chr1:6361639-6362814	AT1G18480.2 | AT1G18480 | Chr1:6361639-6362814	391	1	0.999	14	34	34	34
AT1G18590_P1	AT1G18590.2	AT1G18590_P1 | AT1G18590 | Chr1:6398634-6399674	AT1G18590.2 | AT1G18590 | Chr1:6398634-6399674	346	1	0.999	24	80	34	103
AT1G18640.2	AT1G18640.5	AT1G18640.2 | AT1G18640 | Chr1:6416524-6418245	AT1G18640.5 | AT1G18640 | Chr1:6416524-6418245	295	1	0.999	13	51	34	51
AT1G24340_P1	AT1G24340.14	AT1G24340_P1 | AT1G24340 | Chr1:8635416-8638866	AT1G24340.14 | AT1G24340 | Chr1:8635416-8638866	709	1	0.999	24	56	34	56
AT1G28060.1	AT1G28060.1	AT1G28060.1 | AT1G28060 | Chr1:9779167-9782486	AT1G28060.1 | AT1G28060 | Chr1:9779167-9782486	786	1	0.999	24	37	34	37
AT1G60200_P1	AT1G60200.8	AT1G60200_P1 | AT1G60200 | Chr1:22200882-22205241	AT1G60200.8 | AT1G60200 | Chr1:22200882-22205241	899	1	0.999	22	34	34	34
AT1G61820_P1	AT1G61820.4	AT1G61820_P1 | AT1G61820 | beta | Chr1:22835452-22838444	AT1G61820.4 | AT1G61820 | Chr1:22835452-22838444	516	1	0.999	15	34	34	34
AT1G72170_P1	AT1G72170.1	AT1G72170_P1 | AT1G72170 | MICOS | Chr1:27156403-27157516	AT1G72170.1 | AT1G72170 | Chr1:27156403-27157516	102	1	0.999	6	34	34	34
AT1G76030_P1	AT1G76030.1	AT1G76030_P1 | AT1G76030 | ATPase%2C | Chr1:28534134-28536916	AT1G76030.1 | AT1G76030 | Chr1:28534134-28536916	486	1	0.999	51	34	34	161
AT2G21860.1	AT2G21860.4	AT2G21860.1 | AT2G21860 | Chr2:9318333-9319990	AT2G21860.4 | AT2G21860 | Chr2:9318333-9319990	522	1	0.999	17	34	34	34
AT2G45980_P1	AT2G45980.1	AT2G45980_P1 | AT2G45980 | mesoderm | Chr2:18917680-18918569	AT2G45980.1 | AT2G45980 | Chr2:18917680-18918569	256	1	0.999	7	34	34	34
AT3G05350.1	AT3G05350-AT3G05360.18	AT3G05350.1 | AT3G05350 | Chr3:1527103-1533843	AT3G05350-AT3G05360.18 | AT3G05350-AT3G05360 | Chr3:1527103-1533843	710	1	0.999	29	124	34	124
AT3G45740_P1	AT3G07265-AT3G45730-AT3G45740.1	AT3G45740_P1 | AT3G45740 | hydrolase | Chr3:16790830-16793280	AT3G07265-AT3G45730-AT3G45740.1 | AT3G07265-AT3G45730-AT3G45740 | Chr3:16790830-16793280	376	1	0.999	18	45	34	45
AT3G08943.1	AT3G08943.1	AT3G08943.1 | AT3G08943 | Chr3:2720541-2721911	AT3G08943.1 | AT3G08943 | Chr3:2720541-2721911	456	1	0.999	12	37	34	39
AT3G18830_P1	AT3G18830.10	AT3G18830_P1 | AT3G18830 | polyol/monosaccharide | Chr3:6489000-6491209	AT3G18830.10 | AT3G18830 | Chr3:6489000-6491209	539	1	0.999	10	39	34	39
AT3G19770_P1	AT3G19770.9	AT3G19770_P1 | AT3G19770 | Chr3:6866916-6869114	AT3G19770.9 | AT3G19770 | Chr3:6866916-6869114	520	1	0.999	24	53	34	53
AT3G27740_P1	AT3G27740.2	AT3G27740_P1 | AT3G27740 | carbamoyl | Chr3:10281470-10283792	AT3G27740.2 | AT3G27740 | Chr3:10281470-10283792	430	1	0.999	19	92	34	92
AT3G29310_P1	AT3G29310.1	AT3G29310_P1 | AT3G29310 | Chr3:11249712-11251452	AT3G29310.1 | AT3G29310 | Chr3:11249712-11251452	551	1	0.999	19	43	34	43
AT3G47070.1	AT3G47070.1	AT3G47070.1 | AT3G47070 | Chr3:17337205-17337507	AT3G47070.1 | AT3G47070 | Chr3:17337205-17337507	100	1	0.999	9	34	34	34
AT3G51050_P1	AT3G51050.4	AT3G51050_P1 | AT3G51050 | Chr3:18954023-18957698	AT3G51050.4 | AT3G51050 | Chr3:18954023-18957698	698	1	0.999	30	76	34	76
AT3G51830.1	AT3G51830.2	AT3G51830.1 | AT3G51830 | Chr3:19220237-19225092	AT3G51830.2 | AT3G51830 | Chr3:19220237-19225092	588	1	0.999	25	55	34	57
AT3G53950_P1	AT3G53950.1	AT3G53950_P1 | AT3G53950 | glyoxal | Chr3:19975704-19977341	AT3G53950.1 | AT3G53950 | Chr3:19975704-19977341	545	1	0.999	12	34	34	34
AT4G12130_P1	AT4G12130.1	AT4G12130_P1 | AT4G12130 | Glycine | Chr4:7263640-7265425	AT4G12130.1 | AT4G12130 | Chr4:7263640-7265425	393	1	0.999	17	34	34	34
AT4G28770.1	AT4G28770.4	AT4G28770.1 | AT4G28770 | Chr4:14212177-14213518	AT4G28770.4 | AT4G28770 | Chr4:14212177-14213518	281	1	0.999	8	34	34	34
AT4G29220.1	AT4G29220.21	AT4G29220.1 | AT4G29220 | Chr4:14403621-14406071	AT4G29220.21 | AT4G29220 | Chr4:14403621-14406071	473	1	0.999	25	75	34	81
AT4G30100.1	AT4G30100.2	AT4G30100.1 | AT4G30100 | Chr4:14714191-14719335	AT4G30100.2 | AT4G30100 | Chr4:14714191-14719335	1311	1	0.999	25	35	34	35
AT4G35220_P1	AT4G35220.7	AT4G35220_P1 | AT4G35220 | Cyclase | Chr4:16752636-16753966	AT4G35220.7 | AT4G35220 | Chr4:16752636-16753966	272	1	0.999	11	34	34	36
AT5G05170_P1	AT5G05170.4	AT5G05170_P1 | AT5G05170 | Cellulose | Chr5:1530401-1535090	AT5G05170.4 | AT5G05170 | Chr5:1530401-1535090	1065	1	0.999	27	45	34	45
AT5G24460.1	AT5G24460.1	AT5G24460.1 | AT5G24460 | Chr5:8354815-8355717	AT5G24460.1 | AT5G24460 | Chr5:8354815-8355717	300	1	0.999	13	34	34	34
ATMG00160.1	ATMG00160.3	ATMG00160.1 | ATMG00160 | ChrM:40502-42628	ATMG00160.3 | ATMG00160 | ChrM:40502-42628	260	1	0.999	7	34	34	34
AT1G22940.1		AT1G22940.1 | AT1G22940 | Chr1:8122384-8124908	AT1G22940.1 | AT1G22940 | Chr1:8122384-8124908	522	1	0.999	28	99	34	99
AT1G53580_P1		AT1G53580_P1 | AT1G53580 | glyoxalase | Chr1:19991542-19993250	AT1G53580_P1 | AT1G53580 | glyoxalase | Chr1:19991542-19993250	294	1	0.999	15	200	34	200
AT3G28720_P2		AT3G28720_P2 | AT3G28720 | transmembrane | Chr3:10782129-10784339	AT3G28720_P2 | AT3G28720 | transmembrane | Chr3:10782129-10784339	736	1	0.999	19	34	34	34
AT4G35460_P1		AT4G35460_P1 | AT4G35460 | NADPH-dependent | Chr4:16842218-16843740	AT4G35460_P1 | AT4G35460 | NADPH-dependent | Chr4:16842218-16843740	375	1	0.999	16	34	34	54
AT1G01470_P1	AT1G01470.1	AT1G01470_P1 | AT1G01470 | Late | Chr1:172295-172826	AT1G01470.1 | AT1G01470 | Chr1:172295-172826	151	1	0.999	9	33	33	33
AT1G02170_P1	AT1G02160-AT1G02170.1	AT1G02170_P1 | AT1G02170 | metacaspase | Chr1:411883-413426	AT1G02160-AT1G02170.1 | AT1G02160-AT1G02170 | Chr1:411883-413426	367	1	0.999	10	33	33	33
AT1G04580_P1	AT1G04580.1	AT1G04580_P1 | AT1G04580 | aldehyde | Chr1:1252212-1257510	AT1G04580.1 | AT1G04580 | Chr1:1252212-1257510	1337	1	0.999	29	33	33	39
AT1G07360_P1	AT1G07360.2	AT1G07360_P1 | AT1G07360 | CCCH-type | Chr1:2260562-2262795	AT1G07360.2 | AT1G07360 | Chr1:2260562-2262795	481	1	0.999	18	55	33	55
AT1G27480_P1	AT1G27480.2	AT1G27480_P1 | AT1G27480 | Chr1:9544607-9546168	AT1G27480.2 | AT1G27480 | Chr1:9544607-9546168	432	1	0.999	18	47	33	47
AT1G29260_P1	AT1G29260.1	AT1G29260_P1 | AT1G29260 | peroxin | Chr1:10224923-10225876	AT1G29260.1 | AT1G29260 | Chr1:10224923-10225876	317	1	0.999	13	33	33	33
AT1G31812_P1	AT1G31812.3	AT1G31812_P1 | AT1G31812 | acyl-CoA-binding | Chr1:11411132-11412099	AT1G31812.3 | AT1G31812 | Chr1:11411132-11412099	92	1	0.999	7	33	33	33
AT1G32050_P1	AT1G32050.8	AT1G32050_P1 | AT1G32050 | SCAMP | Chr1:11528616-11530974	AT1G32050.8 | AT1G32050 | Chr1:11528616-11530974	264	1	0.999	7	33	33	33
AT1G49660_P1	AT1G49660.1	AT1G49660_P1 | AT1G49660 | carboxyesterase | Chr1:18378777-18379736	AT1G49660.1 | AT1G49660 | Chr1:18378777-18379736	319	1	0.999	10	40	33	40
AT1G72010_P1	AT1G72010.2	AT1G72010_P1 | AT1G72010 | Chr1:27107844-27108971	AT1G72010.2 | AT1G72010 | Chr1:27107844-27108971	375	1	0.999	12	33	33	33
AT1G77760_P1	AT1G77760.2	AT1G77760_P1 | AT1G77760 | nitrate | Chr1:29236005-29239367	AT1G77760.2 | AT1G77760 | Chr1:29236005-29239367	917	1	0.999	23	33	33	34
AT2G01470_P1	AT2G01470.6	AT2G01470_P1 | AT2G01470 | Chr2:212215-214435	AT2G01470.6 | AT2G01470 | Chr2:212215-214435	393	1	0.999	22	96	33	96
AT2G15320_P1	AT2G15320.1	AT2G15320_P1 | AT2G15320 | Leucine-rich | Chr2:6666527-6667675	AT2G15320.1 | AT2G15320 | Chr2:6666527-6667675	382	1	0.999	11	34	33	34
AT2G27510_P1	AT2G27510.1	AT2G27510_P1 | AT2G27510 | ferredoxin | Chr2:11758281-11758748	AT2G27510.1 | AT2G27510 | Chr2:11758281-11758748	155	1	0.999	2	33	33	33
AT2G29460_P1	AT2G29460.2	AT2G29460_P1 | AT2G29460 | glutathione | Chr2:12626689-12627600	AT2G29460.2 | AT2G29460 | Chr2:12626689-12627600	224	1	0.999	12	33	33	33
AT2G36130_P1	AT2G36130.2	AT2G36130_P1 | AT2G36130 | Cyclophilin-like | Chr2:15166863-15168259	AT2G36130.2 | AT2G36130 | Chr2:15166863-15168259	164	1	0.999	7	33	33	33
AT2G37230_P1	AT2G37230.2	AT2G37230_P1 | AT2G37230 | Tetratricopeptide | Chr2:15637177-15639450	AT2G37230.2 | AT2G37230 | Chr2:15637177-15639450	757	1	0.999	20	33	33	33
AT3G01520.1	AT3G01520.3	AT3G01520.1 | AT3G01520 | Chr3:208506-209921	AT3G01520.3 | AT3G01520 | Chr3:208506-209921	175	1	0.999	17	101	33	101
AT3G03110_P1	AT3G03110.1	AT3G03110_P1 | AT3G03110 | exportin | Chr3:708966-716879	AT3G03110.1 | AT3G03110 | Chr3:708966-716879	1076	1	0.999	30	41	33	61
AT3G10940_P1	AT3G10940.1	AT3G10940_P1 | AT3G10940 | dual | Chr3:3422259-3423394	AT3G10940.1 | AT3G10940 | Chr3:3422259-3423394	282	1	0.999	13	33	33	33
AT3G11330_P1	AT3G11330.2	AT3G11330_P1 | AT3G11330 | plant | Chr3:3552330-3554695	AT3G11330.2 | AT3G11330 | Chr3:3552330-3554695	499	1	0.999	22	64	33	64
AT3G16190_P1	AT3G16190.5	AT3G16190_P1 | AT3G16190 | Isochorismatase | Chr3:5489883-5491195	AT3G16190.5 | AT3G16190 | Chr3:5489883-5491195	196	1	0.999	6	33	33	33
AT3G20210_P1	AT3G20210.3	AT3G20210_P1 | AT3G20210 | delta | Chr3:7052482-7054525	AT3G20210.3 | AT3G20210 | Chr3:7052482-7054525	466	1	0.999	1	33	33	33
AT3G22850_P1	AT3G22845-AT3G22850.1	AT3G22850_P1 | AT3G22850 | aluminum | Chr3:8089067-8090275	AT3G22845-AT3G22850.1 | AT3G22845-AT3G22850 | Chr3:8089067-8090275	248	1	0.999	10	33	33	33
AT3G43800_P1	AT3G43800.1	AT3G43800_P1 | AT3G43800 | glutathione | Chr3:15660929-15661784	AT3G43800.1 | AT3G43800 | Chr3:15660929-15661784	227	1	0.999	14	33	33	33
AT3G49080_P1	AT3G49080.1	AT3G49080_P1 | AT3G49080 | Ribosomal | Chr3:18194500-18196657	AT3G49080.1 | AT3G49080 | Chr3:18194500-18196657	430	1	0.999	17	33	33	33
AT3G55260_P1	AT3G55260.27	AT3G55260_P1 | AT3G55260 | beta-hexosaminidase | Chr3:20489317-20492858	AT3G55260.27 | AT3G55260 | Chr3:20489317-20492858	541	1	0.999	22	113	33	118
AT4G16440.1	AT4G16440.1	AT4G16440.1 | AT4G16440 | Chr4:9269263-9271510	AT4G16440.1 | AT4G16440 | Chr4:9269263-9271510	474	1	0.999	18	33	33	33
AT4G30170_P1	AT4G30170.2	AT4G30170_P1 | AT4G30170 | Peroxidase | Chr4:14762922-14764482	AT4G30170.2 | AT4G30170 | Chr4:14762922-14764482	325	1	0.999	16	46	33	46
AT5G01210.1	AT5G01210.1	AT5G01210.1 | AT5G01210 | Chr5:84554-85981	AT5G01210.1 | AT5G01210 | Chr5:84554-85981	475	1	0.999	15	36	33	36
AT5G03610_P1	AT5G03610.2	AT5G03610_P1 | AT5G03610 | GDSL-like | Chr5:915650-918326	AT5G03610.2 | AT5G03610 | Chr5:915650-918326	359	1	0.999	13	33	33	33
AT5G06970_P1	AT5G06970.2	AT5G06970_P1 | AT5G06970 | Chr5:2158431-2166004	AT5G06970.2 | AT5G06970 | Chr5:2158431-2166004	1101	1	0.999	36	59	33	59
AT5G13270_P1	AT5G13270.1	AT5G13270_P1 | AT5G13270 | Pentatricopeptide | Chr5:4246954-4249212	AT5G13270.1 | AT5G13270 | Chr5:4246954-4249212	752	1	0.999	17	33	33	33
AT5G22360_P1	AT5G22360.1	AT5G22360_P1 | AT5G22360 | vesicle-associated | Chr5:7404379-7405654	AT5G22360.1 | AT5G22360 | Chr5:7404379-7405654	221	1	0.999	11	33	33	39
AT5G27650_P1	AT5G27650.2	AT5G27650_P1 | AT5G27650 | Chr5:9785511-9789094	AT5G27650.2 | AT5G27650 | Chr5:9785511-9789094	1072	1	0.999	25	37	33	38
AT5G44120_P3	AT5G44120.2	AT5G44120_P3 | AT5G44120 | RmlC-like | Chr5:17756460-17758246	AT5G44120.2 | AT5G44120 | Chr5:17756460-17758246	472	1	0.999	17	47	33	47
AT5G44410_P1	AT5G44410.3	AT5G44410_P1 | AT5G44410 | FAD-binding | Chr5:17891246-17892853	AT5G44410.3 | AT5G44410 | Chr5:17891246-17892853	535	1	0.999	19	36	33	36
AT5G50320_P1	AT5G50320.9	AT5G50320_P1 | AT5G50320 | radical | Chr5:20481200-20484811	AT5G50320.9 | AT5G50320 | Chr5:20481200-20484811	565	1	0.999	23	33	33	33
AT5G51820_P1	AT5G51820.9	AT5G51820_P1 | AT5G51820 | phosphoglucomutase | Chr5:21063531-21067933	AT5G51820.9 | AT5G51820 | Chr5:21063531-21067933	623	1	0.999	36	222	33	240
AT2G29350_JC11		AT2G29350_JC11 | AT2G29350 | Chr2:12601036-12601850	AT2G29350_JC11 | AT2G29350 | Chr2:12601036-12601850	173	0.9998	0.999	15	33	33	179
AT3G16170_P1		AT3G16170_P1 | AT3G16170 | Chr3:5476053-5480128	AT3G16170_P1 | AT3G16170 | Chr3:5476053-5480128	608	1	0.999	25	72	33	72
AT3G61540_P1		AT3G61540_P1 | AT3G61540 | alpha/beta-Hydrolases | Chr3:22773399-22775699	AT3G61540_P1 | AT3G61540 | alpha/beta-Hydrolases | Chr3:22773399-22775699	515	1	0.999	30	125	33	125
AT5G09760_P2		AT5G09760_P2 | AT5G09760 | Plant | Chr5:3032368-3034364	AT5G09760_P2 | AT5G09760 | Plant | Chr5:3032368-3034364	577	1	0.999	12	35	33	35
AT5G17820_P2		AT5G17820_P2 | AT5G17820 | Peroxidase | Chr5:5888195-5890260	AT5G17820_P2 | AT5G17820 | Peroxidase | Chr5:5888195-5890260	366	1	0.999	12	33	33	33
AT1G07080_P1	AT1G07070-AT1G07080.1	AT1G07080_P1 | AT1G07080 | Thioredoxin | Chr1:2170069-2171861	AT1G07070-AT1G07080.1 | AT1G07070-AT1G07080 | Chr1:2170069-2171861	265	1	0.999	8	32	32	32
AT1G15710_P1	AT1G15710.1	AT1G15710_P1 | AT1G15710 | prephenate | Chr1:5404505-5405581	AT1G15710.1 | AT1G15710 | Chr1:5404505-5405581	358	1	0.999	14	33	32	33
AT1G27020_P1	AT1G27020.6	AT1G27020_P1 | AT1G27020 | plant/protein | Chr1:9378635-9380419	AT1G27020.6 | AT1G27020 | Chr1:9378635-9380419	308	1	0.999	15	76	32	76
AT1G27752_P1	AT1G27752.2	AT1G27752_P1 | AT1G27752 | Chr1:9662250-9667318	AT1G27752.2 | AT1G27752 | Chr1:9662250-9667318	873	1	0.999	25	49	32	49
AT1G28490_P1	AT1G28490.3	AT1G28490_P1 | AT1G28490 | syntaxin | Chr1:10016433-10017842	AT1G28490.3 | AT1G28490 | Chr1:10016433-10017842	245	1	0.999	12	42	32	42
AT1G51390_P1	AT1G51390.6	AT1G51390_P1 | AT1G51390 | NFU | Chr1:19050427-19051753	AT1G51390.6 | AT1G51390 | Chr1:19050427-19051753	275	1	0.999	7	32	32	32
AT1G53500.1	AT1G53500-AT1G53510.1	AT1G53500.1 | AT1G53500 | Chr1:19967157-19969239	AT1G53500-AT1G53510.1 | AT1G53500-AT1G53510 | Chr1:19967157-19969239	667	1	0.999	33	55	32	104
AT1G64190.1	AT1G64190.4	AT1G64190.1 | AT1G64190 | Chr1:23825549-23827012	AT1G64190.4 | AT1G64190 | Chr1:23825549-23827012	487	1	0.999	35	85	32	272
AT1G64710.1	AT1G64710.10	AT1G64710.1 | AT1G64710 | GroES-like | Chr1:24044638-24046313	AT1G64710.10 | AT1G64710 | Chr1:24044638-24046313	396	1	0.999	21	195	32	195
AT1G66530_P1	AT1G66530.4	AT1G66530_P1 | AT1G66530 | Arginyl-tRNA | Chr1:24819064-24822277	AT1G66530.4 | AT1G66530 | Chr1:24819064-24822277	590	1	0.999	26	35	32	47
AT1G75200_P1	AT1G75200.2	AT1G75200_P1 | AT1G75200 | flavodoxin | Chr1:28220849-28223597	AT1G75200.2 | AT1G75200 | Chr1:28220849-28223597	647	1	0.999	18	32	32	32
AT1G78860_P1	AT1G78860.1	AT1G78860_P1 | AT1G78860 | D-mannose | Chr1:29646168-29647499	AT1G78860.1 | AT1G78860 | Chr1:29646168-29647499	443	1	0.999	31	32	32	239
AT2G17760_P1	AT2G17760.8	AT2G17760_P1 | AT2G17760 | Chr2:7713488-7716269	AT2G17760.8 | AT2G17760 | Chr2:7713488-7716269	513	1	0.999	11	33	32	33
AT2G33530_P1	AT2G33530.6	AT2G33530_P1 | AT2G33530 | serine | Chr2:14197866-14200536	AT2G33530.6 | AT2G33530 | Chr2:14197866-14200536	465	1	0.999	21	127	32	127
AT2G33845_P1	AT2G33845.1	AT2G33845_P1 | AT2G33845 | Nucleic | Chr2:14317781-14318712	AT2G33845.1 | AT2G33845 | Chr2:14317781-14318712	182	1	0.999	7	32	32	32
AT2G42490_P1	AT2G42490.2	AT2G42490_P1 | AT2G42490 | Chr2:17691600-17695526	AT2G42490.2 | AT2G42490 | Chr2:17691600-17695526	776	1	0.999	29	94	32	94
AT2G45000.1	AT2G45000-AT2G45010.1	AT2G45000.1 | AT2G45000 | Chr2:18564156-18567632	AT2G45000-AT2G45010.1 | AT2G45000-AT2G45010 | Chr2:18564156-18567632	739	1	0.999	11	38	32	38
AT3G04290_P1	AT3G04290.1	AT3G04290_P1 | AT3G04290 | Li-tolerant | Chr3:1133620-1136223	AT3G04290.1 | AT3G04290 | Chr3:1133620-1136223	366	1	0.999	9	33	32	33
AT3G18480_P1	AT3G18480.3	AT3G18480_P1 | AT3G18480 | CCAAT-displacement | Chr3:6336924-6341596	AT3G18480.3 | AT3G18480 | Chr3:6336924-6341596	689	1	0.999	26	57	32	57
AT3G22640_P1	AT3G22640.1	AT3G22640_P1 | AT3G22640 | cupin | Chr3:8011902-8013883	AT3G22640.1 | AT3G22640 | Chr3:8011902-8013883	486	1	0.999	4	32	32	32
AT3G47650_P1	AT3G47650.4	AT3G47650_P1 | AT3G47650 | DnaJ/Hsp40 | Chr3:17569576-17570262	AT3G47650.4 | AT3G47650 | Chr3:17569576-17570262	136	1	0.999	3	32	32	32
AT4G11150_P1	AT4G11150.3	AT4G11150_P1 | AT4G11150 | vacuolar | Chr4:6800091-6801696	AT4G11150.3 | AT4G11150 | Chr4:6800091-6801696	230	1	0.999	26	311	32	311
AT5G02050_P1	AT5G02050.1	AT5G02050_P1 | AT5G02050 | Mitochondrial | Chr5:403239-404244	AT5G02050.1 | AT5G02050 | Chr5:403239-404244	267	1	0.999	7	32	32	32
AT5G05680_P1	AT5G05680.1	AT5G05680_P1 | AT5G05680 | nuclear | Chr5:1698365-1702475	AT5G05680.1 | AT5G05680 | Chr5:1698365-1702475	810	1	0.999	22	39	32	39
AT5G08550.1	AT5G08550.1	AT5G08550.1 | AT5G08550 | Chr5:2765981-2770282	AT5G08550.1 | AT5G08550 | Chr5:2765981-2770282	908	1	0.999	21	34	32	34
AT5G23110_P1	AT5G23110.1	AT5G23110_P1 | AT5G23110 | Chr5:7758307-7775509	AT5G23110.1 | AT5G23110 | Chr5:7758307-7775509	4706	1	0.999	50	59	32	59
AT5G43745_P1	AT5G43745.6	AT5G43745_P1 | AT5G43745 | Chr5:17569435-17574954	AT5G43745.6 | AT5G43745 | Chr5:17569435-17574954	817	1	0.999	26	34	32	59
AT5G49650_P1	AT5G49650.6	AT5G49650_P1 | AT5G49650 | xylulose | Chr5:20152898-20155574	AT5G49650.6 | AT5G49650 | Chr5:20152898-20155574	558	1	0.999	30	132	32	132
AT5G52190_P1	AT5G52190.1	AT5G52190_P1 | AT5G52190 | Sugar | Chr5:21201817-21202443	AT5G52190.1 | AT5G52190 | Chr5:21201817-21202443	208	1	0.999	4	32	32	32
AT5G57040.1	AT5G57040.1	AT5G57040.1 | AT5G57040 | Chr5:23084035-23085116	AT5G57040.1 | AT5G57040 | Chr5:23084035-23085116	197	1	0.999	8	32	32	32
AT5G58390_P1	AT5G58390.1	AT5G58390_P1 | AT5G58390 | Chr5:23599755-23601244	AT5G58390.1 | AT5G58390 | Chr5:23599755-23601244	316	1	0.999	12	53	32	53
AT5G59320_P1	AT5G59320.2	AT5G59320_P1 | AT5G59320 | lipid | Chr5:23929051-23929492	AT5G59320.2 | AT5G59320 | Chr5:23929051-23929492	115	1	0.999	4	32	32	32
AT5G64290_P1	AT5G64290.3	AT5G64290_P1 | AT5G64290 | dicarboxylate | Chr5:25714495-25716642	AT5G64290.3 | AT5G64290 | Chr5:25714495-25716642	563	1	0.999	9	35	32	35
ATCG00780.1	ATCG00780.1	ATCG00780.1 | ATCG00780 | ChrC:80696-81064	ATCG00780.1 | ATCG00780 | ChrC:80696-81064	122	1	0.999	7	32	32	32
AT5G44380_P2		AT5G44380_P2 | AT5G44380 | FAD-binding | Chr5:17878873-17881489	AT5G44380_P2 | AT5G44380 | FAD-binding | Chr5:17878873-17881489	581	1	0.999	18	38	32	41
AT1G04870_P2	AT1G04870.3	AT1G04870_P2 | AT1G04870 | protein | Chr1:1373485-1375598	AT1G04870.3 | AT1G04870 | Chr1:1373485-1375598	383	1	0.999	17	45	31	45
AT1G08130_P1	AT1G08130.1	AT1G08130_P1 | AT1G08130 | DNA | Chr1:2542913-2547815	AT1G08130.1 | AT1G08130 | Chr1:2542913-2547815	790	1	0.999	21	32	31	32
AT1G16030_P1	AT1G16030.1	AT1G16030_P1 | AT1G16030 | heat | Chr1:5502386-5504326	AT1G16030.1 | AT1G16030 | Chr1:5502386-5504326	646	1	0.999	20	31	31	187
AT1G24560_P1	AT1G24560.1	AT1G24560_P1 | AT1G24560 | paramyosin | Chr1:8702644-8705640	AT1G24560.1 | AT1G24560 | Chr1:8702644-8705640	678	1	0.999	15	31	31	31
AT1G29040_P1	AT1G29040.11	AT1G29040_P1 | AT1G29040 | 50S | Chr1:10134120-10135180	AT1G29040.11 | AT1G29040 | Chr1:10134120-10135180	198	1	0.999	8	33	31	33
AT1G34000.1	AT1G34000.2	AT1G34000.1 | AT1G34000 | Chr1:12358151-12358902	AT1G34000.2 | AT1G34000 | Chr1:12358151-12358902	172	1	0.999	7	31	31	31
AT1G48630_P1	AT1G48630.1	AT1G48630_P1 | AT1G48630 | receptor | Chr1:17981977-17983268	AT1G48630.1 | AT1G48630 | Chr1:17981977-17983268	326	1	0.999	24	31	31	56
AT1G49710_P1	AT1G49710.14	AT1G49710_P1 | AT1G49710 | fucosyltransferase | Chr1:18391622-18393769	AT1G49710.14 | AT1G49710 | Chr1:18391622-18393769	513	1	0.999	16	33	31	33
AT1G51360_P1	AT1G51360.1	AT1G51360_P1 | AT1G51360 | dimeric | Chr1:19044208-19044840	AT1G51360.1 | AT1G51360 | Chr1:19044208-19044840	210	1	0.999	14	31	31	31
AT1G76880_P1	AT1G76880.1	AT1G76880_P1 | AT1G76880 | Duplicated | Chr1:28865594-28867931	AT1G76880.1 | AT1G76880 | Chr1:28865594-28867931	603	1	0.999	15	36	31	36
AT2G03270_P1	AT2G03270.1	AT2G03270_P1 | AT2G03270 | DNA-binding | Chr2:994071-995990	AT2G03270.1 | AT2G03270 | Chr2:994071-995990	639	1	0.999	20	31	31	31
AT2G29570_P1	AT2G29570.1	AT2G29570_P1 | AT2G29570 | proliferating | Chr2:12650139-12651598	AT2G29570.1 | AT2G29570 | Chr2:12650139-12651598	264	1	0.999	16	79	31	79
AT2G30750.1	AT2G30750.3	AT2G30750.1 | AT2G30750 | Chr2:13099486-13101389	AT2G30750.3 | AT2G30750 | Chr2:13099486-13101389	503	1	0.999	20	53	31	53
AT2G36910_P1	AT2G36910.1	AT2G36910_P1 | AT2G36910 | ATP | Chr2:15502162-15507050	AT2G36910.1 | AT2G36910 | Chr2:15502162-15507050	1286	1	0.999	22	34	31	34
AT2G38740_P1	AT2G38740.2	AT2G38740_P1 | AT2G38740 | Chr2:16194639-16195995	AT2G38740.2 | AT2G38740 | Chr2:16194639-16195995	244	1	0.999	8	43	31	43
AT3G01780_P1	AT3G01780.4	AT3G01780_P1 | AT3G01780 | ARM | Chr3:279171-283399	AT3G01780.4 | AT3G01780 | Chr3:279171-283399	1176	1	0.999	46	132	31	132
AT3G19130_P1	AT3G19130.4	AT3G19130_P1 | AT3G19130 | RNA-binding | Chr3:6611398-6613823	AT3G19130.4 | AT3G19130 | Chr3:6611398-6613823	435	1	0.999	9	34	31	34
AT3G29670_P1	AT3G29670.1	AT3G29670_P1 | AT3G29670 | HXXXD-type | Chr3:11527952-11529307	AT3G29670.1 | AT3G29670 | Chr3:11527952-11529307	451	1	0.999	15	31	31	31
AT3G44890_P1	AT3G44890.1	AT3G44890_P1 | AT3G44890 | ribosomal | Chr3:16386505-16387963	AT3G44890.1 | AT3G44890 | Chr3:16386505-16387963	197	1	0.999	9	31	31	31
AT3G49360_P1	AT3G49360.4	AT3G49360_P1 | AT3G49360 | 6-phosphogluconolactonase | Chr3:18303189-18304283	AT3G49360.4 | AT3G49360 | Chr3:18303189-18304283	259	1	0.999	13	31	31	31
AT3G58560_P1	AT3G58560.2	AT3G58560_P1 | AT3G58560 | Chr3:21650880-21653896	AT3G58560.2 | AT3G58560 | Chr3:21650880-21653896	602	1	0.999	28	67	31	67
AT3G63080_P1	AT3G63080.1	AT3G63080_P1 | AT3G63080 | glutathione | Chr3:23310161-23311200	AT3G63080.1 | AT3G63080 | Chr3:23310161-23311200	173	1	0.999	12	37	31	38
AT4G04770.1	AT4G04770.3	AT4G04770.1 | AT4G04770 | Chr4:2427998-2429785	AT4G04770.3 | AT4G04770 | Chr4:2427998-2429785	557	1	0.999	31	90	31	90
AT4G24040_P1	AT4G24040.1	AT4G24040_P1 | AT4G24040 | trehalase | Chr4:12488242-12491060	AT4G24040.1 | AT4G24040 | Chr4:12488242-12491060	626	1	0.999	15	31	31	31
AT5G05470.1	AT5G05470.2	AT5G05470.1 | AT5G05470 | Chr5:1620579-1622214	AT5G05470.2 | AT5G05470 | Chr5:1620579-1622214	344	1	0.999	16	41	31	42
AT5G11540_P1	AT5G11540.1	AT5G11540_P1 | AT5G11540 | D-arabinono-1%2C4-lactone | Chr5:3703002-3704981	AT5G11540.1 | AT5G11540 | Chr5:3703002-3704981	585	1	0.999	19	31	31	31
AT5G15810_P1	AT5G15810.3	AT5G15810_P1 | AT5G15810 | tRNA | Chr5:5158092-5161121	AT5G15810.3 | AT5G15810 | Chr5:5158092-5161121	593	1	0.999	19	37	31	37
AT5G23740_P1	AT5G23740.1	AT5G23740_P1 | AT5G23740 | ribosomal | Chr5:8008251-8009330	AT5G23740.1 | AT5G23740 | Chr5:8008251-8009330	159	1	0.999	16	31	31	58
AT5G44650_P1	AT5G44650.1	AT5G44650_P1 | AT5G44650 | death | Chr5:18013396-18015292	AT5G44650.1 | AT5G44650 | Chr5:18013396-18015292	280	1	0.999	15	31	31	31
AT5G47070_P1	AT5G47070.2	AT5G47070_P1 | AT5G47070 | Chr5:19118683-19120528	AT5G47070.2 | AT5G47070 | Chr5:19118683-19120528	410	1	0.999	16	31	31	31
AT5G49530.1	AT5G49530.2	AT5G49530.1 | AT5G49530 | Chr5:20100934-20104242	AT5G49530.2 | AT5G49530 | Chr5:20100934-20104242	689	1	0.999	20	41	31	41
AT5G49760_P1	AT5G49760.11	AT5G49760_P1 | AT5G49760 | Chr5:20216679-20221052	AT5G49760.11 | AT5G49760 | Chr5:20216679-20221052	953	1	0.999	35	134	31	134
AT5G07470_P1		AT5G07470_P1 | AT5G07470 | peptidemethionine | Chr5:2362760-2364286	AT5G07470_P1 | AT5G07470 | peptidemethionine | Chr5:2362760-2364286	202	1	0.999	7	47	31	48
AT1G05260_P1	AT1G05260.2	AT1G05260_P1 | AT1G05260 | Chr1:1529827-1531271	AT1G05260.2 | AT1G05260 | Chr1:1529827-1531271	326	1	0.999	16	52	30	59
AT1G06400.1	AT1G06400.1	AT1G06400.1 | AT1G06400 | Chr1:1951089-1952686	AT1G06400.1 | AT1G06400 | Chr1:1951089-1952686	216	1	0.999	12	45	30	63
AT1G13220_P3	AT1G13220.8	AT1G13220_P3 | AT1G13220 | Chr1:4515660-4520071	AT1G13220.8 | AT1G13220 | Chr1:4515660-4520071	1141	1	0.999	34	48	30	48
AT1G15140_P1	AT1G15140.2	AT1G15140_P1 | AT1G15140 | FAD/NAD(P)-binding | Chr1:5210403-5212137	AT1G15140.2 | AT1G15140 | Chr1:5210403-5212137	295	1	0.999	13	82	30	82
AT1G16350_P1	AT1G16350.3	AT1G16350_P1 | AT1G16350 | Aldolase-type | Chr1:5590951-5592872	AT1G16350.3 | AT1G16350 | Chr1:5590951-5592872	502	1	0.999	22	97	30	97
AT1G29050_P1	AT1G29050.3	AT1G29050_P1 | AT1G29050 | TRICHOME | Chr1:10136376-10139082	AT1G29050.3 | AT1G29050 | Chr1:10136376-10139082	380	1	0.999	16	32	30	32
AT1G42440_P1	AT1G42440.1	AT1G42440_P1 | AT1G42440 | Chr1:15895528-15899939	AT1G42440.1 | AT1G42440 | Chr1:15895528-15899939	793	1	0.999	18	30	30	30
AT1G48320.1	AT1G48320.3	AT1G48320.1 | AT1G48320 | Chr1:17855024-17855577	AT1G48320.3 | AT1G48320 | Chr1:17855024-17855577	156	1	0.999	8	30	30	30
AT1G52340_P1	AT1G52340-AT1G52342.1	AT1G52340_P1 | AT1G52340 | NAD(P)-binding | Chr1:19489997-19491527	AT1G52340-AT1G52342.1 | AT1G52340-AT1G52342 | Chr1:19489997-19491527	285	1	0.999	16	30	30	30
AT1G53280.1	AT1G53280.6	AT1G53280.1 | AT1G53280 | Class | Chr1:19864942-19867341	AT1G53280.6 | AT1G53280 | Chr1:19864942-19867341	438	1	0.999	27	140	30	140
AT1G54350_P1	AT1G54340-AT1G54350.1	AT1G54350_P1 | AT1G54350 | ABC | Chr1:20286917-20290245	AT1G54340-AT1G54350.1 | AT1G54340-AT1G54350 | Chr1:20286917-20290245	706	1	0.999	18	43	30	43
AT1G66280_P1	AT1G66280.4	AT1G66280_P1 | AT1G66280 | Chr1:24706759-24709737	AT1G66280.4 | AT1G66280 | Chr1:24706759-24709737	524	1	0.999	27	38	30	139
AT1G76790_P1	AT1G76790.2	AT1G76790_P1 | AT1G76790 | Chr1:28822355-28823630	AT1G76790.2 | AT1G76790 | Chr1:28822355-28823630	367	1	0.999	19	68	30	68
AT2G21440_P1	AT2G21440.3	AT2G21440_P1 | AT2G21440 | RNA-binding | Chr2:9173712-9179065	AT2G21440.3 | AT2G21440 | Chr2:9173712-9179065	1003	1	0.999	21	30	30	30
AT2G25060_P1	AT2G25060.1	AT2G25060_P1 | AT2G25060 | early | Chr2:10662308-10662930	AT2G25060.1 | AT2G25060 | Chr2:10662308-10662930	182	1	0.999	8	30	30	30
AT2G30720_P1	AT2G30720.3	AT2G30720_P1 | AT2G30720 | Thioesterase/thiol | Chr2:13089604-13091538	AT2G30720.3 | AT2G30720 | Chr2:13089604-13091538	455	1	0.999	17	55	30	55
AT2G35790_P1	AT2G35790.1	AT2G35790_P1 | AT2G35790 | transmembrane | Chr2:15040735-15041976	AT2G35790.1 | AT2G35790 | Chr2:15040735-15041976	238	1	0.999	9	30	30	30
AT2G37770_P2	AT2G37770.1	AT2G37770_P2 | AT2G37770 | NAD(P)-linked | Chr2:15834888-15836659	AT2G37770.1 | AT2G37770 | Chr2:15834888-15836659	315	1	0.999	17	75	30	86
AT2G43620_P1	AT2G43620.1	AT2G43620_P1 | AT2G43620 | Chitinase | Chr2:18093954-18095025	AT2G43620.1 | AT2G43620 | Chr2:18093954-18095025	283	1	0.999	12	36	30	36
AT2G44040_P1	AT2G44040.1	AT2G44040_P1 | AT2G44040 | Dihydrodipicolinate | Chr2:18221985-18223998	AT2G44040.1 | AT2G44040 | Chr2:18221985-18223998	347	1	0.999	15	60	30	60
AT3G12480_P1	AT3G12480.4	AT3G12480_P1 | AT3G12480 | nuclear | Chr3:3958065-3960278	AT3G12480.4 | AT3G12480 | Chr3:3958065-3960278	293	1	0.999	16	30	30	30
AT3G13530.1	AT3G13530.4	AT3G13530.1 | AT3G13530 | Chr3:4411934-4419320	AT3G13530.4 | AT3G13530 | Chr3:4411934-4419320	1368	1	0.999	41	78	30	78
AT3G14100_P1	AT3G14100.8	AT3G14100_P1 | AT3G14100 | RNA-binding | Chr3:4673027-4675950	AT3G14100.8 | AT3G14100 | Chr3:4673027-4675950	427	1	0.999	17	85	30	85
AT3G25780_P1	AT3G25780.1	AT3G25780_P1 | AT3G25780 | allene | Chr3:9409362-9410409	AT3G25780.1 | AT3G25780 | Chr3:9409362-9410409	258	1	0.999	14	30	30	39
AT3G50670_P1	AT3G50670.8	AT3G50670_P1 | AT3G50670 | Chr3:18826476-18829492	AT3G50670.8 | AT3G50670 | Chr3:18826476-18829492	427	1	0.999	20	52	30	52
AT3G51780_P1	AT3G51780-AT3G51790.1	AT3G51780_P1 | AT3G51780 | BCL-2-associated | Chr3:19207029-19208178	AT3G51780-AT3G51790.1 | AT3G51780-AT3G51790 | Chr3:19207029-19208178	269	1	0.999	15	35	30	35
AT3G57990_P1	AT3G57990.1	AT3G57990_P1 | AT3G57990 | hypothetical | Chr3:21470244-21471347	AT3G57990.1 | AT3G57990 | Chr3:21470244-21471347	367	1	0.999	12	30	30	30
AT4G00750_P1	AT4G00750.2	AT4G00750_P1 | AT4G00750 | S-adenosyl-L-methionine-dependent | Chr4:314405-317507	AT4G00750.2 | AT4G00750 | Chr4:314405-317507	633	1	0.999	17	37	30	37
AT4G02980_P1	AT4G02980.2	AT4G02980_P1 | AT4G02980 | endoplasmic | Chr4:1319902-1321449	AT4G02980.2 | AT4G02980 | Chr4:1319902-1321449	198	1	0.999	7	30	30	30
AT4G10760_P1	AT4G10760.4	AT4G10760_P1 | AT4G10760 | mRNAadenosine | Chr4:6619947-6623312	AT4G10760.4 | AT4G10760 | Chr4:6619947-6623312	685	1	0.999	15	30	30	30
AT4G30720_P1	AT4G30720.2	AT4G30720_P1 | AT4G30720 | Chr4:14972212-14975461	AT4G30720.2 | AT4G30720 | Chr4:14972212-14975461	707	1	0.999	21	39	30	39
AT5G09840_P1	AT5G09840.1	AT5G09840_P1 | AT5G09840 | Putative | Chr5:3059027-3061970	AT5G09840.1 | AT5G09840 | Chr5:3059027-3061970	924	1	0.999	21	30	30	30
AT5G13510.1	AT5G13510.1	AT5G13510.1 | AT5G13510 | Chr5:4341294-4341956	AT5G13510.1 | AT5G13510 | Chr5:4341294-4341956	220	1	0.999	6	30	30	30
AT5G18110.1	AT5G18110.4	AT5G18110.1 | AT5G18110 | Chr5:5989105-5990588	AT5G18110.4 | AT5G18110 | Chr5:5989105-5990588	221	1	0.999	11	30	30	30
AT5G20070_P1	AT5G20070.1	AT5G20070_P1 | AT5G20070 | nudix | Chr5:6779893-6782308	AT5G20070.1 | AT5G20070 | Chr5:6779893-6782308	438	1	0.999	13	30	30	30
AT5G23200_P1	AT5G23200.2	AT5G23200_P1 | AT5G23200 | Chr5:7807319-7808988	AT5G23200.2 | AT5G23200 | Chr5:7807319-7808988	399	1	0.999	22	42	30	42
AT5G23880_P1	AT5G23880.5	AT5G23880_P1 | AT5G23880 | Chr5:8052550-8058147	AT5G23880.5 | AT5G23880 | Chr5:8052550-8058147	739	1	0.999	26	60	30	60
AT5G27600_P1	AT5G27600.19	AT5G27600_P1 | AT5G27600 | Chr5:9742616-9746795	AT5G27600.19 | AT5G27600 | Chr5:9742616-9746795	700	1	0.999	30	109	30	116
AT5G44790_P1	AT5G44790.3	AT5G44790_P1 | AT5G44790 | copper-exporting | Chr5:18075846-18079817	AT5G44790.3 | AT5G44790 | Chr5:18075846-18079817	1001	1	0.999	22	41	30	41
AT5G56280_P1	AT5G56280.1	AT5G56280_P1 | AT5G56280 | COP9 | Chr5:22783617-22785530	AT5G56280.1 | AT5G56280 | Chr5:22783617-22785530	317	1	0.999	11	32	30	32
ATCG01010.1	ATCG01010.1	ATCG01010.1 | ATCG01010 | ChrC:110398-112638	ATCG01010.1 | ATCG01010 | ChrC:110398-112638	746	1	0.999	10	34	30	34
ATMG00090.1	ATMG00090.1	ATMG00090.1 | ATMG00090 | ChrM:25482-28733	ATMG00090.1 | ATMG00090 | ChrM:25482-28733	556	1	0.999	15	30	30	33
AT1G23820.1		AT1G23820.1 | AT1G23820 | Chr1:8420278-8422724	AT1G23820.1 | AT1G23820 | Chr1:8420278-8422724	378	1	0.999	24	217	30	217
AT2G23070_P1		AT2G23070_P1 | AT2G23070 | Protein | Chr2:9824162-9826871	AT2G23070_P1 | AT2G23070 | Protein | Chr2:9824162-9826871	432	1	0.999	17	42	30	42
AT3G47960_P1		AT3G47960_P1 | AT3G47960 | Major | Chr3:17698126-17700771	AT3G47960_P1 | AT3G47960 | Major | Chr3:17698126-17700771	636	1	0.999	14	36	30	36
AT1G13470_P1	AT1G13470.4	AT1G13470_P1 | AT1G13470 | hypothetical | Chr1:4620322-4621542	AT1G13470.4 | AT1G13470 | Chr1:4620322-4621542	379	1	0.999	19	50	29	50
AT1G55890_P1	AT1G55890.1	AT1G55890_P1 | AT1G55890 | Tetratricopeptide | Chr1:20901364-20902560	AT1G55890.1 | AT1G55890 | Chr1:20901364-20902560	398	1	0.999	15	29	29	29
AT1G69460_P1	AT1G69460.7	AT1G69460_P1 | AT1G69460 | emp24/gp25L/p24 | Chr1:26112054-26113160	AT1G69460.7 | AT1G69460 | Chr1:26112054-26113160	214	1	0.999	8	38	29	38
AT1G71310.1	AT1G71310.1	AT1G71310.1 | AT1G71310 | Chr1:26878717-26879844	AT1G71310.1 | AT1G71310 | Chr1:26878717-26879844	176	1	0.999	9	29	29	29
AT1G71350_P1	AT1G71350.2	AT1G71350_P1 | AT1G71350 | eukaryotic | Chr1:26888525-26891209	AT1G71350.2 | AT1G71350 | Chr1:26888525-26891209	597	1	0.999	18	29	29	29
AT1G75140_P1	AT1G75140.1	AT1G75140_P1 | AT1G75140 | membrane | Chr1:28202166-28204019	AT1G75140.1 | AT1G75140 | Chr1:28202166-28204019	617	1	0.999	20	31	29	31
AT2G02130_P1	AT2G02130.1	AT2G02130_P1 | AT2G02130 | low-molecular-weight | Chr2:540071-540407	AT2G02130.1 | AT2G02130 | Chr2:540071-540407	77	1	0.999	2	29	29	29
AT2G02400.1	AT2G02400.2	AT2G02400.1 | AT2G02400 | Chr2:631413-632449	AT2G02400.2 | AT2G02400 | Chr2:631413-632449	318	1	0.999	13	29	29	29
AT2G23810_P1	AT2G23810.2	AT2G23810_P1 | AT2G23810 | tetraspanin8 | Chr2:10135859-10137352	AT2G23810.2 | AT2G23810 | Chr2:10135859-10137352	273	1	0.999	8	29	29	29
AT2G33380_P1	AT2G33380.1	AT2G33380_P1 | AT2G33380 | Caleosin-related | Chr2:14144984-14146374	AT2G33380.1 | AT2G33380 | Chr2:14144984-14146374	236	1	0.999	17	190	29	190
AT2G35820_P2	AT2G35820.1	AT2G35820_P2 | AT2G35820 | ureidoglycolate | Chr2:15050663-15052004	AT2G35820.1 | AT2G35820 | Chr2:15050663-15052004	282	1	0.999	8	29	29	29
AT2G38380_P1	AT2G38380.1	AT2G38380_P1 | AT2G38380 | Peroxidase | Chr2:16076443-16078314	AT2G38380.1 | AT2G38380 | Chr2:16076443-16078314	349	1	0.999	8	45	29	45
AT2G39210_P1	AT2G39210.5	AT2G39210_P1 | AT2G39210 | Major | Chr2:16366287-16368231	AT2G39210.5 | AT2G39210 | Chr2:16366287-16368231	601	1	0.999	12	29	29	29
AT2G46630_P1	AT2G46630.1	AT2G46630_P1 | AT2G46630 | serine/arginine | Chr2:19145529-19146713	AT2G46630.1 | AT2G46630 | Chr2:19145529-19146713	394	1	0.999	10	29	29	29
AT3G08600_P1	AT3G08600.2	AT3G08600_P1 | AT3G08600 | transmembrane | Chr3:2612646-2613596	AT3G08600.2 | AT3G08600 | Chr3:2612646-2613596	316	1	0.999	6	29	29	29
AT3G09300.1	AT3G09300.6	AT3G09300.1 | AT3G09300 | Chr3:2858068-2860462	AT3G09300.6 | AT3G09300 | Chr3:2858068-2860462	458	1	0.999	17	42	29	57
AT3G14390_P1	AT3G14390.1	AT3G14390_P1 | AT3G14390 | Pyridoxal-dependent | Chr3:4806771-4808954	AT3G14390.1 | AT3G14390 | Chr3:4806771-4808954	484	1	0.999	25	175	29	175
AT3G14415.2	AT3G14415.24	AT3G14415.2 | AT3G14415 | Aldolase-type | Chr3:4818667-4820748	AT3G14415.24 | AT3G14415 | Chr3:4818667-4820748	373	1	0.999	44	947	29	947
AT3G15810_P1	AT3G15810.1	AT3G15810_P1 | AT3G15810 | LURP-one-like | Chr3:5348054-5349178	AT3G15810.1 | AT3G15810 | Chr3:5348054-5349178	220	1	0.999	7	29	29	29
AT3G16990.1	AT3G16990.2	AT3G16990.1 | AT3G16990 | Chr3:5795937-5796783	AT3G16990.2 | AT3G16990 | Chr3:5795937-5796783	221	1	0.999	11	29	29	29
AT3G52880_P1	AT3G52880.5	AT3G52880_P1 | AT3G52880 | monodehydroascorbate | Chr3:19601477-19604366	AT3G52880.5 | AT3G52880 | Chr3:19601477-19604366	434	1	0.999	46	605	29	605
AT3G53970_P1	AT3G53970.2	AT3G53970_P1 | AT3G53970 | proteasome | Chr3:19985208-19987132	AT3G53970.2 | AT3G53970 | Chr3:19985208-19987132	302	1	0.999	12	93	29	93
AT3G61140_P1	AT3G61140.1	AT3G61140_P1 | AT3G61140 | COP9 | Chr3:22626335-22628895	AT3G61140.1 | AT3G61140 | Chr3:22626335-22628895	441	1	0.999	16	29	29	29
AT4G11980_P1	AT4G11980.2	AT4G11980_P1 | AT4G11980 | nudix | Chr4:7183845-7185551	AT4G11980.2 | AT4G11980 | Chr4:7183845-7185551	309	1	0.999	14	41	29	41
AT4G14230_P1	AT4G14230.5	AT4G14230_P1 | AT4G14230 | Chr4:8200850-8203130	AT4G14230.5 | AT4G14230 | Chr4:8200850-8203130	495	1	0.999	15	52	29	52
AT4G22530.1	AT4G22530.1	AT4G22530.1 | AT4G22530 | Chr4:11859247-11860129	AT4G22530.1 | AT4G22530 | Chr4:11859247-11860129	261	1	0.999	12	29	29	29
AT4G32160_P1	AT4G32160.6	AT4G32160_P1 | AT4G32160 | Chr4:15529056-15532892	AT4G32160.6 | AT4G32160 | Chr4:15529056-15532892	723	1	0.999	24	38	29	38
AT4G37150_P1	AT4G37150.1	AT4G37150_P1 | AT4G37150 | methyl | Chr4:17492985-17494057	AT4G37150.1 | AT4G37150 | Chr4:17492985-17494057	256	1	0.999	12	29	29	30
AT5G13780_P1	AT5G13780.1	AT5G13780_P1 | AT5G13780 | Acyl-CoA | Chr5:4447610-4448603	AT5G13780.1 | AT5G13780 | Chr5:4447610-4448603	192	1	0.999	7	29	29	29
AT5G17220.1	AT5G17220.2	AT5G17220.1 | AT5G17220 | Chr5:5658528-5659322	AT5G17220.2 | AT5G17220 | Chr5:5658528-5659322	214	1	0.999	11	44	29	44
AT5G18525.1	AT5G18525.5	AT5G18525.1 | AT5G18525 | Chr5:6146932-6153658	AT5G18525.5 | AT5G18525 | Chr5:6146932-6153658	1639	1	0.999	21	29	29	29
AT5G19180_P1	AT5G19180.17	AT5G19180_P1 | AT5G19180 | Chr5:6453375-6455750	AT5G19180.17 | AT5G19180 | Chr5:6453375-6455750	454	1	0.999	24	110	29	110
AT5G20660_P1	AT5G20660.4	AT5G20660_P1 | AT5G20660 | Chr5:6986402-6990947	AT5G20660.4 | AT5G20660 | Chr5:6986402-6990947	910	1	0.999	26	72	29	72
AT5G23300.1	AT5G23300.2	AT5G23300.1 | AT5G23300 | Chr5:7847792-7850243	AT5G23300.2 | AT5G23300 | Chr5:7847792-7850243	460	1	0.999	24	78	29	78
AT5G44000_P1	AT5G44000.2	AT5G44000_P1 | AT5G44000 | Glutathione | Chr5:17702231-17703934	AT5G44000.2 | AT5G44000 | Chr5:17702231-17703934	399	1	0.999	14	29	29	29
AT5G44320_P1	AT5G44320.3	AT5G44320_P1 | AT5G44320 | Chr5:17854901-17856667	AT5G44320.3 | AT5G44320 | Chr5:17854901-17856667	588	1	0.999	18	31	29	67
AT5G54900_P1	AT5G54900.16	AT5G54900_P1 | AT5G54900 | RNA-binding | Chr5:22295412-22298126	AT5G54900.16 | AT5G54900 | Chr5:22295412-22298126	387	1	0.999	11	88	29	88
AT5G56720_P1	AT5G56720.1	AT5G56720_P1 | AT5G56720 | Lactate/malate | Chr5:22945438-22946718	AT5G56720.1 | AT5G56720 | Chr5:22945438-22946718	372	1	0.999	13	29	29	109
AT5G60460_P1	AT5G60460.1	AT5G60460_P1 | AT5G60460 | Preprotein | Chr5:24317590-24317919	AT5G60460.1 | AT5G60460 | Chr5:24317590-24317919	109	1	0.999	5	31	29	31
AT5G67330_P1	AT5G67330.2	AT5G67330_P1 | AT5G67330 | natural | Chr5:26861822-26863580	AT5G67330.2 | AT5G67330 | Chr5:26861822-26863580	512	1	0.999	8	29	29	29
AT3G60370_P2		AT3G60370_P2 | AT3G60370 | Chr3:22315000-22316620	AT3G60370_P2 | AT3G60370 | Chr3:22315000-22316620	271	1	0.999	10	31	29	31
AT1G08520_P1	AT1G08520.12	AT1G08520_P1 | AT1G08520 | ALBINA | Chr1:2696538-2700819	AT1G08520.12 | AT1G08520 | Chr1:2696538-2700819	760	1	0.999	33	68	28	68
AT1G13190.1	AT1G13190.1	AT1G13190.1 | AT1G13190 | Chr1:4499633-4501354	AT1G13190.1 | AT1G13190 | Chr1:4499633-4501354	573	1	0.999	14	28	28	28
AT1G22450.1	AT1G22450.6	AT1G22450.1 | AT1G22450 | Chr1:7925447-7926918	AT1G22450.6 | AT1G22450 | Chr1:7925447-7926918	191	1	0.999	14	53	28	53
AT1G26420_P1	AT1G26420.1	AT1G26420_P1 | AT1G26420 | FAD-binding | Chr1:9141715-9143304	AT1G26420.1 | AT1G26420 | Chr1:9141715-9143304	529	1	0.999	23	38	28	62
AT1G64770_P1	AT1G64770.5	AT1G64770_P1 | AT1G64770 | NDH-dependent | Chr1:24057549-24059415	AT1G64770.5 | AT1G64770 | Chr1:24057549-24059415	348	1	0.999	16	83	28	83
AT1G71270.1	AT1G71270.3	AT1G71270.1 | AT1G71270 | Chr1:26863736-26869817	AT1G71270.3 | AT1G71270 | Chr1:26863736-26869817	707	1	0.999	24	53	28	53
AT1G75280_P1	AT1G75280.12	AT1G75280_P1 | AT1G75280 | NmrA-like | Chr1:28252030-28253355	AT1G75280.12 | AT1G75280 | Chr1:28252030-28253355	310	1	0.999	18	148	28	180
AT1G75990_P1	AT1G75990.3	AT1G75990_P1 | AT1G75990 | PAM | Chr1:28524623-28526718	AT1G75990.3 | AT1G75990 | Chr1:28524623-28526718	487	1	0.999	23	28	28	66
AT1G77710_P1	AT1G77710.2	AT1G77710_P1 | AT1G77710 | ubiquitin-fold | Chr1:29206750-29207895	AT1G77710.2 | AT1G77710 | Chr1:29206750-29207895	93	1	0.999	6	28	28	28
AT2G15790.1	AT2G15790.1	AT2G15790.1 | AT2G15790 | Chr2:6878144-6880743	AT2G15790.1 | AT2G15790 | Chr2:6878144-6880743	361	1	0.999	13	28	28	28
AT2G26740_P1	AT2G26740.7	AT2G26740_P1 | AT2G26740 | Chr2:11393148-11394257	AT2G26740.7 | AT2G26740 | Chr2:11393148-11394257	321	1	0.999	16	109	28	109
AT2G31110_P2	AT2G31110.3	AT2G31110_P2 | AT2G31110 | trichome | Chr2:13258522-13262071	AT2G31110.3 | AT2G31110 | Chr2:13258522-13262071	364	1	0.999	16	46	28	46
AT2G34790_P1	AT2G34790.1	AT2G34790_P1 | AT2G34790 | FAD-binding | Chr2:14673998-14677237	AT2G34790.1 | AT2G34790 | Chr2:14673998-14677237	532	1	0.999	20	42	28	44
AT2G40765_P1	AT2G40765.2	AT2G40765_P1 | AT2G40765 | transmembrane | Chr2:17012301-17013081	AT2G40765.2 | AT2G40765 | Chr2:17012301-17013081	57	1	0.999	4	45	28	45
AT3G03990_P1	AT3G03990.1	AT3G03990_P1 | AT3G03990 | alpha/beta-Hydrolases | Chr3:1033788-1034591	AT3G03990.1 | AT3G03990 | Chr3:1033788-1034591	267	1	0.999	9	28	28	28
AT3G08950_P1	AT3G08950.1	AT3G08950_P1 | AT3G08950 | electron | Chr3:2727285-2729289	AT3G08950.1 | AT3G08950 | Chr3:2727285-2729289	334	1	0.999	8	28	28	28
AT3G26710_P1	AT3G26710.4	AT3G26710_P1 | AT3G26710 | cofactor | Chr3:9813550-9814606	AT3G26710.4 | AT3G26710 | Chr3:9813550-9814606	267	1	0.999	9	28	28	28
AT3G28510_P1	AT3G28510.1	AT3G28510_P1 | AT3G28510 | P-loop | Chr3:10685656-10687248	AT3G28510.1 | AT3G28510 | Chr3:10685656-10687248	530	1	0.999	19	36	28	36
AT3G51120_P1	AT3G51120.1	AT3G51120_P1 | AT3G51120 | zinc | Chr3:18986026-18991886	AT3G51120.1 | AT3G51120 | Chr3:18986026-18991886	1305	1	0.999	20	28	28	29
AT3G54420.1	AT3G54420.1	AT3G54420.1 | AT3G54420 | Chr3:20145935-20147034	AT3G54420.1 | AT3G54420 | Chr3:20145935-20147034	273	1	0.999	7	31	28	31
AT3G55360_P1	AT3G55360.3	AT3G55360_P1 | AT3G55360 | 3-oxo-5-alpha-steroid | Chr3:20521186-20522856	AT3G55360.3 | AT3G55360 | Chr3:20521186-20522856	310	1	0.999	9	28	28	28
AT3G56090_P1	AT3G56090.11	AT3G56090_P1 | AT3G56090 | ferritin | Chr3:20814350-20815984	AT3G56090.11 | AT3G56090 | Chr3:20814350-20815984	259	1	0.999	10	29	28	41
AT4G00090_P1	AT4G00090-AT4G00100.1	AT4G00090_P1 | AT4G00090 | Chr4:34234-36594	AT4G00090-AT4G00100.1 | AT4G00090-AT4G00100 | Chr4:34234-36594	430	1	0.999	15	43	28	43
AT4G00752_P1	AT4G00752.11	AT4G00752_P1 | AT4G00752 | UBX | Chr4:317771-320793	AT4G00752.11 | AT4G00752 | Chr4:317771-320793	469	1	0.999	16	28	28	28
AT4G12060_P1	AT4G12060.2	AT4G12060_P1 | AT4G12060 | Chr4:7228269-7229898	AT4G12060.2 | AT4G12060 | Chr4:7228269-7229898	241	1	0.999	9	63	28	63
AT4G15410_P1	AT4G15410.1	AT4G15410_P1 | AT4G15410 | serine/threonine | Chr4:8814868-8816596	AT4G15410.1 | AT4G15410 | Chr4:8814868-8816596	421	1	0.999	16	28	28	28
AT4G16120_P1	AT4G16120.2	AT4G16120_P1 | AT4G16120 | COBRA-like | Chr4:9116591-9119138	AT4G16120.2 | AT4G16120 | Chr4:9116591-9119138	661	1	0.999	14	28	28	28
AT4G21280_P1	AT4G21280.3	AT4G21280_P1 | AT4G21280 | photosystem | Chr4:11334446-11335587	AT4G21280.3 | AT4G21280 | Chr4:11334446-11335587	223	1	0.999	20	239	28	239
AT4G21670_P1	AT4G21670.1	AT4G21670_P1 | AT4G21670 | C-terminal | Chr4:11511511-11516922	AT4G21670.1 | AT4G21670 | Chr4:11511511-11516922	967	1	0.999	30	44	28	44
AT4G23940_P1	AT4G23940.3	AT4G23940_P1 | AT4G23940 | FtsH | Chr4:12437108-12441841	AT4G23940.3 | AT4G23940 | Chr4:12437108-12441841	946	1	0.999	31	59	28	61
AT4G24510_P1	AT4G24510.1	AT4G24510_P1 | AT4G24510 | HXXXD-type | Chr4:12660929-12662537	AT4G24510.1 | AT4G24510 | Chr4:12660929-12662537	421	1	0.999	17	28	28	28
AT4G28300_P1	AT4G28300.3	AT4G28300_P1 | AT4G28300 | formin-like | Chr4:14014860-14016823	AT4G28300.3 | AT4G28300 | Chr4:14014860-14016823	496	1	0.999	10	28	28	28
AT5G06160_P1	AT5G06160.3	AT5G06160_P1 | AT5G06160 | splicing | Chr5:1862623-1866298	AT5G06160.3 | AT5G06160 | Chr5:1862623-1866298	504	1	0.999	15	31	28	31
AT5G10050.1	AT5G10050.2	AT5G10050.1 | AT5G10050 | Chr5:3144254-3145643	AT5G10050.2 | AT5G10050 | Chr5:3144254-3145643	279	1	0.999	9	28	28	28
AT5G17330_P1	AT5G17330.9	AT5G17330_P1 | AT5G17330 | Chr5:5711141-5714839	AT5G17330.9 | AT5G17330 | Chr5:5711141-5714839	502	1	0.999	18	31	28	105
AT5G17560_P1	AT5G17560.2	AT5G17560_P1 | AT5G17560 | Chr5:5788474-5789671	AT5G17560.2 | AT5G17560 | Chr5:5788474-5789671	177	1	0.999	6	66	28	66
AT5G19230_P2	AT5G19230.1	AT5G19230_P2 | AT5G19230 | Glycoprotein | Chr5:6467636-6468337	AT5G19230.1 | AT5G19230 | Chr5:6467636-6468337	189	1	0.999	6	28	28	28
AT5G40170_P1	AT5G40170.5	AT5G40170_P1 | AT5G40170 | Chr5:16065179-16067557	AT5G40170.5 | AT5G40170 | Chr5:16065179-16067557	792	1	0.999	20	36	28	36
AT5G40200_P1	AT5G40200.1	AT5G40200_P1 | AT5G40200 | DegP | Chr5:16070402-16073101	AT5G40200.1 | AT5G40200 | Chr5:16070402-16073101	592	1	0.999	15	28	28	28
AT5G58100_P1	AT5G58100.7	AT5G58100_P1 | AT5G58100 | Chr5:23507828-23514863	AT5G58100.7 | AT5G58100 | Chr5:23507828-23514863	945	1	0.999	23	53	28	53
AT5G62670_P1	AT5G62670.1	AT5G62670_P1 | AT5G62670 | H[+]-ATPase | Chr5:25159495-25164957	AT5G62670.1 | AT5G62670 | Chr5:25159495-25164957	956	1	0.999	36	70	28	277
AT5G63640.1	AT5G63640.6	AT5G63640.1 | AT5G63640 | Chr5:25478935-25481221	AT5G63640.6 | AT5G63640 | Chr5:25478935-25481221	447	1	0.999	17	37	28	37
AT5G65910.1	AT5G65910.5	AT5G65910.1 | AT5G65910 | Chr5:26361592-26363341	AT5G65910.5 | AT5G65910 | Chr5:26361592-26363341	432	1	0.999	15	28	28	30
AT5G66200.1	AT5G66200.1	AT5G66200.1 | AT5G66200 | Chr5:26453648-26455603	AT5G66200.1 | AT5G66200 | Chr5:26453648-26455603	651	1	0.999	20	32	28	32
AT1G70330.1		AT1G70330.1 | AT1G70330 | Chr1:26502920-26504360	AT1G70330.1 | AT1G70330 | Chr1:26502920-26504360	450	1	0.999	8	28	28	28
AT1G09240_P1	AT1G09240.1	AT1G09240_P1 | AT1G09240 | nicotianamine | Chr1:2984950-2985912	AT1G09240.1 | AT1G09240 | Chr1:2984950-2985912	320	1	0.999	11	50	27	50
AT1G10270.1	AT1G10270.1	AT1G10270.1 | AT1G10270 | Chr1:3363535-3366276	AT1G10270.1 | AT1G10270 | Chr1:3363535-3366276	913	1	0.999	18	27	27	27
AT1G11530_P1	AT1G11530.1	AT1G11530_P1 | AT1G11530 | C-terminal | Chr1:3874518-3875311	AT1G11530.1 | AT1G11530 | Chr1:3874518-3875311	118	1	0.999	9	27	27	27
AT1G14010.1	AT1G14010.2	AT1G14010.1 | AT1G14010 | Chr1:4800385-4801790	AT1G14010.2 | AT1G14010 | Chr1:4800385-4801790	212	1	0.999	7	27	27	27
AT1G26340_P1	AT1G26340.1	AT1G26340_P1 | AT1G26340 | cytochrome | Chr1:9113992-9114755	AT1G26340.1 | AT1G26340 | Chr1:9113992-9114755	135	1	0.999	6	39	27	39
AT1G27090.1	AT1G27090.1	AT1G27090.1 | AT1G27090 | Chr1:9404041-9406098	AT1G27090.1 | AT1G27090 | Chr1:9404041-9406098	420	1	0.999	28	149	27	149
AT1G28380_P1	AT1G28380.15	AT1G28380_P1 | AT1G28380 | MAC/Perforin | Chr1:9963696-9966060	AT1G28380.15 | AT1G28380 | Chr1:9963696-9966060	612	1	0.999	19	35	27	35
AT1G32750.1	AT1G32750.1	AT1G32750.1 | AT1G32750 | Chr1:11846385-11856261	AT1G32750.1 | AT1G32750 | Chr1:11846385-11856261	1919	1	0.999	24	28	27	28
AT1G54490_P1	AT1G54490.3	AT1G54490_P1 | AT1G54490 | Chr1:20350300-20356650	AT1G54490.3 | AT1G54490 | Chr1:20350300-20356650	947	1	0.999	33	66	27	67
AT1G57770_P1	AT1G57770.4	AT1G57770_P1 | AT1G57770 | FAD/NAD(P)-binding | Chr1:21395254-21398135	AT1G57770.4 | AT1G57770 | Chr1:21395254-21398135	574	1	0.999	24	89	27	89
AT1G70690_P1	AT1G70690.3	AT1G70690_P1 | AT1G70690 | Receptor-like | Chr1:26652099-26653381	AT1G70690.3 | AT1G70690 | Chr1:26652099-26653381	299	1	0.999	7	27	27	27
AT1G71170_P1	AT1G71170.1	AT1G71170_P1 | AT1G71170 | 6-phosphogluconate | Chr1:26830673-26831572	AT1G71170.1 | AT1G71170 | Chr1:26830673-26831572	299	1	0.999	9	29	27	29
AT1G72020_P1	AT1G72020.1	AT1G72020_P1 | AT1G72020 | TonB-dependent | Chr1:27109521-27110327	AT1G72020.1 | AT1G72020 | Chr1:27109521-27110327	97	1	0.999	2	27	27	27
AT1G73200.1	AT1G73200.6	AT1G73200.1 | AT1G73200 | Chr1:27523454-27526573	AT1G73200.6 | AT1G73200 | Chr1:27523454-27526573	779	1	0.999	19	27	27	27
AT2G04030_P1	AT2G04030.15	AT2G04030_P1 | AT2G04030 | Chaperone | Chr2:1281983-1285909	AT2G04030.15 | AT2G04030 | Chr2:1281983-1285909	780	1	0.999	67	396	27	396
AT2G12550_P1	AT2G12550.1	AT2G12550_P1 | AT2G12550 | ubiquitin-associated | Chr2:5114881-5118486	AT2G12550.1 | AT2G12550 | Chr2:5114881-5118486	562	1	0.999	16	27	27	27
AT2G15900_P1	AT2G15900.2	AT2G15900_P1 | AT2G15900 | Chr2:6927390-6932535	AT2G15900.2 | AT2G15900 | Chr2:6927390-6932535	994	1	0.999	34	63	27	63
AT2G18330_P1	AT2G18330.1	AT2G18330_P1 | AT2G18330 | AAA-type | Chr2:7965829-7968915	AT2G18330.1 | AT2G18330 | Chr2:7965829-7968915	636	1	0.999	19	41	27	43
AT2G27290_P1	AT2G27290.1	AT2G27290_P1 | AT2G27290 | FAM210B-like | Chr2:11678586-11679765	AT2G27290.1 | AT2G27290 | Chr2:11678586-11679765	201	1	0.999	10	27	27	27
AT2G33610_P1	AT2G33610.2	AT2G33610_P1 | AT2G33610 | switch | Chr2:14229023-14231149	AT2G33610.2 | AT2G33610 | Chr2:14229023-14231149	469	1	0.999	18	27	27	27
AT2G34640_P1	AT2G34640.4	AT2G34640_P1 | AT2G34640 | plastid | Chr2:14582061-14584345	AT2G34640.4 | AT2G34640 | Chr2:14582061-14584345	527	1	0.999	12	27	27	27
AT2G40316_P1	AT2G40316.13	AT2G40316_P1 | AT2G40316 | autophagy-like | Chr2:16836355-16838688	AT2G40316.13 | AT2G40316 | Chr2:16836355-16838688	276	1	0.999	9	37	27	37
AT2G41475_P1	AT2G41475.1	AT2G41475_P1 | AT2G41475 | Embryo-specific | Chr2:17295259-17296329	AT2G41475.1 | AT2G41475 | Chr2:17295259-17296329	179	1	0.999	5	27	27	27
AT3G03060_P1	AT3G03060.1	AT3G03060_P1 | AT3G03060 | P-loop | Chr3:692188-695424	AT3G03060.1 | AT3G03060 | Chr3:692188-695424	628	1	0.999	20	27	27	34
AT3G12610_P1	AT3G12610.1	AT3G12610_P1 | AT3G12610 | Leucine-rich | Chr3:4006661-4007779	AT3G12610.1 | AT3G12610 | Chr3:4006661-4007779	372	1	0.999	14	27	27	27
AT3G15353_P1	AT3G15353.4	AT3G15353_P1 | AT3G15353 | metallothionein | Chr3:5180825-5181325	AT3G15353.4 | AT3G15353 | Chr3:5180825-5181325	69	1	0.999	5	27	27	27
AT3G26030_P1	AT3G26030.1	AT3G26030_P1 | AT3G26030 | serine/threonine | Chr3:9517741-9519260	AT3G26030.1 | AT3G26030 | Chr3:9517741-9519260	477	1	0.999	16	28	27	29
AT3G46960_P1	AT3G46960.1	AT3G46960_P1 | AT3G46960 | RNA | Chr3:17291004-17298067	AT3G46960.1 | AT3G46960 | Chr3:17291004-17298067	1347	1	0.999	25	34	27	34
AT3G51520.1	AT3G51510-AT3G51520.4	AT3G51520.1 | AT3G51520 | Chr3:19110739-19112518	AT3G51510-AT3G51520.4 | AT3G51510-AT3G51520 | Chr3:19110739-19112518	314	1	0.999	8	27	27	27
AT3G53230_P1	AT3G53230.6	AT3G53230_P1 | AT3G53230 | ATPase%2C | Chr3:19723416-19726489	AT3G53230.6 | AT3G53230 | Chr3:19723416-19726489	815	1	0.999	63	37	27	328
AT3G56650.1	AT3G56650.7	AT3G56650.1 | AT3G56650 | Chr3:20984807-20985913	AT3G56650.7 | AT3G56650 | Chr3:20984807-20985913	262	1	0.999	15	98	27	98
AT3G59920_P1	AT3G59920.24	AT3G59920_P1 | AT3G59920 | RAB | Chr3:22135157-22138221	AT3G59920.24 | AT3G59920 | Chr3:22135157-22138221	444	1	0.999	30	124	27	263
AT4G06599.1	AT4G06599.5	AT4G06599.1 | AT4G06599 | Chr4:3666079-3667495	AT4G06599.5 | AT4G06599 | Chr4:3666079-3667495	340	1	0.999	10	27	27	27
AT4G15510_P1	AT4G15510.4	AT4G15510_P1 | AT4G15510 | Chr4:8860701-8862529	AT4G15510.4 | AT4G15510 | Chr4:8860701-8862529	287	1	0.999	14	49	27	49
AT4G15802_P1	AT4G15802.2	AT4G15802_P1 | AT4G15802 | heat | Chr4:8986864-8988339	AT4G15802.2 | AT4G15802 | Chr4:8986864-8988339	86	1	0.999	6	27	27	27
AT4G15900_P1	AT4G15900.6	AT4G15900_P1 | AT4G15900 | Chr4:9023775-9027443	AT4G15900.6 | AT4G15900 | Chr4:9023775-9027443	486	1	0.999	24	68	27	68
AT4G39890_P1	AT4G39880-AT4G39890.1	AT4G39890_P1 | AT4G39890 | RAB | Chr4:18506112-18507459	AT4G39880-AT4G39890.1 | AT4G39880-AT4G39890 | Chr4:18506112-18507459	214	1	0.999	12	27	27	36
AT5G03370_P1	AT5G03370.1	AT5G03370_P1 | AT5G03370 | acylphosphatase | Chr5:825798-827020	AT5G03370.1 | AT5G03370 | Chr5:825798-827020	171	1	0.999	7	27	27	27
AT5G07990_P1	AT5G07990.2	AT5G07990_P1 | AT5G07990 | Cytochrome | Chr5:2560437-2562859	AT5G07990.2 | AT5G07990 | Chr5:2560437-2562859	513	1	0.999	24	88	27	88
AT5G11880_P1	AT5G11880.12	AT5G11880_P1 | AT5G11880 | Pyridoxal-dependent | Chr5:3827806-3829942	AT5G11880.12 | AT5G11880 | Chr5:3827806-3829942	489	1	0.999	26	27	27	100
AT5G14250_P1	AT5G14250.6	AT5G14250_P1 | AT5G14250 | Proteasome | Chr5:4597970-4600561	AT5G14250.6 | AT5G14250 | Chr5:4597970-4600561	429	1	0.999	22	60	27	60
AT5G23820_P1	AT5G23820.1	AT5G23820_P1 | AT5G23820 | MD-2-related | Chr5:8031386-8032809	AT5G23820.1 | AT5G23820 | Chr5:8031386-8032809	164	1	0.999	7	27	27	27
AT5G42090_P1	AT5G42090.2	AT5G42090_P1 | AT5G42090 | Lung | Chr5:16826830-16828149	AT5G42090.2 | AT5G42090 | Chr5:16826830-16828149	439	1	0.999	9	27	27	27
AT5G42570_P1	AT5G42570.1	AT5G42570_P1 | AT5G42570 | B-cell | Chr5:17021459-17022497	AT5G42570.1 | AT5G42570 | Chr5:17021459-17022497	218	1	0.999	9	27	27	27
AT5G63570_P1	AT5G63570.1	AT5G63570_P1 | AT5G63570 | glutamate-1-semialdehyde-2%2C1-aminomutase | Chr5:25451957-25453620	AT5G63570.1 | AT5G63570 | Chr5:25451957-25453620	474	1	0.999	18	178	27	178
AT5G66920_P1	AT5G66920.3	AT5G66920_P1 | AT5G66920 | SKU5 | Chr5:26722963-26725370	AT5G66920.3 | AT5G66920 | Chr5:26722963-26725370	546	1	0.999	10	31	27	31
AT5G67600.1	AT5G67600.3	AT5G67600.1 | AT5G67600 | Chr5:26959754-26960226	AT5G67600.3 | AT5G67600 | Chr5:26959754-26960226	82	1	0.999	1	27	27	27
AT2G02010_P2		AT2G02010_P2 | AT2G02010 | glutamate | Chr2:474375-476651	AT2G02010_P2 | AT2G02010 | glutamate | Chr2:474375-476651	545	1	0.999	24	71	27	169
AT1G06000.1	AT1G06000.1	AT1G06000.1 | AT1G06000 | Chr1:1820495-1821802	AT1G06000.1 | AT1G06000 | Chr1:1820495-1821802	435	1	0.999	10	26	26	26
AT1G07530_P1	AT1G07530.2	AT1G07530_P1 | AT1G07530 | SCARECROW-like | Chr1:2313828-2316137	AT1G07530.2 | AT1G07530 | Chr1:2313828-2316137	769	1	0.999	18	26	26	26
AT1G32500_P1	AT1G32500.3	AT1G32500_P1 | AT1G32500 | non-intrinsic | Chr1:11750091-11751994	AT1G32500.3 | AT1G32500 | Chr1:11750091-11751994	475	1	0.999	16	26	26	26
AT1G33610_P1	AT1G33610.2	AT1G33610_P1 | AT1G33610 | Chr1:12188910-12190346	AT1G33610.2 | AT1G33610 | Chr1:12188910-12190346	478	1	0.999	19	36	26	37
AT1G48860_P1	AT1G48860.15	AT1G48860_P1 | AT1G48860 | Chr1:18068892-18071331	AT1G48860.15 | AT1G48860 | Chr1:18068892-18071331	521	1	0.999	26	26	26	64
AT1G54340_P1	AT1G54340.5	AT1G54340_P1 | AT1G54340 | isocitrate | Chr1:20283520-20286506	AT1G54340.5 | AT1G54340 | Chr1:20283520-20286506	416	1	0.999	31	77	26	169
AT1G55090.1	AT1G55090.6	AT1G55090.1 | AT1G55090 | Chr1:20554857-20558188	AT1G55090.6 | AT1G55090 | Chr1:20554857-20558188	725	1	0.999	22	68	26	68
AT1G61620_P1	AT1G61620.2	AT1G61620_P1 | AT1G61620 | phosphoinositide | Chr1:22737653-22739209	AT1G61620.2 | AT1G61620 | Chr1:22737653-22739209	310	1	0.999	15	30	26	30
AT1G73250_P1	AT1G73250.1	AT1G73250_P1 | AT1G73250 | GDP-4-keto-6-deoxymannose-3%2C5-epimerase-4-reductase | Chr1:27545213-27546360	AT1G73250.1 | AT1G73250 | Chr1:27545213-27546360	323	1	0.999	15	26	26	31
AT1G77440.2	AT1G77440.1	AT1G77440.2 | AT1G77440 | Chr1:29096020-29098105	AT1G77440.1 | AT1G77440 | Chr1:29096020-29098105	204	1	0.999	12	26	26	35
AT2G01410.1	AT2G01410.1	AT2G01410.1 | AT2G01410 | Chr2:175209-176372	AT2G01410.1 | AT2G01410 | Chr2:175209-176372	387	1	0.999	14	26	26	26
AT2G17700_P1	AT2G17700.12	AT2G17700_P1 | AT2G17700 | ACT-like | Chr2:7685778-7689278	AT2G17700.12 | AT2G17700 | Chr2:7685778-7689278	546	1	0.999	19	33	26	33
AT2G22560_P1	AT2G22560.1	AT2G22560_P1 | AT2G22560 | Kinase | Chr2:9585892-9588838	AT2G22560.1 | AT2G22560 | Chr2:9585892-9588838	947	1	0.999	23	26	26	26
AT2G27680_P1	AT2G27680.8	AT2G27680_P1 | AT2G27680 | Chr2:11803981-11805965	AT2G27680.8 | AT2G27680 | Chr2:11803981-11805965	384	1	0.999	27	133	26	133
AT2G38560_P1	AT2G38560.1	AT2G38560_P1 | AT2G38560 | transcript | Chr2:16134802-16136319	AT2G38560.1 | AT2G38560 | Chr2:16134802-16136319	378	1	0.999	14	26	26	26
AT2G46600_JC1	AT2G46600.1	AT2G46600_JC1 | AT2G46600 | Chr2:19136070-19136477	AT2G46600.1 | AT2G46600 | Chr2:19136070-19136477	135	1	0.999	9	26	26	26
AT2G46760_P1	AT2G46760.1	AT2G46760_P1 | AT2G46760 | D-arabinono-1%2C4-lactone | Chr2:19213028-19215166	AT2G46760.1 | AT2G46760 | Chr2:19213028-19215166	603	1	0.999	13	34	26	34
AT3G06010_P1	AT3G06010.1	AT3G06010_P1 | AT3G06010 | SNF2/Brahma-type | Chr3:1802435-1807284	AT3G06010.1 | AT3G06010 | Chr3:1802435-1807284	1102	1	0.999	21	36	26	36
AT3G06035_P1	AT3G06035.3	AT3G06035_P1 | AT3G06035 | Glycoprotein | Chr3:1823172-1824110	AT3G06035.3 | AT3G06035 | Chr3:1823172-1824110	200	1	0.999	5	26	26	26
AT3G07640_P1	AT3G07640.1	AT3G07640_P1 | AT3G07640 | period | Chr3:2438171-2439661	AT3G07640.1 | AT3G07640 | Chr3:2438171-2439661	241	1	0.999	8	26	26	26
AT3G16050.1	AT3G16050.1	AT3G16050.1 | AT3G16050 | Chr3:5444121-5445065	AT3G16050.1 | AT3G16050 | Chr3:5444121-5445065	314	1	0.999	9	26	26	35
AT3G20680.1	AT3G20680.1	AT3G20680.1 | AT3G20680 | Chr3:7230147-7231163	AT3G20680.1 | AT3G20680 | Chr3:7230147-7231163	338	1	0.999	9	26	26	26
AT3G21220.1	AT3G21220.1	AT3G21220.1 | AT3G21220 | Chr3:7445917-7446963	AT3G21220.1 | AT3G21220 | Chr3:7445917-7446963	348	1	0.999	12	26	26	30
AT3G45600.1	AT3G45600.4	AT3G45600.1 | AT3G45600 | Chr3:16733973-16735854	AT3G45600.4 | AT3G45600 | Chr3:16733973-16735854	285	1	0.999	7	26	26	26
AT3G50970_P1	AT3G50970.4	AT3G50970_P1 | AT3G50970 | dehydrin | Chr3:18940825-18941406	AT3G50970.4 | AT3G50970 | Chr3:18940825-18941406	193	1	0.999	6	26	26	26
AT3G52570_P1	AT3G52565-AT3G52570.1	AT3G52570_P1 | AT3G52570 | alpha/beta-Hydrolases | Chr3:19501145-19502795	AT3G52565-AT3G52570.1 | AT3G52565-AT3G52570 | Chr3:19501145-19502795	335	1	0.999	22	53	26	53
AT3G54850_P1	AT3G54850.3	AT3G54850_P1 | AT3G54850 | plant | Chr3:20321524-20323848	AT3G54850.3 | AT3G54850 | Chr3:20321524-20323848	632	1	0.999	15	26	26	26
AT3G61130_P1	AT3G61130.1	AT3G61130_P1 | AT3G61130 | galacturonosyltransferase | Chr3:22622399-22625514	AT3G61130.1 | AT3G61130 | Chr3:22622399-22625514	673	1	0.999	20	30	26	30
AT4G16500_P1	AT4G16500.1	AT4G16500_P1 | AT4G16500 | Cystatin/monellin | Chr4:9301530-9301883	AT4G16500.1 | AT4G16500 | Chr4:9301530-9301883	117	1	0.999	8	26	26	26
AT4G26130_P1	AT4G26130.1	AT4G26130_P1 | AT4G26130 | cotton | Chr4:13240403-13241263	AT4G26130.1 | AT4G26130 | Chr4:13240403-13241263	286	1	0.999	11	26	26	26
AT4G27020_P1	AT4G27020.1	AT4G27020_P1 | AT4G27020 | Chr4:13568604-13571381	AT4G27020.1 | AT4G27020 | Chr4:13568604-13571381	523	1	0.999	23	41	26	43
AT5G03170.1	AT5G03170.1	AT5G03170.1 | AT5G03170 | Chr5:752898-753638	AT5G03170.1 | AT5G03170 | Chr5:752898-753638	246	1	0.999	4	26	26	26
AT5G10610_P1	AT5G10610.1	AT5G10610_P1 | AT5G10610 | cytochrome | Chr5:3353518-3355020	AT5G10610.1 | AT5G10610 | Chr5:3353518-3355020	500	1	0.999	12	32	26	32
AT5G10950_P1	AT5G10950.4	AT5G10950_P1 | AT5G10950 | Chr5:3459557-3461632	AT5G10950.4 | AT5G10950 | Chr5:3459557-3461632	395	1	0.999	14	37	26	37
AT5G35360_P1	AT5G35360.9	AT5G35360_P1 | AT5G35360 | acetyl | Chr5:13584300-13588268	AT5G35360.9 | AT5G35360 | Chr5:13584300-13588268	537	1	0.999	26	178	26	178
AT5G47810.1	AT5G47810.1	AT5G47810.1 | AT5G47810 | Chr5:19356569-19357989	AT5G47810.1 | AT5G47810 | Chr5:19356569-19357989	444	1	0.999	17	26	26	32
AT5G50230_P1	AT5G50230.1	AT5G50230_P1 | AT5G50230 | Chr5:20448632-20450855	AT5G50230.1 | AT5G50230 | Chr5:20448632-20450855	509	1	0.999	17	26	26	26
AT5G51700_P1	AT5G51700.1	AT5G51700_P1 | AT5G51700 | cysteine | Chr5:21001373-21003143	AT5G51700.1 | AT5G51700 | Chr5:21001373-21003143	226	1	0.999	11	28	26	28
AT5G57440_P1	AT5G57440.1	AT5G57440_P1 | AT5G57440 | Haloacid | Chr5:23271518-23272900	AT5G57440.1 | AT5G57440 | Chr5:23271518-23272900	240	1	0.999	11	42	26	42
AT5G58480_P1	AT5G58480.2	AT5G58480_P1 | AT5G58480 | O-Glycosyl | Chr5:23641227-23642826	AT5G58480.2 | AT5G58480 | Chr5:23641227-23642826	476	1	0.999	12	26	26	26
AT5G62560_P1	AT5G62560.1	AT5G62560_P1 | AT5G62560 | RING/U-box | Chr5:25110073-25111752	AT5G62560.1 | AT5G62560 | Chr5:25110073-25111752	559	1	0.999	14	27	26	27
AT5G64100_P1	AT5G64100.3	AT5G64100_P1 | AT5G64100 | Chr5:25650824-25652062	AT5G64100.3 | AT5G64100 | Chr5:25650824-25652062	331	1	0.999	13	31	26	31
ATMG00280.1	ATMG00280.1	ATMG00280.1 | ATMG00280 | ChrM:77819-78151	ATMG00280.1 | ATMG00280 | ChrM:77819-78151	110	1	0.999	13	76	26	1649
AT1G08490_P1	AT1G08490.3	AT1G08490_P1 | AT1G08490 | Chr1:2685980-2688547	AT1G08490.3 | AT1G08490 | Chr1:2685980-2688547	463	1	0.999	14	44	25	44
AT1G09300_P1	AT1G09300.2	AT1G09300_P1 | AT1G09300 | Metallopeptidase | Chr1:3003981-3008131	AT1G09300.2 | AT1G09300 | Chr1:3003981-3008131	493	1	0.999	18	48	25	48
AT1G12910.1	AT1G12910.1	AT1G12910.1 | AT1G12910 | Chr1:4395114-4396154	AT1G12910.1 | AT1G12910 | Chr1:4395114-4396154	346	1	0.999	16	33	25	35
AT1G21380_P1	AT1G21380.10	AT1G21380_P1 | AT1G21380 | Target | Chr1:7485806-7488032	AT1G21380.10 | AT1G21380 | Chr1:7485806-7488032	506	1	0.999	17	41	25	41
AT1G22370_P2	AT1G22370.7	AT1G22370_P2 | AT1G22370 | Chr1:7898116-7899879	AT1G22370.7 | AT1G22370 | Chr1:7898116-7899879	479	1	0.999	18	38	25	42
AT1G33810_P1	AT1G33810.1	AT1G33810_P1 | AT1G33810 | zinc | Chr1:12265084-12266655	AT1G33810.1 | AT1G33810 | Chr1:12265084-12266655	138	1	0.999	7	25	25	25
AT1G59700_P1	AT1G59700.1	AT1G59700_P1 | AT1G59700 | glutathione | Chr1:21936459-21937763	AT1G59700.1 | AT1G59700 | Chr1:21936459-21937763	234	1	0.999	7	25	25	25
AT1G74790_P1	AT1G74790.12	AT1G74790_P1 | AT1G74790 | Chr1:28098912-28101673	AT1G74790.12 | AT1G74790 | Chr1:28098912-28101673	695	1	0.999	15	26	25	29
AT1G79470.1	AT1G79470.2	AT1G79470.1 | AT1G79470 | Chr1:29894772-29896661	AT1G79470.2 | AT1G79470 | Chr1:29894772-29896661	503	1	0.999	14	25	25	46
AT2G22420_P1	AT2G22420.1	AT2G22420_P1 | AT2G22420 | Peroxidase | Chr2:9513341-9514484	AT2G22420.1 | AT2G22420 | Chr2:9513341-9514484	329	1	0.999	12	25	25	25
AT2G31790_P1	AT2G31790.7	AT2G31790_P1 | AT2G31790 | Chr2:13518269-13520167	AT2G31790.7 | AT2G31790 | Chr2:13518269-13520167	457	1	0.999	23	85	25	85
AT2G39710_P1	AT2G39710.2	AT2G39710_P1 | AT2G39710 | Eukaryotic | Chr2:16562051-16563379	AT2G39710.2 | AT2G39710 | Chr2:16562051-16563379	442	1	0.999	7	25	25	25
AT2G44200.1	AT2G44200.1	AT2G44200.1 | AT2G44200 | Chr2:18276302-18278240	AT2G44200.1 | AT2G44200 | Chr2:18276302-18278240	493	1	0.999	14	25	25	25
AT3G06960_P1	AT3G06960.2	AT3G06960_P1 | AT3G06960 | pigment | Chr3:2194379-2196504	AT3G06960.2 | AT3G06960 | Chr3:2194379-2196504	479	1	0.999	19	57	25	57
AT3G18035_P1	AT3G18035.3	AT3G18035_P1 | AT3G18035 | winged-helix | Chr3:6169384-6171558	AT3G18035.3 | AT3G18035 | Chr3:6169384-6171558	480	1	0.999	18	88	25	88
AT3G21770.1	AT3G21770.3	AT3G21770.1 | AT3G21770 | Chr3:7673345-7674661	AT3G21770.3 | AT3G21770 | Chr3:7673345-7674661	329	1	0.999	10	25	25	30
AT3G26340_P1	AT3G26340.2	AT3G26340_P1 | AT3G26340 | N-terminal | Chr3:9650600-9652572	AT3G26340.2 | AT3G26340 | Chr3:9650600-9652572	273	1	0.999	14	25	25	41
AT3G26935_P1	AT3G26935.5	AT3G26935_P1 | AT3G26935 | DHHC-type | Chr3:9933001-9935218	AT3G26935.5 | AT3G26935 | Chr3:9933001-9935218	443	1	0.999	9	26	25	26
AT3G63160_P1	AT3G63160.1	AT3G63160_P1 | AT3G63160 | outer | Chr3:23333773-23333982	AT3G63160.1 | AT3G63160 | Chr3:23333773-23333982	69	0.9998	0.999	2	25	25	25
AT4G02720_P1	AT4G02720.1	AT4G02720_P1 | AT4G02720 | Ras-induced | Chr4:1204545-1205813	AT4G02720.1 | AT4G02720 | Chr4:1204545-1205813	422	1	0.999	12	25	25	25
AT4G14950_P1	AT4G14950.8	AT4G14950_P1 | AT4G14950 | SNARE | Chr4:8545517-8547722	AT4G14950.8 | AT4G14950 | Chr4:8545517-8547722	416	1	0.999	8	25	25	25
AT4G16144_P1	AT4G16144-AT4G16146.1	AT4G16144_P1 | AT4G16144 | Chr4:9138392-9141422	AT4G16144-AT4G16146.1 | AT4G16144-AT4G16146 | Chr4:9138392-9141422	422	1	0.999	12	25	25	25
AT4G17950.1	AT4G17950.4	AT4G17950.1 | AT4G17950 | Chr4:9967295-9969007	AT4G17950.4 | AT4G17950 | Chr4:9967295-9969007	439	1	0.999	9	25	25	25
AT4G23820.1	AT4G23820.2	AT4G23820.1 | AT4G23820 | Chr4:12397217-12400050	AT4G23820.2 | AT4G23820 | Chr4:12397217-12400050	444	1	0.999	12	25	25	25
AT4G30810_P1	AT4G30810.3	AT4G30810_P1 | AT4G30810 | Chr4:15003474-15006017	AT4G30810.3 | AT4G30810 | Chr4:15003474-15006017	479	1	0.999	17	111	25	111
AT4G30930_P1	AT4G30930.1	AT4G30930_P1 | AT4G30930 | Ribosomal | Chr4:15050170-15051630	AT4G30930.1 | AT4G30930 | Chr4:15050170-15051630	270	1	0.999	10	25	25	25
AT4G32400.1	AT4G32400.1	AT4G32400.1 | AT4G32400 | Chr4:15638686-15640238	AT4G32400.1 | AT4G32400 | Chr4:15638686-15640238	392	1	0.999	13	25	25	25
AT4G35060_P1	AT4G35060.1	AT4G35060_P1 | AT4G35060 | Heavy | Chr4:16685874-16686419	AT4G35060.1 | AT4G35060 | Chr4:16685874-16686419	153	1	0.999	9	25	25	25
AT5G03880_P1	AT5G03880.8	AT5G03880_P1 | AT5G03880 | Chr5:1038674-1041453	AT5G03880.8 | AT5G03880 | Chr5:1038674-1041453	339	1	0.999	12	73	25	73
AT5G22060_P1	AT5G22060.10	AT5G22060_P1 | AT5G22060 | Chr5:7303798-7305668	AT5G22060.10 | AT5G22060 | Chr5:7303798-7305668	419	1	0.999	24	40	25	101
AT5G24650_P1	AT5G24650.2	AT5G24650_P1 | AT5G24650 | Mitochondrial | Chr5:8437123-8438859	AT5G24650.2 | AT5G24650 | Chr5:8437123-8438859	259	1	0.999	14	46	25	51
AT5G40190_P1	AT5G40190.1	AT5G40190_P1 | AT5G40190 | RNA | Chr5:16069298-16069849	AT5G40190.1 | AT5G40190 | Chr5:16069298-16069849	183	1	0.999	9	26	25	26
AT5G40370_P1	AT5G40370.4	AT5G40370_P1 | AT5G40370 | Glutaredoxin | Chr5:16147826-16149052	AT5G40370.4 | AT5G40370 | Chr5:16147826-16149052	111	1	0.999	12	129	25	129
AT5G46580_P1	AT5G46580.2	AT5G46580_P1 | AT5G46580 | pentatricopeptide | Chr5:18897510-18899645	AT5G46580.2 | AT5G46580 | Chr5:18897510-18899645	711	1	0.999	19	25	25	25
AT5G59700_P1	AT5G59700.1	AT5G59700_P1 | AT5G59700 | Protein | Chr5:24052613-24055102	AT5G59700.1 | AT5G59700 | Chr5:24052613-24055102	829	1	0.999	18	25	25	32
AT5G63030_P1	AT5G63030.2	AT5G63030_P1 | AT5G63030 | Thioredoxin | Chr5:25286352-25287517	AT5G63030.2 | AT5G63030 | Chr5:25286352-25287517	125	1	0.999	8	25	25	25
AT5G64420_P1	AT5G64420.3	AT5G64420_P1 | AT5G64420 | DNA | Chr5:25756416-25761122	AT5G64420.3 | AT5G64420 | Chr5:25756416-25761122	1306	1	0.999	19	25	25	25
ATCG00180.1	ATCG00180.1	ATCG00180.1 | ATCG00180 | ChrC:20251-23084	ATCG00180.1 | ATCG00180 | ChrC:20251-23084	680	1	0.999	17	25	25	25
ATCG00810.1	ATCG00810.1	ATCG00810.1 | ATCG00810 | ChrC:83467-83949	ATCG00810.1 | ATCG00810 | ChrC:83467-83949	160	1	0.999	7	25	25	25
AT4G02860_P1		AT4G02860_P1 | AT4G02860 | Phenazine | Chr4:1268952-1270508	AT4G02860_P1 | AT4G02860 | Phenazine | Chr4:1268952-1270508	313	1	0.999	10	25	25	25
AT1G31860_P1	AT1G06457-AT1G06463-AT1G06467-AT1G31860.4	AT1G31860_P1 | AT1G31860 | histidine | Chr1:11434250-11436530	AT1G06457-AT1G06463-AT1G06467-AT1G31860.4 | AT1G06457-AT1G06463-AT1G06467-AT1G31860 | Chr1:11434250-11436530	281	1	0.999	14	40	24	40
AT1G08380_P1	AT1G08380.3	AT1G08380_P1 | AT1G08380 | photosystem | Chr1:2641004-2641739	AT1G08380.3 | AT1G08380 | Chr1:2641004-2641739	140	1	0.999	3	24	24	24
AT1G10170.1	AT1G10170.3	AT1G10170.1 | AT1G10170 | Chr1:3333925-3337491	AT1G10170.3 | AT1G10170 | Chr1:3333925-3337491	1188	1	0.999	17	24	24	24
AT1G18490_P1	AT1G18490.1	AT1G18490_P1 | AT1G18490 | 2-aminoethanethiol | Chr1:6367116-6368640	AT1G18490.1 | AT1G18490 | Chr1:6367116-6368640	282	1	0.999	10	24	24	24
AT1G26300.1	AT1G26300.2	AT1G26300.1 | AT1G26300 | Chr1:9096023-9099746	AT1G26300.2 | AT1G26300 | Chr1:9096023-9099746	316	1	0.999	14	25	24	25
AT1G27980_P1	AT1G27980.6	AT1G27980_P1 | AT1G27980 | Chr1:9748812-9752618	AT1G27980.6 | AT1G27980 | Chr1:9748812-9752618	544	1	0.999	17	61	24	61
AT1G28120_P1	AT1G28120.12	AT1G28120_P1 | AT1G28120 | Chr1:9813219-9815143	AT1G28120.12 | AT1G28120 | Chr1:9813219-9815143	306	1	0.999	14	43	24	43
AT1G31800.1	AT1G31800.24	AT1G31800.1 | AT1G31800 | Chr1:11396440-11399470	AT1G31800.24 | AT1G31800 | Chr1:11396440-11399470	595	1	0.999	18	31	24	31
AT1G43700.1	AT1G43700.8	AT1G43700.1 | AT1G43700 | Chr1:16484352-16486017	AT1G43700.8 | AT1G43700 | Chr1:16484352-16486017	341	1	0.999	9	33	24	33
AT1G43710.1	AT1G43710.1	AT1G43710.1 | AT1G43710 | Chr1:16486534-16488298	AT1G43710.1 | AT1G43710 | Chr1:16486534-16488298	482	1	0.999	14	24	24	24
AT1G71100_P1	AT1G71100.1	AT1G71100_P1 | AT1G71100 | Ribose | Chr1:26814726-26815529	AT1G71100.1 | AT1G71100 | Chr1:26814726-26815529	267	1	0.999	7	24	24	24
AT2G02050_P1	AT2G02050.1	AT2G02050_P1 | AT2G02050 | NADH-ubiquinone | Chr2:490024-490335	AT2G02050.1 | AT2G02050 | Chr2:490024-490335	103	1	0.999	6	24	24	24
AT2G05520_P2	AT2G05520.11	AT2G05520_P2 | AT2G05520 | Chr2:2026217-2026882	AT2G05520.11 | AT2G05520 | Chr2:2026217-2026882	138	1	0.999	7	24	24	33
AT2G15690.1	AT2G15690.1	AT2G15690.1 | AT2G15690 | Chr2:6831855-6833594	AT2G15690.1 | AT2G15690 | Chr2:6831855-6833594	579	1	0.999	12	24	24	24
AT2G17650.1	AT2G17650.1	AT2G17650.1 | AT2G17650 | Chr2:7671041-7672936	AT2G17650.1 | AT2G17650 | Chr2:7671041-7672936	603	1	0.999	14	26	24	26
AT2G18660_P1	AT2G18660.1	AT2G18660_P1 | AT2G18660 | plant | Chr2:8091032-8091644	AT2G18660.1 | AT2G18660 | Chr2:8091032-8091644	130	1	0.999	8	24	24	24
AT2G19130_P1	AT2G19130.3	AT2G19130_P1 | AT2G19130 | Chr2:8293789-8296275	AT2G19130.3 | AT2G19130 | Chr2:8293789-8296275	828	1	0.999	22	47	24	47
AT2G26250_P1	AT2G26250.3	AT2G26250_P1 | AT2G26250 | 3-ketoacyl-CoA | Chr2:11170799-11173059	AT2G26250.3 | AT2G26250 | Chr2:11170799-11173059	550	1	0.999	17	24	24	27
AT2G27200_P1	AT2G27200.1	AT2G27200_P1 | AT2G27200 | P-loop | Chr2:11625449-11627959	AT2G27200.1 | AT2G27200 | Chr2:11625449-11627959	537	1	0.999	21	36	24	36
AT2G29420.1	AT2G29420.1	AT2G29420.1 | AT2G29420 | Chr2:12618111-12618871	AT2G29420.1 | AT2G29420 | Chr2:12618111-12618871	227	1	0.999	12	33	24	33
AT2G31140_P1	AT2G31140.3	AT2G31140_P1 | AT2G31140 | Peptidase | Chr2:13270088-13271619	AT2G31140.3 | AT2G31140 | Chr2:13270088-13271619	205	1	0.999	12	24	24	24
AT2G36290_P1	AT2G36290.7	AT2G36290_P1 | AT2G36290 | Chr2:15208867-15210768	AT2G36290.7 | AT2G36290 | Chr2:15208867-15210768	364	1	0.999	11	28	24	28
AT2G38540_P1	AT2G38540.1	AT2G38540_P1 | AT2G38540 | lipid | Chr2:16130418-16130893	AT2G38540.1 | AT2G38540 | Chr2:16130418-16130893	118	1	0.999	7	24	24	24
AT2G39030_P1	AT2G39030.1	AT2G39030_P1 | AT2G39030 | Acyl-CoA | Chr2:16298260-16298946	AT2G39030.1 | AT2G39030 | Chr2:16298260-16298946	228	1	0.999	9	24	24	24
AT2G40300_P1	AT2G40300.2	AT2G40300_P1 | AT2G40300 | ferritin | Chr2:16831501-16833214	AT2G40300.2 | AT2G40300 | Chr2:16831501-16833214	259	1	0.999	12	24	24	25
AT2G40980.1	AT2G40980.2	AT2G40980.1 | AT2G40980 | Chr2:17102090-17104443	AT2G40980.2 | AT2G40980 | Chr2:17102090-17104443	617	1	0.999	19	36	24	36
AT3G02050_P1	AT3G02050.1	AT3G02050_P1 | AT3G02050 | K+ | Chr3:350815-354135	AT3G02050.1 | AT3G02050 | Chr3:350815-354135	789	1	0.999	10	24	24	24
AT3G02650_P1	AT3G02650.3	AT3G02650_P1 | AT3G02650 | Tetratricopeptide | Chr3:568135-569865	AT3G02650.3 | AT3G02650 | Chr3:568135-569865	576	1	0.999	15	24	24	24
AT3G05540.1	AT3G05540.1	AT3G05540.1 | AT3G05540 | Chr3:1606487-1608030	AT3G05540.1 | AT3G05540 | Chr3:1606487-1608030	168	1	0.999	3	24	24	24
AT3G05730_P1	AT3G05730.1	AT3G05730_P1 | AT3G05730 | defensin-like | Chr3:1696070-1696490	AT3G05730.1 | AT3G05730 | Chr3:1696070-1696490	86	1	0.999	3	24	24	24
AT3G07220.1	AT3G07220.2	AT3G07220.1 | AT3G07220 | Chr3:2297968-2299407	AT3G07220.2 | AT3G07220 | Chr3:2297968-2299407	320	1	0.999	10	25	24	25
AT3G13160.1	AT3G13160.1	AT3G13160.1 | AT3G13160 | Chr3:4229994-4231178	AT3G13160.1 | AT3G13160 | Chr3:4229994-4231178	394	1	0.999	15	27	24	27
AT3G13940.1	AT3G13940.2	AT3G13940.1 | AT3G13940 | Chr3:4600647-4602412	AT3G13940.2 | AT3G13940 | Chr3:4600647-4602412	442	1	0.999	16	24	24	24
AT3G16860_P1	AT3G16860.1	AT3G16860_P1 | AT3G16860 | COBRA-like | Chr3:5759643-5762104	AT3G16860.1 | AT3G16860 | Chr3:5759643-5762104	653	1	0.999	13	24	24	24
AT3G45830.1	AT3G45830.1	AT3G45830.1 | AT3G45830 | Chr3:16841277-16845173	AT3G45830.1 | AT3G45830 | Chr3:16841277-16845173	1298	1	0.999	19	24	24	24
AT3G48680_P1	AT3G48680.1	AT3G48680_P1 | AT3G48680 | gamma | Chr3:18035107-18036773	AT3G48680.1 | AT3G48680 | Chr3:18035107-18036773	256	1	0.999	12	89	24	89
AT3G49990_P1	AT3G49990.1	AT3G49990_P1 | AT3G49990 | Low | Chr3:18532492-18534000	AT3G49990.1 | AT3G49990 | Chr3:18532492-18534000	502	1	0.999	13	24	24	24
AT3G51670_P1	AT3G51670.1	AT3G51670_P1 | AT3G51670 | SEC14 | Chr3:19168912-19170848	AT3G51670.1 | AT3G51670 | Chr3:19168912-19170848	409	1	0.999	15	24	24	24
AT3G56690.1	AT3G56690.1	AT3G56690.1 | AT3G56690 | Chr3:20993869-20998531	AT3G56690.1 | AT3G56690 | Chr3:20993869-20998531	1022	1	0.999	33	43	24	43
AT3G60450.1	AT3G60450.3	AT3G60450.1 | AT3G60450 | Chr3:22340982-22342187	AT3G60450.3 | AT3G60450 | Chr3:22340982-22342187	274	1	0.999	14	62	24	62
AT4G01990_P1	AT4G01990.1	AT4G01990_P1 | AT4G01990 | Tetratricopeptide | Chr4:871268-872885	AT4G01990.1 | AT4G01990 | Chr4:871268-872885	502	1	0.999	15	24	24	24
AT4G04970_P1	AT4G04970.1	AT4G04970_P1 | AT4G04970 | glucan | Chr4:2537039-2542434	AT4G04970.1 | AT4G04970 | Chr4:2537039-2542434	1768	1	0.999	24	25	24	37
AT4G08960_P1	AT4G08960.4	AT4G08960_P1 | AT4G08960 | phosphotyrosyl | Chr4:5746326-5747994	AT4G08960.4 | AT4G08960 | Chr4:5746326-5747994	392	1	0.999	9	24	24	24
AT4G36910_c1	AT4G09405-AT4G09445-AT4G36910.1	AT4G36910_c1 | AT4G36910 | Chr4:17391016-17393218	AT4G09405-AT4G09445-AT4G36910.1 | AT4G09405-AT4G09445-AT4G36910 | Chr4:17391016-17393218	236	1	0.999	9	24	24	24
AT4G14990_P1	AT4G14990.1	AT4G14990_P1 | AT4G14990 | Topoisomerase | Chr4:8566259-8569511	AT4G14990.1 | AT4G14990 | Chr4:8566259-8569511	787	1	0.999	14	29	24	29
AT4G29440_P1	AT4G29440.1	AT4G29440_P1 | AT4G29440 | Regulator | Chr4:14473942-14477721	AT4G29440.1 | AT4G29440 | Chr4:14473942-14477721	1090	1	0.999	15	24	24	24
AT4G32180_P1	AT4G32180.1	AT4G32180_P1 | AT4G32180 | pantothenate | Chr4:15537724-15543715	AT4G32180.1 | AT4G32180 | Chr4:15537724-15543715	901	1	0.999	49	163	24	163
AT4G35050_P1	AT4G35050.1	AT4G35050_P1 | AT4G35050 | Transducin | Chr4:16682752-16684751	AT4G35050.1 | AT4G35050 | Chr4:16682752-16684751	424	1	0.999	15	30	24	30
AT4G39330_P1	AT4G39330.9	AT4G39330_P1 | AT4G39330 | cinnamyl | Chr4:18291268-18292772	AT4G39330.9 | AT4G39330 | Chr4:18291268-18292772	360	1	0.999	17	74	24	74
AT5G08060_P1	AT5G08060.1	AT5G08060_P1 | AT5G08060 | furry | Chr5:2580588-2580983	AT5G08060.1 | AT5G08060 | Chr5:2580588-2580983	131	1	0.999	7	24	24	24
AT5G08410_P1	AT5G08410.1	AT5G08410_P1 | AT5G08410 | ferredoxin/thioredoxin | Chr5:2709974-2710528	AT5G08410.1 | AT5G08410 | Chr5:2709974-2710528	184	1	0.999	6	24	24	24
AT5G09880_P1	AT5G09880.24	AT5G09880_P1 | AT5G09880 | Chr5:3081646-3085179	AT5G09880.24 | AT5G09880 | Chr5:3081646-3085179	527	1	0.999	14	28	24	28
AT5G14540_P1	AT5G14540.3	AT5G14540_P1 | AT5G14540 | basic | Chr5:4687333-4689624	AT5G14540.3 | AT5G14540 | Chr5:4687333-4689624	547	1	0.999	19	51	24	51
AT5G15980_P1	AT5G15980.1	AT5G15980_P1 | AT5G15980 | Pentatricopeptide | Chr5:5213290-5215296	AT5G15980.1 | AT5G15980 | Chr5:5213290-5215296	668	1	0.999	17	24	24	24
AT5G43430_P1	AT5G43430.8	AT5G43430_P1 | AT5G43430 | Chr5:17453656-17455111	AT5G43430.8 | AT5G43430 | Chr5:17453656-17455111	251	1	0.999	17	67	24	67
AT5G46750_P1	AT5G46750.5	AT5G46750_P1 | AT5G46750 | ARF-GAP | Chr5:18969950-18971817	AT5G46750.5 | AT5G46750 | Chr5:18969950-18971817	402	1	0.999	16	93	24	93
ATCG00710.1	ATCG00710.1	ATCG00710.1 | ATCG00710 | ChrC:74485-74706	ATCG00710.1 | ATCG00710 | ChrC:74485-74706	73	1	0.999	4	24	24	24
AT1G71950_P1		AT1G71950_P1 | AT1G71950 | Proteinase | Chr1:27080453-27081573	AT1G71950_P1 | AT1G71950 | Proteinase | Chr1:27080453-27081573	136	1	0.999	6	24	24	24
AT3G47590_P1		AT3G47590_P1 | AT3G47590 | Chr3:17536133-17537515	AT3G47590_P1 | AT3G47590 | Chr3:17536133-17537515	309	1	0.999	14	61	24	61
AT1G02130_P1	AT1G02130.3	AT1G02130_P1 | AT1G02130 | RAS | Chr1:400350-401788	AT1G02130.3 | AT1G02130 | Chr1:400350-401788	203	1	0.999	12	25	23	26
AT1G02270_P1	AT1G02270.2	AT1G02270_P1 | AT1G02270 | Calcium-binding | Chr1:443301-446197	AT1G02270.2 | AT1G02270 | Chr1:443301-446197	484	1	0.999	11	23	23	23
AT1G07970.1	AT1G07970.1	AT1G07970.1 | AT1G07970 | Chr1:2469528-2472518	AT1G07970.1 | AT1G07970 | Chr1:2469528-2472518	693	1	0.999	15	23	23	23
AT1G14030.1	AT1G14030.14	AT1G14030.1 | AT1G14030 | Chr1:4805493-4807440	AT1G14030.14 | AT1G14030 | Chr1:4805493-4807440	482	1	0.999	18	32	23	32
AT1G15700.1	AT1G15700.1	AT1G15700.1 | AT1G15700 | Chr1:5402629-5403789	AT1G15700.1 | AT1G15700 | Chr1:5402629-5403789	386	1	0.999	6	23	23	23
AT1G20050.1	AT1G20050.2	AT1G20050.1 | AT1G20050 | Chr1:6949160-6950135	AT1G20050.2 | AT1G20050 | Chr1:6949160-6950135	223	1	0.999	4	23	23	23
AT1G20850_P1	AT1G20850.1	AT1G20850_P1 | AT1G20850 | xylem | Chr1:7252208-7253537	AT1G20850.1 | AT1G20850 | Chr1:7252208-7253537	356	1	0.999	10	26	23	26
AT1G24510_P1	AT1G24510.14	AT1G24510_P1 | AT1G24510 | Chr1:8685504-8688101	AT1G24510.14 | AT1G24510 | Chr1:8685504-8688101	535	1	0.999	29	108	23	108
AT1G31817_P1	AT1G31817.2	AT1G31817_P1 | AT1G31817 | Ribosomal | Chr1:11414932-11416356	AT1G31817.2 | AT1G31817 | Chr1:11414932-11416356	314	1	0.999	12	23	23	23
AT1G35660_P1	AT1G35660.1	AT1G35660_P1 | AT1G35660 | erythroid | Chr1:13192743-13197655	AT1G35660.1 | AT1G35660 | Chr1:13192743-13197655	1405	1	0.999	20	23	23	23
AT1G43860.1	AT1G43860.1	AT1G43860.1 | AT1G43860 | Chr1:16622244-16624385	AT1G43860.1 | AT1G43860 | Chr1:16622244-16624385	370	1	0.999	12	23	23	23
AT1G63160_P1	AT1G63160.2	AT1G63160_P1 | AT1G63160 | replication | Chr1:23422068-23423771	AT1G63160.2 | AT1G63160 | Chr1:23422068-23423771	333	1	0.999	13	24	23	24
AT1G65010.1	AT1G65010.1	AT1G65010.1 | AT1G65010 | Chr1:24149543-24154024	AT1G65010.1 | AT1G65010 | Chr1:24149543-24154024	1345	1	0.999	18	24	23	24
AT1G72750_P1	AT1G72750.1	AT1G72750_P1 | AT1G72750 | translocase | Chr1:27383577-27384143	AT1G72750.1 | AT1G72750 | Chr1:27383577-27384143	188	1	0.999	5	23	23	23
AT1G75510_P1	AT1G75510.1	AT1G75510_P1 | AT1G75510 | Transcription | Chr1:28347254-28348629	AT1G75510.1 | AT1G75510 | Chr1:28347254-28348629	261	1	0.999	15	33	23	33
AT1G75680_P1	AT1G75680.16	AT1G75680_P1 | AT1G75680 | glycosyl | Chr1:28417215-28419231	AT1G75680.16 | AT1G75680 | Chr1:28417215-28419231	525	1	0.999	16	24	23	24
AT1G76890_P2	AT1G76890.2	AT1G76890_P2 | AT1G76890 | Duplicated | Chr1:28873211-28875203	AT1G76890.2 | AT1G76890 | Chr1:28873211-28875203	575	1	0.999	15	25	23	26
AT2G33255_P1	AT2G08555-AT2G33255.2	AT2G33255_P1 | AT2G33255 | Haloacid | Chr2:14098795-14100358	AT2G08555-AT2G33255.2 | AT2G08555-AT2G33255 | Chr2:14098795-14100358	245	1	0.999	11	23	23	23
AT3G06810_P1	AT3G06810.1	AT3G06810_P1 | AT3G06810 | acyl-CoA | Chr3:2146534-2150654	AT3G06810.1 | AT3G06810 | Chr3:2146534-2150654	824	1	0.999	41	157	23	157
AT3G08550_P1	AT3G08550.8	AT3G08550_P1 | AT3G08550 | elongation | Chr3:2596513-2599515	AT3G08550.8 | AT3G08550 | Chr3:2596513-2599515	533	1	0.999	15	24	23	24
AT3G08630_P1	AT3G08620-AT3G08630.1	AT3G08630_P1 | AT3G08630 | alphavirus | Chr3:2620943-2621962	AT3G08620-AT3G08630.1 | AT3G08620-AT3G08630 | Chr3:2620943-2621962	339	1	0.999	9	23	23	23
AT3G14900_P1	AT3G14900.2	AT3G14900_P1 | AT3G14900 | hypothetical | Chr3:5013442-5015277	AT3G14900.2 | AT3G14900 | Chr3:5013442-5015277	611	1	0.999	15	23	23	23
AT3G23410_P1	AT3G23410.2	AT3G23410_P1 | AT3G23410 | Chr3:8382860-8386024	AT3G23410.2 | AT3G23410 | Chr3:8382860-8386024	746	1	0.999	14	23	23	23
AT3G26200_P1	AT3G26200.2	AT3G26200_P1 | AT3G26200 | Chr3:9589347-9590972	AT3G26200.2 | AT3G26200 | Chr3:9589347-9590972	500	1	0.999	20	41	23	43
AT3G29075_P1	AT3G29075.1	AT3G29075_P1 | AT3G29075 | glycine-rich | Chr3:11051645-11052629	AT3G29075.1 | AT3G29075 | Chr3:11051645-11052629	294	1	0.999	12	23	23	23
AT3G54900_P1	AT3G54900.1	AT3G54900_P1 | AT3G54900 | CAX | Chr3:20341850-20342371	AT3G54900.1 | AT3G54900 | Chr3:20341850-20342371	173	1	0.999	3	23	23	23
AT3G55000_P1	AT3G55000.2	AT3G55000_P1 | AT3G55000 | tonneau | Chr3:20381612-20383577	AT3G55000.2 | AT3G55000 | Chr3:20381612-20383577	260	1	0.999	12	25	23	25
AT3G62700_P1	AT3G62700.3	AT3G62700_P1 | AT3G62700 | multidrug | Chr3:23190428-23195727	AT3G62700.3 | AT3G62700 | Chr3:23190428-23195727	1539	1	0.999	49	220	23	220
AT4G01090_P1	AT4G01090.1	AT4G01090_P1 | AT4G01090 | hypothetical | Chr4:470834-473248	AT4G01090.1 | AT4G01090 | Chr4:470834-473248	714	1	0.999	13	23	23	23
AT4G04850.2	AT4G04850.3	AT4G04850.2 | AT4G04850 | Chr4:2453174-2457490	AT4G04850.3 | AT4G04850 | Chr4:2453174-2457490	776	1	0.999	14	38	23	38
AT4G08770_P1	AT4G08770.3	AT4G08770_P1 | AT4G08770 | Peroxidase | Chr4:5598259-5600262	AT4G08770.3 | AT4G08770 | Chr4:5598259-5600262	346	1	0.999	17	43	23	73
AT4G18465.1	AT4G18465.2	AT4G18465.1 | AT4G18465 | Chr4:10197056-10201611	AT4G18465.2 | AT4G18465 | Chr4:10197056-10201611	695	1	0.999	19	32	23	32
AT4G26870_P1	AT4G26870.2	AT4G26870_P1 | AT4G26870 | Class | Chr4:13505381-13507619	AT4G26870.2 | AT4G26870 | Chr4:13505381-13507619	532	1	0.999	28	53	23	66
AT4G27000_P1	AT4G27000.2	AT4G27000_P1 | AT4G27000 | Chr4:13554983-13557763	AT4G27000.2 | AT4G27000 | Chr4:13554983-13557763	415	1	0.999	15	108	23	108
AT4G30790_c1	AT4G30790.1	AT4G30790_c1 | AT4G30790 | Chr4:14993383-14997785	AT4G30790.1 | AT4G30790 | Chr4:14993383-14997785	1148	1	0.999	15	23	23	23
AT4G38640_P1	AT4G38640.1	AT4G38640_P1 | AT4G38640 | Plasma-membrane | Chr4:18059884-18062091	AT4G38640.1 | AT4G38640 | Chr4:18059884-18062091	556	1	0.999	10	23	23	23
AT5G01750_P2	AT5G01750.1	AT5G01750_P2 | AT5G01750 | LURP-one-like | Chr5:290034-291109	AT5G01750.1 | AT5G01750 | Chr5:290034-291109	217	1	0.999	17	64	23	64
AT5G09400_P1	AT5G09400.9	AT5G09400_P1 | AT5G09400 | K+ | Chr5:2916377-2920604	AT5G09400.9 | AT5G09400 | Chr5:2916377-2920604	858	1	0.999	17	38	23	38
AT5G11900.1	AT5G11900.1	AT5G11900.1 | AT5G11900 | Chr5:3834154-3836023	AT5G11900.1 | AT5G11900 | Chr5:3834154-3836023	198	1	0.999	11	23	23	23
AT5G13850_P1	AT5G13850.1	AT5G13850_P1 | AT5G13850 | nascent | Chr5:4471361-4472676	AT5G13850.1 | AT5G13850 | Chr5:4471361-4472676	204	1	0.999	10	23	23	30
AT5G16070.1	AT5G16070.4	AT5G16070.1 | AT5G16070 | Chr5:5247549-5251050	AT5G16070.4 | AT5G16070 | Chr5:5247549-5251050	535	1	0.999	27	23	23	57
AT5G41210_P1	AT5G41210.2	AT5G41210_P1 | AT5G41210 | glutathione | Chr5:16492550-16493884	AT5G41210.2 | AT5G41210 | Chr5:16492550-16493884	245	1	0.999	15	45	23	45
AT5G41940_P1	AT5G41940.3	AT5G41940_P1 | AT5G41940 | Ypt/Rab-GAP | Chr5:16782039-16785451	AT5G41940.3 | AT5G41940 | Chr5:16782039-16785451	549	1	0.999	13	23	23	23
AT5G50310_P1	AT5G50310.10	AT5G50310_P1 | AT5G50310 | Galactose | Chr5:20474562-20479281	AT5G50310.10 | AT5G50310 | Chr5:20474562-20479281	666	1	0.999	20	32	23	32
AT5G54430.1	AT5G54430.1	AT5G54430.1 | AT5G54430 | Adenine | Chr5:22097563-22099693	AT5G54430.1 | AT5G54430 | Chr5:22097563-22099693	242	1	0.999	12	23	23	23
AT5G55450_P1	AT5G55450.1	AT5G55450_P1 | AT5G55450 | Bifunctional | Chr5:22467560-22467874	AT5G55450.1 | AT5G55450 | Chr5:22467560-22467874	104	1	0.999	5	23	23	23
AT5G56590.1	AT5G56590.1	AT5G56590.1 | AT5G56590 | Chr5:22907521-22909436	AT5G56590.1 | AT5G56590 | Chr5:22907521-22909436	506	1	0.999	13	24	23	24
AT5G58110_P1	AT5G58110.6	AT5G58110_P1 | AT5G58110 | chaperone | Chr5:23515275-23516479	AT5G58110.6 | AT5G58110 | Chr5:23515275-23516479	196	1	0.999	11	23	23	23
AT5G58430_P1	AT5G58430-AT5G58440.1	AT5G58430_P1 | AT5G58430 | exocyst | Chr5:23621460-23623334	AT5G58430-AT5G58440.1 | AT5G58430-AT5G58440 | Chr5:23621460-23623334	624	1	0.999	18	23	23	23
AT5G59530.1	AT5G59530.1	AT5G59530.1 | AT5G59530 | Chr5:23994434-23995715	AT5G59530.1 | AT5G59530 | Chr5:23994434-23995715	364	1	0.999	14	23	23	26
AT5G65270_P1	AT5G65270.1	AT5G65270_P1 | AT5G65270 | RAB | Chr5:26083437-26084550	AT5G65270.1 | AT5G65270 | Chr5:26083437-26084550	226	1	0.999	13	34	23	44
AT5G67150_P1	AT5G67150.2	AT5G67150_P1 | AT5G67150 | HXXXD-type | Chr5:26795880-26797226	AT5G67150.2 | AT5G67150 | Chr5:26795880-26797226	448	1	0.999	18	34	23	34
ATCG00380.1	ATCG00380.1	ATCG00380.1 | ATCG00380 | ChrC:45223-45828	ATCG00380.1 | ATCG00380 | ChrC:45223-45828	201	1	0.999	9	25	23	25
AT1G21065_P1		AT1G21065_P1 | AT1G21065 | secondary | Chr1:7374210-7375644	AT1G21065_P1 | AT1G21065 | secondary | Chr1:7374210-7375644	217	1	0.999	10	48	23	48
AT1G64510_P2		AT1G64510_P2 | AT1G64510 | Translation | Chr1:23954993-23956277	AT1G64510_P2 | AT1G64510 | Translation | Chr1:23954993-23956277	231	1	0.999	3	23	23	23
AT1G01960_P1	AT1G01960.8	AT1G01960_P1 | AT1G01960 | Chr1:330830-337582	AT1G01960.8 | AT1G01960 | Chr1:330830-337582	1750	1	0.999	69	164	22	164
AT1G02150_P1	AT1G02145-AT1G02150.1	AT1G02150_P1 | AT1G02150 | Tetratricopeptide | Chr1:408779-410433	AT1G02145-AT1G02150.1 | AT1G02145-AT1G02150 | Chr1:408779-410433	524	1	0.999	11	22	22	22
AT1G22800_P1	AT1G05767-AT1G22800.4	AT1G22800_P1 | AT1G22800 | S-adenosyl-L-methionine-dependent | Chr1:8072020-8074039	AT1G05767-AT1G22800.4 | AT1G05767-AT1G22800 | Chr1:8072020-8074039	355	1	0.999	11	22	22	22
AT1G07510.1	AT1G07510.1	AT1G07510.1 | AT1G07510 | Chr1:2305689-2309380	AT1G07510.1 | AT1G07510 | Chr1:2305689-2309380	813	1	0.999	31	37	22	63
AT1G10200_P1	AT1G10200.3	AT1G10200_P1 | AT1G10200 | GATA | Chr1:3346677-3347763	AT1G10200.3 | AT1G10200 | Chr1:3346677-3347763	190	1	0.999	9	25	22	25
AT1G11190.1	AT1G11190.3	AT1G11190.1 | AT1G11190 | Chr1:3750338-3752696	AT1G11190.3 | AT1G11190 | Chr1:3750338-3752696	305	1	0.999	7	22	22	22
AT1G12280.1	AT1G12280.1	AT1G12280.1 | AT1G12280 | Chr1:4174875-4177559	AT1G12280.1 | AT1G12280 | Chr1:4174875-4177559	894	1	0.999	21	23	22	23
AT1G14740_P1	AT1G14740.2	AT1G14740_P1 | AT1G14740 | class | Chr1:5075450-5077732	AT1G14740.2 | AT1G14740 | Chr1:5075450-5077732	733	1	0.999	15	22	22	22
AT1G15980_P1	AT1G15980.11	AT1G15980_P1 | AT1G15980 | NDH-dependent | Chr1:5489314-5491199	AT1G15980.11 | AT1G15980 | Chr1:5489314-5491199	461	1	0.999	15	48	22	48
AT1G33520_P1	AT1G33520.1	AT1G33520_P1 | AT1G33520 | D111/G-patch | Chr1:12157488-12158876	AT1G33520.1 | AT1G33520 | Chr1:12157488-12158876	462	1	0.999	13	22	22	22
AT1G42550.1	AT1G42550.4	AT1G42550.1 | AT1G42550 | Chr1:15977131-15979734	AT1G42550.4 | AT1G42550 | Chr1:15977131-15979734	843	1	0.999	43	132	22	132
AT1G56560.1	AT1G56560.3	AT1G56560.1 | AT1G56560 | Chr1:21192593-21194948	AT1G56560.3 | AT1G56560 | Chr1:21192593-21194948	616	1	0.999	25	61	22	61
AT1G65560_P1	AT1G65560.3	AT1G65560_P1 | AT1G65560 | Zinc-binding | Chr1:24371608-24373673	AT1G65560.3 | AT1G65560 | Chr1:24371608-24373673	350	1	0.999	11	25	22	25
AT1G68760_P1	AT1G68760-AT1G68770.1	AT1G68760_P1 | AT1G68760 | nudix | Chr1:25829090-25829607	AT1G68760-AT1G68770.1 | AT1G68760-AT1G68770 | Chr1:25829090-25829607	147	1	0.999	10	22	22	22
AT1G73240_P1	AT1G73240.2	AT1G73240_P1 | AT1G73240 | nucleoporin | Chr1:27542397-27544668	AT1G73240.2 | AT1G73240 | Chr1:27542397-27544668	519	1	0.999	11	22	22	22
AT1G76810_P1	AT1G76810.2	AT1G76810_P1 | AT1G76810 | Chr1:28831366-28836310	AT1G76810.2 | AT1G76810 | Chr1:28831366-28836310	1294	1	0.999	64	176	22	176
AT1G77940_P1	AT1G77940.3	AT1G77940_P1 | AT1G77940 | Ribosomal | Chr1:29304116-29305288	AT1G77940.3 | AT1G77940 | Chr1:29304116-29305288	112	1	0.999	11	92	22	92
AT2G01970.1	AT2G01970.2	AT2G01970.1 | AT2G01970 | Chr2:452197-454819	AT2G01970.2 | AT2G01970 | Chr2:452197-454819	592	1	0.999	22	67	22	67
AT2G03760_P1	AT2G03760.1	AT2G03760_P1 | AT2G03760 | sulfotransferase | Chr2:1149475-1150455	AT2G03760.1 | AT2G03760 | Chr2:1149475-1150455	326	1	0.999	12	22	22	22
AT2G18980_P1	AT2G18980.1	AT2G18980_P1 | AT2G18980 | Peroxidase | Chr2:8233419-8235294	AT2G18980.1 | AT2G18980 | Chr2:8233419-8235294	323	1	0.999	17	22	22	33
AT2G29990_P1	AT2G29990.5	AT2G29990_P1 | AT2G29990 | Chr2:12793562-12795913	AT2G29990.5 | AT2G29990 | Chr2:12793562-12795913	508	1	0.999	26	127	22	127
AT2G33840.1	AT2G33840-AT2G33845.1	AT2G33840.1 | AT2G33840 | Chr2:14315011-14317329	AT2G33840-AT2G33845.1 | AT2G33840-AT2G33845 | Chr2:14315011-14317329	385	1	0.999	13	22	22	22
AT2G35800_P1	AT2G35800.6	AT2G35800_P1 | AT2G35800 | mitochondrial | Chr2:15044437-15048352	AT2G35800.6 | AT2G35800 | Chr2:15044437-15048352	823	1	0.999	20	45	22	45
AT2G38230_P1	AT2G38230.2	AT2G38230_P1 | AT2G38230 | pyridoxine | Chr2:16011475-16012404	AT2G38230.2 | AT2G38230 | Chr2:16011475-16012404	309	1	0.999	14	23	22	45
AT2G39700_P1	AT2G39700.1	AT2G39700_P1 | AT2G39700 | expansin | Chr2:16544246-16545434	AT2G39700.1 | AT2G39700 | Chr2:16544246-16545434	257	1	0.999	7	22	22	25
AT3G02110_P1	AT3G02110.1	AT3G02110_P1 | AT3G02110 | serine | Chr3:370902-373637	AT3G02110.1 | AT3G02110 | Chr3:370902-373637	473	1	0.999	11	22	22	22
AT3G05970_P1	AT3G05970.23	AT3G05970_P1 | AT3G05970 | Chr3:1786510-1791746	AT3G05970.23 | AT3G05970 | Chr3:1786510-1791746	701	1	0.999	26	172	22	172
AT3G09030_P1	AT3G09030.1	AT3G09030_P1 | AT3G09030 | BTB/POZ | Chr3:2754841-2756223	AT3G09030.1 | AT3G09030 | Chr3:2754841-2756223	460	1	0.999	12	22	22	22
AT3G10730_P1	AT3G10730.1	AT3G10730_P1 | AT3G10730 | SAD1/UNC-84 | Chr3:3358556-3360522	AT3G10730.1 | AT3G10730 | Chr3:3358556-3360522	455	1	0.999	14	22	22	22
AT3G12110_P1	AT3G12110.2	AT3G12110_P1 | AT3G12110 | actin-11 | Chr3:3858116-3859609	AT3G12110.2 | AT3G12110 | Chr3:3858116-3859609	377	1	0.999	29	22	22	329
AT3G13150_P1	AT3G13150.1	AT3G13150_P1 | AT3G13150 | Tetratricopeptide | Chr3:4227975-4229630	AT3G13150.1 | AT3G13150 | Chr3:4227975-4229630	551	1	0.999	13	22	22	22
AT3G22060_P1	AT3G22060.2	AT3G22060_P1 | AT3G22060 | Chr3:7771065-7772137	AT3G22060.2 | AT3G22060 | Chr3:7771065-7772137	252	1	0.999	12	64	22	64
AT3G25545_P1	AT3G25545.1	AT3G25545_P1 | AT3G25545 | trigger | Chr3:9277637-9278440	AT3G25545.1 | AT3G25545 | Chr3:9277637-9278440	267	1	0.999	12	22	22	22
AT3G44190.1	AT3G44190.8	AT3G44190.1 | AT3G44190 | Chr3:15902004-15903402	AT3G44190.8 | AT3G44190 | Chr3:15902004-15903402	367	1	0.999	12	24	22	24
AT3G52250.1	AT3G52250.1	AT3G52250.1 | AT3G52250 | Chr3:19376629-19383100	AT3G52250.1 | AT3G52250 | Chr3:19376629-19383100	1656	1	0.999	21	22	22	22
AT3G55040.1	AT3G55040.2	AT3G55040.1 | AT3G55040 | Chr3:20398718-20400305	AT3G55040.2 | AT3G55040 | Chr3:20398718-20400305	292	1	0.999	13	29	22	29
AT3G55320_P1	AT3G55320.2	AT3G55320_P1 | AT3G55320 | P-glycoprotein | Chr3:20507391-20513393	AT3G55320.2 | AT3G55320 | Chr3:20507391-20513393	1408	1	0.999	28	30	22	37
AT3G62580_P1	AT3G62580.1	AT3G62580_P1 | AT3G62580 | Late | Chr3:23146931-23147735	AT3G62580.1 | AT3G62580 | Chr3:23146931-23147735	213	1	0.999	2	22	22	22
AT4G10050_P1	AT4G10050.4	AT4G10050_P1 | AT4G10050 | Chr4:6284620-6287186	AT4G10050.4 | AT4G10050 | Chr4:6284620-6287186	350	1	0.999	19	56	22	56
AT4G26160_P1	AT4G26160.1	AT4G26160_P1 | AT4G26160 | atypical | Chr4:13255296-13256632	AT4G26160.1 | AT4G26160 | Chr4:13255296-13256632	221	1	0.999	7	22	22	22
AT4G37370_P1	AT4G37370.3	AT4G37370_P1 | AT4G37370 | cytochrome | Chr4:17569971-17571678	AT4G37370.3 | AT4G37370 | Chr4:17569971-17571678	497	1	0.999	20	61	22	61
AT5G13520_P1	AT5G02095-AT5G13520.1	AT5G13520_P1 | AT5G13520 | Chr5:4342117-4344571	AT5G02095-AT5G13520.1 | AT5G02095-AT5G13520 | Chr5:4342117-4344571	616	1	0.999	22	62	22	62
AT5G09730_P1	AT5G09730.1	AT5G09730_P1 | AT5G09730 | beta-xylosidase | Chr5:3015319-3018226	AT5G09730.1 | AT5G09730 | Chr5:3015319-3018226	773	1	0.999	17	22	22	28
AT5G10360_P1	AT5G10360.3	AT5G10360_P1 | AT5G10360 | Ribosomal | Chr5:3258734-3260142	AT5G10360.3 | AT5G10360 | Chr5:3258734-3260142	249	1	0.999	15	24	22	31
AT5G11280_P1	AT5G11280.3	AT5G11280_P1 | AT5G11280 | tail | Chr5:3597321-3598347	AT5G11280.3 | AT5G11280 | Chr5:3597321-3598347	209	1	0.999	6	22	22	22
AT5G13200_P1	AT5G13200.4	AT5G13200_P1 | AT5G13200 | GRAM | Chr5:4207081-4208079	AT5G13200.4 | AT5G13200 | Chr5:4207081-4208079	272	1	0.999	13	73	22	73
AT5G16710_P1	AT5G16710.4	AT5G16710_P1 | AT5G16710 | Chr5:5483312-5484926	AT5G16710.4 | AT5G16710 | Chr5:5483312-5484926	258	1	0.999	18	92	22	92
AT5G16750_P1	AT5G16750.1	AT5G16750_P1 | AT5G16750 | Transducin | Chr5:5504541-5509266	AT5G16750.1 | AT5G16750 | Chr5:5504541-5509266	876	1	0.999	15	22	22	22
AT5G19580_P1	AT5G19580.1	AT5G19580_P1 | AT5G19580 | glyoxal | Chr5:6607595-6609517	AT5G19580.1 | AT5G19580 | Chr5:6607595-6609517	594	1	0.999	17	22	22	22
AT5G20400_P1	AT5G20400.1	AT5G20400_P1 | AT5G20400 | 2-oxoglutarate | Chr5:6894871-6896185	AT5G20400.1 | AT5G20400 | Chr5:6894871-6896185	348	1	0.999	14	28	22	28
AT5G22120_P1	AT5G22120.2	AT5G22120_P1 | AT5G22120 | Chr5:7334612-7336755	AT5G22120.2 | AT5G22120 | Chr5:7334612-7336755	383	1	0.999	12	26	22	26
AT5G33280_P1	AT5G33280.8	AT5G33280_P1 | AT5G33280 | Chr5:12549280-12552305	AT5G33280.8 | AT5G33280 | Chr5:12549280-12552305	765	1	0.999	16	52	22	52
AT5G35790_P1	AT5G35790.2	AT5G35790_P1 | AT5G35790 | Chr5:13956879-13959686	AT5G35790.2 | AT5G35790 | Chr5:13956879-13959686	576	1	0.999	30	49	22	63
AT5G41040_P1	AT5G41040.2	AT5G41040_P1 | AT5G41040 | HXXXD-type | Chr5:16431448-16433086	AT5G41040.2 | AT5G41040 | Chr5:16431448-16433086	457	1	0.999	13	23	22	23
AT5G41480_P1	AT5G41480.7	AT5G41480_P1 | AT5G41480 | Folylpolyglutamate | Chr5:16595967-16598523	AT5G41480.7 | AT5G41480 | Chr5:16595967-16598523	530	1	0.999	13	37	22	37
AT5G42130_P1	AT5G42130.3	AT5G42130_P1 | AT5G42130 | Chr5:16835572-16836810	AT5G42130.3 | AT5G42130 | Chr5:16835572-16836810	412	1	0.999	12	25	22	25
AT5G60960_P1	AT5G60950-AT5G60960.1	AT5G60960_P1 | AT5G60960 | Pentatricopeptide | Chr5:24528423-24529988	AT5G60950-AT5G60960.1 | AT5G60950-AT5G60960 | Chr5:24528423-24529988	521	1	0.999	15	22	22	22
AT5G65200_P1	AT5G65200.1	AT5G65200_P1 | AT5G65200 | plant | Chr5:26048173-26049843	AT5G65200.1 | AT5G65200 | Chr5:26048173-26049843	556	1	0.999	12	22	22	22
AT1G15390.1		AT1G15390.1 | AT1G15390 | Chr1:5294653-5295625	AT1G15390.1 | AT1G15390 | Chr1:5294653-5295625	269	1	0.999	15	22	22	22
AT4G22150.1		AT4G22150.1 | AT4G22150 | Chr4:11731272-11732800	AT4G22150.1 | AT4G22150 | Chr4:11731272-11732800	367	1	0.999	10	22	22	23
AT5G20250.4		AT5G20250.4 | AT5G20250 | Chr5:6833730-6836635	AT5G20250.4 | AT5G20250 | Chr5:6833730-6836635	844	1	0.999	20	22	22	25
AT1G06950_P1	AT1G06950.7	AT1G06950_P1 | AT1G06950 | translocon | Chr1:2130303-2135563	AT1G06950.7 | AT1G06950 | Chr1:2130303-2135563	1016	1	0.999	61	266	21	266
AT1G07310_P1	AT1G07300-AT1G07310.1	AT1G07310_P1 | AT1G07310 | Calcium-dependent | Chr1:2247775-2248833	AT1G07300-AT1G07310.1 | AT1G07300-AT1G07310 | Chr1:2247775-2248833	352	1	0.999	9	21	21	21
AT1G12780_P1	AT1G12780.23	AT1G12780_P1 | AT1G12780 | UDP-D-glucose/UDP-D-galactose | Chr1:4356124-4358120	AT1G12780.23 | AT1G12780 | Chr1:4356124-4358120	351	1	0.999	24	120	21	120
AT1G20370_P1	AT1G20370.3	AT1G20370_P1 | AT1G20370 | Pseudouridine | Chr1:7051846-7053588	AT1G20370.3 | AT1G20370 | Chr1:7051846-7053588	549	1	0.999	16	29	21	29
AT1G20575_P1	AT1G20575.4	AT1G20575_P1 | AT1G20575 | Nucleotide-diphospho-sugar | Chr1:7126987-7128677	AT1G20575.4 | AT1G20575 | Chr1:7126987-7128677	246	1	0.999	10	21	21	21
AT1G22400_P1	AT1G22400.3	AT1G22400_P1 | AT1G22400 | UDP-Glycosyltransferase | Chr1:7903851-7906607	AT1G22400.3 | AT1G22400 | Chr1:7903851-7906607	489	1	0.999	14	25	21	28
AT1G22530_P1	AT1G22530.6	AT1G22530_P1 | AT1G22530 | PATELLIN | Chr1:7955773-7958326	AT1G22530.6 | AT1G22530 | Chr1:7955773-7958326	683	1	0.999	68	327	21	346
AT1G27100_P1	AT1G27100.11	AT1G27100_P1 | AT1G27100 | Chr1:9407557-9411074	AT1G27100.11 | AT1G27100 | Chr1:9407557-9411074	519	1	0.999	16	29	21	29
AT1G33030_P1	AT1G33030.3	AT1G33030_P1 | AT1G33030 | O-methyltransferase | Chr1:11964885-11966212	AT1G33030.3 | AT1G33030 | Chr1:11964885-11966212	352	1	0.999	14	53	21	53
AT1G35550.1	AT1G35550.1	AT1G35550.1 | AT1G35550 | Chr1:13112722-13113036	AT1G35550.1 | AT1G35550 | Chr1:13112722-13113036	104	1	0.999	3	21	21	23
AT1G47200_P1	AT1G47200.1	AT1G47200_P1 | AT1G47200 | WPP | Chr1:17298181-17298723	AT1G47200.1 | AT1G47200 | Chr1:17298181-17298723	180	1	0.999	9	25	21	25
AT1G54060_P1	AT1G54060.1	AT1G54060_P1 | AT1G54060 | 6B-interacting | Chr1:20180972-20182123	AT1G54060.1 | AT1G54060 | Chr1:20180972-20182123	383	1	0.999	9	21	21	21
AT1G72230_P1	AT1G72230.1	AT1G72230_P1 | AT1G72230 | Cupredoxin | Chr1:27188287-27189093	AT1G72230.1 | AT1G72230 | Chr1:27188287-27189093	181	1	0.999	6	21	21	21
AT1G74250_P1	AT1G74250.2	AT1G74250_P1 | AT1G74250 | DNAJ | Chr1:27920328-27922414	AT1G74250.2 | AT1G74250 | Chr1:27920328-27922414	630	1	0.999	13	21	21	21
AT1G80950.1	AT1G80950.9	AT1G80950.1 | AT1G80950 | Chr1:30412653-30414935	AT1G80950.9 | AT1G80950 | Chr1:30412653-30414935	398	1	0.999	14	31	21	31
AT2G02740_P1	AT2G02740.1	AT2G02740_P1 | AT2G02740 | ssDNA-binding | Chr2:769389-770993	AT2G02740.1 | AT2G02740 | Chr2:769389-770993	268	1	0.999	12	26	21	26
AT2G17630_P1	AT2G17630.3	AT2G17630_P1 | AT2G17630 | Pyridoxal | Chr2:7666637-7667905	AT2G17630.3 | AT2G17630 | Chr2:7666637-7667905	422	1	0.999	17	21	21	70
AT2G21060_P1	AT2G21060.1	AT2G21060_P1 | AT2G21060 | glycine-rich | Chr2:9036983-9037588	AT2G21060.1 | AT2G21060 | Chr2:9036983-9037588	201	1	0.999	10	78	21	79
AT2G21790_P1	AT2G21790.4	AT2G21790_P1 | AT2G21790 | ribonucleotide | Chr2:9293529-9297580	AT2G21790.4 | AT2G21790 | Chr2:9293529-9297580	816	1	0.999	17	21	21	21
AT2G26460_P1	AT2G26460.15	AT2G26460_P1 | AT2G26460 | RED | Chr2:11255049-11258913	AT2G26460.15 | AT2G26460 | Chr2:11255049-11258913	585	1	0.999	18	30	21	30
AT2G30520_P1	AT2G30520.1	AT2G30520_P1 | AT2G30520 | Phototropic-responsive | Chr2:13002920-13005573	AT2G30520.1 | AT2G30520 | Chr2:13002920-13005573	593	1	0.999	19	29	21	29
AT2G33540_P1	AT2G33540.1	AT2G33540_P1 | AT2G33540 | C-terminal | Chr2:14204081-14208797	AT2G33540.1 | AT2G33540 | Chr2:14204081-14208797	1241	1	0.999	17	22	21	22
AT2G34585_P1	AT2G34585.1	AT2G34585_P1 | AT2G34585 | transmembrane | Chr2:14568227-14568472	AT2G34585.1 | AT2G34585 | Chr2:14568227-14568472	81	1	0.999	3	21	21	21
AT2G36870_P1	AT2G36870.1	AT2G36870_P1 | AT2G36870 | xyloglucan | Chr2:15472869-15474630	AT2G36870.1 | AT2G36870 | Chr2:15472869-15474630	299	1	0.999	11	24	21	24
AT2G38790.1	AT2G38790.1	AT2G38790.1 | AT2G38790 | Chr2:16214546-16215160	AT2G38790.1 | AT2G38790 | Chr2:16214546-16215160	204	1	0.999	10	21	21	21
AT2G39270_P1	AT2G39270.3	AT2G39270_P1 | AT2G39270 | P-loop | Chr2:16399983-16401408	AT2G39270.3 | AT2G39270 | Chr2:16399983-16401408	295	1	0.999	13	24	21	24
AT3G05180_P1	AT3G05180.3	AT3G05180_P1 | AT3G05180 | GDSL-like | Chr3:1468599-1470529	AT3G05180.3 | AT3G05180 | Chr3:1468599-1470529	379	1	0.999	9	24	21	24
AT3G06270_P1	AT3G06270.1	AT3G06270_P1 | AT3G06270 | Protein | Chr3:1896763-1897887	AT3G06270.1 | AT3G06270 | Chr3:1896763-1897887	348	1	0.999	12	23	21	23
AT3G07990_P1	AT3G07990.2	AT3G07990_P1 | AT3G07990 | Chr3:2552544-2554644	AT3G07990.2 | AT3G07990 | Chr3:2552544-2554644	459	1	0.999	13	37	21	38
AT3G12270.1	AT3G12270.3	AT3G12270.1 | AT3G12270 | Chr3:3910642-3913122	AT3G12270.3 | AT3G12270 | Chr3:3910642-3913122	601	1	0.999	13	21	21	21
AT3G19120_P1	AT3G19120.1	AT3G19120_P1 | AT3G19120 | PIF | Chr3:6609678-6611018	AT3G19120.1 | AT3G19120 | Chr3:6609678-6611018	446	1	0.999	11	21	21	21
AT3G21370_P1	AT3G21370.12	AT3G21370_P1 | AT3G21370 | beta | Chr3:7524286-7527579	AT3G21370.12 | AT3G21370 | Chr3:7524286-7527579	527	1	0.999	7	21	21	35
AT3G26570_P1	AT3G26570.14	AT3G26570_P1 | AT3G26570 | phosphate | Chr3:9756261-9758413	AT3G26570.14 | AT3G26570 | Chr3:9756261-9758413	613	1	0.999	4	34	21	34
AT3G45970.1	AT3G45970.2	AT3G45970.1 | AT3G45970 | Chr3:16896238-16897189	AT3G45970.2 | AT3G45970 | Chr3:16896238-16897189	265	1	0.999	11	25	21	25
AT3G53720_P1	AT3G53720.2	AT3G53720_P1 | AT3G53720 | Chr3:19905826-19910027	AT3G53720.2 | AT3G53720 | Chr3:19905826-19910027	842	1	0.999	13	21	21	21
AT3G54170_P1	AT3G54170.7	AT3G54170_P1 | AT3G54170 | Chr3:20056848-20059396	AT3G54170.7 | AT3G54170 | Chr3:20056848-20059396	330	1	0.999	14	36	21	36
AT4G00270_P1	AT4G00270.1	AT4G00270_P1 | AT4G00270 | DNA-binding | Chr4:117477-118468	AT4G00270.1 | AT4G00270 | Chr4:117477-118468	302	1	0.999	10	25	21	25
AT4G01320_P1	AT4G01320.17	AT4G01320_P1 | AT4G01320 | Peptidase | Chr4:545905-549002	AT4G01320.17 | AT4G01320 | Chr4:545905-549002	424	1	0.999	9	21	21	21
AT4G04210_P1	AT4G04210.2	AT4G04210_P1 | AT4G04210 | plant | Chr4:2030391-2031670	AT4G04210.2 | AT4G04210 | Chr4:2030391-2031670	303	1	0.999	15	44	21	44
AT4G04670_P1	AT4G04670.1	AT4G04670_P1 | AT4G04670 | Met-10+ | Chr4:2367603-2371990	AT4G04670.1 | AT4G04670 | Chr4:2367603-2371990	995	1	0.999	16	21	21	21
AT4G25280_P1	AT4G25280.2	AT4G25280_P1 | AT4G25280 | Chr4:12939068-12940753	AT4G25280.2 | AT4G25280 | Chr4:12939068-12940753	259	1	0.999	10	21	21	22
AT4G25730_P1	AT4G25730.1	AT4G25730_P1 | AT4G25730 | FtsJ-like | Chr4:13102906-13106718	AT4G25730.1 | AT4G25730 | Chr4:13102906-13106718	821	1	0.999	12	21	21	21
AT4G27320_P1	AT4G27320.3	AT4G27320_P1 | AT4G27320 | Adenine | Chr4:13678860-13680717	AT4G27320.3 | AT4G27320 | Chr4:13678860-13680717	260	1	0.999	13	100	21	100
AT4G30010_P1	AT4G30010.1	AT4G30010_P1 | AT4G30010 | ATP-dependent | Chr4:14672947-14673219	AT4G30010.1 | AT4G30010 | Chr4:14672947-14673219	90	1	0.999	6	21	21	21
AT4G33460_P1	AT4G33460.1	AT4G33460_P1 | AT4G33460 | ABC | Chr4:16098325-16100113	AT4G33460.1 | AT4G33460 | Chr4:16098325-16100113	271	1	0.999	12	27	21	27
AT4G38260_P1	AT4G38260.2	AT4G38260_P1 | AT4G38260 | transport/golgi | Chr4:17937077-17938210	AT4G38260.2 | AT4G38260 | Chr4:17937077-17938210	275	1	0.999	11	21	21	21
AT4G39400_P1	AT4G39400.1	AT4G39400_P1 | AT4G39400 | Leucine-rich | Chr4:18324826-18328416	AT4G39400.1 | AT4G39400 | Chr4:18324826-18328416	1196	1	0.999	18	24	21	24
AT5G03420_P1	AT5G03420.3	AT5G03420_P1 | AT5G03420 | 5'-AMP-activated | Chr5:845641-848705	AT5G03420.3 | AT5G03420 | Chr5:845641-848705	598	1	0.999	10	21	21	21
AT5G25780_P1	AT5G25780.8	AT5G25780_P1 | AT5G25780 | eukaryotic | Chr5:8973420-8976758	AT5G25780.8 | AT5G25780 | Chr5:8973420-8976758	714	1	0.999	42	21	21	95
AT5G47930_P1	AT5G47930.2	AT5G47930_P1 | AT5G47930 | Zinc-binding | Chr5:19406423-19407329	AT5G47930.2 | AT5G47930 | Chr5:19406423-19407329	84	1	0.999	6	21	21	21
AT5G49950_P1	AT5G49950.21	AT5G49950_P1 | AT5G49950 | alpha/beta-Hydrolases | Chr5:20319871-20323552	AT5G49950.21 | AT5G49950 | Chr5:20319871-20323552	537	1	0.999	14	22	21	22
AT5G55940_P1	AT5G55940.1	AT5G55940_P1 | AT5G55940 | Uncharacterized | Chr5:22656256-22657894	AT5G55940.1 | AT5G55940 | Chr5:22656256-22657894	208	1	0.999	10	27	21	27
AT5G56760_P1	AT5G56760.1	AT5G56760_P1 | AT5G56760 | serine | Chr5:22961498-22962582	AT5G56760.1 | AT5G56760 | Chr5:22961498-22962582	312	1	0.999	8	21	21	21
AT5G62050.1	AT5G62050.10	AT5G62050.1 | AT5G62050 | Chr5:24924062-24926758	AT5G62050.10 | AT5G62050 | Chr5:24924062-24926758	429	1	0.999	5	21	21	21
AT5G65490.1	AT5G65490.2	AT5G65490.1 | AT5G65490 | Chr5:26178003-26180309	AT5G65490.2 | AT5G65490 | Chr5:26178003-26180309	643	1	0.999	14	21	21	21
ATCG00740.1	ATCG00740.1	ATCG00740.1 | ATCG00740 | ChrC:77901-78890	ATCG00740.1 | ATCG00740 | ChrC:77901-78890	329	1	0.999	9	21	21	21
AT4G15420_P2		AT4G15420_P2 | AT4G15420 | Ubiquitin | Chr4:8823453-8825949	AT4G15420_P2 | AT4G15420 | Ubiquitin | Chr4:8823453-8825949	684	1	0.999	13	21	21	21
AT4G28740.1		AT4G28740.1 | AT4G28740 | Chr4:14201051-14202542	AT4G28740.1 | AT4G28740 | Chr4:14201051-14202542	347	1	0.999	10	21	21	21
AT5G51880.1		AT5G51880.1 | AT5G51880 | Chr5:21089395-21090775	AT5G51880.1 | AT5G51880 | Chr5:21089395-21090775	250	1	0.999	8	21	21	21
AT1G01630.1	AT1G01630.1	AT1G01630.1 | AT1G01630 | Chr1:229206-230675	AT1G01630.1 | AT1G01630 | Chr1:229206-230675	255	1	0.999	11	20	20	20
AT1G04190_P1	AT1G04190.2	AT1G04190_P1 | AT1G04190 | Tetratricopeptide | Chr1:1106617-1108557	AT1G04190.2 | AT1G04190 | Chr1:1106617-1108557	328	1	0.999	13	20	20	20
AT1G05520.1	AT1G05520.1	AT1G05520.1 | AT1G05520 | Chr1:1631126-1635703	AT1G05520.1 | AT1G05520 | Chr1:1631126-1635703	783	1	0.999	24	48	20	67
AT1G07000_P1	AT1G07000.1	AT1G07000_P1 | AT1G07000 | exocyst | Chr1:2150398-2152305	AT1G07000.1 | AT1G07000 | Chr1:2150398-2152305	599	1	0.999	15	20	20	20
AT1G09390_P1	AT1G09390.4	AT1G09390_P1 | AT1G09390 | GDSL-like | Chr1:3031264-3033415	AT1G09390.4 | AT1G09390 | Chr1:3031264-3033415	370	1	0.999	11	21	20	21
AT1G14060_P1	AT1G14060.1	AT1G14060_P1 | AT1G14060 | GCK | Chr1:4817354-4817893	AT1G14060.1 | AT1G14060 | Chr1:4817354-4817893	179	1	0.999	9	20	20	20
AT1G14870_P1	AT1G14870.2	AT1G14870_P1 | AT1G14870 | PLANT | Chr1:5128591-5129458	AT1G14870.2 | AT1G14870 | Chr1:5128591-5129458	152	1	0.999	3	22	20	22
AT1G17030_P1	AT1G17030.1	AT1G17030_P1 | AT1G17030 | hypothetical | Chr1:5822487-5824424	AT1G17030.1 | AT1G17030 | Chr1:5822487-5824424	502	1	0.999	9	20	20	22
AT1G17500_P1	AT1G17500.2	AT1G17500_P1 | AT1G17500 | ATPase | Chr1:6018757-6023201	AT1G17500.2 | AT1G17500 | Chr1:6018757-6023201	1216	1	0.999	23	32	20	32
AT1G21720_P1	AT1G21720.10	AT1G21720_P1 | AT1G21720 | Chr1:7626394-7628070	AT1G21720.10 | AT1G21720 | Chr1:7626394-7628070	204	1	0.999	12	80	20	80
AT1G23870.1	AT1G23870.4	AT1G23870.1 | AT1G23870 | Chr1:8432695-8435506	AT1G23870.4 | AT1G23870 | Chr1:8432695-8435506	867	1	0.999	26	20	20	29
AT1G27680_P1	AT1G27680.2	AT1G27680_P1 | AT1G27680 | Chr1:9631630-9634450	AT1G27680.2 | AT1G27680 | Chr1:9631630-9634450	518	1	0.999	14	31	20	32
AT1G51660.1	AT1G51660.3	AT1G51660.1 | AT1G51660 | Chr1:19154575-19155675	AT1G51660.3 | AT1G51660 | Chr1:19154575-19155675	366	1	0.999	16	44	20	44
AT1G54410_P1	AT1G54410.1	AT1G54410_P1 | AT1G54410 | dehydrin | Chr1:20310305-20310601	AT1G54410.1 | AT1G54410 | Chr1:20310305-20310601	98	1	0.999	3	20	20	20
AT1G60170_P1	AT1G60170.1	AT1G60170_P1 | AT1G60170 | pre-mRNA | Chr1:22193008-22195177	AT1G60170.1 | AT1G60170 | Chr1:22193008-22195177	485	1	0.999	13	30	20	30
AT1G60490_P1	AT1G60490.12	AT1G60490_P1 | AT1G60490 | vacuolar | Chr1:22285792-22290190	AT1G60490.12 | AT1G60490 | Chr1:22285792-22290190	814	1	0.999	21	32	20	32
AT1G63310_JC1	AT1G63310.1	AT1G63310_JC1 | AT1G63310 | Chr1:23486580-23487044	AT1G63310.1 | AT1G63310 | Chr1:23486580-23487044	154	1	0.999	8	20	20	20
AT1G67830.1	AT1G67830.2	AT1G67830.1 | AT1G67830 | Chr1:25431705-25432972	AT1G67830.2 | AT1G67830 | Chr1:25431705-25432972	372	1	0.999	10	24	20	24
AT1G70610_P1	AT1G70610.5	AT1G70610_P1 | AT1G70610 | transporter | Chr1:26622086-26626331	AT1G70610.5 | AT1G70610 | Chr1:26622086-26626331	700	1	0.999	9	21	20	21
AT1G79380.1	AT1G79380.4	AT1G79380.1 | AT1G79380 | Chr1:29860812-29863023	AT1G79380.4 | AT1G79380 | Chr1:29860812-29863023	401	1	0.999	14	60	20	60
AT1G80930_P1	AT1G80930.5	AT1G80930_P1 | AT1G80930 | Chr1:30405774-30409499	AT1G80930.5 | AT1G80930 | Chr1:30405774-30409499	900	1	0.999	27	78	20	78
AT2G01530_P1	AT2G01530.1	AT2G01530_P1 | AT2G01530 | MLP-like | Chr2:239815-240349	AT2G01530.1 | AT2G01530 | Chr2:239815-240349	151	1	0.999	13	25	20	69
AT2G16780_P1	AT2G16780-AT2G16790.1	AT2G16780_P1 | AT2G16780 | Transducin | Chr2:7281615-7283583	AT2G16780-AT2G16790.1 | AT2G16780-AT2G16790 | Chr2:7281615-7283583	415	1	0.999	15	20	20	24
AT2G18510_P1	AT2G18510.3	AT2G18510_P1 | AT2G18510 | RNA-binding | Chr2:8031554-8033517	AT2G18510.3 | AT2G18510 | Chr2:8031554-8033517	363	1	0.999	8	20	20	20
AT2G33050_P1	AT2G33050.1	AT2G33050_P1 | AT2G33050 | receptor | Chr2:14021870-14024272	AT2G33050.1 | AT2G33050 | Chr2:14021870-14024272	800	1	0.999	17	21	20	23
AT2G45240_P1	AT2G45240.9	AT2G45240_P1 | AT2G45240 | Chr2:18656059-18658906	AT2G45240.9 | AT2G45240 | Chr2:18656059-18658906	398	1	0.999	21	69	20	69
AT2G45730_P1	AT2G45730.1	AT2G45730_P1 | AT2G45730 | eukaryotic | Chr2:18836519-18839123	AT2G45730.1 | AT2G45730 | Chr2:18836519-18839123	446	1	0.999	15	20	20	20
AT3G03520_P1	AT3G03520.1	AT3G03520_P1 | AT3G03520 | non-specific | Chr3:837972-840511	AT3G03520.1 | AT3G03520 | Chr3:837972-840511	523	1	0.999	30	115	20	115
AT3G04710_P2	AT3G04710.9	AT3G04710_P2 | AT3G04710 | ankyrin | Chr3:1278229-1280942	AT3G04710.9 | AT3G04710 | Chr3:1278229-1280942	455	1	0.999	12	20	20	20
AT3G04780_P1	AT3G04780.2	AT3G04780_P1 | AT3G04780 | PITH | Chr3:1311447-1313013	AT3G04780.2 | AT3G04780 | Chr3:1311447-1313013	176	1	0.999	4	20	20	20
AT3G17840_P1	AT3G17840.1	AT3G17840_P1 | AT3G17840 | receptor-like | Chr3:6106092-6108430	AT3G17840.1 | AT3G17840 | Chr3:6106092-6108430	647	1	0.999	17	24	20	24
AT3G18420.1	AT3G18420.1	AT3G18420.1 | AT3G18420 | Chr3:6324771-6325721	AT3G18420.1 | AT3G18420 | Chr3:6324771-6325721	316	1	0.999	13	20	20	20
AT3G21055_P1	AT3G21055.1	AT3G21055_P1 | AT3G21055 | photosystem | Chr3:7376761-7377072	AT3G21055.1 | AT3G21055 | Chr3:7376761-7377072	103	1	0.999	2	20	20	20
AT3G21780_P1	AT3G21780.1	AT3G21780_P1 | AT3G21780 | UDP-glucosyl | Chr3:7675051-7676490	AT3G21780.1 | AT3G21780 | Chr3:7675051-7676490	479	1	0.999	13	20	20	22
AT3G46660.1	AT3G46660.3	AT3G46660.1 | AT3G46660 | Chr3:17189406-17190862	AT3G46660.3 | AT3G46660 | Chr3:17189406-17190862	458	1	0.999	11	23	20	23
AT3G52470_P1	AT3G52470.1	AT3G52470_P1 | AT3G52470 | Late | Chr3:19450750-19451376	AT3G52470.1 | AT3G52470 | Chr3:19450750-19451376	208	1	0.999	7	25	20	25
AT3G54090_P1	AT3G54090.1	AT3G54090_P1 | AT3G54090 | fructokinase-like | Chr3:20028145-20029835	AT3G54090.1 | AT3G54090 | Chr3:20028145-20029835	471	1	0.999	13	20	20	20
AT3G56120.1	AT3G56120.8	AT3G56120.1 | AT3G56120 | Chr3:20823243-20826357	AT3G56120.8 | AT3G56120 | Chr3:20823243-20826357	468	1	0.999	15	23	20	23
AT3G61990_P1	AT3G61990-AT3G62000.11	AT3G61990_P1 | AT3G61990 | S-adenosyl-L-methionine-dependent | Chr3:22957318-22958910	AT3G61990-AT3G62000.11 | AT3G61990-AT3G62000 | Chr3:22957318-22958910	290	1	0.999	16	113	20	113
AT3G62560_P1	AT3G62560.2	AT3G62560_P1 | AT3G62560 | Ras-related | Chr3:23137539-23138880	AT3G62560.2 | AT3G62560 | Chr3:23137539-23138880	193	1	0.999	15	20	20	34
AT4G02530_P1	AT4G02530.3	AT4G02530_P1 | AT4G02530 | Chr4:1112335-1114005	AT4G02530.3 | AT4G02530 | Chr4:1112335-1114005	216	1	0.999	9	47	20	47
AT4G16630_P1	AT4G16630.1	AT4G16630_P1 | AT4G16630 | DEA(D/H)-box | Chr4:9362176-9366449	AT4G16630.1 | AT4G16630 | Chr4:9362176-9366449	789	1	0.999	10	20	20	20
AT4G16690_P1	AT4G16690.1	AT4G16690_P1 | AT4G16690 | methyl | Chr4:9392405-9393424	AT4G16690.1 | AT4G16690 | Chr4:9392405-9393424	262	1	0.999	8	26	20	26
AT4G23500_P1	AT4G23500.1	AT4G23500_P1 | AT4G23500 | Pectin | Chr4:12264640-12267074	AT4G23500.1 | AT4G23500 | Chr4:12264640-12267074	495	1	0.999	9	23	20	23
AT4G27680_P1	AT4G27680.4	AT4G27680_P1 | AT4G27680 | P-loop | Chr4:13821263-13823083	AT4G27680.4 | AT4G27680 | Chr4:13821263-13823083	398	1	0.999	17	30	20	33
AT4G32300_P1	AT4G32300.1	AT4G32300_P1 | AT4G32300 | S-domain-2 | Chr4:15599970-15602435	AT4G32300.1 | AT4G32300 | Chr4:15599970-15602435	821	1	0.999	14	22	20	22
AT4G39230.1	AT4G39230.1	AT4G39230.1 | AT4G39230 | Chr4:18266024-18267604	AT4G39230.1 | AT4G39230 | Chr4:18266024-18267604	308	1	0.999	15	50	20	50
AT5G11340.1	AT5G11340.1	AT5G11340.1 | AT5G11340 | Chr5:3619226-3621068	AT5G11340.1 | AT5G11340 | Chr5:3619226-3621068	164	1	0.999	8	20	20	20
AT5G14580_P1	AT5G14580.1	AT5G14580_P1 | AT5G14580 | polyribonucleotide | Chr5:4697612-4703013	AT5G14580.1 | AT5G14580 | Chr5:4697612-4703013	991	1	0.999	15	20	20	20
AT5G19740_P1	AT5G19740.30	AT5G19740_P1 | AT5G19740 | Chr5:6673986-6676767	AT5G19740.30 | AT5G19740 | Chr5:6673986-6676767	681	1	0.999	21	38	20	38
AT5G20970.1	AT5G20970.1	AT5G20970.1 | AT5G20970 | Chr5:7123132-7124001	AT5G20970.1 | AT5G20970 | Chr5:7123132-7124001	249	1	0.999	6	20	20	20
AT5G32470_P1	AT5G32470.2	AT5G32470_P1 | AT5G32470 | heme | Chr5:12085328-12088569	AT5G32470.2 | AT5G32470 | Chr5:12085328-12088569	617	1	0.999	29	65	20	65
AT5G42765.1	AT5G42765.4	AT5G42765.1 | AT5G42765 | Chr5:17150505-17151641	AT5G42765.4 | AT5G42765 | Chr5:17150505-17151641	229	1	0.999	11	28	20	28
AT5G44870_P1	AT5G44870.3	AT5G44870_P1 | AT5G44870 | Chr5:18114666-18118608	AT5G44870.3 | AT5G44870 | Chr5:18114666-18118608	1170	1	0.999	21	24	20	26
AT5G46960_P1	AT5G46960.1	AT5G46960_P1 | AT5G46960 | Plant | Chr5:19062220-19062744	AT5G46960.1 | AT5G46960 | Chr5:19062220-19062744	174	1	0.999	8	22	20	22
AT5G49030.1	AT5G49030.1	AT5G49030.1 | AT5G49030 | tRNA | Chr5:19875091-19882291	AT5G49030.1 | AT5G49030 | Chr5:19875091-19882291	1093	1	0.999	38	100	20	100
AT5G52240_P1	AT5G52240.3	AT5G52240_P1 | AT5G52240 | Chr5:21213121-21214557	AT5G52240.3 | AT5G52240 | Chr5:21213121-21214557	220	1	0.999	12	46	20	55
AT5G53170_P1	AT5G53170.7	AT5G53170_P1 | AT5G53170 | Chr5:21563023-21567922	AT5G53170.7 | AT5G53170 | Chr5:21563023-21567922	806	1	0.999	37	105	20	105
[truncated: 10,795 more rows]

## Sheet: Table S2
Table S2: List of proteoforms identifed in an Arabidopsis senescing leave bottom-up proteomics dataset using AtRTD3 for protein searching with MSFragger. A 1% false discovery rate (FDR) filter was applied. Protein probability is the confidence score determined by ProteinProphet, higher values indicate greater confidence.
Proteoform accession	Proteoform Entry Name	Protein Length	Protein Probability	Top Peptide Probability	Total Peptides	Spectral Count	Unique Spectral Count	Total Spectral Count	Indistinguishable Proteins
ATCG00480.1	ATCG00480.1 | ATCG00480 | ChrC:52660-54156	498	1	0.999	68	2716	2542	2716
AT3G16530.1	AT3G16530.1 | AT3G16530 | Chr3:5624586-5625416	276	1	0.999	36	2738	2483	2738
ATMG00280.1	ATMG00280.1 | ATMG00280 | ChrM:77819-78151	110	1	0.999	18	3319	2229	3319
ATCG00680.1	ATCG00680.1 | ATCG00680 | ChrC:72371-73897	508	1	0.999	34	2093	2092	2093
ATCG00490.1	ATCG00490.1 | ATCG00490 | ChrC:56116-56397	93	1	0.999	14	1674	1674	1674
ATCG00340.1	ATCG00340.1 | ATCG00340 | ChrC:37375-39579	734	1	0.999	26	1634	1610	1634
AT5G42650.1	AT5G42650.1 | AT5G42650 | Chr5:17097803-17099359	518	1	0.999	67	1136	1136	1136
ATCG00020.1	ATCG00020.1 | ATCG00020 | ChrC:383-1444	353	1	0.999	14	1013	1013	1013
AT5G40450.3	AT5G40450.3 | AT5G40450 | Chr5:16184799-16195513	2889	1	0.999	240	1123	914	1123
ATCG00270.1	ATCG00270.1 | ATCG00270 | ChrC:32711-33772	353	1	0.999	16	861	861	861
AT1G78830.1	AT1G78830.1 | AT1G78830 | Chr1:29637141-29638508	455	1	0.999	44	982	800	982
ATCG00120.1	ATCG00120.1 | ATCG00120 | ChrC:9938-11461	507	1	0.999	31	767	767	767
AT2G07732.1	AT2G07732.1 | AT2G07732 | Chr2:3468424-3468774	116	1	0.999	13	739	739	1789
AT1G19670.1	AT1G19670.1 | AT1G19670 | Chr1:6803796-6804923	324	1	0.999	21	746	705	746
ATCG00350.1	ATCG00350.1 | ATCG00350 | ChrC:39605-41857	750	1	0.999	27	700	700	724
AT3G14067.2	AT3G14067.2 | AT3G14067 | Chr3:4658421-4660754	777	1	0.999	41	709	644	709
ATCG01060.1	ATCG01060.1 | ATCG01060 | ChrC:117318-117563	81	1	0.999	14	623	623	623
AT1G72610.1	AT1G72610.1 | AT1G72610 | Chr1:27339302-27339928	208	1	0.999	12	613	613	613
AT5G67360.1	AT5G67360.1 | AT5G67360 | Chr5:26872192-26874465	757	1	0.999	42	563	563	563
AT5G45890.1	AT5G45890.1 | AT5G45890 | Chr5:18613300-18614759	346	1	0.999	26	561	560	561
AT3G12500.1	AT3G12500.1 | AT3G12500 | Chr3:3962501-3963945	322	1	0.999	23	482	482	482
AT5G41790.1	AT5G41790.1 | AT5G41790 | Chr5:16727530-16732391	1586	1	0.999	127	472	461	472
AT1G15820.4	AT1G15820.4 | AT1G15820 | Chr1:5446685-5447676	258	1	0.999	19	484	460	484
AT3G14310.5	AT3G14310.5 | AT3G14310 | Chr3:4772214-4775095	592	1	0.999	45	1382	443	1382
ATCG00540.1	ATCG00540.1 | ATCG00540 | ChrC:61657-62619	320	1	0.999	31	424	424	424
AT2G14610.1	AT2G14610.1 | AT2G14610 | Chr2:6241944-6242429	161	1	0.999	9	416	416	416
AT3G57260.1	AT3G57260.1 | AT3G57260 | Chr3:21188709-21189822	339	1	0.999	18	396	396	396
AT5G53460.2	AT5G53460.2 | AT5G53460 | Chr5:21700518-21709629	2208	1	0.999	130	551	380	551
AT2G24820.2	AT2G24820.2 | AT2G24820 | Chr2:10575038-10576829	539	1	0.999	32	453	366	453
AT1G21670.1	AT1G21670.1 | AT1G21670 | Chr1:7610409-7612520	703	1	0.999	47	396	363	396
AT4G14090.1	AT4G14090.1 | AT4G14090 | Chr4:8122434-8123804	456	1	0.999	29	349	349	349
AT3G56240.2	AT3G56240.2 | AT3G56240 | Chr3:20863460-20864402	121	1	0.999	19	435	345	435
AT4G23670.3	AT4G23670.3 | AT4G23670 | Chr4:12332846-12333656	151	1	0.999	17	395	339	395
AT3G47800.2	AT3G47800.2 | AT3G47800 | Chr3:17634971-17636998	358	1	0.999	26	332	321	332
AT4G02510.1	AT4G02510.1 | AT4G02510 | Chr4:1104766-1109360	1503	1	0.999	80	309	309	309
AT1G19570.4	AT1G19570.4 | AT1G19570 | Chr1:6773462-6774413	213	1	0.999	33	1067	298	1067
AT4G12800.1	AT4G12800.1 | AT4G12800 | Chr4:7521469-7522493	219	1	0.999	9	299	298	299
AT4G04640.1	AT4G04640.1 | AT4G04640 | Chr4:2350761-2351882	373	1	0.999	27	293	293	293
AT4G39730.1	AT4G39730.1 | AT4G39730 | Chr4:18432950-18433581	181	1	0.999	12	294	270	294
AT5G54270.4	AT5G54270.4 | AT5G54270 | Chr5:22038424-22039383	265	1	0.999	10	372	268	372
AT1G21680.1	AT1G21680.1 | AT1G21680 | Chr1:7613028-7615148	706	1	0.999	44	257	257	290
AT1G79550.10	AT1G79550.10 | AT1G79550 | Chr1:29924347-29926295	401	1	0.999	48	833	253	1001
AT5G65720.2	AT5G65720.2 | AT5G65720 | Chr5:26296349-26297710	453	1	0.999	29	253	253	253
AT5G47030.1	AT5G47030.1 | AT5G47030 | Chr5:19090384-19092034	203	1	0.999	23	249	249	249
AT4G34870.1	AT4G34870.1 | AT4G34870 | Chr4:16614451-16614969	172	1	0.999	19	272	246	292
AT1G20960.1	AT1G20960.1 | AT1G20960 | Chr1:7302591-7309914	2171	1	0.999	112	372	245	372
AT4G29680.1	AT4G29680.1 | AT4G29680 | Chr4:14538067-14539557	496	1	0.999	24	245	245	245
AT4G20850.3	AT4G20850.3 | AT4G20850 | Chr4:11160935-11169685	1312	1	0.999	111	911	235	911
AT5G20230.1	AT5G20230.1 | AT5G20230 | Chr5:6826626-6827408	196	1	0.999	11	229	226	229
AT1G35720.1	AT1G35720.1 | AT1G35720 | Chr1:13225304-13226939	317	1	0.999	28	272	225	272
ATCG00580.1	ATCG00580.1 | ATCG00580 | ChrC:64071-64322	83	1	0.999	6	224	224	224
AT2G41220.4	AT2G41220.4 | AT2G41220 | Chr2:17177934-17188388	1629	1	0.999	97	293	222	504
AT4G29700.1	AT4G29700.1 | AT4G29700 | Chr4:14543739-14545124	461	1	0.999	19	225	222	225
AT5G24710.1	AT5G24710.1 | AT5G24710 | Chr5:8459148-8467920	1377	1	0.999	60	214	214	214
AT3G25770.1	AT3G25770.1 | AT3G25770 | Chr3:9406975-9407839	253	1	0.999	28	434	213	434
AT5G48180.3	AT5G48180.3 | AT5G48180 | Chr5:19541283-19542358	326	1	0.999	20	213	213	213
AT3G54050.2	AT3G54050.2 | AT3G54050 | Chr3:20016951-20018527	417	1	0.999	27	330	208	330
AT5G40770.1	AT5G40770.1 | AT5G40770 | Chr5:16315589-16316621	277	1	0.999	20	234	201	234
AT2G03980.1	AT2G03980.1 | AT2G03980 | Chr2:1260907-1262408	367	1	0.999	13	229	198	229
AT4G23680.2	AT4G23680.2 | AT4G23680 | Chr4:12336416-12337417	151	1	0.999	15	247	196	250
AT4G13010.4	AT4G13010.4 | AT4G13010 | Chr4:7600682-7602567	329	1	0.999	22	242	188	242
AT3G18490.1	AT3G18490.1 | AT3G18490 | Chr3:6349090-6350592	500	1	0.999	26	187	185	187
AT4G37000.3	AT4G37000.3 | AT4G37000 | Chr4:17442627-17443762	319	1	0.999	32	276	182	276
AT5G42950.1	AT5G42950.1 | AT5G42950 | Chr5:17224436-17231044	1714	1	0.999	65	182	182	182
AT1G31330.2	AT1G31330.2 | AT1G31330 | Chr1:11215011-11215939	221	1	0.999	11	263	181	263
AT1G78060.2	AT1G78060.2 | AT1G78060 | Chr1:29349796-29352868	767	1	0.999	44	283	181	283
AT2G24940.1	AT2G24940.1 | AT2G24940 | Chr2:10609447-10609749	100	1	0.999	11	175	175	175
AT4G34980.1	AT4G34980.1 | AT4G34980 | Chr4:16656929-16659223	764	1	0.999	30	173	173	173
AT5G03350.1	AT5G03350.1 | AT5G03350 | Chr5:815804-816628	274	1	0.999	16	173	173	186
AT1G27130.1	AT1G27130.1 | AT1G27130 | Chr1:9425582-9426597	227	1	0.999	14	201	172	201
AT4G20860.1	AT4G20860.1 | AT4G20860 | Chr4:11172726-11174318	530	1	0.999	39	183	171	183
AT5G46070.1	AT5G46070.1 | AT5G46070 | Chr5:18683468-18688397	1082	1	0.999	60	171	171	171
AT4G13510.1	AT4G13510.1 | AT4G13510 | Chr4:7858220-7859725	501	1	0.999	10	196	170	196
AT3G15356.1	AT3G15356.1 | AT3G15356 | Chr3:5174603-5175418	271	1	0.999	31	1119	167	1374
AT4G25000.1	AT4G25000.1 | AT4G25000 | Chr4:12852109-12853825	423	1	0.999	28	165	165	165
AT1G32060.2	AT1G32060.2 | AT1G32060 | Chr1:11532668-11534406	395	1	0.999	29	325	163	325
AT1G78820.1	AT1G78820.1 | AT1G78820 | Chr1:29634401-29635768	455	1	0.999	28	163	163	324
AT1G79040.1	AT1G79040.1 | AT1G79040 | Chr1:29736085-29736781	140	1	0.999	8	339	163	339
AT1G03220.1	AT1G03220.1 | AT1G03220 | Chr1:787143-788444	433	1	0.999	20	238	162	238
AT1G73260.1	AT1G73260.1 | AT1G73260 | Chr1:27547410-27548057	215	1	0.999	18	162	162	162
AT2G43590.1	AT2G43590.1 | AT2G43590 | Chr2:18081592-18082749	264	1	0.999	19	236	160	236
AT3G08530.4	AT3G08530.4 | AT3G08530 | Chr3:2587171-2595411	1703	1	0.999	110	240	160	929
AT1G02560.2	AT1G02560.2 | AT1G02560 | Chr1:538000-539805	298	1	0.999	12	155	155	155
AT5G03630.7	AT5G03630.7 | AT5G03630 | Chr5:922378-924616	435	1	0.999	49	868	153	868
AT1G14850.1	AT1G14850.1 | AT1G14850 | Chr1:5116921-5123259	1464	1	0.999	53	152	152	152
AT4G35800.1	AT4G35800.1 | AT4G35800 | Chr4:16961115-16967892	1839	1	0.999	71	152	152	152
AT1G18210.1	AT1G18210.1 | AT1G18210 | Chr1:6268273-6268785	170	1	0.999	19	150	150	150
AT2G38770.1	AT2G38770.1 | AT2G38770 | Chr2:16203185-16210253	1509	1	0.999	58	150	150	150
AT4G04020.1	AT4G04020.1 | AT4G04020 | Chr4:1932161-1933546	318	1	0.999	29	348	150	348
AT5G14950.1	AT5G14950.1 | AT5G14950 | Chr5:4837484-4841792	1173	1	0.999	51	150	150	150
AT5G61160.1	AT5G61160.1 | AT5G61160 | Chr5:24608781-24610139	452	1	0.999	26	159	150	159
AT1G02930.2	AT1G02930.2 | AT1G02930 | Chr1:661363-662191	208	1	0.999	24	471	149	471
AT3G02360.1	AT3G02360.1 | AT3G02360 | Chr3:482498-483958	486	1	0.999	38	488	147	488
AT2G19520.1	AT2G19520.1 | AT2G19520 | Chr2:8456006-8459235	507	1	0.999	25	150	143	150
AT4G13340.1	AT4G13340.1 | AT4G13340 | Chr4:7758610-7760892	760	1	0.999	22	172	138	231
AT5G52640.3	AT5G52640.3 | AT5G52640 | Chr5:21352542-21355147	705	1	0.999	58	444	138	444
AT5G18470.1	AT5G18470.1 | AT5G18470 | Chr5:6127952-6129193	413	1	0.999	17	136	136	136
AT5G06870.1	AT5G06870.1 | AT5G06870 | Chr5:2133941-2135016	330	1	0.999	20	195	135	195
AT1G09750.3	AT1G09750.3 | AT1G09750 | Chr1:3157541-3158960	449	1	0.999	17	232	133	232
AT1G62020.1	AT1G62020.1 | AT1G62020 | Chr1:22919814-22923728	1216	1	0.999	67	133	133	323
AT4G16130.1	AT4G16130.1 | AT4G16130 | Chr4:9121025-9127656	989	1	0.999	45	144	133	144
AT2G17265.1	AT2G17265.1 | AT2G17265 | Chr2:7508606-7509718	370	1	0.999	24	128	128	128
ATCG01110.1	ATCG01110.1 | ATCG01110 | ChrC:122011-123192	393	1	0.999	21	128	128	128
AT5G48810.2	AT5G48810.2 | AT5G48810 | Chr5:19789249-19790180	140	1	0.999	11	155	127	155
AT5G58070.2	AT5G58070.2 | AT5G58070 | Chr5:23500512-23501156	186	1	0.999	11	196	127	196
AT4G02770.1	AT4G02770.1 | AT4G02770 | Chr4:1229247-1229873	208	1	0.999	27	673	126	673
AT2G26570.1	AT2G26570.1 | AT2G26570 | Chr2:11299565-11302076	807	1	0.999	42	128	125	128
AT1G13930.1	AT1G13930.1 | AT1G13930 | Chr1:4761091-4761558	155	1	0.999	17	126	124	126
AT1G20340.1	AT1G20340.1 | AT1G20340 | Chr1:7042770-7043273	167	1	0.999	6	124	124	124
AT5G47010.1	AT5G47010.1 | AT5G47010 | Chr5:19072009-19078856	1254	1	0.999	49	124	124	124
AT5G53560.2	AT5G53560.2 | AT5G53560 | Chr5:21759628-21760353	134	1	0.999	11	142	124	142
ATCG00860.1	ATCG00860.1 | ATCG00860 | ChrC:86474-93358	2294	1	0.999	68	124	124	125
AT1G52040.1	AT1G52040.1 | AT1G52040 | Chr1:19350595-19352578	462	1	0.999	33	415	123	415
AT3G18060.2	AT3G18060.2 | AT3G18060 | Chr3:6183880-6186788	609	1	0.999	32	239	123	239
AT3G08940.2	AT3G08940.2 | AT3G08940 | Chr3:2717717-2718665	287	1	0.999	25	492	122	492
ATCG00500.1	ATCG00500.1 | ATCG00500 | ChrC:57075-58541	488	1	0.999	31	122	122	122
AT1G29670.1	AT1G29670.1 | AT1G29670 | Chr1:10375843-10377717	363	1	0.999	23	285	121	285
AT5G01530.1	AT5G01530.1 | AT5G01530 | Chr5:209084-210243	290	1	0.999	16	174	121	304
AT1G02500.1	AT1G02500.1 | AT1G02500 | Chr1:519037-520218	393	1	0.999	37	120	120	500
AT2G35490.3	AT2G35490.3 | AT2G35490 | Chr2:14912309-14913797	376	1	0.999	20	193	120	193
AT3G08580.2	AT3G08580.2 | AT3G08580 | Chr3:2605706-2607030	381	1	0.999	45	873	120	873
AT1G04640.1	AT1G04640.1 | AT1G04640 | Chr1:1292541-1293248	235	1	0.999	21	119	119	119
AT1G65980.5	AT1G65980.5 | AT1G65980 | Chr1:24559524-24560753	162	1	0.999	19	444	118	444
AT5G39050.1	AT5G39050.1 | AT5G39050 | Chr5:15634596-15636005	469	1	0.999	25	121	118	121
AT1G78850.5	AT1G78850.5 | AT1G78850 | Chr1:29642072-29643397	441	1	0.999	41	745	117	745
AT2G39850.2	AT2G39850.2 | AT2G39850 | Chr2:16630626-16634100	775	1	0.999	36	175	117	175
AT1G08830.10	AT1G08830.10 | AT1G08830 | Chr1:2827700-2829053	152	1	0.999	5	118	116	131
AT4G15490.1	AT4G15490.1 | AT4G15490 | Chr4:8852864-8854303	479	1	0.999	20	117	116	117
AT4G37910.10	AT4G37910.10 | AT4G37910 | Chr4:17825368-17828099	682	1	0.999	43	153	116	211
AT1G30400.2	AT1G30400.2 | AT1G30400 | Chr1:10728139-10737697	1622	1	0.999	53	165	115	178
AT1G54780.2	AT1G54780.2 | AT1G54780 | Chr1:20439533-20440953	285	1	0.999	18	164	115	164
AT1G74090.1	AT1G74090.1 | AT1G74090 | Chr1:27863003-27864055	350	1	0.999	30	152	115	155
AT3G28220.2	AT3G28220.2 | AT3G28220 | Chr3:10524420-10526497	370	1	0.999	22	193	114	193
AT5G64430.1	AT5G64430.1 | AT5G64430 | Chr5:25762540-25764081	513	1	0.999	20	118	114	118
AT3G21790.1	AT3G21790.1 | AT3G21790 | Chr3:7676927-7678414	495	1	0.999	21	122	111	122
AT3G25760.1	AT3G25760.1 | AT3G25760 | Chr3:9403972-9405105	254	1	0.999	22	122	111	237
AT4G19170.1	AT4G19170.1 | AT4G19170 | Chr4:10481835-10483622	595	1	0.999	30	110	110	110
AT2G30970.12	AT2G30970.12 | AT2G30970 | Chr2:13179012-13181686	430	1	0.999	33	543	109	543
AT3G22110.1	AT3G22110.1 | AT3G22110 | Chr3:7792819-7793571	250	1	0.999	18	150	109	150
AT2G37970.1	AT2G37970.1 | AT2G37970 | Chr2:15891057-15891704	215	1	0.999	18	108	108	108
AT3G07100.1	AT3G07100.1 | AT3G07100 | Chr3:2245689-2250077	1038	1	0.999	43	175	108	175
AT3G17020.4	AT3G17020.4 | AT3G17020 | Chr3:5802728-5804063	163	1	0.999	16	161	107	161
AT3G12145.1	AT3G12145.1 | AT3G12145 | Chr3:3874764-3876075	325	1	0.999	16	108	106	108
AT1G15125.2	AT1G15125.2 | AT1G15125 | Chr1:5204625-5205912	351	1	0.999	13	139	105	139
AT3G01340.1	AT3G01340.1 | AT3G01340 | Chr3:127557-128465	302	1	0.999	14	122	105	122
AT1G02920.2	AT1G02920.2 | AT1G02920 | Chr1:658886-659705	209	1	0.999	23	124	104	325
AT1G09850.3	AT1G09850.3 | AT1G09850 | Chr1:3201848-3203875	437	1	0.999	20	154	104	154
AT1G74100.1	AT1G74100.1 | AT1G74100 | Chr1:27864489-27865505	338	1	0.999	25	115	103	136
AT3G15770-AT3G15780-AT3G15790.1	AT3G15770-AT3G15780-AT3G15790.1 | AT3G15770-AT3G15780-AT3G15790 | Chr3:5343209-5344386	254	1	0.999	20	108	103	109
AT4G22880.2	AT4G22880.2 | AT4G22880 | Chr4:12004905-12006059	356	1	0.999	33	227	103	227
AT5G44400.1	AT5G44400.1 | AT5G44400 | Chr5:17886365-17888071	537	1	0.999	30	128	103	128
ATCG00130.1	ATCG00130.1 | ATCG00130 | ChrC:11529-12798	184	1	0.999	12	103	103	103
AT1G03940.1	AT1G03940.1 | AT1G03940 | Chr1:1009542-1010951	469	1	0.999	28	163	101	163
AT5G43600.4	AT5G43600.4 | AT5G43600 | Chr5:17512651-17515280	476	1	0.999	30	144	101	144
AT1G03230.1	AT1G03230.1 | AT1G03230 | Chr1:790110-791414	434	1	0.999	24	100	100	169
AT3G55200.1	AT3G55200.1 | AT3G55200 | Chr3:20460533-20464361	1214	1	0.999	50	178	100	178
AT5G12950.1	AT5G12950.1 | AT5G12950 | Chr5:4093117-4096806	861	1	0.999	47	405	100	405
AT5G57490.1	AT5G57490.1 | AT5G57490 | Chr5:23283895-23285335	274	1	0.999	21	176	100	176
AT1G03475.1	AT1G03475.1 | AT1G03475 | Chr1:869302-871175	386	1	0.999	26	191	99	191
AT1G55860.1	AT1G55860.1 | AT1G55860 | Chr1:20879900-20892910	3681	1	0.999	106	104	99	281
AT2G27730.1	AT2G27730.1 | AT2G27730 | Chr2:11820056-11820867	113	1	0.999	8	108	99	108
AT3G56070.1	AT3G56070.1 | AT3G56070 | Chr3:20806987-20807517	176	1	0.999	15	99	99	114
AT4G09650.1	AT4G09650.1 | AT4G09650 | Chr4:6100799-6101503	234	1	0.999	20	99	99	99
AT4G12730.1	AT4G12730.1 | AT4G12730 | Chr4:7491598-7492809	403	1	0.999	18	171	99	171
AT4G39640.2	AT4G39640.2 | AT4G39640 | Chr4:18400608-18402861	572	1	0.999	33	203	99	203
AT2G16430.12	AT2G16430.12 | AT2G16430 | Chr2:7120502-7122772	468	1	0.999	28	259	97	259
AT5G03300.2	AT5G03300.2 | AT5G03300 | Chr5:796573-798997	345	1	0.999	29	366	97	366
AT2G22170.1	AT2G22170.1 | AT2G22170 | Chr2:9427010-9427742	183	1	0.999	10	96	96	104
AT2G29450.2	AT2G29450.2 | AT2G29450 | Chr2:12624774-12625566	224	1	0.999	18	124	96	124
AT3G24480.1	AT3G24480.1 | AT3G24480 | Chr3:8901154-8902638	494	1	0.999	24	301	96	301
AT4G38540.9	AT4G38540.9 | AT4G38540 | Chr4:18023187-18024827	407	1	0.999	28	176	96	176
AT5G13010.1	AT5G13010.1 | AT5G13010 | Chr5:4122747-4128660	1255	1	0.999	46	95	95	95
AT5G16510.1	AT5G16510.1 | AT5G16510 | Chr5:5393296-5394342	348	1	0.999	25	95	95	102
AT5G54060.1	AT5G54060.1 | AT5G54060 | Chr5:21936902-21938308	468	1	0.999	21	99	95	99
AT1G76100.1	AT1G76100.1 | AT1G76100 | Chr1:28554217-28554732	171	1	0.999	6	94	94	94
AT3G15360.3	AT3G15360.3 | AT3G15360 | Chr3:5188448-5189457	193	1	0.999	8	94	94	94
AT1G55670.1	AT1G55670.1 | AT1G55670 | Chr1:20802874-20803356	160	1	0.999	7	93	93	93
AT1G26390.1	AT1G26390.1 | AT1G26390 | Chr1:9130164-9131756	530	1	0.999	32	159	92	168
AT2G10940.1	AT2G10940.1 | AT2G10940 | Chr2:4311160-4312035	291	1	0.999	13	341	92	341
AT5G03280.1	AT5G03280.1 | AT5G03280 | Chr5:788589-793066	1294	1	0.999	41	92	92	92
AT5G40370.4	AT5G40370.4 | AT5G40370 | Chr5:16147826-16149052	111	1	0.999	12	129	92	129
AT1G06680.6	AT1G06680.6 | AT1G06680 | Chr1:2047940-2049186	263	1	0.999	28	1361	91	1361
AT1G17100.2	AT1G17100.2 | AT1G17100 | Chr1:5844766-5845539	232	1	0.999	8	118	91	118
AT1G74020.3	AT1G74020.3 | AT1G74020 | Chr1:27835289-27837277	335	1	0.999	16	136	91	136
AT5G28740.1	AT5G28740.1 | AT5G28740 | Chr5:10780774-10783772	917	1	0.999	39	91	91	91
ATMG00070.1	ATMG00070.1 | ATMG00070 | ChrM:23663-24235	190	1	0.999	13	91	91	91
AT1G52380.1	AT1G52380.1 | AT1G52380 | Chr1:19509979-19511301	440	1	0.999	25	90	90	90
AT2G24580.1	AT2G24580.1 | AT2G24580 | Chr2:10444928-10446178	416	1	0.999	18	90	90	90
AT2G32810.1	AT2G32810.1 | AT2G32810 | Chr2:13919410-13925325	887	1	0.999	42	232	90	232
AT3G61440.15	AT3G61440.15 | AT3G61440 | Chr3:22735885-22737792	362	1	0.999	34	662	90	662
AT5G02160.2	AT5G02160.2 | AT5G02160 | Chr5:426392-427024	129	1	0.999	8	90	90	90
AT5G54160.7	AT5G54160.7 | AT5G54160 | Chr5:21982075-21984167	363	1	0.999	27	286	90	286
AT1G30700.1	AT1G30700.1 | AT1G30700 | Chr1:10892623-10894437	527	1	0.999	25	105	89	105
AT1G67360.2	AT1G67360.2 | AT1G67360 | Chr1:25237072-25237913	240	1	0.999	17	156	88	156
AT3G01670.1	AT3G01670.1 | AT3G01670 | Chr3:247288-250261	822	1	0.999	37	208	88	208
AT3G50930.1	AT3G50930.1 | AT3G50930 | Chr3:18929943-18931547	534	1	0.999	31	93	88	93
AT4G37800.4	AT4G37800.4 | AT4G37800 | Chr4:17775703-17777372	293	1	0.999	22	254	88	254
AT4G33030.1	AT4G33030.1 | AT4G33030 | Chr4:15936051-15937566	477	1	0.999	22	87	87	87
AT1G13750.2	AT1G13750.2 | AT1G13750 | Chr1:4715490-4718091	613	1	0.999	26	150	86	150
AT3G10650.1	AT3G10650.1 | AT3G10650 | Chr3:3325562-3330819	1309	1	0.999	33	87	86	87
AT3G16640.1	AT3G16640.1 | AT3G16640 | Chr3:5669709-5670729	168	1	0.999	16	241	86	241
AT4G27520.4	AT4G27520.4 | AT4G27520 | Chr4:13750668-13751819	349	1	0.999	16	339	86	339
AT1G03310.1	AT1G03310.1 | AT1G03310 | Chr1:813975-816623	882	1	0.999	26	85	85	85
AT1G73110.4	AT1G73110.4 | AT1G73110 | Chr1:27494344-27496844	432	1	0.999	18	111	85	111
AT3G11130.4	AT3G11130.4 | AT3G11130 | Chr3:3482575-3491667	1705	1	0.999	112	1009	85	1009
AT3G16910.1	AT3G16910.1 | AT3G16910 | Chr3:5773231-5775411	569	1	0.999	22	98	85	98
AT1G22610.1	AT1G22610.1 | AT1G22610 | Chr1:7994478-7997567	1029	1	0.999	30	90	84	90
AT1G36160.2	AT1G36160.2 | AT1G36160 | Chr1:13534196-13543773	2254	1	0.999	86	224	84	224
AT1G77090.7	AT1G77090.7 | AT1G77090 | Chr1:28960576-28961875	260	1	0.999	13	104	84	104
AT2G33730.1	AT2G33730.1 | AT2G33730 | Chr2:14265679-14267880	733	1	0.999	37	84	84	84
AT3G04790.4	AT3G04790.4 | AT3G04790 | Chr3:1313365-1314195	276	1	0.999	27	545	84	545
AT3G13860.2	AT3G13860.2 | AT3G13860 | Chr3:4561704-4565133	572	1	0.999	33	178	84	178
AT4G01150.3	AT4G01150.3 | AT4G01150 | Chr4:493692-494668	164	1	0.999	13	169	84	169
AT5G10760.2	AT5G10760.2 | AT5G10760 | Chr5:3400671-3402165	464	1	0.999	12	89	84	89
AT5G24400.1	AT5G24400.1 | AT5G24400 | Chr5:8330532-8331577	256	1	0.999	24	132	84	132
AT5G48530-AT5G48540.1	AT5G48530-AT5G48540.1 | AT5G48530-AT5G48540 | Chr5:19669096-19669887	263	1	0.999	17	84	84	84
AT1G60420.5	AT1G60420.5 | AT1G60420 | Chr1:22261978-22264243	578	1	0.999	36	249	83	249
AT4G03430.1	AT4G03430.1 | AT4G03430 | Chr4:1517411-1520500	1029	1	0.999	43	83	83	83
ATCG00670.1	ATCG00670.1 | ATCG00670 | ChrC:69910-71882	196	1	0.999	6	83	83	83
AT1G74260.3	AT1G74260.3 | AT1G74260 | Chr1:27923005-27927764	1407	1	0.999	59	306	82	306
AT5G19820.1	AT5G19820.1 | AT5G19820 | Chr5:6695731-6701247	1116	1	0.999	42	239	82	239
AT1G04420.3	AT1G04420.3 | AT1G04420 | Chr1:1191634-1193699	412	1	0.999	28	204	81	204
AT3G07390.2	AT3G07390.2 | AT3G07390 | Chr3:2365515-2366273	252	1	0.999	11	101	81	101
AT3G46740.1	AT3G46740.1 | AT3G46740 | Chr3:17216104-17219296	818	1	0.999	39	269	81	269
AT4G29120.1	AT4G29120.1 | AT4G29120 | Chr4:14350861-14351865	334	1	0.999	20	81	81	81
AT5G06460.1	AT5G06460.1 | AT5G06460 | Chr5:1970239-1974382	1077	1	0.999	40	81	81	120
AT5G11720.1	AT5G11720.1 | AT5G11720 | Chr5:3776840-3780025	902	1	0.999	38	215	81	222
AT5G14040.4	AT5G14040.4 | AT5G14040 | Chr5:4531059-4532965	375	1	0.999	29	465	81	465
ATCG00720.1	ATCG00720.1 | ATCG00720 | ChrC:74841-76292	215	1	0.999	7	81	81	81
AT1G67550.4	AT1G67550.4 | AT1G67550 | Chr1:25312842-25316911	838	1	0.999	39	170	80	170
AT2G17930.1	AT2G17930.1 | AT2G17930 | Chr2:7784455-7802230	3858	1	0.999	77	121	80	121
AT3G15090.2	AT3G15090.2 | AT3G15090 | Chr3:5076847-5078870	366	1	0.999	18	80	80	80
AT5G10300.2	AT5G10300.2 | AT5G10300 | Chr5:3239684-3240724	258	1	0.999	18	151	80	151
AT5G42800.6	AT5G42800.6 | AT5G42800 | Chr5:17164296-17165864	382	1	0.999	26	141	80	141
AT1G55265.1	AT1G55265.1 | AT1G55265 | Chr1:20617326-20617853	175	1	0.999	9	81	79	81
AT1G66130.1	AT1G66130.1 | AT1G66130 | Chr1:24615040-24616742	364	1	0.999	17	79	79	79
AT2G35050.2	AT2G35050.2 | AT2G35050 | Chr2:14769708-14774796	1257	1	0.999	49	129	79	129
AT3G19620.1	AT3G19620.1 | AT3G19620 | Chr3:6815613-6818308	781	1	0.999	26	81	79	81
AT3G26560.1	AT3G26560.1 | AT3G26560 | Chr3:9750122-9753719	1168	1	0.999	37	80	79	80
AT3G58730.1	AT3G58730.1 | AT3G58730 | Chr3:21718495-21719280	261	1	0.999	20	79	79	79
AT4G10750.1	AT4G10750.1 | AT4G10750 | Chr4:6618724-6619800	358	1	0.999	13	79	79	79
AT5G65020.2	AT5G65020.2 | AT5G65020 | Chr5:25973915-25975554	317	1	0.999	24	87	79	89
AT1G26090.5	AT1G26090.5 | AT1G26090 | Chr1:9020509-9022619	455	1	0.999	19	105	78	105
AT3G08920.1	AT3G08920.1 | AT3G08920 | Chr3:2712274-2713117	214	1	0.999	14	78	78	78
AT3G18190.3	AT3G18190.3 | AT3G18190 | Chr3:6232226-6233836	536	1	0.999	29	175	78	175
AT4G17470.1	AT4G17470.1 | AT4G17470 | Chr4:9742922-9744468	308	1	0.999	9	91	78	91
AT4G34740.1	AT4G34740.1 | AT4G34740 | Chr4:16574894-16576579	561	1	0.999	37	115	78	116
AT5G17910.1	AT5G17910.1 | AT5G17910 | Chr5:5927906-5932292	1342	1	0.999	41	78	78	78
AT5G48375.1	AT5G48375.1 | AT5G48375 | Chr5:19601303-19603883	439	1	0.999	9	179	78	179
AT3G57560.1	AT3G57560.1 | AT3G57560 | Chr3:21311164-21312207	347	1	0.999	18	87	77	87
AT3G61820.1	AT3G61820.1 | AT3G61820 | Chr3:22880074-22881525	483	1	0.999	16	77	77	79
AT5G42790.1	AT5G42790.1 | AT5G42790 | Chr5:17159270-17160975	278	1	0.999	20	151	77	151
AT1G54570.5	AT1G54570.5 | AT1G54570 | Chr1:20380649-20384953	704	1	0.999	37	313	76	313
AT1G60950.1	AT1G60950.1 | AT1G60950 | Chr1:22444565-22445011	148	1	0.999	4	76	76	76
AT2G22125.1	AT2G22125.1 | AT2G22125 | Chr2:9406793-9414223	2150	1	0.999	50	96	76	96
AT2G38040.10	AT2G38040.10 | AT2G38040 | Chr2:15917612-15920749	769	1	0.999	41	138	76	138
AT3G14920.2	AT3G14920.2 | AT3G14920 | Chr3:5018275-5020104	609	1	0.999	20	86	76	86
AT3G16420.1	AT3G16420.1 | AT3G16420 | Chr3:5579560-5580674	298	1	0.999	26	838	76	838
AT4G32285.2	AT4G32285.2 | AT4G32285 | Chr4:15586003-15587910	635	1	0.999	33	113	76	113
AT1G61010.2	AT1G61010.2 | AT1G61010 | Chr1:22474954-22477660	693	1	0.999	27	77	75	77
AT3G53110.2	AT3G53110.2 | AT3G53110 | Chr3:19687968-19690423	496	1	0.999	38	188	75	188
AT1G09010.5	AT1G09010.5 | AT1G09010 | Chr1:2895259-2899287	944	1	0.999	49	320	74	320
AT1G09770.3	AT1G09770.3 | AT1G09770 | Chr1:3162002-3165122	844	1	0.999	44	97	74	97
AT3G60860.1	AT3G60860.1 | AT3G60860 | Chr3:22484804-22491510	1793	1	0.999	61	118	74	146
AT4G15550.1	AT4G15550.1 | AT4G15550 | Chr4:8877877-8879301	474	1	0.999	27	91	74	91
AT4G34920.1	AT4G34920.1 | AT4G34920 | Chr4:16635745-16636701	318	1	0.999	17	81	74	81
AT5G39500.1	AT5G39500.1 | AT5G39500 | Chr5:15815274-15819910	1443	1	0.999	49	84	74	84
AT5G42980.3	AT5G42980.3 | AT5G42980 | Chr5:17242772-17243718	118	1	0.999	15	194	74	194
AT4G03280.3	AT4G03280.3 | AT4G03280 | Chr4:1440314-1441717	229	1	0.999	12	238	73	238
AT4G31160.1	AT4G31160.1 | AT4G31160 | Chr4:15145936-15152939	1883	1	0.999	48	73	73	73
AT1G17860.1	AT1G17860.1 | AT1G17860 | Chr1:6149343-6149933	196	1	0.999	13	72	72	72
AT1G62480.1	AT1G62480.1 | AT1G62480 | Chr1:23128799-23129548	152	1	0.999	13	72	72	72
AT3G26210.1	AT3G26210.1 | AT3G26210 | Chr3:9593329-9595202	501	1	0.999	27	74	72	79
AT3G28200.1	AT3G28200.1 | AT3G28200 | Chr3:10518082-10519032	316	1	0.999	17	72	72	73
AT3G48690.2	AT3G48690.2 | AT3G48690 | Chr3:18037186-18038160	324	1	0.999	21	254	72	254
AT4G38460.1	AT4G38460.1 | AT4G38460 | Chr4:17994849-17995974	326	1	0.999	23	72	72	72
AT1G06530.1	AT1G06530.1 | AT1G06530 | Chr1:2001625-2002596	323	1	0.999	18	71	71	71
AT1G50320.1	AT1G50320.1 | AT1G50320 | Chr1:18638606-18639464	182	1	0.999	6	71	71	71
AT5G02490.1	AT5G02490.1 | AT5G02490 | Chr5:550296-552565	653	1	0.999	56	223	71	935
AT5G10770.1	AT5G10770.1 | AT5G10770 | Chr5:3403331-3405331	474	1	0.999	14	72	71	72
AT5G25070.1	AT5G25070.1 | AT5G25070 | Chr5:8641261-8643471	736	1	0.999	32	71	71	71
AT4G28570.1	AT4G28570.1 | AT4G28570 | Chr4:14119548-14121923	748	1	0.999	22	70	70	70
AT5G57460.1	AT5G57460.1 | AT5G57460 | Chr5:23275321-23277261	646	1	0.999	24	72	70	72
AT1G80600.4	AT1G80600.4 | AT1G80600 | Chr1:30298675-30300513	457	1	0.999	23	143	69	143
AT2G22500.1	AT2G22500.1 | AT2G22500 | Chr2:9563531-9564472	313	1	0.999	13	71	69	71
AT2G29720.1	AT2G29720.1 | AT2G29720 | Chr2:12700592-12702289	427	1	0.999	25	166	69	166
AT3G51160.1	AT3G51160.1 | AT3G51160 | Chr3:19007232-19008353	373	1	0.999	21	113	69	113
AT4G32070.1	AT4G32070.1 | AT4G32070 | Chr4:15504662-15507097	782	1	0.999	32	85	69	85
AT4G36750.1	AT4G36750.1 | AT4G36750 | Chr4:17324642-17326215	273	1	0.999	11	69	69	69
AT5G08260.2	AT5G08260.2 | AT5G08260 | Chr5:2657236-2661272	480	1	0.999	17	161	69	161
AT1G54010.5	AT1G54010.5 | AT1G54010 | Chr1:20158854-20160747	386	1	0.999	27	318	68	318
AT1G58270.2	AT1G58270.2 | AT1G58270 | Chr1:21612394-21614089	396	1	0.999	14	78	68	78
AT2G19570.1	AT2G19570.1 | AT2G19570 | Chr2:8470598-8471503	301	1	0.999	15	68	68	68
AT3G11630.2	AT3G11630.2 | AT3G11630 | Chr3:3672189-3673937	266	1	0.999	23	602	68	602
AT3G13930.2	AT3G13930.2 | AT3G13930 | Chr3:4596240-4600143	537	1	0.999	42	350	68	410
AT3G50740.1	AT3G50740.1 | AT3G50740 | Chr3:18855348-18856811	487	1	0.999	20	68	68	68
AT3G62030.4	AT3G62030.4 | AT3G62030 | Chr3:22973708-22975139	259	1	0.999	20	1415	68	1415
AT4G26500.1	AT4G26500.1 | AT4G26500 | Chr4:13382456-13383571	371	1	0.999	21	68	68	68
AT4G29060.16	AT4G29060.16 | AT4G29060 | Chr4:14317744-14321315	953	1	0.999	63	268	68	268
AT4G34670.2	AT4G34670.2 | AT4G34670 | Chr4:16548724-16550222	262	1	0.999	21	122	68	160
AT1G63000.2	AT1G63000.2 | AT1G63000 | Chr1:23342510-23343859	301	1	0.999	21	116	67	116
AT3G03470.2	AT3G03470.2 | AT3G03470 | Chr3:824692-826345	511	1	0.999	29	243	67	243
AT5G15870.1	AT5G15870.1 | AT5G15870 | Chr5:5182641-5184746	701	1	0.999	26	67	67	67
AT5G19320.1	AT5G19320.1 | AT5G19320 | Chr5:6505310-6506947	545	1	0.999	26	67	67	67
AT3G04880.1	AT3G04880.1 | AT3G04880 | Chr3:1346431-1347363	310	1	0.999	15	66	66	66
AT4G01700.2	AT4G01700.2 | AT4G01700 | Chr4:732413-733487	280	1	0.999	17	111	66	111
AT4G37430.1	AT4G37430.1 | AT4G37430 | Chr4:17597242-17598829	500	1	0.999	26	68	66	68
AT1G03080.1	AT1G03080.1 | AT1G03080 | Chr1:731794-737332	1733	1	0.999	48	74	65	74
AT1G77060.1	AT1G77060.1 | AT1G77060 | Chr1:28951804-28953449	339	1	0.999	14	65	65	93
AT2G45180.1	AT2G45180.1 | AT2G45180 | Chr2:18626377-18626781	134	1	0.999	9	65	65	65
AT4G32250.1	AT4G32250.1 | AT4G32250 | Chr4:15570285-15572528	611	1	0.999	27	140	65	140
AT5G02310.2	AT5G02310.2 | AT5G02310 | Chr5:474279-482552	2006	1	0.999	40	65	65	65
AT5G15680.3	AT5G15680.3 | AT5G15680 | Chr5:5101188-5110793	2153	1	0.999	46	84	65	84
AT5G64260.1	AT5G64260.1 | AT5G64260 | Chr5:25703980-25704897	305	1	0.999	9	79	65	79
AT1G13280.2	AT1G13280.2 | AT1G13280 | Chr1:4547624-4548552	254	1	0.999	17	65	64	72
AT1G31180.1	AT1G31180.1 | AT1G31180 | Chr1:11142843-11144617	404	1	0.999	24	86	64	161
AT2G47390.13	AT2G47390.13 | AT2G47390 | Chr2:19442278-19446253	961	1	0.999	56	400	64	400
AT3G58990.1	AT3G58990.1 | AT3G58990 | Chr3:21797524-21798285	253	1	0.999	16	64	64	80
AT3G60830.1	AT3G60830.1 | AT3G60830 | Chr3:22474298-22476000	363	1	0.999	18	64	64	64
AT4G10300.3	AT4G10300.3 | AT4G10300 | Chr4:6384564-6385946	134	1	0.999	11	73	64	73
AT4G38740.2	AT4G38740.2 | AT4G38740 | Chr4:18083620-18084138	172	1	0.999	20	527	64	527
AT1G49300.1	AT1G49300.1 | AT1G49300 | Chr1:18234842-18236968	206	1	0.999	16	123	63	135
AT1G61790.1	AT1G61790.1 | AT1G61790 | Chr1:22814390-22815430	346	1	0.999	15	66	63	66
AT2G34930.1	AT2G34930.1 | AT2G34930 | Chr2:14737169-14739886	905	1	0.999	27	65	63	65
AT2G39020.1	AT2G39020.1 | AT2G39020 | Chr2:16295392-16296102	236	1	0.999	11	67	63	67
AT2G41800.1	AT2G41800.1 | AT2G41800 | Chr2:17436671-17438005	370	1	0.999	15	65	63	65
AT2G41850.1	AT2G41850.1 | AT2G41850 | Chr2:17461918-17464059	433	1	0.999	22	70	63	70
AT4G03520.1	AT4G03520.1 | AT4G03520 | Chr4:1562585-1564055	186	1	0.999	17	241	63	241
AT4G24800.11	AT4G24800.11 | AT4G24800 | Chr4:12782463-12784902	702	1	0.999	33	90	63	90
AT4G29260.2	AT4G29260.2 | AT4G29260 | Chr4:14422310-14423409	255	1	0.999	8	64	63	64
AT5G06110.1	AT5G06110.1 | AT5G06110 | Chr5:1841009-1843000	663	1	0.999	29	70	63	70
AT5G53370.1	AT5G53370.1 | AT5G53370 | Chr5:21649683-21651530	587	1	0.999	21	83	63	84
AT1G70320.1	AT1G70320.1 | AT1G70320 | Chr1:26488745-26501281	3658	1	0.999	118	365	62	365
AT1G76080.4	AT1G76080.4 | AT1G76080 | Chr1:28548063-28549348	302	1	0.999	16	125	62	125
AT2G17980.1	AT2G17980.1 | AT2G17980 | Chr2:7824352-7826404	627	1	0.999	31	142	62	142
AT4G20960.1	AT4G20960.1 | AT4G20960 | Chr4:11212077-11213530	426	1	0.999	28	90	62	90
AT4G25130.3	AT4G25130.3 | AT4G25130 | Chr4:12898802-12899998	258	1	0.999	5	79	62	79
AT5G11040.1	AT5G11040.1 | AT5G11040 | Chr5:3495332-3500610	1186	1	0.999	43	77	62	77
AT5G26710.2	AT5G26710.2 | AT5G26710 | Chr5:9305673-9308247	719	1	0.999	37	112	62	112
ATMG00510.1	ATMG00510.1 | ATMG00510 | ChrM:132071-138153	394	1	0.999	18	139	62	139
AT1G03870.1	AT1G03870.1 | AT1G03870 | Chr1:982625-983368	247	1	0.999	7	68	61	68
AT1G67090.4	AT1G67090.4 | AT1G67090 | Chr1:25048465-25049249	156	1	0.999	18	1143	61	1470
AT2G17720.1	AT2G17720.1 | AT2G17720 | Chr2:7697513-7699174	291	1	0.999	17	69	61	69
AT3G01390.1	AT3G01390.1 | AT3G01390 | Chr3:150265-150922	110	1	0.999	12	61	61	61
AT3G55430.1	AT3G55430.1 | AT3G55430 | Chr3:20549806-20552004	449	1	0.999	17	77	61	77
AT4G20840.1	AT4G20840.1 | AT4G20840 | Chr4:11157916-11159535	539	1	0.999	29	61	61	83
AT4G23170.1	AT4G23170.1 | AT4G23170 | Chr4:12135205-12136002	265	1	0.999	7	70	61	70
AT4G31140.2	AT4G31140.2 | AT4G31140 | Chr4:15141581-15143188	484	1	0.999	12	69	61	69
AT5G63890.11	AT5G63890.11 | AT5G63890 | Chr5:25565600-25568104	466	1	0.999	16	106	61	106
AT1G45145.1	AT1G45145.1 | AT1G45145 | Chr1:17075264-17076256	118	1	0.999	10	86	60	86
AT1G75270.4	AT1G75270.4 | AT1G75270 | Chr1:28250255-28251237	213	1	0.999	18	63	60	63
AT4G23890.1	AT4G23890.1 | AT4G23890 | Chr4:12420593-12421345	250	1	0.999	14	60	60	60
AT2G37710.2	AT2G37710.2 | AT2G37710 | Chr2:15814934-15816961	675	1	0.999	21	73	59	73
AT4G13180.1	AT4G13180.1 | AT4G13180 | Chr4:7657373-7658164	263	1	0.999	11	59	59	59
AT4G29380.3	AT4G29380.3 | AT4G29380 | Chr4:14458822-14464692	1494	1	0.999	43	65	59	65
AT5G23140.1	AT5G23140.1 | AT5G23140 | Chr5:7783811-7784826	241	1	0.999	11	66	59	66
AT1G22920.1	AT1G22920.1 | AT1G22920 | Chr1:8109882-8111895	357	1	0.999	18	88	58	88
AT1G62290.1	AT1G62290.1 | AT1G62290 | Chr1:23010107-23012681	513	1	0.999	14	58	58	231
AT2G47400.1	AT2G47400.1 | AT2G47400 | Chr2:19446889-19447263	124	1	0.999	5	58	58	58
AT3G27820.3	AT3G27820.3 | AT3G27820 | Chr3:10315249-10317881	488	1	0.999	32	110	58	110
AT4G18800.2	AT4G18800.2 | AT4G18800 | Chr4:10320156-10321339	214	1	0.999	14	102	57	102
AT5G10160.1	AT5G10160.1 | AT5G10160 | Chr5:3185819-3187159	219	1	0.999	11	99	57	99
ATCG00270-ATCG00280.2	ATCG00270-ATCG00280.2 | ATCG00270-ATCG00280 | ChrC:33720-35141	473	1	0.999	28	1552	57	1552
AT1G09310.1	AT1G09310.1 | AT1G09310 | Chr1:3009109-3009648	179	1	0.999	16	61	56	61
AT1G20760.2	AT1G20760.2 | AT1G20760 | Chr1:7209515-7214773	1019	1	0.999	31	92	56	98
AT2G07688.1	AT2G07688.1 | AT2G07688 | Chr2:3331888-3331977	29	1	0.9983	4	56	56	56
AT4G03550.1	AT4G03550.1 | AT4G03550 | Chr4:1573513-1579195	1780	1	0.999	41	67	56	82
AT5G20280.1	AT5G20280.1 | AT5G20280 | Chr5:6844994-6849997	1043	1	0.999	53	377	56	377
AT5G55730.1	AT5G55730.1 | AT5G55730 | Chr5:22558375-22560392	424	1	0.999	10	72	56	72
AT1G15000.1	AT1G15000.1 | AT1G15000 | Chr1:5168613-5169947	444	1	0.999	15	55	55	55
AT1G26380.1	AT1G26380.1 | AT1G26380 | Chr1:9126901-9128508	535	1	0.999	27	64	55	89
AT1G64900.1	AT1G64900.1 | AT1G64900 | Chr1:24113817-24114803	328	1	0.999	24	73	55	75
AT2G20190.2	AT2G20190.2 | AT2G20190 | Chr2:8711862-8718813	1439	1	0.999	55	101	55	101
AT3G26420-AT3G26430.1	AT3G26420-AT3G26430.1 | AT3G26420-AT3G26430 | Chr3:9671953-9673055	245	1	0.999	7	55	55	55
AT3G51890.1	AT3G51890.1 | AT3G51890 | Chr3:19249686-19250890	258	1	0.999	18	113	55	113
AT5G38430.1	AT5G38430.1 | AT5G38430 | Chr5:15384350-15385155	181	1	0.999	20	1303	55	1303
AT5G44020.2	AT5G44020.2 | AT5G44020 | Chr5:17712433-17714046	272	1	0.999	21	281	55	281
AT1G61730.1	AT1G61730.1 | AT1G61730 | Chr1:22793447-22794577	376	1	0.999	15	55	54	55
AT1G64330.1	AT1G64330.1 | AT1G64330 | Chr1:23872172-23873970	555	1	0.999	38	57	54	67
AT1G67280.2	AT1G67280.2 | AT1G67280 | Chr1:25188563-25190547	350	1	0.999	18	211	54	211
AT1G70890.2	AT1G70890.2 | AT1G70890 | Chr1:26725912-26726489	158	1	0.999	15	107	54	107
AT2G04780.1	AT2G04780.1 | AT2G04780 | Chr2:1677488-1678252	254	1	0.999	6	54	54	54
AT2G35660.7	AT2G35660.7 | AT2G35660 | Chr2:14988499-14990320	439	1	0.999	19	65	54	98
AT2G41616-AT2G41620.1	AT2G41616-AT2G41620.1 | AT2G41616-AT2G41620 | Chr2:17350419-17354997	861	1	0.999	37	84	54	84
AT4G17030.2	AT4G17030.2 | AT4G17030 | Chr4:9581817-9583181	250	1	0.999	11	110	54	110
AT5G27470.6	AT5G27470.6 | AT5G27470 | Chr5:9695087-9697154	451	1	0.999	30	131	54	131
AT5G54940-AT5G54950-AT5G54960.1	AT5G54940-AT5G54950-AT5G54960.1 | AT5G54940-AT5G54950-AT5G54960 | Chr5:22310858-22312681	607	1	0.999	37	600	54	600
AT1G05150.1	AT1G05150.1 | AT1G05150 | Chr1:1484280-1486706	808	1	0.999	40	110	53	110
AT1G20560.4	AT1G20560.4 | AT1G20560 | Chr1:7119927-7121730	556	1	0.999	19	56	53	56
AT1G61690.2	AT1G61690.2 | AT1G61690 | Chr1:22782825-22786782	1171	1	0.999	28	57	53	57
AT1G70810.2	AT1G70810.2 | AT1G70810 | Chr1:26704207-26705091	165	1	0.999	11	70	53	70
AT2G43030.1	AT2G43030.1 | AT2G43030 | Chr2:17894898-17895713	271	1	0.999	13	53	53	53
AT3G13720.1	AT3G13720.1 | AT3G13720 | Chr3:4495202-4495768	188	1	0.999	3	53	53	53
AT3G26450.3	AT3G26450.3 | AT3G26450 | Chr3:9681593-9683299	152	1	0.999	20	278	53	310
AT3G52950.1	AT3G52950.1 | AT3G52950 | Chr3:19634866-19636536	556	1	0.999	24	64	53	64
AT3G56410.1	AT3G56410.1 | AT3G56410 | Chr3:20916320-20921134	1535	1	0.999	39	53	53	53
AT4G00030.1	AT4G00030.1 | AT4G00030 | Chr4:13565-14366	212	1	0.999	16	53	53	53
AT4G13770.2	AT4G13770.2 | AT4G13770 | Chr4:7990682-7992282	502	1	0.999	29	190	53	190
AT4G14100.3	AT4G14100.3 | AT4G14100 | Chr4:8120749-8122288	206	1	0.999	9	69	53	69
AT4G38690.1	AT4G38690.1 | AT4G38690 | Chr4:18074743-18075699	318	1	0.999	16	53	53	53
AT5G27670.2	AT5G27670.2 | AT5G27670 | Chr5:9792807-9793365	150	1	0.999	4	62	53	62
AT5G60790.2	AT5G60790.2 | AT5G60790 | Chr5:24453760-24455767	595	1	0.999	28	113	53	113
AT1G13980.1	AT1G13980.1 | AT1G13980 | Chr1:4789587-4794397	1451	1	0.999	34	52	52	62
AT1G55480.6	AT1G55480.6 | AT1G55480 | Chr1:20713822-20715351	335	1	0.999	31	237	52	237
AT1G72680.5	AT1G72680.5 | AT1G72680 | Chr1:27359346-27360876	355	1	0.999	18	91	52	91
AT2G32450.1	AT2G32450.1 | AT2G32450 | Chr2:13778614-13781022	802	1	0.999	41	52	52	85
AT2G34970.1	AT2G34970.1 | AT2G34970 | Chr2:14746340-14748532	730	1	0.999	25	55	52	55
AT2G35010.1	AT2G35010.1 | AT2G35010 | Chr2:14754398-14755888	194	1	0.999	10	61	52	61
AT2G41410.1	AT2G41410.1 | AT2G41410 | Chr2:17262085-17262735	216	1	0.999	12	52	52	52
AT2G47980.1	AT2G47980.1 | AT2G47980 | Chr2:19631423-19636795	1098	1	0.999	32	52	52	52
AT3G21750.2	AT3G21750.2 | AT3G21750 | Chr3:7664565-7665986	473	1	0.999	21	70	52	70
AT3G54660.4	AT3G54660.4 | AT3G54660 | Chr3:20230356-20233100	565	1	0.999	32	234	52	234
AT5G09440.1	AT5G09440.1 | AT5G09440 | Chr5:2938397-2939233	278	1	0.999	10	52	52	66
AT5G16370.1	AT5G16370.1 | AT5G16370 | Chr5:5356823-5358481	552	1	0.999	19	69	52	69
AT5G45650.1	AT5G45650.1 | AT5G45650 | Chr5:18513520-18518790	791	1	0.999	17	54	52	54
AT5G58090.2	AT5G58090.2 | AT5G58090 | Chr5:23505556-23507193	477	1	0.999	12	63	52	63
AT1G07250.1	AT1G07250.1 | AT1G07250 | Chr1:2225963-2227402	479	1	0.999	20	69	51	69
AT1G60710.3	AT1G60710.3 | AT1G60710 | Chr1:22355073-22356627	345	1	0.999	25	104	51	104
AT2G23120.1	AT2G23120.1 | AT2G23120 | Chr2:9842102-9842353	83	1	0.999	9	51	51	51
AT2G27020.3	AT2G27020.3 | AT2G27020 | Chr2:11528515-11530858	249	1	0.999	19	147	51	147
AT2G38270.1	AT2G38270.1 | AT2G38270 | Chr2:16031347-16033054	293	1	0.999	10	61	51	61
AT3G02520.1	AT3G02520.1 | AT3G02520 | Chr3:526800-527915	265	1	0.999	20	67	51	184
AT3G27530.3	AT3G27530.3 | AT3G27530 | Chr3:10193778-10199659	914	1	0.999	39	96	51	96
AT3G62150.1	AT3G62150.1 | AT3G62150 | Chr3:23008755-23013579	1296	1	0.999	36	57	51	80
AT4G16143.1	AT4G16143.1 | AT4G16143 | Chr4:9134450-9137134	535	1	0.999	37	259	51	260
AT4G35630.3	AT4G35630.3 | AT4G35630 | Chr4:16904205-16905497	430	1	0.999	29	372	51	372
AT4G37990.1	AT4G37990.1 | AT4G37990 | Chr4:17855964-17857388	359	1	0.999	17	184	51	184
AT5G51570.1	AT5G51570.1 | AT5G51570 | Chr5:20949511-20951234	292	1	0.999	19	51	51	51
AT1G06690.14	AT1G06690.14 | AT1G06690 | Chr1:2049742-2052039	377	1	0.999	16	72	50	72
AT1G23730.1	AT1G23730.1 | AT1G23730 | Chr1:8395965-8398014	258	1	0.999	18	53	50	70
AT1G30530.2	AT1G30530.2 | AT1G30530 | Chr1:10814917-10816374	453	1	0.999	24	88	50	112
AT2G01520.1	AT2G01520.1 | AT2G01520 | Chr2:235992-236881	151	1	0.999	13	59	50	102
AT3G02530.1	AT3G02530.1 | AT3G02530 | Chr3:528806-532457	535	1	0.999	33	183	50	183
AT3G43600.1	AT3G43600.1 | AT3G43600 | Chr3:15512778-15517375	1321	1	0.999	31	52	50	63
AT3G59010.1	AT3G59010.1 | AT3G59010 | Chr3:21803015-21805098	529	1	0.999	14	51	50	52
AT4G39520.1	AT4G39520.1 | AT4G39520 | Chr4:18371329-18374000	369	1	0.999	21	71	50	71
AT5G20010-AT5G20020.1	AT5G20010-AT5G20020.1 | AT5G20010-AT5G20020 | Chr5:6760364-6761747	221	1	0.999	23	324	50	324
AT1G19520.1	AT1G19520.1 | AT1G19520 | Chr1:6760032-6762581	725	1	0.999	22	49	49	49
AT1G59820.2	AT1G59820.2 | AT1G59820 | Chr1:22011599-22020023	1213	1	0.999	33	59	49	60
AT2G04865.1	AT2G04865.1 | AT2G04865 | Chr2:1712149-1714599	667	1	0.999	27	50	49	50
AT3G07680.2	AT3G07680.2 | AT3G07680 | Chr3:2455627-2456652	208	1	0.999	8	66	49	66
AT3G49601.2	AT3G49601.2 | AT3G49601 | Chr3:18387504-18389279	591	1	0.999	22	50	49	50
AT3G57240.1	AT3G57240.1 | AT3G57240 | Chr3:21181916-21183045	341	1	0.999	13	49	49	49
AT4G16340.1	AT4G16340.1 | AT4G16340 | Chr4:9228773-9241060	1830	1	0.999	38	49	49	49
AT4G17870.1	AT4G17870.1 | AT4G17870 | Chr4:9928792-9929367	191	1	0.999	12	51	49	51
AT4G21860.1	AT4G21860.1 | AT4G21860 | Chr4:11600238-11601507	202	1	0.999	14	157	49	157
AT4G24340.1	AT4G24340.1 | AT4G24340 | Chr4:12607475-12609148	338	1	0.999	13	49	49	56
AT5G17380.1	AT5G17380.1 | AT5G17380 | Chr5:5724920-5726720	572	1	0.999	42	327	49	327
AT5G18520.1	AT5G18520.1 | AT5G18520 | Chr5:6145027-6146349	440	1	0.999	11	54	49	54
AT1G01420.1	AT1G01420.1 | AT1G01420 | Chr1:154566-156020	484	1	0.999	23	48	48	59
AT1G17890.1	AT1G17890.1 | AT1G17890 | Chr1:6154478-6155596	328	1	0.999	16	55	48	55
AT1G22730.1	AT1G22730.1 | AT1G22730 | Chr1:8046511-8048769	693	1	0.999	27	48	48	49
AT1G24100.1	AT1G24100.1 | AT1G24100 | Chr1:8525547-8527010	460	1	0.999	21	115	48	115
AT1G64370.1	AT1G64370.1 | AT1G64370 | Chr1:23888967-23889503	178	1	0.999	9	48	48	48
AT1G79090.1	AT1G79090.1 | AT1G79090 | Chr1:29749551-29752945	793	1	0.999	31	62	48	62
AT2G20230.3	AT2G20230.3 | AT2G20230 | Chr2:8725762-8727388	270	1	0.999	10	53	48	53
AT2G34430.1	AT2G34430.1 | AT2G34430 | Chr2:14524818-14525618	266	1	0.999	14	112	48	589
AT2G36970.1	AT2G36970.1 | AT2G36970 | Chr2:15529050-15530712	490	1	0.999	14	49	48	49
AT2G39080.2	AT2G39080.2 | AT2G39080 | Chr2:16309981-16312475	351	1	0.999	14	74	48	74
AT2G41380.1	AT2G41380.1 | AT2G41380 | Chr2:17251981-17252886	269	1	0.999	18	62	48	62
AT3G56430.2	AT3G56430.2 | AT3G56430 | Chr3:20923653-20925696	434	1	0.999	23	81	48	81
AT3G57030.1	AT3G57030.1 | AT3G57030 | Chr3:21101653-21103204	374	1	0.999	22	72	48	72
AT4G12650.2	AT4G12650.2 | AT4G12650 | Chr4:7468207-7470165	652	1	0.999	21	110	48	110
AT4G35250.1	AT4G35250.1 | AT4G35250 | Chr4:16771401-16773269	395	1	0.999	20	66	48	66
AT5G44130.1	AT5G44130.1 | AT5G44130 | Chr5:17761128-17761871	247	1	0.999	11	48	48	54
AT1G48760.1	AT1G48760.1 | AT1G48760 | Chr1:18036652-18039261	869	1	0.999	24	49	47	49
AT1G62390.1	AT1G62390.1 | AT1G62390 | Chr1:23084632-23086887	751	1	0.999	38	142	47	142
AT2G25800.1	AT2G25800.1 | AT2G25800 | Chr2:11006138-11009728	987	1	0.999	33	67	47	67
AT2G40490.4	AT2G40490.4 | AT2G40490 | Chr2:16912961-16914988	394	1	0.999	21	75	47	75
AT4G14430.1	AT4G14430.1 | AT4G14430 | Chr4:8304910-8305632	240	1	0.999	11	47	47	47
AT4G15093.1	AT4G15093.1 | AT4G15093 | Chr4:8618454-8619472	269	1	0.999	13	47	47	47
AT4G16450.1	AT4G16450.1 | AT4G16450 | Chr4:9280132-9280541	106	1	0.999	6	47	47	47
AT4G18670.1	AT4G18670.1 | AT4G18670 | Chr4:10275918-10278491	857	1	0.999	18	47	47	104
AT5G15200.2	AT5G15200.2 | AT5G15200 | Chr5:4935124-4936334	198	1	0.999	13	76	47	76
AT5G19240.2	AT5G19240.2 | AT5G19240 | Chr5:6470209-6470981	199	1	0.999	8	47	47	47
AT5G26860.1	AT5G26860.1 | AT5G26860 | Chr5:9451048-9456631	985	1	0.999	44	144	47	144
AT5G42960.1	AT5G42960.1 | AT5G42960 | Chr5:17235184-17236478	213	1	0.999	14	47	47	47
AT5G62350.1	AT5G62350.1 | AT5G62350 | Chr5:25037504-25038112	202	1	0.999	9	47	47	47
AT1G16880.5	AT1G16880.5 | AT1G16880 | Chr1:5773796-5776125	290	1	0.999	14	204	46	204
AT1G53590.2	AT1G53590.2 | AT1G53590 | Chr1:19996556-20000127	751	1	0.999	22	54	46	54
AT2G21530.4	AT2G21530.4 | AT2G21530 | Chr2:9219372-9220464	209	1	0.999	19	199	46	199
AT3G05950.1	AT3G05950.1 | AT3G05950 | Chr3:1781130-1781964	229	1	0.999	9	46	46	46
AT3G46290.1	AT3G46290.1 | AT3G46290 | Chr3:17013009-17015501	830	1	0.999	21	49	46	54
AT4G10710.2	AT4G10710.2 | AT4G10710 | Chr4:6602226-6605450	1074	1	0.999	41	75	46	75
AT5G59870.2	AT5G59870.2 | AT5G59870 | Chr5:24115605-24116144	150	1	0.999	3	46	46	52
AT5G64270.1	AT5G64270.1 | AT5G64270 | Chr5:25706909-25710718	1269	1	0.999	43	109	46	109
AT1G09640-AT1G09645.1	AT1G09640-AT1G09645.1 | AT1G09640-AT1G09645 | Chr1:3120162-3122152	414	1	0.999	29	143	45	328
AT1G75350.1	AT1G75350.1 | AT1G75350 | Chr1:28272163-28272687	144	1	0.999	10	45	45	45
AT2G07707.1	AT2G07707.1 | AT2G07707 | Chr2:3386292-3386768	158	1	0.999	7	45	45	45
AT2G27150.2	AT2G27150.2 | AT2G27150 | Chr2:11601952-11607014	1332	1	0.999	42	93	45	93
AT3G07660.1	AT3G07660.1 | AT3G07660 | Chr3:2445275-2450372	841	1	0.999	18	45	45	45
AT3G20290.2	AT3G20290.2 | AT3G20290 | Chr3:7075057-7078655	545	1	0.999	29	80	45	80
AT4G12300.2	AT4G12300.2 | AT4G12300 | Chr4:7308016-7309692	516	1	0.999	29	107	45	111
AT4G39960.3	AT4G39960.3 | AT4G39960 | Chr4:18534194-18536320	447	1	0.999	19	45	45	54
AT5G12940.1	AT5G12940.1 | AT5G12940 | Chr5:4087782-4088897	371	1	0.999	18	45	45	45
AT5G23400.1	AT5G23400.1 | AT5G23400 | Chr5:7880603-7882372	589	1	0.999	19	45	45	45
AT5G35700.1	AT5G35700.1 | AT5G35700 | Chr5:13872833-13876432	687	1	0.999	27	54	45	54
ATCG00420.1	ATCG00420.1 | ATCG00420 | ChrC:48677-49153	158	1	0.999	7	45	45	45
AT1G18170.2	AT1G18170.2 | AT1G18170 | Chr1:6254291-6255507	247	1	0.999	12	55	44	55
AT1G50600.1	AT1G50600.1 | AT1G50600 | Chr1:18737398-18738978	526	1	0.999	17	53	44	53
AT1G67090.10	AT1G67090.10 | AT1G67090 | Chr1:25048465-25049249	127	1	0.999	21	703	44	1123
AT1G80670.1	AT1G80670.1 | AT1G80670 | Chr1:30320809-30323543	349	1	0.999	15	44	44	44
AT2G01540.1	AT2G01540.1 | AT2G01540 | Chr2:242297-243233	180	1	0.999	14	54	44	54
AT2G18040.1	AT2G18040.1 | AT2G18040 | Chr2:7842346-7843537	119	1	0.999	10	44	44	44
AT2G21130.1	AT2G21130.1 | AT2G21130 | Chr2:9055619-9056143	174	1	0.999	15	65	44	162
AT2G45470.2	AT2G45470.2 | AT2G45470 | Chr2:18742797-18744059	420	1	0.999	19	355	44	355
AT3G02660.1	AT3G02660.1 | AT3G02660 | Chr3:570221-571756	511	1	0.999	20	44	44	44
AT3G03640.2	AT3G03640.2 | AT3G03640 | Chr3:881028-884028	531	1	0.999	27	57	44	67
AT4G01870.2	AT4G01870.2 | AT4G01870 | Chr4:808473-810431	652	1	0.999	21	44	44	44
AT4G10320.2	AT4G10320.2 | AT4G10320 | Chr4:6397526-6404509	1190	1	0.999	54	220	44	220
AT4G13840.1	AT4G13840.1 | AT4G13840 | Chr4:8014088-8016326	428	1	0.999	20	44	44	44
AT4G27585.2	AT4G27585.2 | AT4G27585 | Chr4:13766984-13769832	411	1	0.999	20	80	44	100
AT4G37300.1	AT4G37300.1 | AT4G37300 | Chr4:17554805-17555498	173	1	0.999	11	82	44	82
AT5G17170.5	AT5G17170.5 | AT5G17170 | Chr5:5649335-5650975	271	1	0.999	12	104	44	104
AT5G18070.1	AT5G18070.1 | AT5G18070 | Chr5:5981117-5982787	556	1	0.999	23	44	44	44
AT5G44390.2	AT5G44390.2 | AT5G44390 | Chr5:17882329-17884906	542	1	0.999	30	61	44	61
AT5G56000.2	AT5G56000.2 | AT5G56000 | Chr5:22677602-22680067	699	1	0.999	71	778	44	1060
AT5G58390.1	AT5G58390.1 | AT5G58390 | Chr5:23599755-23601244	316	1	0.999	12	53	44	53
AT1G20330.1	AT1G20330.1 | AT1G20330 | Chr1:7038968-7040053	361	1	0.999	16	55	43	55
AT1G29660.3	AT1G29660.3 | AT1G29660 | Chr1:10371955-10373624	364	1	0.999	21	147	43	147
AT1G35220.2	AT1G35220.2 | AT1G35220 | Chr1:12909293-12913916	1005	1	0.999	29	54	43	54
AT2G26140.7	AT2G26140.7 | AT2G26140 | Chr2:11131939-11135126	717	1	0.999	31	85	43	88
AT3G07480.1	AT3G07480.1 | AT3G07480 | Chr3:2389026-2389505	159	1	0.999	8	43	43	43
AT4G17720.5	AT4G17720.5 | AT4G17720 | Chr4:9862660-9864498	313	1	0.999	17	60	43	72
AT4G21670.1	AT4G21670.1 | AT4G21670 | Chr4:11511511-11516922	967	1	0.999	29	44	43	44
AT4G26530.11	AT4G26530.11 | AT4G26530 | Chr4:13391566-13392937	358	1	0.999	28	135	43	174
AT5G09530.1	AT5G09530.1 | AT5G09530 | Chr5:2960080-2961192	370	1	0.999	13	43	43	43
AT5G16880.5	AT5G16880.5 | AT5G16880 | Chr5:5549658-5551274	407	1	0.999	20	96	43	96
AT5G20630.1	AT5G20630.1 | AT5G20630 | Chr5:6975315-6975950	211	1	0.999	7	43	43	43
AT1G55210.1	AT1G55210.1 | AT1G55210 | Chr1:20598057-20598620	187	1	0.999	7	72	42	72
AT1G73720.1	AT1G73720.1 | AT1G73720 | Chr1:27725059-27729722	511	1	0.999	21	53	42	53
AT2G37620.1	AT2G37620.1 | AT2G37620 | Chr2:15779761-15781241	377	1	0.999	32	128	42	587
AT3G52430.2	AT3G52430.2 | AT3G52430 | Chr3:19431566-19434292	541	1	0.999	20	42	42	42
AT3G62110.1	AT3G62110.1 | AT3G62110 | Chr3:22997313-22999503	471	1	0.999	15	75	42	75
AT4G35460.1	AT4G35460.1 | AT4G35460 | Chr4:16842344-16843740	333	1	0.999	16	78	42	78
AT5G28750.1	AT5G28750.1 | AT5G28750 | Chr5:10784142-10785677	147	1	0.999	7	42	42	42
AT5G46790.1	AT5G46790.1 | AT5G46790 | Chr5:18984063-18984728	221	1	0.999	14	42	42	42
AT5G51280.1	AT5G51280.1 | AT5G51280 | Chr5:20841456-20843645	591	1	0.999	33	63	42	63
AT5G66090.2	AT5G66090.2 | AT5G66090 | Chr5:26425831-26426955	210	1	0.999	12	42	42	42
ATCG01090.1	ATCG01090.1 | ATCG01090 | ChrC:119244-119762	172	1	0.999	8	42	42	42
AT1G04110.1	AT1G04110.1 | AT1G04110 | Chr1:1061457-1063784	775	1	0.999	18	41	41	41
AT1G05260.2	AT1G05260.2 | AT1G05260 | Chr1:1529827-1531271	326	1	0.999	16	52	41	59
AT1G05910.1	AT1G05910.1 | AT1G05910 | Chr1:1790796-1796503	1210	1	0.999	26	41	41	41
AT1G17210.4	AT1G17210.4 | AT1G17210 | Chr1:5880502-5884657	958	1	0.999	27	68	41	68
AT1G59900.11	AT1G59900.11 | AT1G59900 | Chr1:22051368-22053660	389	1	0.999	36	411	41	411
AT2G03450.1	AT2G03450.1 | AT2G03450 | Chr2:1041528-1043569	651	1	0.999	17	41	41	42
AT2G38730.1	AT2G38730.1 | AT2G38730 | Chr2:16192579-16194038	199	1	0.999	12	41	41	41
AT2G45600.1	AT2G45600.1 | AT2G45600 | Chr2:18789799-18790788	329	1	0.999	15	41	41	41
AT4G28080.1	AT4G28080.1 | AT4G28080 | Chr4:13948993-13957840	1819	1	0.999	49	73	41	91
AT5G15910.4	AT5G15910.4 | AT5G15910 | Chr5:5193207-5195202	269	1	0.999	10	51	41	51
AT5G36220.3	AT5G36220.3 | AT5G36220 | Chr5:14253827-14256015	502	1	0.999	37	166	41	166
AT5G62200.2	AT5G62200.2 | AT5G62200 | Chr5:24984463-24985674	190	1	0.999	4	41	41	41
AT1G03600.1	AT1G03600.1 | AT1G03600 | Chr1:898916-899440	174	1	0.999	6	40	40	40
AT1G07260.1	AT1G07260.1 | AT1G07260 | Chr1:2227748-2229178	476	1	0.999	16	40	40	40
AT1G19360.1	AT1G19360.1 | AT1G19360 | Chr1:6690672-6692211	428	1	0.999	17	48	40	48
AT1G54500.1	AT1G54500.1 | AT1G54500 | Chr1:20357084-20357671	195	1	0.999	10	40	40	40
AT2G03550.1	AT2G03550.1 | AT2G03550 | Chr2:1077080-1078018	312	1	0.999	15	40	40	40
AT2G13370.1	AT2G13370.1 | AT2G13370 | Chr2:5544601-5555543	1724	1	0.999	32	45	40	45
AT2G24050.2	AT2G24050.2 | AT2G24050 | Chr2:10225500-10228456	747	1	0.999	27	47	40	48
AT3G24180.1	AT3G24180.1 | AT3G24180 | Chr3:8735011-8741147	950	1	0.999	23	52	40	52
AT3G48140.1	AT3G48140.1 | AT3G48140 | Chr3:17778471-17779299	88	1	0.999	7	42	40	42
AT3G53990.1	AT3G53990.1 | AT3G53990 | Chr3:19989658-19991019	160	1	0.999	14	95	40	95
AT4G11650.4	AT4G11650.4 | AT4G11650 | Chr4:7025127-7026113	244	1	0.999	9	54	40	54
AT4G31500.3	AT4G31500.3 | AT4G31500 | Chr4:15273677-15275271	499	1	0.999	28	91	40	103
AT5G03290.3	AT5G03290.3 | AT5G03290 | Chr5:794043-795939	374	1	0.999	25	287	40	287
AT5G19770.11	AT5G19770.11 | AT5G19770 | Chr5:6682761-6684474	450	1	0.999	32	713	40	713
AT5G64050.1	AT5G64050.1 | AT5G64050 | Chr5:25630196-25633099	570	1	0.999	24	70	40	74
AT5G64570.1	AT5G64570.1 | AT5G64570 | Chr5:25810227-25813309	784	1	0.999	39	284	40	284
AT1G20970.1	AT1G20970.1 | AT1G20970 | Chr1:7314338-7319246	1364	1	0.999	28	39	39	39
AT1G45145-AT1G45150.1	AT1G45145-AT1G45150.1 | AT1G45145-AT1G45150 | Chr1:17077615-17082330	643	1	0.999	18	43	39	43
AT1G53070.1	AT1G53070.1 | AT1G53070 | Chr1:19778371-19779189	272	1	0.999	9	39	39	39
AT1G59910.1	AT1G59910.1 | AT1G59910 | Chr1:22054167-22057052	929	1	0.999	22	39	39	39
AT1G75830.1	AT1G75830.1 | AT1G75830 | Chr1:28472405-28472754	80	1	0.999	4	39	39	219
AT2G44920.2	AT2G44920.2 | AT2G44920 | Chr2:18524419-18526502	224	1	0.999	10	89	39	89
AT3G11660.1	AT3G11660.1 | AT3G11660 | Chr3:3679031-3679660	209	1	0.999	7	45	39	45
AT3G21520.1	AT3G21520.1 | AT3G21520 | Chr3:7582000-7582623	207	1	0.999	7	39	39	39
AT3G49910.1	AT3G49910.1 | AT3G49910 | Chr3:18504311-18504751	146	1	0.999	10	41	39	41
AT3G63250.2	AT3G63250.2 | AT3G63250 | Chr3:23370575-23372587	333	1	0.999	16	43	39	43
AT4G01310.3	AT4G01310.3 | AT4G01310 | Chr4:544166-545480	262	1	0.999	13	40	39	40
AT4G21710.3	AT4G21710.3 | AT4G21710 | Chr4:11535684-11542200	1188	1	0.999	47	126	39	126
AT5G05340.2	AT5G05340.2 | AT5G05340 | Chr5:1579142-1580819	324	1	0.999	13	58	39	58
AT5G14170.1	AT5G14170.1 | AT5G14170 | Chr5:4568696-4570444	534	1	0.999	18	40	39	40
AT5G15490.1	AT5G15490.1 | AT5G15490 | Chr5:5027872-5029314	480	1	0.999	31	113	39	113
AT5G23630.2	AT5G23630.2 | AT5G23630 | Chr5:7960756-7967644	1179	1	0.999	36	78	39	78
AT5G28500.2	AT5G28500.2 | AT5G28500 | Chr5:10477810-10479114	434	1	0.999	22	67	39	67
AT1G20440.2	AT1G20440.2 | AT1G20440 | Chr1:7084722-7085664	265	1	0.999	20	127	38	157
AT2G41530.4	AT2G41530.4 | AT2G41530 | Chr2:17323656-17325430	284	1	0.999	22	157	38	157
AT2G46900-AT2G46910.1	AT2G46900-AT2G46910.1 | AT2G46900-AT2G46910 | Chr2:19269678-19271987	627	1	0.999	20	43	38	43
AT3G10370.8	AT3G10370.8 | AT3G10370 | Chr3:3216502-3219027	629	1	0.999	34	164	38	164
AT3G48850.2	AT3G48850.2 | AT3G48850 | Chr3:18114759-18116420	363	1	0.999	16	39	38	47
AT3G50440.1	AT3G50440.1 | AT3G50440 | Chr3:18717392-18718396	275	1	0.999	15	53	38	53
AT3G62820.1	AT3G62820.1 | AT3G62820 | Chr3:23229782-23230366	194	1	0.999	12	39	38	39
AT4G04850.3	AT4G04850.3 | AT4G04850 | Chr4:2453174-2457490	776	1	0.999	14	38	38	38
AT4G26410.1	AT4G26410.1 | AT4G26410 | Chr4:13346760-13348791	263	1	0.999	11	39	38	39
AT5G14800.4	AT5G14800.4 | AT5G14800 | Chr5:4786190-4787618	276	1	0.999	14	65	38	65
AT5G48930.3	AT5G48930.3 | AT5G48930 | Chr5:19836654-19838092	433	1	0.999	20	66	38	66
AT1G01300.3	AT1G01300.3 | AT1G01300 | Chr1:117065-118522	485	1	0.999	17	62	37	64
AT1G11680.2	AT1G11680.2 | AT1G11680 | Chr1:3938925-3940585	488	1	0.999	24	51	37	52
AT1G19130.2	AT1G19130.2 | AT1G19130 | Chr1:6609545-6610555	192	1	0.999	9	77	37	77
AT1G24180.2	AT1G24180.2 | AT1G24180 | Chr1:8560777-8563382	393	1	0.999	30	173	37	278
AT2G28100.1	AT2G28100.1 | AT2G28100 | Chr2:11974803-11976489	506	1	0.999	16	37	37	37
AT2G38410.4	AT2G38410.4 | AT2G38410 | Chr2:16086912-16090047	671	1	0.999	25	79	37	79
AT2G38870.2	AT2G38870.2 | AT2G38870 | Chr2:16236546-16237050	70	1	0.999	6	37	37	37
AT3G01290.4	AT3G01290.4 | AT3G01290 | Chr3:88252-89356	285	1	0.999	14	69	37	72
AT3G05590.8	AT3G05590.8 | AT3G05590 | Chr3:1621511-1622775	187	1	0.999	14	47	37	141
AT3G22520.1	AT3G22520.1 | AT3G22520 | Chr3:7974984-7977406	600	1	0.999	27	50	37	50
AT3G22590.1	AT3G22590.1 | AT3G22590 | Chr3:8003999-8005452	415	1	0.999	19	37	37	37
AT3G29590.1	AT3G29590.1 | AT3G29590 | Chr3:11398917-11400266	449	1	0.999	16	37	37	37
AT3G48090.2	AT3G48090.2 | AT3G48090 | Chr3:17755553-17757692	623	1	0.999	40	95	37	95
AT3G50280.2	AT3G50280.2 | AT3G50280 | Chr3:18637854-18639185	443	1	0.999	19	47	37	47
AT4G15210.4	AT4G15210.4 | AT4G15210 | Chr4:8666734-8669357	498	1	0.999	28	247	37	247
AT4G15280.1	AT4G15280.1 | AT4G15280 | Chr4:8719182-8720618	478	1	0.999	19	43	37	51
AT4G27430.1	AT4G27430.1 | AT4G27430 | Chr4:13718817-13722736	1058	1	0.999	26	38	37	38
AT5G05480.5	AT5G05480.5 | AT5G05480 | Chr5:1622338-1624164	608	1	0.999	16	67	37	67
AT5G11110.1	AT5G11110.1 | AT5G11110 | Chr5:3536426-3540901	1047	1	0.999	33	77	37	94
AT5G57330.10	AT5G57330.10 | AT5G57330 | Chr5:23218392-23220664	312	1	0.999	26	168	37	168
ATCG00190.1	ATCG00190.1 | ATCG00190 | ChrC:23111-26329	1072	1	0.999	25	37	37	37
AT1G02140.1	AT1G02140.1 | AT1G02140 | Chr1:403467-404401	150	1	0.999	15	36	36	36
AT1G03880.1	AT1G03880.1 | AT1G03880 | Chr1:985786-987916	455	1	0.999	13	36	36	41
AT1G14980.3	AT1G14980.3 | AT1G14980 | Chr1:5165930-5166654	98	1	0.999	8	53	36	53
AT1G27090.1	AT1G27090.1 | AT1G27090 | Chr1:9404041-9406098	420	1	0.999	28	147	36	147
AT1G31730.2	AT1G31730.2 | AT1G31730 | Chr1:11359907-11363916	938	1	0.999	45	126	36	126
AT1G53830.3	AT1G53830.3 | AT1G53830 | Chr1:20098562-20100745	587	1	0.999	16	49	36	333
AT1G60200.8	AT1G60200.8 | AT1G60200 | Chr1:22200882-22205241	899	1	0.999	23	36	36	36
AT1G72390.1	AT1G72390.1 | AT1G72390 | Chr1:27245455-27251218	1325	1	0.999	24	36	36	36
AT1G73230.2	AT1G73230.2 | AT1G73230 | Chr1:27540506-27541364	165	1	0.999	11	63	36	68
AT2G23200.1	AT2G23200.1 | AT2G23200 | Chr2:9879351-9881855	834	1	0.999	24	39	36	45
AT2G43100.1	AT2G43100.1 | AT2G43100 | Chr2:17920685-17921455	256	1	0.999	15	36	36	48
AT3G15970.1	AT3G15970.1 | AT3G15970 | Chr3:5408982-5410379	465	1	0.999	20	36	36	36
AT3G22220.1	AT3G22220.1 | AT3G22220 | Chr3:7839808-7842358	761	1	0.999	20	36	36	40
AT3G56860.1	AT3G56860.1 | AT3G56860 | Chr3:21050708-21052144	478	1	0.999	20	42	36	42
AT4G00620.3	AT4G00620.3 | AT4G00620 | Chr4:259265-260788	360	1	0.999	19	96	36	96
AT4G17770.1	AT4G17770.1 | AT4G17770 | Chr4:9877055-9880084	862	1	0.999	45	115	36	115
AT4G38440.1	AT4G38440.1 | AT4G38440 | Chr4:17989115-17994549	1465	1	0.999	26	36	36	36
AT5G15350.2	AT5G15350.2 | AT5G15350 | Chr5:4985184-4986154	172	1	0.999	3	37	36	37
AT5G17990.8	AT5G17990.8 | AT5G17990 | Chr5:5957330-5959681	444	1	0.999	19	146	36	146
AT5G35735.9	AT5G35735.9 | AT5G35735 | Chr5:13900913-13902934	404	1	0.999	5	78	36	78
AT5G39950.1	AT5G39950.1 | AT5G39950 | Chr5:15990885-15991881	133	1	0.999	9	36	36	36
AT5G40020.1	AT5G40020.1 | AT5G40020 | Chr5:16022896-16024294	256	1	0.999	10	36	36	36
AT1G02370.1	AT1G02370.1 | AT1G02370 | Chr1:474516-476383	537	1	0.999	20	36	35	36
AT1G09560.2	AT1G09560.2 | AT1G09560 | Chr1:3093896-3094639	219	1	0.999	10	90	35	90
AT1G13690.1	AT1G13690.1 | AT1G13690 | Chr1:4693380-4694179	177	1	0.999	10	35	35	35
AT1G34260.1	AT1G34260.1 | AT1G34260 | Chr1:12485967-12491799	1456	1	0.999	30	47	35	47
AT1G72160.5	AT1G72160.5 | AT1G72160 | Chr1:27153823-27155609	490	1	0.999	34	158	35	158
AT1G72170.1	AT1G72170.1 | AT1G72170 | Chr1:27156403-27157516	102	1	0.999	6	35	35	35
AT1G75690.2	AT1G75690.2 | AT1G75690 | Chr1:28422273-28423170	154	1	0.999	5	35	35	35
AT2G28790.1	AT2G28790.1 | AT2G28790 | Chr2:12354664-12355413	249	1	0.999	8	35	35	35
AT2G29700.1	AT2G29700.1 | AT2G29700 | Chr2:12697571-12698008	145	1	0.999	8	35	35	35
AT3G25220.1	AT3G25220.1 | AT3G25220 | Chr3:9182691-9184463	153	1	0.999	10	60	35	60
AT3G29310.1	AT3G29310.1 | AT3G29310 | Chr3:11249712-11251452	551	1	0.999	19	44	35	44
AT4G32260.1	AT4G32260.1 | AT4G32260 | Chr4:15573859-15574586	219	1	0.999	11	59	35	59
AT4G38200.2	AT4G38200.2 | AT4G38200 | Chr4:17915293-17922502	1687	1	0.999	37	65	35	65
AT5G02240.10	AT5G02240.10 | AT5G02240 | Chr5:451502-452984	253	1	0.999	19	175	35	175
AT5G06720.2	AT5G06720.2 | AT5G06720 | Chr5:2077567-2078857	335	1	0.999	6	37	35	37
AT5G24020.1	AT5G24020.1 | AT5G24020 | Chr5:8116731-8117711	326	1	0.999	10	35	35	35
AT5G24420.1	AT5G24420.1 | AT5G24420 | Chr5:8336943-8337879	252	1	0.999	13	43	35	43
AT5G24460.1	AT5G24460.1 | AT5G24460 | Chr5:8354815-8355717	300	1	0.999	13	35	35	35
AT5G50400.1	AT5G50400.1 | AT5G50400 | Chr5:20523575-20526231	611	1	0.999	18	36	35	40
AT5G51300.1	AT5G51300.1 | AT5G51300 | Chr5:20849881-20852295	804	1	0.999	16	35	35	35
ATCG00430.1	ATCG00430.1 | ATCG00430 | ChrC:49257-49934	225	1	0.999	8	35	35	35
AT1G03890.1	AT1G03890.1 | AT1G03890 | Chr1:989250-990908	451	1	0.999	5	34	34	34
AT1G04810.1	AT1G04810.1 | AT1G04810 | Chr1:1350304-1355261	1001	1	0.999	43	57	34	119
AT1G18590.2	AT1G18590.2 | AT1G18590 | Chr1:6398634-6399674	346	1	0.999	24	79	34	102
AT1G22940.3	AT1G22940.3 | AT1G22940 | Chr1:8122444-8124908	502	1	0.999	26	96	34	96
AT1G26550.2	AT1G26550.2 | AT1G26550 | Chr1:9171800-9172716	142	1	0.999	9	35	34	35
AT1G28060.1	AT1G28060.1 | AT1G28060 | Chr1:9779167-9782486	786	1	0.999	24	37	34	37
AT1G57590.1	AT1G57590.1 | AT1G57590 | Chr1:21327458-21329707	444	1	0.999	20	89	34	89
AT2G05710.22	AT2G05710.22 | AT2G05710 | Chr2:2141591-2146350	987	1	0.999	85	160	34	992
AT2G16920.1	AT2G16920.1 | AT2G16920 | Chr2:7334559-7338827	1102	1	0.999	25	34	34	34
AT2G27510.1	AT2G27510.1 | AT2G27510 | Chr2:11758281-11758748	155	1	0.999	3	34	34	34
AT2G35110.2	AT2G35110.2 | AT2G35110 | Chr2:14795970-14803525	1396	1	0.999	28	37	34	37
AT3G07265-AT3G45730-AT3G45740.1	AT3G07265-AT3G45730-AT3G45740.1 | AT3G07265-AT3G45730-AT3G45740 | Chr3:16790830-16793280	376	1	0.999	19	45	34	45
AT3G08943.1	AT3G08943.1 | AT3G08943 | Chr3:2720541-2721911	456	1	0.999	12	37	34	39
AT3G11070.2	AT3G11070.2 | AT3G11070 | Chr3:3467801-3469815	520	1	0.999	18	52	34	61
AT3G11950.1	AT3G11950.1 | AT3G11950 | Chr3:3783273-3785098	572	1	0.999	19	34	34	34
AT3G19770.9	AT3G19770.9 | AT3G19770 | Chr3:6866916-6869114	520	1	0.999	24	53	34	53
AT3G20370.1	AT3G20370.1 | AT3G20370 | Chr3:7105481-7107079	379	1	0.999	13	38	34	38
AT3G22640.1	AT3G22640.1 | AT3G22640 | Chr3:8011902-8013883	486	1	0.999	5	34	34	34
AT3G49010.2	AT3G49010.2 | AT3G49010 | Chr3:18166971-18167982	217	1	0.999	12	87	34	87
AT3G50270.1	AT3G50270.1 | AT3G50270 | Chr3:18635926-18637278	450	1	0.999	15	34	34	34
AT3G53950.1	AT3G53950.1 | AT3G53950 | Chr3:19975704-19977341	545	1	0.999	12	34	34	34
AT3G56060.1	AT3G56060.1 | AT3G56060 | Chr3:20803328-20805983	577	1	0.999	21	124	34	124
AT3G63500.1	AT3G63500.1 | AT3G63500 | Chr3:23446331-23449991	1162	1	0.999	30	45	34	45
AT4G16440.1	AT4G16440.1 | AT4G16440 | Chr4:9269263-9271510	474	1	0.999	19	34	34	34
AT5G03430.5	AT5G03430.5 | AT5G03430 | Chr5:849237-852867	497	1	0.999	28	52	34	52
AT5G12140.1	AT5G12140.1 | AT5G12140 | Chr5:3923295-3923936	101	1	0.999	10	47	34	47
AT1G01900.1	AT1G01900.1 | AT1G01900 | Chr1:310332-313011	774	1	0.999	15	33	33	33
AT1G04580.1	AT1G04580.1 | AT1G04580 | Chr1:1252212-1257510	1337	1	0.999	29	33	33	39
AT1G06840.1	AT1G06840.1 | AT1G06840 | Chr1:2097854-2103208	953	1	0.999	27	70	33	71
AT1G09630.1	AT1G09630.1 | AT1G09630 | Chr1:3118350-3119571	217	1	0.999	16	41	33	61
AT1G29260.1	AT1G29260.1 | AT1G29260 | Chr1:10224923-10225876	317	1	0.999	13	33	33	33
AT1G49660.1	AT1G49660.1 | AT1G49660 | Chr1:18378777-18379736	319	1	0.999	10	40	33	40
AT1G70580.27	AT1G70580.27 | AT1G70580 | Chr1:26613222-26615845	481	1	0.999	35	443	33	443
AT1G72010.2	AT1G72010.2 | AT1G72010 | Chr1:27107844-27108971	375	1	0.999	12	33	33	33
AT2G15320.1	AT2G15320.1 | AT2G15320 | Chr2:6666527-6667675	382	1	0.999	11	34	33	34
AT2G37230.2	AT2G37230.2 | AT2G37230 | Chr2:15637177-15639450	757	1	0.999	20	33	33	33
AT3G09670.1	AT3G09670.1 | AT3G09670 | Chr3:2966637-2968817	726	1	0.999	21	33	33	33
AT3G15010.3	AT3G15010.3 | AT3G15010 | Chr3:5052844-5054058	404	1	0.999	14	52	33	52
AT3G23920.8	AT3G23920.8 | AT3G23920 | Chr3:8641722-8644199	575	1	0.999	34	148	33	148
AT3G27700.1	AT3G27700.1 | AT3G27700 | Chr3:10257681-10261330	908	1	0.999	24	33	33	33
AT3G47070.1	AT3G47070.1 | AT3G47070 | Chr3:17337205-17337507	100	1	0.999	9	33	33	33
AT3G49080.1	AT3G49080.1 | AT3G49080 | Chr3:18194500-18196657	430	1	0.999	17	33	33	33
AT3G51050.4	AT3G51050.4 | AT3G51050 | Chr3:18954023-18957698	698	1	0.999	30	75	33	75
AT3G51830.2	AT3G51830.2 | AT3G51830 | Chr3:19220237-19225092	588	1	0.999	24	53	33	55
AT3G61540.1	AT3G61540.1 | AT3G61540 | Chr3:22773549-22775699	465	1	0.999	32	133	33	133
AT3G61990-AT3G62000.11	AT3G61990-AT3G62000.11 | AT3G61990-AT3G62000 | Chr3:22957318-22958910	290	1	0.999	16	113	33	113
AT4G22310.5	AT4G22310.5 | AT4G22310 | Chr4:11791443-11792638	108	1	0.999	8	94	33	94
AT4G26450.1	AT4G26450.1 | AT4G26450 | Chr4:13362248-13364920	720	1	0.999	21	33	33	33
AT4G34260.2	AT4G34260.2 | AT4G34260 | Chr4:16398130-16401591	843	1	0.999	39	139	33	139
AT4G38760.1	AT4G38760.1 | AT4G38760 | Chr4:18085033-18096166	1965	1	0.999	30	45	33	45
AT5G06825-AT5G46430.1	AT5G06825-AT5G46430.1 | AT5G06825-AT5G46430 | Chr5:18833429-18834409	133	1	0.999	11	112	33	112
AT5G07980.1	AT5G07980.1 | AT5G07980 | Chr5:2549432-2554669	1501	1	0.999	29	36	33	41
AT5G11810.1	AT5G11810.1 | AT5G11810 | Chr5:3808739-3810440	306	1	0.999	15	36	33	36
AT5G23110.1	AT5G23110.1 | AT5G23110 | Chr5:7758307-7775509	4706	1	0.999	50	61	33	61
AT5G27650.2	AT5G27650.2 | AT5G27650 | Chr5:9785511-9789094	1072	1	0.999	24	37	33	37
AT5G35530.5	AT5G35530.5 | AT5G35530 | Chr5:13710355-13712192	248	1	0.999	23	210	33	210
AT5G44120.2	AT5G44120.2 | AT5G44120 | Chr5:17756460-17758246	472	1	0.999	17	47	33	47
AT1G08160.1	AT1G08160.1 | AT1G08160 | Chr1:2559672-2560337	221	1	0.999	9	32	32	32
AT1G15710.1	AT1G15710.1 | AT1G15710 | Chr1:5404505-5405581	358	1	0.999	14	33	32	33
AT1G64190.4	AT1G64190.4 | AT1G64190 | Chr1:23825549-23827012	487	1	0.999	34	302	32	346
AT1G74960.10	AT1G74960.10 | AT1G74960 | Chr1:28152564-28155948	541	1	0.999	16	62	32	62
AT1G79380.4	AT1G79380.4 | AT1G79380 | Chr1:29860812-29863023	401	1	0.999	14	59	32	59
AT2G07727.1	AT2G07727.1 | AT2G07727 | Chr2:3450863-3452044	393	1	0.999	3	45	32	45
AT2G19730.1	AT2G19730.1 | AT2G19730 | Chr2:8511752-8512995	143	1	0.999	10	86	32	86
AT2G20530.1	AT2G20530.1 | AT2G20530 | Chr2:8842300-8843787	286	1	0.999	13	57	32	63
AT2G25140.4	AT2G25140.4 | AT2G25140 | Chr2:10697877-10701998	964	1	0.999	24	36	32	46
AT2G31390.9	AT2G31390.9 | AT2G31390 | Chr2:13383635-13386116	325	1	0.999	26	251	32	251
AT2G33530.6	AT2G33530.6 | AT2G33530 | Chr2:14197866-14200536	465	1	0.999	20	125	32	125
AT3G48890.2	AT3G48890.2 | AT3G48890 | Chr3:18129669-18131353	233	1	0.999	11	68	32	68
AT3G57610.1	AT3G57610.1 | AT3G57610 | Chr3:21334519-21336603	490	1	0.999	35	256	32	256
AT4G05180.1	AT4G05180.1 | AT4G05180 | Chr4:2672093-2673170	230	1	0.999	15	83	32	119
AT4G28510.1	AT4G28510.1 | AT4G28510 | Chr4:14084970-14086372	288	1	0.999	19	63	32	113
AT5G11540.1	AT5G11540.1 | AT5G11540 | Chr5:3703002-3704981	585	1	0.999	19	32	32	32
AT5G19485.3	AT5G19485.3 | AT5G19485 | Chr5:6573907-6576352	456	1	0.999	21	68	32	68
AT5G44380.1	AT5G44380.1 | AT5G44380 | Chr5:17878873-17881369	541	1	0.999	18	38	32	41
AT5G52190.1	AT5G52190.1 | AT5G52190 | Chr5:21201817-21202443	208	1	0.999	4	32	32	32
ATCG00780.1	ATCG00780.1 | ATCG00780 | ChrC:80696-81064	122	1	0.999	7	32	32	32
AT1G15140.2	AT1G15140.2 | AT1G15140 | Chr1:5210403-5212137	295	1	0.999	14	83	31	83
AT1G16030.1	AT1G16030.1 | AT1G16030 | Chr1:5502386-5504326	646	1	0.999	20	31	31	184
AT1G21880.1	AT1G21880.1 | AT1G21880 | Chr1:7680689-7682526	416	1	0.999	7	34	31	34
AT1G24360.4	AT1G24360.4 | AT1G24360 | Chr1:8640820-8643283	319	1	0.999	17	95	31	95
AT1G24560.1	AT1G24560.1 | AT1G24560 | Chr1:8702644-8705640	678	1	0.999	15	31	31	31
AT1G51360.1	AT1G51360.1 | AT1G51360 | Chr1:19044208-19044840	210	1	0.999	14	31	31	31
AT1G52780.2	AT1G52780.2 | AT1G52780 | Chr1:19658846-19662025	1059	1	0.999	39	125	31	125
AT1G66280.4	AT1G66280.4 | AT1G66280 | Chr1:24706759-24709737	524	1	0.999	27	175	31	175
AT1G66670.5	AT1G66670.5 | AT1G66670 | Chr1:24863995-24865646	309	1	0.999	12	50	31	50
AT1G69340.10	AT1G69340.10 | AT1G69340 | Chr1:26066298-26069644	562	1	0.999	26	69	31	69
AT2G22475.1	AT2G22475.1 | AT2G22475 | Chr2:9541523-9544778	299	1	0.999	9	31	31	31
AT2G29570.1	AT2G29570.1 | AT2G29570 | Chr2:12650139-12651598	264	1	0.999	16	79	31	79
AT2G36580.5	AT2G36580.5 | AT2G36580 | Chr2:15339253-15342781	527	1	0.999	33	274	31	274
AT2G36910.1	AT2G36910.1 | AT2G36910 | Chr2:15502162-15507050	1286	1	0.999	22	32	31	34
AT2G38740.2	AT2G38740.2 | AT2G38740 | Chr2:16194639-16195995	244	1	0.999	8	43	31	43
AT3G06010.1	AT3G06010.1 | AT3G06010 | Chr3:1802435-1807284	1102	1	0.999	21	36	31	36
AT3G10360.1	AT3G10360.1 | AT3G10360 | Chr3:3211276-3215144	1003	1	0.999	24	34	31	38
AT3G10850.2	AT3G10850.2 | AT3G10850 | Chr3:3397756-3399522	258	1	0.999	19	166	31	166
AT3G13800.2	AT3G13800.2 | AT3G13800 | Chr3:4538879-4541366	361	1	0.999	18	40	31	40
AT3G27360-AT3G27380.2	AT3G27360-AT3G27380.2 | AT3G27360-AT3G27380 | Chr3:10131209-10132673	279	1	0.999	16	161	31	161
AT3G44860.2	AT3G44860.2 | AT3G44860 | Chr3:16379689-16380939	348	1	0.999	25	181	31	181
AT3G54540.1	AT3G54540.1 | AT3G54540 | Chr3:20190393-20192564	723	1	0.999	32	124	31	124
AT4G00165.1	AT4G00165.1 | AT4G00165 | Chr4:69433-69819	128	1	0.999	3	31	31	31
AT4G10000.1	AT4G10000.1 | AT4G10000 | Chr4:6260707-6263053	333	1	0.999	15	65	31	65
AT4G37880.1	AT4G37880.1 | AT4G37880 | Chr4:17810183-17811349	388	1	0.999	12	31	31	31
AT5G01210.1	AT5G01210.1 | AT5G01210 | Chr5:84554-85981	475	1	0.999	15	36	31	36
AT5G08550.1	AT5G08550.1 | AT5G08550 | Chr5:2765981-2770282	908	1	0.999	21	33	31	33
AT5G13270.1	AT5G13270.1 | AT5G13270 | Chr5:4246954-4249212	752	1	0.999	17	31	31	31
AT5G14680.1	AT5G14680.1 | AT5G14680 | Chr5:4731620-4733025	175	1	0.999	16	39	31	44
AT5G47880.1	AT5G47880.1 | AT5G47880 | Chr5:19386555-19387865	436	1	0.999	21	42	31	61
ATCG01010.1	ATCG01010.1 | ATCG01010 | ChrC:110398-112638	746	1	0.999	10	35	31	35
AT1G05560.1	AT1G05560.1 | AT1G05560 | Chr1:1645674-1647083	469	1	0.999	10	30	30	39
AT1G06410.1	AT1G06410.1 | AT1G06410 | Chr1:1955413-1958153	851	1	0.999	45	146	30	146
AT1G11360.1	AT1G11360.1 | AT1G11360 | Chr1:3822171-3822899	242	1	0.999	7	30	30	30
AT1G67560.4	AT1G67560.4 | AT1G67560 | Chr1:25319926-25324117	917	1	0.999	31	56	30	56
AT1G76880.1	AT1G76880.1 | AT1G76880 | Chr1:28865594-28867931	603	1	0.999	15	37	30	37
AT1G78860.1	AT1G78860.1 | AT1G78860 | Chr1:29646168-29647499	443	1	0.999	31	30	30	230
AT2G03270.1	AT2G03270.1 | AT2G03270 | Chr2:994071-995990	639	1	0.999	20	30	30	30
AT3G14415.24	AT3G14415.24 | AT3G14415 | Chr3:4818667-4820748	373	1	0.999	44	894	30	925
AT3G25780.1	AT3G25780.1 | AT3G25780 | Chr3:9409362-9410409	258	1	0.999	14	30	30	39
AT3G26618.1	AT3G26618.1 | AT3G26618 | Chr3:9788854-9790161	435	1	0.999	21	30	30	55
AT3G29670.1	AT3G29670.1 | AT3G29670 | Chr3:11527952-11529307	451	1	0.999	15	30	30	30
AT3G50670.8	AT3G50670.8 | AT3G50670 | Chr3:18826476-18829492	427	1	0.999	20	52	30	52
AT3G51780-AT3G51790.1	AT3G51780-AT3G51790.1 | AT3G51780-AT3G51790 | Chr3:19207029-19208178	269	1	0.999	15	35	30	35
AT3G54420.1	AT3G54420.1 | AT3G54420 | Chr3:20145935-20147034	273	1	0.999	7	30	30	30
AT3G57990.1	AT3G57990.1 | AT3G57990 | Chr3:21470244-21471347	367	1	0.999	12	30	30	30
AT3G59980.1	AT3G59980.1 | AT3G59980 | Chr3:22154528-22155570	273	1	0.999	10	38	30	38
AT4G28710.1	AT4G28710.1 | AT4G28710 | Chr4:14172280-14181771	1516	1	0.999	48	82	30	84
AT4G33740.1	AT4G33740.1 | AT4G33740 | Chr4:16187384-16188802	472	1	0.999	14	30	30	30
AT5G09840.1	AT5G09840.1 | AT5G09840 | Chr5:3059027-3061970	924	1	0.999	20	30	30	30
AT5G13780.1	AT5G13780.1 | AT5G13780 | Chr5:4447610-4448603	192	1	0.999	7	30	30	30
AT5G20070.1	AT5G20070.1 | AT5G20070 | Chr5:6779893-6782308	438	1	0.999	13	30	30	30
AT5G22360.1	AT5G22360.1 | AT5G22360 | Chr5:7404379-7405654	221	1	0.999	11	33	30	35
AT5G23200.2	AT5G23200.2 | AT5G23200 | Chr5:7807319-7808988	399	1	0.999	22	40	30	40
AT5G23740.1	AT5G23740.1 | AT5G23740 | Chr5:8008251-8009330	159	1	0.999	16	30	30	57
AT5G25250.1	AT5G25250.1 | AT5G25250 | Chr5:8749774-8751430	470	1	0.999	27	151	30	151
AT5G32470.2	AT5G32470.2 | AT5G32470 | Chr5:12085328-12088569	617	1	0.999	29	65	30	65
ATMG00090.1	ATMG00090.1 | ATMG00090 | ChrM:25482-28733	556	1	0.999	15	30	30	32
AT1G04040.4	AT1G04040.4 | AT1G04040 | Chr1:1042564-1043819	271	1	0.999	22	140	29	155
AT1G13220.8	AT1G13220.8 | AT1G13220 | Chr1:4515660-4520071	1141	1	0.999	34	47	29	47
AT1G14810.8	AT1G14810.8 | AT1G14810 | Chr1:5102684-5104633	375	1	0.999	23	251	29	251
AT1G24800.2	AT1G24800.2 | AT1G24800 | Chr1:8769741-8771042	433	1	0.999	17	43	29	43
AT1G26630.8	AT1G26630.8 | AT1G26630 | Chr1:9205968-9207098	159	1	0.999	17	473	29	473
AT1G32990.2	AT1G32990.2 | AT1G32990 | Chr1:11955827-11957139	222	1	0.999	10	43	29	43
AT1G52340-AT1G52342.1	AT1G52340-AT1G52342.1 | AT1G52340-AT1G52342 | Chr1:19489997-19491527	285	1	0.999	16	30	29	30
AT1G75140.1	AT1G75140.1 | AT1G75140 | Chr1:28202166-28204019	617	1	0.999	20	31	29	31
AT1G76790.2	AT1G76790.2 | AT1G76790 | Chr1:28822355-28823630	367	1	0.999	20	67	29	67
AT2G26440.1	AT2G26440.1 | AT2G26440 | Chr2:11247407-11249407	547	1	0.999	14	45	29	45
AT2G46630.1	AT2G46630.1 | AT2G46630 | Chr2:19145529-19146713	394	1	0.999	10	29	29	29
AT3G12130.3	AT3G12130.3 | AT3G12130 | Chr3:3864486-3866406	248	1	0.999	12	40	29	40
AT4G12390.1	AT4G12390.1 | AT4G12390 | Chr4:7336553-7337173	206	1	0.999	11	29	29	29
AT4G22530.1	AT4G22530.1 | AT4G22530 | Chr4:11859247-11860129	261	1	0.999	12	29	29	29
AT4G37150.1	AT4G37150.1 | AT4G37150 | Chr4:17492985-17494057	256	1	0.999	12	29	29	30
AT5G02050.1	AT5G02050.1 | AT5G02050 | Chr5:403239-404244	267	1	0.999	7	32	29	32
AT5G06160.3	AT5G06160.3 | AT5G06160 | Chr5:1862623-1866298	504	1	0.999	15	32	29	32
AT5G07460.3	AT5G07460.3 | AT5G07460 | Chr5:2360844-2361885	218	1	0.999	7	47	29	47
AT5G13510.1	AT5G13510.1 | AT5G13510 | Chr5:4341294-4341956	220	1	0.999	6	29	29	29
AT5G17560.2	AT5G17560.2 | AT5G17560 | Chr5:5788474-5789671	177	1	0.999	6	67	29	67
AT5G20660.4	AT5G20660.4 | AT5G20660 | Chr5:6986402-6990947	910	1	0.999	25	72	29	72
AT5G26340.2	AT5G26340.2 | AT5G26340 | Chr5:9243851-9246994	526	1	0.999	8	49	29	49
AT5G44790.3	AT5G44790.3 | AT5G44790 | Chr5:18075846-18079817	1001	1	0.999	22	40	29	40
AT5G45420.1	AT5G45420.1 | AT5G45420 | Chr5:18405668-18406597	309	1	0.999	10	29	29	29
AT5G65730.3	AT5G65730.3 | AT5G65730 | Chr5:26299080-26300290	292	1	0.999	9	53	29	58
AT1G06400.1	AT1G06400.1 | AT1G06400 | Chr1:1951089-1952686	216	1	0.999	11	43	28	61
AT1G07670.1	AT1G07670.1 | AT1G07670 | Chr1:2370305-2374196	1061	1	0.999	39	34	28	105
AT1G13190.1	AT1G13190.1 | AT1G13190 | Chr1:4499633-4501354	573	1	0.999	13	28	28	28
AT1G26420.1	AT1G26420.1 | AT1G26420 | Chr1:9141715-9143304	529	1	0.999	23	30	28	51
AT1G55890.1	AT1G55890.1 | AT1G55890 | Chr1:20901364-20902560	398	1	0.999	15	28	28	28
AT1G72020.1	AT1G72020.1 | AT1G72020 | Chr1:27109521-27110327	97	1	0.999	2	28	28	28
AT1G76690.1	AT1G76690.1 | AT1G76690 | Chr1:28778976-28780355	374	1	0.999	22	63	28	82
AT1G80230.2	AT1G80230.2 | AT1G80230 | Chr1:30169784-30170999	171	1	0.999	13	98	28	98
AT2G02040.4	AT2G02040.4 | AT2G02040 | Chr2:487542-489707	585	1	0.999	22	83	28	84
AT2G15790.1	AT2G15790.1 | AT2G15790 | Chr2:6878144-6880743	361	1	0.999	13	28	28	28
AT2G22360.10	AT2G22360.10 | AT2G22360 | Chr2:9498162-9500459	442	1	0.999	23	65	28	65
AT2G25060.1	AT2G25060.1 | AT2G25060 | Chr2:10662308-10662930	182	1	0.999	8	30	28	30
AT2G34790.1	AT2G34790.1 | AT2G34790 | Chr2:14673998-14677237	532	1	0.999	20	42	28	44
AT2G34810.2	AT2G34810.2 | AT2G34810 | Chr2:14685292-14686914	540	1	0.999	39	376	28	376
AT2G35820.1	AT2G35820.1 | AT2G35820 | Chr2:15050663-15052004	282	1	0.999	8	28	28	28
AT2G43760.1	AT2G43760.1 | AT2G43760 | Chr2:18133276-18133872	198	1	0.999	10	28	28	28
AT3G03990.1	AT3G03990.1 | AT3G03990 | Chr3:1033788-1034591	267	1	0.999	9	28	28	28
AT3G05850.1	AT3G05850.1 | AT3G05850 | Chr3:1743537-1745943	777	1	0.999	18	29	28	29
AT3G12915.5	AT3G12915.5 | AT3G12915 | Chr3:4112834-4115708	788	1	0.999	36	455	28	455
AT3G15810.1	AT3G15810.1 | AT3G15810 | Chr3:5348054-5349178	220	1	0.999	7	28	28	28
AT3G28720.2	AT3G28720.2 | AT3G28720 | Chr3:10782276-10784339	687	1	0.999	18	32	28	32
AT3G53970.2	AT3G53970.2 | AT3G53970 | Chr3:19985208-19987132	302	1	0.999	12	91	28	91
AT3G54640.13	AT3G54640.13 | AT3G54640 | Chr3:20223331-20225303	312	1	0.999	15	164	28	164
AT3G62130.1	AT3G62130.1 | AT3G62130 | Chr3:23004994-23006358	454	1	0.999	15	28	28	28
AT4G01940.1	AT4G01940.1 | AT4G01940 | Chr4:842265-843388	231	1	0.999	8	40	28	40
AT4G08125-AT4G08155-AT4G08165-AT4G08175-AT4G29410.1	AT4G08125-AT4G08155-AT4G08165-AT4G08175-AT4G29410.1 | AT4G08125-AT4G08155-AT4G08165-AT4G08175-AT4G29410 | Chr4:14468439-14469964	143	1	0.999	7	28	28	30
AT4G14990.1	AT4G14990.1 | AT4G14990 | Chr4:8566259-8569511	787	1	0.999	14	29	28	29
AT4G28300.3	AT4G28300.3 | AT4G28300 | Chr4:14014860-14016823	496	1	0.999	10	28	28	28
AT4G31790.1	AT4G31790.1 | AT4G31790 | Chr4:15377479-15378530	277	1	0.999	8	40	28	40
AT5G16210.3	AT5G16210.3 | AT5G16210 | Chr5:5290999-5297779	1180	1	0.999	42	77	28	77
AT5G42240.3	AT5G42240.3 | AT5G42240 | Chr5:16888717-16890931	473	1	0.999	18	64	28	64
AT5G60460.1	AT5G60460.1 | AT5G60460 | Chr5:24317590-24317919	109	1	0.999	5	30	28	30
AT5G66200.1	AT5G66200.1 | AT5G66200 | Chr5:26453648-26455603	651	1	0.999	20	32	28	32
AT1G02780.1	AT1G02780.1 | AT1G02780 | Chr1:608120-609391	214	1	0.999	10	157	27	157
AT1G07070-AT1G07080.1	AT1G07070-AT1G07080.1 | AT1G07070-AT1G07080 | Chr1:2170069-2171861	265	1	0.999	8	31	27	31
AT1G09240.1	AT1G09240.1 | AT1G09240 | Chr1:2984950-2985912	320	1	0.999	11	50	27	50
AT1G15520.1	AT1G15520.1 | AT1G15520 | Chr1:5331993-5338175	1423	1	0.999	37	63	27	106
AT1G22770.1	AT1G22770.1 | AT1G22770 | Chr1:8062398-8067447	1173	1	0.999	19	27	27	27
AT1G26340.1	AT1G26340.1 | AT1G26340 | Chr1:9113992-9114755	135	1	0.999	7	40	27	40
AT1G29880.2	AT1G29880.2 | AT1G29880 | Chr1:10459662-10462664	690	1	0.999	51	308	27	308
AT1G54490.3	AT1G54490.3 | AT1G54490 | Chr1:20350300-20356650	947	1	0.999	32	65	27	66
AT1G71170.1	AT1G71170.1 | AT1G71170 | Chr1:26830673-26831572	299	1	0.999	9	29	27	29
AT1G74640.3	AT1G74640.3 | AT1G74640 | Chr1:28032849-28034659	370	1	0.999	14	54	27	54
AT2G15900.2	AT2G15900.2 | AT2G15900 | Chr2:6927390-6932535	994	1	0.999	34	62	27	62
AT2G23070.3	AT2G23070.3 | AT2G23070 | Chr2:9824162-9826497	305	1	0.999	16	39	27	39
AT2G26740.7	AT2G26740.7 | AT2G26740 | Chr2:11393148-11394257	321	1	0.999	16	107	27	107
AT2G27900.1	AT2G27900.1 | AT2G27900 | Chr2:11877654-11885238	1124	1	0.999	24	49	27	49
AT2G33380.1	AT2G33380.1 | AT2G33380 | Chr2:14144984-14146374	236	1	0.999	17	187	27	187
AT2G40765.2	AT2G40765.2 | AT2G40765 | Chr2:17012301-17013081	57	1	0.999	4	43	27	43
AT2G41040.5	AT2G41040.5 | AT2G41040 | Chr2:17121499-17123064	352	1	0.999	16	88	27	88
AT3G03060.1	AT3G03060.1 | AT3G03060 | Chr3:692188-695424	628	1	0.999	20	27	27	34
AT3G08950.1	AT3G08950.1 | AT3G08950 | Chr3:2727285-2729289	334	1	0.999	8	27	27	27
AT3G12610.1	AT3G12610.1 | AT3G12610 | Chr3:4006661-4007779	372	1	0.999	14	27	27	27
AT3G18940.6	AT3G18940.6 | AT3G18940 | Chr3:6527081-6528609	291	1	0.999	8	27	27	27
AT3G46960.1	AT3G46960.1 | AT3G46960 | Chr3:17291004-17298067	1347	1	0.999	25	34	27	34
AT3G56650.7	AT3G56650.7 | AT3G56650 | Chr3:20984807-20985913	262	1	0.999	15	96	27	96
AT4G25210.4	AT4G25210.4 | AT4G25210 | Chr4:12918446-12919552	368	1	0.999	18	40	27	40
AT5G03370.1	AT5G03370.1 | AT5G03370 | Chr5:825798-827020	171	1	0.999	8	27	27	27
AT5G06970.2	AT5G06970.2 | AT5G06970 | Chr5:2158431-2166004	1101	1	0.999	36	57	27	57
AT5G07990.2	AT5G07990.2 | AT5G07990 | Chr5:2560437-2562859	513	1	0.999	24	85	27	85
AT5G10610.1	AT5G10610.1 | AT5G10610 | Chr5:3353518-3355020	500	1	0.999	12	33	27	33
AT5G52520.5	AT5G52520.5 | AT5G52520 | Chr5:21311112-21313875	543	1	0.999	26	122	27	122
AT5G53480.1	AT5G53480.1 | AT5G53480 | Chr5:21714016-21716709	870	1	0.999	31	183	27	183
AT5G62930.2	AT5G62930.2 | AT5G62930 | Chr5:25254912-25256357	242	1	0.999	14	53	27	56
AT1G06000.1	AT1G06000.1 | AT1G06000 | Chr1:1820495-1821802	435	1	0.999	10	26	26	26
AT1G10270.1	AT1G10270.1 | AT1G10270 | Chr1:3363535-3366276	913	1	0.999	17	26	26	26
AT1G27020.6	AT1G27020.6 | AT1G27020 | Chr1:9378635-9380419	308	1	0.999	15	73	26	73
AT1G33610.2	AT1G33610.2 | AT1G33610 | Chr1:12188910-12190346	478	1	0.999	18	34	26	35
AT1G55090.6	AT1G55090.6 | AT1G55090 | Chr1:20554857-20558188	725	1	0.999	22	69	26	69
AT1G57770.4	AT1G57770.4 | AT1G57770 | Chr1:21395254-21398135	574	1	0.999	24	88	26	88
AT1G61620.2	AT1G61620.2 | AT1G61620 | Chr1:22737653-22739209	310	1	0.999	15	30	26	30
AT2G01410.1	AT2G01410.1 | AT2G01410 | Chr2:175209-176372	387	1	0.999	14	26	26	26
AT2G22560.1	AT2G22560.1 | AT2G22560 | Chr2:9585892-9588838	947	1	0.999	23	26	26	26
AT2G24280.11	AT2G24280.11 | AT2G24280 | Chr2:10334622-10336927	494	1	0.999	24	166	26	166
AT2G43770.2	AT2G43770.2 | AT2G43770 | Chr2:18134272-18135303	343	1	0.999	23	77	26	77
AT2G46600.1	AT2G46600.1 | AT2G46600 | Chr2:19136070-19136477	135	1	0.999	9	26	26	26
AT2G46760.1	AT2G46760.1 | AT2G46760 | Chr2:19213028-19215166	603	1	0.999	14	35	26	35
AT3G01460.1	AT3G01460.1 | AT3G01460 | Chr3:173316-178668	1264	1	0.999	18	27	26	27
AT3G02230.2	AT3G02230.2 | AT3G02230 | Chr3:415463-417304	357	1	0.999	32	58	26	158
AT3G08600.2	AT3G08600.2 | AT3G08600 | Chr3:2612646-2613596	316	1	0.999	6	27	26	27
AT3G18035.3	AT3G18035.3 | AT3G18035 | Chr3:6169384-6171558	480	1	0.999	18	88	26	88
AT3G45830.1	AT3G45830.1 | AT3G45830 | Chr3:16841277-16845173	1298	1	0.999	21	26	26	26
AT3G47810.2	AT3G47810.2 | AT3G47810 | Chr3:17637256-17639017	190	1	0.999	11	133	26	133
AT3G51140.2	AT3G51140.2 | AT3G51140 | Chr3:18998182-18999437	278	1	0.999	9	26	26	26
AT3G58840.1	AT3G58840.1 | AT3G58840 | Chr3:21757499-21758455	318	1	0.999	13	26	26	26
AT4G16500.1	AT4G16500.1 | AT4G16500 | Chr4:9301530-9301883	117	1	0.999	8	26	26	26
AT4G26130.1	AT4G26130.1 | AT4G26130 | Chr4:13240403-13241263	286	1	0.999	11	26	26	26
AT4G27560.2	AT4G27560.2 | AT4G27560 | Chr4:13760114-13761481	455	1	0.999	22	77	26	77
AT4G33250.4	AT4G33250.4 | AT4G33250 | Chr4:16039066-16040617	226	1	0.999	11	47	26	47
AT5G03170.1	AT5G03170.1 | AT5G03170 | Chr5:752898-753638	246	1	0.999	4	26	26	26
AT5G08680.19	AT5G08680.19 | AT5G08680 | Chr5:2821992-2824683	506	1	0.999	52	1393	26	1567
AT5G09650.4	AT5G09650.4 | AT5G09650 | Chr5:2991331-2993117	300	1	0.999	23	267	26	267
AT5G10950.4	AT5G10950.4 | AT5G10950 | Chr5:3459557-3461632	395	1	0.999	14	37	26	37
AT5G20980.1	AT5G20980.1 | AT5G20980 | Chr5:7124397-7128353	812	1	0.999	48	280	26	280
AT5G24650.2	AT5G24650.2 | AT5G24650 | Chr5:8437123-8438859	259	1	0.999	14	47	26	52
AT5G33290.3	AT5G33290.3 | AT5G33290 | Chr5:12558439-12561840	500	1	0.999	10	30	26	30
AT5G44320.3	AT5G44320.3 | AT5G44320 | Chr5:17854901-17856667	588	1	0.999	17	28	26	60
AT5G50230.1	AT5G50230.1 | AT5G50230 | Chr5:20448632-20450855	509	1	0.999	17	26	26	26
AT1G07040.5	AT1G07040.5 | AT1G07040 | Chr1:2161225-2163035	371	1	0.999	20	98	25	98
AT1G08480.2	AT1G08480.2 | AT1G08480 | Chr1:2684340-2685395	142	1	0.999	6	35	25	35
AT1G12910.1	AT1G12910.1 | AT1G12910 | Chr1:4395114-4396154	346	1	0.999	15	33	25	33
AT1G22370.7	AT1G22370.7 | AT1G22370 | Chr1:7898116-7899879	479	1	0.999	19	38	25	43
AT1G68300.1	AT1G68300.1 | AT1G68300 | Chr1:25598518-25599261	160	1	0.999	9	45	25	45
AT1G71350.2	AT1G71350.2 | AT1G71350 | Chr1:26888525-26891209	597	1	0.999	17	28	25	28
AT2G25280.18	AT2G25280.18 | AT2G25280 | Chr2:10762639-10764631	291	1	0.999	21	105	25	105
AT2G29420.1	AT2G29420.1 | AT2G29420 | Chr2:12618111-12618871	227	1	0.999	12	34	25	34
AT2G36130.2	AT2G36130.2 | AT2G36130 | Chr2:15166863-15168259	164	1	0.999	7	33	25	33
AT2G40060.3	AT2G40060.3 | AT2G40060 | Chr2:16726564-16728001	258	1	0.999	13	57	25	57
AT3G01190.2	AT3G01190.2 | AT3G01190 | Chr3:67236-68477	321	1	0.999	17	50	25	50
AT3G06035.3	AT3G06035.3 | AT3G06035 | Chr3:1823172-1824110	200	1	0.999	6	25	25	25
AT3G09405-AT3G09410.1	AT3G09405-AT3G09410.1 | AT3G09405-AT3G09410 | Chr3:2898243-2900984	427	1	0.999	11	63	25	63
AT3G16050.1	AT3G16050.1 | AT3G16050 | Chr3:5444121-5445065	314	1	0.999	8	25	25	35
AT3G22320.1	AT3G22320.1 | AT3G22320 | Chr3:7891045-7892094	205	1	0.999	13	25	25	25
AT3G25860.1	AT3G25860.1 | AT3G25860 | Chr3:9460632-9462585	480	1	0.999	21	63	25	81
AT3G46560.1	AT3G46560.1 | AT3G46560 | Chr3:17138632-17139301	93	1	0.999	6	25	25	25
AT3G52565-AT3G52570.1	AT3G52565-AT3G52570.1 | AT3G52565-AT3G52570 | Chr3:19501145-19502795	335	1	0.999	22	53	25	53
AT3G63160.1	AT3G63160.1 | AT3G63160 | Chr3:23333773-23333982	69	1	0.999	2	25	25	25
AT4G02720.1	AT4G02720.1 | AT4G02720 | Chr4:1204545-1205813	422	1	0.999	12	25	25	25
AT4G34860.2	AT4G34860.2 | AT4G34860 | Chr4:16609955-16612019	571	1	0.999	29	89	25	116
AT4G35060.1	AT4G35060.1 | AT4G35060 | Chr4:16685874-16686419	153	1	0.999	9	25	25	25
AT5G08410.1	AT5G08410.1 | AT5G08410 | Chr5:2709974-2710528	184	1	0.999	6	25	25	25
AT5G19900.1	AT5G19900.1 | AT5G19900 | Chr5:6728561-6730045	494	1	0.999	11	25	25	25
AT5G41330.1	AT5G41330.1 | AT5G41330 | Chr5:16536452-16537828	458	1	0.999	16	25	25	25
AT5G51700.1	AT5G51700.1 | AT5G51700 | Chr5:21001373-21003143	226	1	0.999	11	27	25	27
AT5G56720.1	AT5G56720.1 | AT5G56720 | Chr5:22945438-22946718	372	1	0.999	13	25	25	106
AT5G59700.1	AT5G59700.1 | AT5G59700 | Chr5:24052613-24055102	829	1	0.999	18	25	25	32
AT5G62560.1	AT5G62560.1 | AT5G62560 | Chr5:25110073-25111752	559	1	0.999	14	26	25	26
AT5G63990.1	AT5G63990.1 | AT5G63990 | Chr5:25613387-25615736	357	1	0.999	13	26	25	26
ATCG00180.1	ATCG00180.1 | ATCG00180 | ChrC:20251-23084	680	1	0.999	17	25	25	25
ATCG00810.1	ATCG00810.1 | ATCG00810 | ChrC:83467-83949	160	1	0.999	7	25	25	25
AT1G06457-AT1G06463-AT1G06467-AT1G31860.4	AT1G06457-AT1G06463-AT1G06467-AT1G31860.4 | AT1G06457-AT1G06463-AT1G06467-AT1G31860 | Chr1:11434250-11436530	281	1	0.999	14	40	24	40
AT1G08380.3	AT1G08380.3 | AT1G08380 | Chr1:2641004-2641739	140	1	0.999	3	24	24	24
AT1G25540.3	AT1G25540.3 | AT1G25540 | Chr1:8970594-8974446	610	0.9945	0.999	8	33	24	35
[truncated: 11,980 more rows]

## Sheet: Table S3
Table S3: List of proteoforms identifed in an Arabidopsis senescing leave bottom-up proteomics dataset using AtRTD3_AtONT-DRS for protein searching with MSFragger. A 1% false discovery rate (FDR) filter was applied. Protein probability is the confidence score determined by ProteinProphet, higher values indicate greater confidence.
[truncated: 12,940 more rows]

[truncated: 8 more sheets: Table S4, Table S5, Table S6, Table S7, Table S8, Table S9, Table S10, Table S11]
